# Supplementary material for: Dysfunctional mitochondria trap proteins in the intermembrane space
Source: EMBO J. 2025 Jun 16;44(15):4352–77. doi: 10.1038/s44318-025-00486-1 (PMC12317151; doi:10.1038/s44318-025-00486-1)
Supplement: Supplementary file 3 — Dataset EV1 [file 44318_2025_486_MOESM3_ESM.xlsx]

## Sheet: Description
Sheets
Name	Description
Normalized signal sums	Processed LFQ protein intensities for all relevant samples
Name of comparison	Analysis results for respective comparison made using the limma package in R
Columns
Name	Description
Uniprot	Uniprot identification number of those proteins that have at least half of the peptides that the leading protein has
SGDID	Saccharomyces Genome Database identification number
SysName	Gene systematic name
StdName	Gene standard name
logFC	Difference of average, log2-transformed, normalized signal sums for pairwise comparisons (log2 fold change) using limma
pvalue	p-value for pairwise comparisons using limma
comparison	Comparison made between two conditions
Samples
Name	Description
MR6	Isolated mitochondria of WT (MR6) cells. APEX labeling was done for 5 min, biotinylated proteins were affinity purified with Streptavidin beads
MR6Su9	Isolated mitochondria of WT (MR6) cells containing Matrix-APEX. APEX labeling was done for 5 min, biotinylated proteins were affinity purified with Streptavidin beads
MR6IMS	Isolated mitochondria of WT (MR6) cells containing IMS-APEX. APEX labeling was done for 5 min, biotinylated proteins were affinity purified with Streptavidin beads
MR10	Isolated mitochondria of Datp6 (MR10) cells. APEX labeling was done for 5 min, biotinylated proteins were affinity purified with Streptavidin beads
MR10Su9	Isolated mitochondria of Datp6 (MR10) cells containing Matrix-APEX. APEX labeling was done for 5 min, biotinylated proteins were affinity purified with Streptavidin beads
MR10IMS	Isolated mitochondria of Datp6 (MR10) cells containing IMS-APEX. APEX labeling was done for 5 min, biotinylated proteins were affinity purified with Streptavidin beads
WT	Isolated mitochondria of WT cells. APEX labeling was done for 5 min, biotinylated proteins were affinity purified with Streptavidin beads
WTSu9	Isolated mitochondria of WT cells containing Matrix-APEX. APEX labeling was done for 5 min, biotinylated proteins were affinity purified with Streptavidin beads
WTIMS	Isolated mitochondria of WT cells containing IMS-APEX. APEX labeling was done for 5 min, biotinylated proteins were affinity purified with Streptavidin beads
atp23	Isolated mitochondria of Datp23 cells. APEX labeling was done for 5 min, biotinylated proteins were affinity purified with Streptavidin beads
atp23Su9	Isolated mitochondria of Datp23 cells containing Matrix-APEX. APEX labeling was done for 5 min, biotinylated proteins were affinity purified with Streptavidin beads
atp23IMS	Isolated mitochondria of Datp23 cells containing IMS-APEX. APEX labeling was done for 5 min, biotinylated proteins were affinity purified with Streptavidin beads

## Sheet: Normalized signal sum
Uniprot	SysName	SGDID	StdName	norm_signal_sum_atp23_rep1	norm_signal_sum_atp23_rep2	norm_signal_sum_atp23_rep3	norm_signal_sum_atp23_rep4	norm_signal_sum_atp23Su9_rep1	norm_signal_sum_atp23Su9_rep2	norm_signal_sum_atp23IMS_rep3	norm_signal_sum_atp23IMS_rep4	norm_signal_sum_atp23IMS_rep1	norm_signal_sum_atp23IMS_rep2	norm_signal_sum_atp23Su9_rep3	norm_signal_sum_atp23Su9_rep4	norm_signal_sum_MR10_rep1	norm_signal_sum_MR10_rep2	norm_signal_sum_MR10_rep3	norm_signal_sum_MR10_rep4	norm_signal_sum_MR10IMS_rep1	norm_signal_sum_MR10IMS_rep2	norm_signal_sum_MR10IMS_rep3	norm_signal_sum_MR10IMS_rep4	norm_signal_sum_MR10Su9_rep1	norm_signal_sum_MR10Su9_rep2	norm_signal_sum_MR10Su9_rep3	norm_signal_sum_MR10Su9_rep4	norm_signal_sum_MR6_rep1	norm_signal_sum_MR6_rep2	norm_signal_sum_MR6_rep3	norm_signal_sum_MR6_rep4	norm_signal_sum_MR6IMS_rep1	norm_signal_sum_MR6IMS_rep2	norm_signal_sum_MR6IMS_rep3	norm_signal_sum_MR6IMS_rep4	norm_signal_sum_MR6Su9_rep1	norm_signal_sum_MR6Su9_rep2	norm_signal_sum_MR6Su9_rep3	norm_signal_sum_MR6Su9_rep4	norm_signal_sum_WT_rep1	norm_signal_sum_WT_rep2	norm_signal_sum_WT_rep3	norm_signal_sum_WT_rep4	norm_signal_sum_WTIMS_rep1	norm_signal_sum_WTIMS_rep2	norm_signal_sum_WTIMS_rep3	norm_signal_sum_WTIMS_rep4	norm_signal_sum_WTSu9_rep1	norm_signal_sum_WTSu9_rep2
	NA	NA	NA	22871.8	19811.8	22268	19396.8	40678.6	32764.9	23153.2	19101.4	24891.4	25895.6	34149.3	34773.6	26344.1	25112.1	18220.1	18565.4	18913.5	20575.7	23441.4	22204	38125	39989.4	32729	31496.2	22850.6	23015.3	20764.3	21632.7	17308.3	18100.6	12655.7	12839	39036.4	37472.2	43564.2	45064.8	40312.6	58001.4	14980.3	14773.8	12057.6	12752.7	17006.2	16788.1	29817.4	31920.5
A5Z2X5	YPR010C-A	S000122558		NA	NA	NA	NA	173172	1.96709e+06	3.96224e+06	NA	3.74246e+06	1.02089e+07	4.58299e+06	3.45715e+06	NA	NA	NA	NA	2.98092e+06	2.10681e+06	5.13905e+06	5.20027e+06	NA	NA	NA	NA	NA	NA	NA	NA	3.6352e+06	4.21091e+06	4.80204e+06	7.03887e+06	8.11938e+06	5.8868e+06	1.71731e+07	1.67336e+07	NA	NA	NA	NA	3.35791e+06	NA	6.48095e+06	7.58525e+06	4.11495e+06	5.30497e+06
D6W196	YNL083W	S000005027	SAL1	NA	579421	272924	287577	645790	613822	1.87326e+06	1.23792e+06	3.22163e+06	1.97554e+06	559935	426240	314347	471300	NA	NA	2.91376e+06	2.73264e+06	2.43738e+06	2.20858e+06	816525	1.00586e+06	254565	297767	518597	1.30894e+06	NA	NA	2.33612e+06	2.13916e+06	2.03741e+06	2.21943e+06	764813	1.01456e+06	431008	420696	NA	NA	NA	NA	1.65336e+06	990823	3.07433e+06	3.16091e+06	200780	232214
O13525	YDR204W	S000002612	COQ4	NA	NA	NA	NA	4.36023e+06	4.02755e+06	2.74326e+06	2.49409e+06	4.18509e+06	4.4567e+06	2.64826e+06	2.8725e+06	NA	NA	NA	NA	2.64847e+06	2.17854e+06	1.8768e+06	1.81094e+06	3.44326e+06	3.23801e+06	1.66111e+06	2.05471e+06	NA	NA	NA	NA	NA	NA	NA	156048	5.066e+06	5.18629e+06	5.76405e+06	6.27577e+06	NA	NA	NA	NA	167538	645762	364228	199586	3.19667e+06	2.31916e+06
O14455	YPL249C-A	S000006438	RPL36B	NA	NA	NA	NA	NA	NA	NA	NA	NA	NA	NA	NA	NA	NA	NA	NA	NA	NA	645079	907501	NA	NA	NA	NA	NA	NA	1.45707e+06	1.29847e+06	378247	NA	NA	NA	NA	NA	NA	NA	NA	NA	NA	NA	NA	NA	NA	NA	NA	NA
O14467	YOR298C-A	S000007253	MBF1	NA	NA	NA	NA	679029	551156	680790	805767	623979	934028	NA	320545	NA	NA	NA	NA	1.17718e+06	1.44252e+06	605687	448031	NA	NA	NA	NA	NA	1.12852e+06	NA	NA	597519	NA	1.25494e+06	1.0936e+06	NA	NA	NA	NA	NA	NA	NA	NA	1.17512e+06	1.37864e+06	630017	489948	NA	NA
O60200	YKL053C-A	S000007243	MDM35	NA	NA	NA	NA	626624	2.27037e+06	9.10185e+06	6.16988e+06	1.0878e+07	1.01312e+07	324894	413295	NA	NA	NA	NA	1.27494e+06	1.46342e+06	5.82658e+06	5.26721e+06	NA	832538	612993	396601	NA	NA	NA	NA	824678	2.12879e+06	3.60919e+06	4.78926e+06	NA	NA	NA	NA	NA	NA	NA	NA	1.04903e+07	4.80022e+06	8.47307e+06	5.62066e+06	NA	773192
O74700	YEL020W-A	S000007256	TIM9	2.00327e+06	2.01187e+06	1.5565e+06	1.76447e+06	178216	940418	1.73115e+07	1.3123e+07	1.60044e+07	2.2615e+07	530831	435793	1.9427e+06	2.14975e+06	1.51505e+06	370418	1.27294e+07	1.18035e+07	2.56957e+07	2.30249e+07	783612	525519	767125	786050	177995	129725	NA	NA	2.97986e+07	2.03911e+07	1.71121e+07	1.98554e+07	NA	NA	NA	NA	NA	NA	3.46032e+06	3.0762e+06	1.01761e+07	8.3082e+06	3.80698e+07	2.91043e+07	NA	256880
O75012	YDL045W-A	S000006430	MRP10	NA	NA	NA	NA	9.26682e+06	6.79432e+06	2.1718e+06	2.35961e+06	1.31554e+06	2.12373e+06	5.92121e+06	6.03965e+06	NA	NA	NA	NA	4.89087e+06	2.62221e+06	2.2128e+06	2.32279e+06	6.32087e+06	7.13574e+06	5.6283e+06	5.80054e+06	NA	NA	NA	NA	NA	NA	NA	NA	4.89797e+06	5.32901e+06	3.73097e+06	5.23432e+06	NA	NA	NA	NA	NA	NA	806374	NA	4.09038e+06	5.0929e+06
P00044	YJR048W	S000003809	CYC1	1.58852e+08	1.02732e+08	5.11845e+07	5.19373e+07	3.01414e+07	3.76303e+07	4.70226e+07	4.42256e+07	8.55927e+07	7.76975e+07	1.83689e+07	1.55411e+07	3.82062e+07	4.37032e+07	3.1419e+07	3.25472e+07	1.42372e+07	6.11277e+06	3.68407e+07	3.41738e+07	9.53211e+06	9.34965e+06	1.32821e+07	1.03674e+07	7.06644e+07	5.4144e+07	2.35727e+07	2.30455e+07	3.47789e+07	5.54567e+07	2.61569e+07	2.61404e+07	1.95317e+07	2.12299e+07	4.06528e+06	4.51416e+06	6.57431e+07	8.35807e+07	6.04564e+07	4.92474e+07	4.3949e+07	3.66529e+07	5.77605e+07	4.80054e+07	1.58799e+07	1.55146e+07
P00045	YEL039C	S000000765	CYC7	1.72513e+07	1.46857e+07	8.89197e+06	6.37632e+06	4.46771e+06	7.61157e+06	9.56678e+06	1.15826e+07	1.48966e+07	2.0249e+07	2.2663e+06	2.88451e+06	2.46654e+06	2.33701e+06	771481	999786	4.95197e+06	522218	2.96605e+06	3.98074e+06	NA	286388	535415	NA	7.21643e+06	1.35381e+07	3.53789e+06	4.08071e+06	3.51156e+07	8.55855e+06	1.29718e+07	1.29047e+07	2.22802e+06	2.11934e+06	NA	NA	1.64648e+06	NA	1.8794e+07	1.87536e+07	6.5591e+06	1.04336e+07	3.67528e+07	3.17651e+07	1.1227e+06	1.42969e+06
P00127	YFR033C	S000001929	QCR6	NA	NA	NA	NA	2.06493e+06	2.87732e+06	2.5891e+07	2.23135e+07	3.15475e+07	1.69199e+07	292084	298782	NA	NA	NA	NA	2.48632e+06	4.00103e+06	2.771e+07	2.9262e+07	623290	509501	534431	649576	NA	NA	NA	NA	4.00333e+06	9.43476e+06	2.91491e+07	2.14086e+07	261653	210017	NA	NA	NA	NA	NA	NA	4.3092e+07	1.06117e+07	2.2674e+07	2.99799e+07	1.39085e+06	2.99605e+06
P00128	YDR529C	S000002937	QCR7	8.75694e+06	9.28246e+06	NA	NA	2.91525e+07	1.34989e+07	2.22713e+07	1.56875e+07	2.53092e+07	3.48903e+07	1.80844e+07	1.68964e+07	3.63873e+06	4.68035e+06	1.0472e+06	1.68484e+06	1.125e+07	1.81062e+07	1.16469e+07	7.81876e+06	1.02446e+07	1.20278e+07	9.67698e+06	1.38738e+07	476291	921278	1.16333e+06	1.25208e+06	7.12701e+06	2.82675e+06	4.44999e+06	3.63893e+06	3.13946e+07	3.31039e+07	3.5295e+07	4.8027e+07	7.92832e+06	NA	1.51038e+06	2.41307e+06	4.3881e+06	8.3201e+06	5.0592e+06	6.67123e+06	1.63216e+07	1.92469e+07
P00175	YML054C	S000004518	CYB2	2.44713e+07	2.37193e+07	2.72635e+07	2.24974e+07	5.15018e+06	1.20906e+07	6.17667e+07	5.06939e+07	6.31749e+07	3.98833e+07	5.12719e+06	4.41714e+06	2.80013e+07	3.26249e+07	3.66061e+07	3.60679e+07	3.32091e+07	3.06529e+07	4.61113e+07	4.22078e+07	5.99561e+06	6.20001e+06	7.37264e+06	7.45314e+06	3.82824e+07	3.18952e+07	1.25989e+07	2.05573e+07	1.04245e+08	1.15974e+08	6.89757e+07	7.20414e+07	3.33744e+06	2.70513e+06	1.19132e+06	844118	1.84517e+07	1.78587e+07	4.71673e+07	4.1743e+07	1.52018e+07	1.38263e+07	9.39113e+07	7.95252e+07	1.72207e+06	1.58191e+06
P00330	YOL086C	S000005446	ADH1	660060	787753	3.95467e+06	3.9292e+06	83207.6	514222	3.75133e+06	4.87164e+06	1.46032e+06	1.29605e+06	751826	597055	2.83118e+06	6.5211e+06	6.06242e+06	6.25166e+06	3.65874e+06	4.37146e+06	9.54875e+06	1.03415e+07	1.51904e+06	1.2235e+06	2.19612e+06	2.252e+06	1.25628e+07	7.59824e+06	1.77232e+07	5.68581e+06	9.83329e+06	5.41218e+06	5.58652e+06	6.98517e+06	847762	360968	124611	264973	1.5257e+06	NA	1.73679e+06	2.19183e+06	3.17427e+06	3.71534e+06	5.29907e+06	5.52356e+06	381047	415990
P00359	YGR192C	S000003424	TDH3	3.99287e+07	2.77693e+07	1.77622e+07	1.8479e+07	1.39047e+07	8.887e+06	1.58508e+07	2.39634e+07	6.50729e+06	6.48107e+06	2.19316e+07	2.08265e+07	1.17316e+07	1.71053e+07	7.22512e+06	1.60065e+07	5.83382e+06	7.45874e+06	8.96007e+06	1.09008e+07	1.68206e+07	1.76213e+07	1.75897e+07	1.46965e+07	1.18518e+07	1.80159e+07	1.46559e+08	8.05634e+07	1.02361e+07	3.30683e+06	6.21301e+06	6.66245e+06	3.1477e+07	2.54795e+07	2.74061e+07	2.52641e+07	1.40809e+09	4.34399e+08	3.57878e+07	4.27955e+07	4.63434e+06	8.62396e+06	6.95172e+06	7.02719e+06	9.67036e+06	3.36046e+06
P00401	Q0045	S000007260	COX1	NA	NA	1.69022e+07	1.0185e+07	4.13268e+06	9.5407e+06	1.18754e+07	6.29341e+06	2.32706e+07	1.98333e+07	2.07908e+06	NA	NA	NA	NA	NA	798545	NA	658726	583823	NA	NA	NA	NA	1.52164e+07	1.28052e+07	3.2401e+06	3.69844e+06	1.17312e+07	NA	8.66193e+06	5.57177e+06	2.79834e+06	2.90582e+06	2.11374e+06	2.51452e+06	NA	NA	5.62365e+06	5.23756e+06	1.11281e+07	2.94602e+06	8.45444e+06	9.41479e+06	1.7965e+06	2.20904e+06
P00410	Q0250	S000007281	COX2	NA	2.73319e+06	2.5776e+06	941927	4.452e+06	1.49293e+07	1.32504e+07	5.38298e+06	4.05994e+07	1.92249e+07	2.46894e+06	1.84651e+06	NA	NA	NA	NA	3.83503e+06	3.00326e+06	1.77298e+06	1.43649e+06	259123	620212	107562	60999.2	2.25852e+07	1.65211e+07	462886	495131	3.29773e+07	5.67732e+07	1.89592e+07	2.03805e+07	8.61077e+06	1.07091e+07	6.38579e+06	4.20001e+06	NA	NA	4.05915e+06	1.97233e+06	8.7484e+06	9.06085e+06	2.80271e+07	2.97557e+07	2.65766e+06	3.1471e+06
P00424	YNL052W	S000004997	COX5A	NA	2.59368e+06	2.27251e+06	519160	9.06193e+06	8.41431e+06	2.00982e+07	1.74259e+07	2.8136e+07	3.98697e+07	4.6961e+06	5.09958e+06	NA	NA	NA	NA	8.90611e+06	5.03023e+06	1.14869e+07	1.06194e+07	3.70501e+06	5.38807e+06	1.55475e+06	1.69917e+06	211929	322336	913273	1.06125e+06	2.23975e+07	1.43422e+07	2.46115e+07	2.05275e+07	9.56944e+06	7.32023e+06	9.24668e+06	9.88022e+06	1.86187e+06	NA	5.08886e+06	3.52731e+06	1.1457e+07	7.92669e+06	2.79808e+07	1.73857e+07	4.69111e+06	3.49675e+06
P00425	YIL111W	S000001373	COX5B	NA	NA	NA	NA	1.05608e+06	1.94844e+06	2.44812e+06	1.64756e+06	9.11875e+06	6.78008e+06	437869	576648	NA	NA	NA	NA	5.726e+06	6.20231e+06	1.95575e+06	1.51127e+06	NA	NA	NA	NA	NA	NA	NA	NA	6.13525e+06	1.03419e+07	2.08685e+06	2.63568e+06	1.69226e+06	1.915e+06	851562	1.0265e+06	NA	NA	NA	NA	7.51744e+06	3.39616e+06	4.19008e+06	4.11261e+06	898383	835944
P00427	YHR051W	S000001093	COX6	536741	1.1363e+06	4.93667e+06	4.2309e+06	6.71836e+07	4.39862e+07	1.97086e+07	1.57955e+07	3.07199e+07	4.1961e+07	2.85658e+07	2.94514e+07	1.44551e+06	NA	NA	NA	6.76454e+06	6.85071e+06	1.65841e+07	1.17768e+07	2.55298e+07	4.13979e+07	3.02441e+07	3.08412e+07	2.97117e+06	3.50718e+06	1.31168e+06	1.80973e+06	1.62778e+07	1.95995e+07	1.39678e+07	1.39114e+07	2.64459e+07	2.65416e+07	3.17025e+07	3.39239e+07	NA	NA	5.16998e+06	4.3472e+06	2.04692e+07	5.93169e+06	3.13735e+07	2.88433e+07	3.62216e+07	4.16988e+07
P00431	YKR066C	S000001774	CCP1	8.19433e+07	8.32071e+07	6.36344e+07	6.63528e+07	5.09727e+07	8.49449e+07	5.55908e+07	4.99547e+07	1.28124e+08	1.56875e+08	1.77887e+07	1.76341e+07	1.71509e+08	2.39354e+08	1.20616e+08	1.65482e+08	2.61673e+07	3.25205e+07	3.8694e+07	3.01767e+07	3.3954e+07	4.22345e+07	2.34595e+07	2.24407e+07	9.29006e+07	7.38828e+07	5.3167e+07	5.5339e+07	5.92282e+07	1.01831e+08	6.55992e+07	6.14213e+07	1.87502e+07	2.11325e+07	1.52752e+07	1.23043e+07	1.70638e+08	1.82495e+08	1.31158e+08	1.39299e+08	1.21036e+08	6.23762e+07	1.21453e+08	1.06304e+08	8.22384e+07	9.66243e+07
P00445	YJR104C	S000003865	SOD1	NA	NA	NA	NA	NA	224972	777916	329908	504394	664389	NA	NA	NA	NA	NA	NA	NA	NA	NA	NA	NA	NA	NA	NA	NA	NA	NA	NA	838033	256683	271940	291753	NA	NA	NA	NA	NA	NA	NA	NA	NA	NA	341284	NA	NA	NA
P00447	YHR008C	S000001050	SOD2	NA	NA	NA	NA	398203	NA	115573	NA	NA	NA	403990	208166	NA	NA	NA	NA	NA	NA	NA	NA	NA	NA	NA	NA	NA	NA	NA	NA	NA	NA	NA	NA	363338	374388	453631	453045	NA	NA	NA	NA	NA	NA	NA	NA	NA	NA
P00546	YBR160W	S000000364	CDC28	NA	NA	NA	NA	NA	371122	318570	605668	NA	NA	NA	NA	300355	874881	NA	NA	371468	294892	313815	310851	NA	NA	NA	NA	NA	NA	NA	NA	NA	NA	200693	177340	NA	NA	NA	NA	NA	NA	NA	NA	262804	NA	134168	NA	NA	NA
P00549	YAL038W	S000000036	CDC19	3.72775e+06	5.33645e+06	9.92765e+06	1.1005e+07	1.81044e+06	1.87452e+06	3.39341e+06	5.5847e+06	2.29003e+06	2.09342e+06	2.84659e+06	3.12066e+06	7.83834e+06	6.0429e+06	6.68219e+06	7.18219e+06	2.55787e+06	2.64495e+06	3.16044e+06	3.60375e+06	2.86848e+06	2.15331e+06	3.1559e+06	3.14272e+06	1.2121e+07	8.5354e+06	3.53376e+07	1.74207e+07	1.39426e+07	9.51268e+06	1.10872e+07	1.11759e+07	2.45834e+06	2.26541e+06	4.68047e+06	3.88238e+06	3.8329e+07	3.0536e+07	1.04545e+07	1.22951e+07	6.71327e+06	1.6311e+07	5.83769e+06	6.09396e+06	4.73673e+06	4.67174e+06
P00560	YCR012W	S000000605	PGK1	NA	NA	NA	NA	NA	43910.3	824926	3.77021e+06	176080	29817.3	154807	46398.7	NA	NA	NA	NA	163882	202187	344244	494660	230408	223990	403818	307644	1.09895e+07	2.96208e+06	3.68194e+07	7.54079e+06	6.63278e+06	2.84704e+06	544210	587572	364859	96255	NA	NA	5.50017e+06	2.7416e+06	52079.9	45515.9	83225.8	NA	168916	253185	NA	NA
P00815	YCL030C	S000000535	HIS4	NA	NA	NA	NA	NA	NA	NA	156642	NA	NA	NA	NA	NA	NA	NA	NA	NA	NA	179784	246108	NA	NA	NA	NA	NA	NA	498906	NA	111899	NA	301913	345474	NA	NA	NA	NA	NA	NA	NA	NA	148689	NA	198619	164795	NA	NA
P00830	YJR121W	S000003882	ATP2	4.97898e+06	2.92143e+06	7.57782e+06	8.04955e+06	8.58948e+07	7.59e+07	5.7364e+07	3.89009e+07	5.17152e+07	4.14242e+07	1.32224e+08	1.37593e+08	1.1192e+07	9.65939e+06	3.81143e+06	9.03074e+06	2.56432e+07	1.87081e+07	4.9619e+07	5.02328e+07	1.09217e+08	1.10829e+08	1.02735e+08	1.08693e+08	8.76109e+06	3.97496e+06	5.92299e+06	5.07633e+06	3.97127e+07	5.95959e+07	2.59601e+07	3.22544e+07	1.39965e+08	1.18996e+08	1.42222e+08	1.58228e+08	4.6635e+06	377226	5.59446e+06	5.16338e+06	1.2499e+07	5.53e+06	7.81525e+07	8.00499e+07	4.84529e+07	5.08785e+07
P00890	YNR001C	S000005284	CIT1	7.61554e+06	1.53889e+06	1.10086e+06	792969	2.69366e+08	2.27396e+08	7.50736e+07	5.73478e+07	8.64375e+07	9.02622e+07	1.86229e+08	1.84128e+08	7.68985e+06	2.83205e+06	2.70003e+06	3.0112e+06	4.15626e+07	5.10848e+07	5.98592e+07	5.38908e+07	1.98718e+08	1.8466e+08	1.46554e+08	1.35578e+08	2.93051e+06	2.29265e+06	1.56974e+06	1.19945e+06	2.84638e+07	2.02559e+07	1.20508e+07	1.15038e+07	3.11045e+08	2.72719e+08	3.67242e+08	3.85914e+08	2.00262e+06	283414	592937	833865	1.6211e+07	2.04785e+07	2.31938e+07	2.33329e+07	2.47432e+08	2.5013e+08
P00899	YER090W	S000000892	TRP2	NA	NA	NA	NA	NA	NA	209895	260294	NA	NA	NA	NA	NA	NA	NA	NA	NA	NA	NA	NA	NA	NA	NA	NA	NA	NA	NA	NA	NA	NA	431431	298343	NA	NA	NA	NA	NA	NA	NA	NA	231421	NA	208793	276550	NA	NA
P00924	YGR254W	S000003486	ENO1	NA	NA	NA	NA	NA	NA	NA	NA	639459	667157	NA	NA	NA	NA	NA	NA	NA	683868	NA	642819	NA	NA	NA	NA	NA	NA	3.69644e+06	924455	NA	NA	NA	395545	NA	NA	NA	NA	8.01457e+06	NA	NA	NA	NA	NA	322246	NA	NA	NA
P00925	YHR174W	S000001217	ENO2	NA	109249	1.86485e+06	3.6775e+06	344691	805416	3.32499e+06	6.72091e+06	2.81188e+06	971813	1.11956e+06	791782	4.19372e+06	9.98003e+06	1.18254e+06	1.89984e+06	1.8394e+06	3.03862e+06	4.38618e+06	5.22084e+06	972634	576253	1.10944e+06	922958	3.67064e+06	3.81885e+06	3.063e+07	1.6138e+07	4.23698e+06	4.03089e+06	6.43297e+06	8.72964e+06	553566	340442	268011	NA	5.873e+07	4.77843e+06	2.6819e+06	2.37247e+06	1.51964e+06	869953	5.38991e+06	4.7215e+06	384338	256634
P00927	YER086W	S000000888	ILV1	2.90401e+06	4.15141e+06	1.26391e+07	1.10673e+07	5.79511e+07	4.22534e+07	3.43501e+07	2.86219e+07	3.05267e+07	2.83048e+07	7.17726e+07	6.93973e+07	1.10399e+07	7.40198e+06	4.67457e+06	4.25496e+06	1.26595e+07	1.16957e+07	1.96108e+07	1.93994e+07	5.06444e+07	5.9435e+07	4.57105e+07	4.94245e+07	9.04567e+06	7.33808e+06	5.35718e+06	7.85726e+06	9.17886e+06	1.60071e+07	6.9685e+06	7.56023e+06	9.27461e+07	8.56576e+07	1.08407e+08	1.20398e+08	1.4444e+06	1.10375e+06	7.29647e+06	7.17637e+06	7.67797e+06	7.44114e+06	1.3053e+07	1.21622e+07	3.05556e+07	3.70014e+07
P00931	YGL026C	S000002994	TRP5	NA	NA	NA	NA	NA	NA	274656	1.33288e+06	NA	NA	NA	NA	721965	1.05824e+06	NA	388176	NA	NA	NA	565357	NA	NA	NA	NA	1.16142e+06	708007	2.90267e+06	1.26851e+06	470352	650907	381589	576519	NA	NA	NA	NA	NA	NA	NA	NA	290536	NA	209193	249710	NA	NA
P00937	YKL211C	S000001694	TRP3	NA	NA	NA	NA	NA	NA	NA	NA	NA	NA	NA	NA	NA	NA	NA	NA	NA	NA	215575	234236	NA	NA	NA	NA	895443	804537	806184	826721	528582	310388	499127	451779	NA	NA	NA	NA	NA	NA	NA	NA	340651	443678	590962	653359	413286	348859
P00950	YKL152C	S000001635	GPM1	NA	NA	NA	NA	2.07337e+06	2.40476e+06	1.53313e+07	1.30019e+07	1.05583e+07	7.15404e+06	2.38497e+06	2.22553e+06	553560	1.01431e+06	NA	779581	6.54929e+06	5.34808e+06	1.26231e+07	1.21439e+07	5.26161e+06	4.32108e+06	3.00872e+06	2.42983e+06	NA	323037	3.04824e+06	1.11168e+06	1.07619e+07	6.91064e+06	8.11664e+06	9.42461e+06	718845	656723	770833	702612	NA	NA	NA	NA	1.31529e+06	1.3408e+06	6.9462e+06	6.41019e+06	NA	NA
P01097	YDL181W	S000002340	INH1	6.42326e+06	4.443e+06	611276	765291	7.5571e+06	3.86399e+06	1.43205e+06	1.21121e+06	1.83081e+06	1.44466e+06	4.44267e+06	3.48046e+06	NA	NA	NA	NA	305147	655627	505590	556219	3.22859e+06	2.04593e+06	2.38358e+06	2.74482e+06	NA	878883	2.762e+06	2.12031e+06	629706	NA	1.04689e+06	714575	5.86949e+06	3.92859e+06	1.03616e+07	1.18575e+07	NA	NA	1.18174e+06	1.64608e+06	3.748e+06	2.47522e+06	4.15405e+06	3.99922e+06	9.59739e+06	8.07159e+06
P01098	YDL130W-A	S000007232	STF1	NA	NA	NA	NA	2.22815e+07	1.36267e+07	95545.4	122371	309728	197480	1.24681e+07	1.17636e+07	NA	NA	NA	NA	NA	NA	106792	205685	1.19742e+07	1.12343e+07	4.53542e+06	2.45171e+06	NA	NA	NA	NA	NA	NA	NA	NA	1.12593e+07	1.55363e+07	2.41037e+07	2.45889e+07	NA	NA	NA	NA	NA	NA	NA	NA	9.50396e+06	1.13466e+07
P01119	YOR101W	S000005627	RAS1	NA	NA	NA	NA	NA	NA	NA	NA	348528	434966	NA	NA	NA	NA	NA	NA	372037	193476	NA	109784	NA	NA	NA	NA	NA	NA	NA	NA	117938	229588	306729	144589	NA	NA	NA	NA	NA	NA	NA	NA	NA	NA	NA	NA	NA	NA
P01120	YNL098C	S000005042	RAS2	NA	NA	1.84647e+06	1.27012e+06	1.71651e+06	1.43979e+06	1.50527e+06	1.17736e+06	2.09052e+06	2.55967e+06	930727	947998	NA	NA	NA	NA	1.13146e+06	1.14273e+06	722604	843706	NA	403695	567416	737100	4.7785e+06	2.00164e+06	1.09072e+06	1.03173e+06	1.78179e+06	3.06117e+06	1.43646e+06	1.25861e+06	573047	760735	1.65029e+06	1.60151e+06	NA	NA	NA	NA	1.95461e+06	1.38553e+06	2.17863e+06	1.82218e+06	1.33724e+06	1.45508e+06
P01123	YFL038C	S000001856	YPT1	NA	NA	NA	NA	278461	466087	1.23676e+06	1.61642e+06	3.42569e+06	1.37309e+06	NA	NA	NA	NA	NA	NA	4.0871e+06	3.33616e+06	3.20739e+06	2.07652e+06	383698	411087	NA	497392	1.00753e+06	1.15198e+06	NA	NA	1.67607e+06	1.85189e+06	1.09253e+06	1.38025e+06	NA	NA	NA	NA	NA	NA	NA	NA	807492	575621	908534	1.15843e+06	NA	NA
P02294	YBL002W	S000000098	HTB2	NA	NA	NA	NA	108100	367899	5.63061e+06	1.02122e+07	915770	1.18406e+06	1.45494e+06	1.22e+06	1.92246e+06	6.72131e+06	NA	NA	6.42494e+06	4.45205e+06	1.02954e+06	1.35503e+06	4.93496e+06	1.93416e+06	514222	616453	NA	NA	NA	NA	376707	321127	4.14954e+06	4.18005e+06	NA	NA	924827	NA	NA	NA	NA	NA	5.76913e+06	1.21574e+07	918750	1.1799e+06	793122	853550
P02309	YNL030W	S000004975	HHF2	NA	NA	1.4743e+06	NA	50655.2	144951	3.40771e+06	5.87384e+06	75857.9	274207	677671	827282	5.5947e+06	9.14109e+06	NA	NA	5.90905e+06	7.47078e+06	483780	1.11092e+06	2.69361e+06	1.12763e+06	211103	71153.8	1.0066e+06	750139	257747	197604	312052	172237	2.26986e+06	1.90458e+06	183967	NA	605714	NA	NA	NA	NA	NA	1.42777e+06	2.39447e+06	514003	561971	712307	526986
P02309	YBR009C	S000000213	HHF1	NA	NA	1.4743e+06	NA	50655.2	144951	3.40771e+06	5.87384e+06	75857.9	274207	677671	827282	5.5947e+06	9.14109e+06	NA	NA	5.90905e+06	7.47078e+06	483780	1.11092e+06	2.69361e+06	1.12763e+06	211103	71153.8	1.0066e+06	750139	257747	197604	312052	172237	2.26986e+06	1.90458e+06	183967	NA	605714	NA	NA	NA	NA	NA	1.42777e+06	2.39447e+06	514003	561971	712307	526986
P02381	Q0140	S000007275	VAR1	NA	NA	NA	NA	1.14928e+07	1.28709e+07	2.38337e+06	2.05945e+06	5.0318e+06	4.12284e+06	4.89985e+06	5.31722e+06	2.39641e+06	1.81044e+06	NA	NA	3.28971e+06	4.70377e+06	2.08518e+06	1.66607e+06	8.87679e+06	1.01692e+07	3.44095e+06	3.82962e+06	3.58181e+06	3.52101e+06	678912	898976	1.03141e+06	2.36049e+06	540150	332393	6.47278e+06	9.48233e+06	7.6183e+06	6.93354e+06	NA	NA	NA	NA	957018	2.04615e+06	893694	809493	7.98677e+06	9.02532e+06
P02406	YGL103W	S000003071	RPL28	NA	3.90147e+06	3.17312e+06	3.47027e+06	346609	402475	968725	971221	520683	447522	2.01176e+06	1.54083e+06	NA	NA	NA	NA	317366	245994	1.23488e+06	1.68203e+06	1.53676e+06	777970	2.58846e+06	2.98151e+06	6.39231e+06	6.18124e+06	4.66167e+06	4.74871e+06	866080	2.23193e+06	1.02963e+06	1.19224e+06	921913	757205	867659	1.072e+06	9.37136e+06	NA	2.71437e+06	3.5949e+06	1.88041e+06	2.10371e+06	1.04714e+06	1.24851e+06	1.08068e+06	1.16443e+06
P02557	YFL037W	S000001857	TUB2	NA	NA	NA	NA	NA	NA	492117	574247	NA	NA	NA	NA	NA	NA	NA	NA	NA	NA	NA	536048	NA	NA	NA	NA	NA	NA	1.09325e+06	NA	435353	NA	602234	697683	NA	NA	NA	NA	NA	NA	NA	NA	390864	393513	554584	668956	NA	NA
P02829	YPL240C	S000006161	HSP82	NA	NA	NA	NA	NA	NA	909093	3.33534e+06	NA	NA	NA	NA	NA	NA	NA	NA	1.06122e+06	529190	982209	646202	NA	NA	NA	NA	NA	NA	NA	NA	1.25972e+06	NA	433086	562025	NA	NA	NA	NA	NA	NA	NA	NA	NA	NA	NA	NA	NA	NA
P02992	YOR187W	S000005713	TUF1	3.44997e+06	5.43923e+06	2.45964e+06	2.18248e+06	1.48109e+08	7.63728e+07	4.15809e+07	3.18339e+07	2.8572e+07	4.07085e+07	8.76349e+07	9.96881e+07	4.67592e+06	2.72571e+06	2.68086e+06	1.84236e+06	8.64482e+06	7.94111e+06	2.501e+07	2.47181e+07	6.82224e+07	8.39702e+07	6.83085e+07	7.11742e+07	826536	1.22396e+06	1.04138e+06	1.30647e+06	6.21411e+06	4.08418e+06	3.86734e+06	4.25434e+06	1.14462e+08	1.07598e+08	1.44336e+08	1.5967e+08	NA	NA	937813	1.33962e+06	8.14589e+06	7.27912e+06	9.76664e+06	7.99068e+06	6.49148e+07	6.70422e+07
P02994	YPR080W	S000006284	TEF1	1.66747e+07	1.17086e+07	3.77026e+07	3.74728e+07	5.84671e+06	8.36983e+06	2.67023e+07	3.05109e+07	2.73499e+07	2.65366e+07	1.16271e+07	1.1506e+07	3.90113e+07	3.50026e+07	3.6344e+07	4.11366e+07	3.10404e+07	3.08326e+07	4.45999e+07	4.35528e+07	8.09803e+06	8.77067e+06	1.75923e+07	2.01493e+07	7.40996e+07	6.71941e+07	4.80529e+07	3.86062e+07	3.27312e+07	3.50215e+07	2.28682e+07	3.122e+07	1.14743e+07	1.14792e+07	8.3605e+06	7.82843e+06	1.4838e+08	6.64219e+07	2.71103e+07	2.76632e+07	2.30491e+07	1.74255e+07	2.30502e+07	2.21943e+07	1.04783e+07	1.22334e+07
P02994	YBR118W	S000000322	TEF2	1.66747e+07	1.17086e+07	3.77026e+07	3.74728e+07	5.84671e+06	8.36983e+06	2.67023e+07	3.05109e+07	2.73499e+07	2.65366e+07	1.16271e+07	1.1506e+07	3.90113e+07	3.50026e+07	3.6344e+07	4.11366e+07	3.10404e+07	3.08326e+07	4.45999e+07	4.35528e+07	8.09803e+06	8.77067e+06	1.75923e+07	2.01493e+07	7.40996e+07	6.71941e+07	4.80529e+07	3.86062e+07	3.27312e+07	3.50215e+07	2.28682e+07	3.122e+07	1.14743e+07	1.14792e+07	8.3605e+06	7.82843e+06	1.4838e+08	6.64219e+07	2.71103e+07	2.76632e+07	2.30491e+07	1.74255e+07	2.30502e+07	2.21943e+07	1.04783e+07	1.22334e+07
P03874	YHL038C	S000001030	CBP2	NA	NA	555653	455035	4.29921e+06	4.32949e+06	3.03935e+06	2.27731e+06	2.91507e+06	2.14046e+06	4.39313e+06	3.92026e+06	NA	NA	NA	NA	1.5612e+06	1.28536e+06	2.1168e+06	2.27281e+06	5.68197e+06	5.67285e+06	3.53176e+06	2.56251e+06	NA	NA	NA	NA	1.09812e+06	1.05359e+06	512726	411707	6.84147e+06	6.65137e+06	4.10242e+06	3.66208e+06	NA	NA	NA	NA	860548	1.12883e+06	762680	984679	2.89062e+06	3.12106e+06
P03875	Q0050	S000007261	AI1	NA	NA	NA	NA	554690	841511	333647	254898	314484	254810	879652	632300	NA	NA	NA	NA	498009	516692	189603	257113	1.4181e+06	1.17889e+06	343550	291102	1.77726e+06	1.83356e+06	NA	NA	368469	418283	66791.5	61374.4	972192	1.0704e+06	743824	867154	NA	NA	NA	NA	NA	NA	NA	NA	524464	603692
P03876	Q0055	S000007262	AI2	NA	NA	NA	NA	1.28525e+06	1.54248e+06	262901	345840	532823	572495	767010	745117	NA	NA	NA	NA	1.19763e+06	336583	NA	519675	498824	NA	NA	NA	NA	NA	NA	NA	NA	NA	NA	NA	1.07863e+06	1.62865e+06	1.55884e+06	1.55956e+06	NA	NA	NA	NA	NA	NA	NA	NA	1.1986e+06	1.03736e+06
P03877	Q0060	S000007263	AI3	NA	NA	NA	NA	NA	323680	114735	NA	147013	NA	213223	NA	NA	NA	NA	NA	NA	NA	NA	NA	NA	NA	NA	NA	NA	NA	NA	NA	NA	NA	NA	NA	288473	NA	NA	597076	NA	NA	NA	NA	NA	NA	NA	NA	NA	NA
P03965	YJR109C	S000003870	CPA2	NA	NA	NA	NA	NA	NA	473671	402231	NA	NA	NA	NA	NA	NA	NA	NA	207164	340437	241966	407185	NA	NA	NA	NA	426977	431140	1.45648e+06	1.01636e+06	431641	835640	196325	166308	NA	NA	NA	NA	NA	NA	NA	NA	NA	216981	NA	252462	NA	NA
P04037	YGL187C	S000003155	COX4	5.67903e+06	6.39245e+06	2.11771e+07	1.777e+07	9.72539e+07	5.70522e+07	2.73065e+07	2.2624e+07	3.96898e+07	6.73483e+07	5.80087e+07	5.56255e+07	8.79449e+06	6.26016e+06	1.17529e+07	8.56226e+06	9.11207e+06	4.40482e+06	1.83051e+07	2.17439e+07	7.19381e+07	7.42946e+07	6.27976e+07	5.35902e+07	5.57097e+06	3.54335e+06	3.29863e+06	4.98294e+06	1.77413e+07	2.51515e+07	2.45262e+07	2.46686e+07	4.50138e+07	4.39083e+07	6.17265e+07	6.38427e+07	NA	NA	1.29461e+07	1.40091e+07	3.46931e+07	4.99196e+06	4.20264e+07	4.31641e+07	1.18754e+08	1.41466e+08
P04039	YLR395C	S000004387	COX8	NA	NA	NA	NA	NA	NA	NA	NA	1.5449e+06	1.49118e+06	NA	NA	NA	NA	NA	NA	NA	NA	NA	NA	NA	NA	NA	NA	NA	NA	NA	NA	NA	1.40797e+06	NA	NA	NA	NA	NA	NA	NA	NA	NA	NA	1.13165e+06	NA	1.3628e+06	1.484e+06	NA	NA
P04147	YER165W	S000000967	PAB1	NA	NA	NA	NA	NA	NA	443244	412930	NA	NA	NA	NA	NA	NA	NA	NA	1.06006e+06	936826	425141	478459	NA	NA	NA	NA	NA	NA	2.01993e+06	848703	530431	824393	520517	553371	NA	NA	NA	NA	NA	NA	NA	NA	382440	NA	338626	336614	NA	NA
P04385	YBR020W	S000000224	GAL1	NA	NA	3.10386e+06	3.48951e+06	497737	750955	2.80378e+06	5.87578e+06	2.18724e+06	1.71799e+06	1.19321e+06	1.06097e+06	6.83423e+06	9.94196e+06	5.32085e+06	4.49002e+06	3.60487e+06	2.92702e+06	5.2881e+06	5.76399e+06	1.83384e+06	1.09756e+06	1.77944e+06	1.58812e+06	8.79906e+06	4.57951e+06	1.40014e+07	7.59306e+06	5.01196e+06	4.25604e+06	3.56787e+06	4.67409e+06	1.10333e+06	698474	517928	456978	4.59133e+06	NA	656913	460971	1.77479e+06	2.07638e+06	4.63296e+06	4.14375e+06	335266	656366
P04397	YBR019C	S000000223	GAL10	NA	697304	568074	864570	NA	153582	557828	1.78599e+06	516292	81304.4	343325	NA	2.46879e+06	1.95331e+06	722919	873276	2.13857e+06	3.52827e+06	1.77289e+06	3.50985e+06	689410	375721	413936	878845	1.32079e+07	1.01578e+07	1.05158e+07	2.26466e+06	8.42743e+06	4.58426e+06	441684	505984	120940	NA	NA	NA	6.32292e+06	NA	495190	NA	667118	1.37414e+06	1.12694e+06	1.25914e+06	356553	NA
P04449	YGL031C	S000002999	RPL24A	1.75749e+06	1.82806e+06	1.0594e+07	8.54555e+06	1.04735e+06	693789	2.41329e+06	1.8061e+06	815508	846187	6.67664e+06	6.9639e+06	8.50746e+06	7.19206e+06	1.47529e+07	9.21179e+06	889689	1.35157e+06	4.76447e+06	5.37221e+06	3.48694e+06	2.39212e+06	9.55187e+06	1.09872e+07	7.22599e+06	7.94142e+06	1.25483e+07	1.82053e+07	1.45268e+06	611073	2.92688e+06	2.83036e+06	2.82085e+06	2.75853e+06	5.01212e+06	3.52468e+06	NA	NA	5.47648e+06	5.42384e+06	3.01554e+06	4.4594e+06	1.73727e+06	1.9573e+06	5.45134e+06	7.05464e+06
P04456	YOL127W	S000005487	RPL25	NA	NA	NA	NA	NA	NA	NA	NA	NA	NA	NA	NA	NA	NA	526976	NA	NA	NA	445770	425488	959205	737211	551741	366420	NA	NA	2.50545e+06	812962	639371	NA	604546	714471	1.14159e+06	NA	NA	NA	NA	NA	1.54066e+06	1.95668e+06	NA	NA	NA	NA	NA	NA
P04710	YMR056C	S000004660	AAC1	NA	NA	NA	NA	2.13935e+07	2.86e+07	3.70747e+07	2.12203e+07	5.27603e+07	5.51803e+07	1.56472e+07	1.4867e+07	NA	NA	6.24077e+06	5.0967e+06	1.87659e+07	1.39805e+07	2.389e+07	2.63933e+07	2.00731e+07	1.25506e+07	7.61235e+06	8.08759e+06	5.03375e+06	3.68367e+06	4.08894e+06	4.70197e+06	2.11976e+07	3.62174e+07	4.8651e+07	3.72647e+07	3.63544e+07	4.49262e+07	2.52817e+07	2.25452e+07	NA	NA	NA	NA	3.67057e+07	7.5074e+07	6.6754e+07	6.03215e+07	2.79344e+07	2.77867e+07
P04801	YIL078W	S000001340	THS1	NA	NA	NA	NA	NA	NA	NA	NA	NA	NA	624320	572875	NA	NA	NA	NA	290031	NA	430227	NA	NA	NA	476716	570893	NA	318962	926936	390139	430622	NA	137247	NA	NA	NA	NA	NA	NA	NA	NA	NA	291383	NA	NA	NA	NA	NA
P04802	YLL018C	S000003941	DPS1	NA	NA	NA	NA	NA	NA	NA	NA	NA	NA	739266	524189	2.68087e+06	1.32847e+06	416133	NA	192870	409750	240833	256283	484528	340534	806532	746261	1.24857e+06	791178	1.44037e+06	811908	564994	355367	129430	126435	290280	406705	NA	NA	NA	NA	NA	NA	NA	NA	NA	NA	NA	NA
P04803	YDR268W	S000002676	MSW1	NA	NA	NA	NA	6.35984e+06	4.51276e+06	2.2949e+06	1.24887e+06	2.46911e+06	2.06058e+06	2.26783e+06	2.95616e+06	NA	NA	NA	NA	310557	537584	672508	1.07953e+06	3.50846e+06	5.37833e+06	2.14134e+06	1.64748e+06	NA	NA	NA	NA	NA	NA	NA	NA	3.1374e+06	2.91388e+06	2.19369e+06	2.22067e+06	NA	NA	NA	NA	NA	NA	NA	NA	2.83797e+06	3.21757e+06
P04807	YGL253W	S000003222	HXK2	NA	NA	NA	NA	NA	NA	NA	NA	NA	NA	NA	NA	NA	NA	NA	NA	NA	NA	NA	NA	NA	NA	NA	NA	NA	NA	NA	NA	751995	NA	311288	194238	NA	NA	NA	NA	NA	NA	NA	NA	NA	NA	NA	NA	NA	NA
P04819	YDL164C	S000002323	CDC9	NA	NA	NA	NA	1.02473e+06	996518	299558	214354	326705	232013	614577	611611	NA	NA	NA	NA	110556	NA	184946	261380	689875	673919	286367	387159	NA	NA	NA	NA	NA	NA	NA	NA	1.72222e+06	1.74017e+06	1.89034e+06	2.16944e+06	NA	NA	NA	NA	NA	NA	NA	NA	1.01024e+06	855726
P04840	YNL055C	S000005000	POR1	1.24658e+08	1.05342e+08	8.0341e+07	6.60886e+07	5.55202e+07	8.82321e+07	1.09446e+08	8.39852e+07	1.32799e+08	8.35251e+07	6.11981e+07	5.1311e+07	5.74159e+07	6.86561e+07	3.80521e+07	6.27889e+07	1.01365e+08	8.19451e+07	8.5112e+07	7.97077e+07	4.24402e+07	3.90017e+07	2.23281e+07	2.10653e+07	1.01096e+08	9.1378e+07	4.42974e+07	6.35187e+07	2.35763e+08	3.05786e+08	1.32935e+08	1.63676e+08	7.79238e+07	6.75133e+07	6.18255e+07	7.384e+07	6.6347e+07	1.06511e+08	8.03657e+07	7.10021e+07	4.50405e+07	9.21821e+07	2.22433e+08	2.44667e+08	2.99142e+07	3.18363e+07
P04912	YBL003C	S000000099	HTA2	NA	NA	NA	NA	NA	111920	802744	1.81076e+06	169302	NA	978110	457203	NA	1.51113e+07	NA	NA	NA	268549	579373	352636	7.02576e+06	2.72856e+06	483523	487988	NA	NA	NA	NA	NA	NA	582601	653263	NA	NA	805378	617239	NA	NA	NA	NA	NA	NA	NA	NA	NA	NA
P05030	YGL008C	S000002976	PMA1	5.7512e+06	2.07615e+06	4.57527e+06	9.30099e+06	4.39462e+06	6.41792e+06	1.30631e+07	1.73801e+07	1.70212e+07	2.12499e+07	3.36289e+06	2.96295e+06	3.45469e+06	5.75073e+06	3.01448e+06	6.05839e+06	8.06384e+06	1.09366e+07	1.20669e+07	1.37686e+07	2.78933e+06	2.40788e+06	2.42639e+06	1.99944e+06	3.14752e+06	2.75025e+06	2.73333e+07	1.75437e+07	8.67346e+06	6.24032e+06	1.76517e+07	2.11828e+07	1.59081e+06	849257	2.65358e+06	1.69166e+06	1.60635e+07	6.91699e+06	5.46432e+06	5.00313e+06	3.01613e+07	3.14604e+07	1.78373e+07	1.79117e+07	4.35686e+06	5.30964e+06
P05066	YOR386W	S000005913	PHR1	NA	NA	NA	NA	184004	239503	NA	NA	NA	NA	NA	NA	NA	NA	NA	NA	NA	NA	NA	NA	NA	NA	NA	NA	NA	NA	NA	NA	NA	NA	NA	NA	126800	NA	NA	171208	NA	NA	NA	NA	NA	NA	NA	NA	NA	NA
P05317	YLR340W	S000004332	RPP0	NA	NA	NA	NA	NA	NA	NA	2.26636e+06	NA	NA	NA	NA	NA	NA	NA	NA	NA	NA	NA	NA	NA	NA	NA	NA	2.941e+06	NA	5.29452e+06	2.47491e+06	NA	NA	591235	556238	NA	NA	NA	NA	NA	NA	NA	NA	NA	NA	NA	345677	NA	NA
P05319	YOL039W	S000005399	RPP2A	NA	NA	NA	NA	286465	NA	NA	NA	NA	NA	NA	NA	NA	NA	NA	NA	NA	NA	NA	NA	NA	NA	NA	NA	NA	NA	NA	NA	NA	NA	411557	NA	NA	NA	NA	NA	NA	NA	NA	NA	NA	NA	NA	446100	NA	NA
P05374	YGR157W	S000003389	CHO2	NA	NA	NA	NA	1.62604e+06	4.22973e+06	1.06576e+07	1.23808e+07	7.84954e+06	2.94384e+06	1.25469e+06	1.63127e+06	NA	NA	NA	NA	1.00535e+07	5.32927e+06	4.65399e+06	5.80233e+06	5.98446e+06	4.28908e+06	NA	1.33147e+06	NA	NA	NA	NA	4.27571e+06	2.39798e+06	6.51469e+06	4.31133e+06	6.68502e+06	9.64102e+06	NA	8.73924e+06	NA	NA	NA	NA	7.21985e+06	6.23451e+06	4.16723e+06	4.75448e+06	NA	NA
P05453	YDR172W	S000002579	SUP35	NA	NA	NA	NA	NA	368325	171101	495557	NA	NA	NA	NA	NA	NA	NA	NA	188105	407435	334787	263536	NA	NA	NA	NA	NA	NA	NA	NA	206640	313321	290201	218872	NA	NA	NA	NA	NA	NA	NA	NA	NA	NA	NA	NA	NA	NA
P05626	YPL078C	S000005999	ATP4	6.57689e+06	7.0693e+06	3.06539e+06	3.12724e+06	2.84712e+07	2.74772e+07	2.79512e+07	1.75191e+07	3.49014e+07	4.14789e+07	2.24521e+07	2.05821e+07	3.67245e+06	3.62945e+06	973309	2.33203e+06	2.52889e+07	2.35703e+07	2.38995e+07	2.237e+07	2.22307e+07	2.24185e+07	2.34582e+07	2.03105e+07	3.77682e+06	1.8789e+06	1.18796e+06	1.86798e+06	1.9895e+07	1.84954e+07	1.30083e+07	1.20387e+07	2.68976e+07	2.39702e+07	3.34554e+07	3.2526e+07	NA	NA	NA	NA	5.45392e+06	9.24203e+06	2.8386e+07	2.62676e+07	1.5662e+07	1.77726e+07
P05694	YER091C	S000000893	MET6	NA	NA	NA	NA	1.19165e+06	826048	527533	380476	349226	453711	411416	428798	NA	NA	NA	NA	NA	NA	NA	NA	943252	NA	432270	NA	NA	NA	2.00981e+06	NA	NA	NA	NA	NA	2.37956e+06	1.61815e+06	2.01433e+06	2.09772e+06	NA	NA	NA	NA	NA	NA	NA	NA	1.00073e+06	710141
P05737	YGL076C	S000003044	RPL7A	2.28393e+06	3.05208e+06	2.11282e+06	2.26575e+06	1.0564e+06	693789	1.17757e+06	1.78157e+06	2.0797e+06	3.73868e+06	767079	730180	1.59786e+06	1.4745e+06	3.925e+06	2.40694e+06	2.18691e+06	460897	3.07891e+06	2.95804e+06	837233	888617	1.14274e+06	1.20789e+06	1.80371e+06	1.41149e+06	9.56116e+06	6.04709e+06	2.18457e+06	2.01508e+06	1.74534e+06	1.56371e+06	723474	1.32717e+06	669073	556073	NA	NA	NA	NA	3.07202e+06	3.23906e+06	3.05141e+06	3.43251e+06	1.64232e+06	1.58968e+06
P05738	YGL147C	S000003115	RPL9A	NA	NA	2.24472e+06	1.74049e+06	1.14053e+06	1.06273e+06	1.29709e+06	2.0065e+06	1.31949e+06	1.21016e+06	1.38336e+06	1.38728e+06	4.60815e+06	4.51074e+06	6.36768e+06	5.5356e+06	466985	671654	2.67081e+06	2.63311e+06	1.92817e+06	2.00629e+06	2.23068e+06	2.19238e+06	7.62334e+06	4.96943e+06	5.45425e+06	2.71626e+06	2.36171e+06	1.32447e+06	2.08156e+06	1.7903e+06	1.27395e+06	1.33145e+06	1.99647e+06	1.86004e+06	NA	NA	1.24584e+06	1.17787e+06	2.06586e+06	881549	1.11907e+06	885059	2.83168e+06	2.23495e+06
P05740	YKL180W	S000001663	RPL17A	NA	NA	1.14196e+06	1.84372e+06	323292	548012	3.44329e+06	3.11072e+06	1.51981e+06	1.83808e+06	672286	687077	782100	725166	2.66731e+06	2.43696e+06	1.27317e+06	950620	2.94882e+06	2.74163e+06	490956	364187	685651	492121	5.87792e+06	3.79398e+06	1.29219e+07	3.79701e+06	3.16501e+06	3.23781e+06	9.60295e+06	7.75053e+06	753036	136770	662210	429259	2.22733e+06	NA	1.07112e+06	1.56775e+06	2.51033e+06	4.79065e+06	2.94456e+06	3.53002e+06	746301	949739
P05744	YPL143W	S000006064	RPL33A	NA	NA	NA	NA	812034	1.22058e+06	641242	399405	1.20547e+06	524670	289544	343976	1.35783e+06	1.61492e+06	1.19417e+06	NA	NA	NA	503352	510158	995371	879114	732225	535927	1.54039e+06	NA	6.5626e+06	3.18894e+06	955985	256286	351221	213267	593194	461769	480623	489418	NA	NA	NA	NA	NA	NA	NA	NA	559148	863693
P05748	YLR029C	S000004019	RPL15A	5.76896e+06	6.47122e+06	3.82368e+06	3.36846e+06	1.06599e+06	1.30969e+06	1.72597e+06	1.44988e+06	904378	1.13322e+06	3.14526e+06	2.99828e+06	3.81024e+06	NA	NA	2.22823e+06	1.33911e+06	1.18445e+06	1.92527e+06	1.60103e+06	2.01428e+06	1.60955e+06	3.21214e+06	2.68072e+06	5.27516e+06	5.19575e+06	4.71294e+06	4.38242e+06	2.16046e+06	1.14085e+06	958033	915194	1.1569e+06	1.02454e+06	2.03167e+06	1.42078e+06	NA	NA	1.94325e+06	2.45038e+06	1.66324e+06	1.49232e+06	1.0479e+06	785167	1.83147e+06	2.11201e+06
P05750	YNL178W	S000005122	RPS3	NA	NA	1.21927e+06	1.64066e+06	1.21675e+06	808600	3.33741e+06	2.66653e+06	1.51748e+06	1.29415e+06	1.10445e+06	1.36152e+06	1.13504e+06	2.61611e+06	2.0964e+06	870333	2.56578e+06	2.99757e+06	2.12394e+06	2.37529e+06	1.30056e+06	1.27668e+06	1.00975e+06	1.04332e+06	5.9259e+06	9.00805e+06	5.85004e+06	3.49926e+06	4.09429e+06	3.49913e+06	3.86163e+06	3.01523e+06	825047	720292	1.5189e+06	1.31193e+06	6.73208e+06	3.8276e+06	1.44579e+06	1.4751e+06	3.30559e+06	3.2579e+06	1.35279e+06	1.43365e+06	1.93482e+06	1.76858e+06
P05755	YBR189W	S000000393	RPS9B	NA	NA	NA	NA	382394	637743	952819	864386	660219	713877	695117	641444	NA	NA	NA	NA	1.17157e+06	1.72727e+06	860225	915350	698704	890696	885706	751404	1.90191e+06	4.14688e+06	6.05059e+06	1.95838e+06	3.0207e+06	1.05631e+06	859357	721248	396308	435888	321554	389628	NA	NA	NA	NA	3.16844e+06	3.39616e+06	734448	988699	2.2134e+06	2.04866e+06
P05756	YDR064W	S000002471	RPS13	NA	NA	NA	NA	NA	NA	546610	654606	895283	718919	291473	292239	NA	NA	NA	NA	454628	455296	1.17259e+06	1.19121e+06	561878	NA	618936	728490	1.30473e+06	832077	7.68182e+06	3.21512e+06	1.21164e+06	2.18018e+06	1.13128e+06	861390	NA	375057	732768	400606	NA	NA	NA	NA	1.35993e+06	266711	720781	1.09479e+06	923542	732099
P06168	YLR355C	S000004347	ILV5	1.24863e+07	5.20822e+06	8.54126e+06	5.78901e+06	2.59725e+08	1.48707e+08	1.1562e+08	7.73072e+07	8.77021e+07	1.3773e+08	2.09476e+08	2.2839e+08	1.19874e+07	1.30101e+07	4.65954e+06	8.87911e+06	2.64025e+07	2.5208e+07	9.28722e+07	7.3495e+07	1.63497e+08	1.7272e+08	1.34548e+08	1.35181e+08	1.52053e+07	1.05906e+07	4.29109e+06	6.2164e+06	2.36782e+07	3.56742e+07	1.60534e+07	1.48457e+07	1.9565e+08	1.78065e+08	2.85169e+08	2.8455e+08	805401	NA	7.5379e+06	5.7246e+06	1.71062e+07	5.18007e+06	2.66838e+07	2.83125e+07	1.60856e+08	1.78789e+08
P06169	YLR044C	S000004034	PDC1	2.23092e+06	2.4822e+06	2.37083e+06	2.4606e+06	2.22749e+06	2.39636e+06	2.53131e+06	5.72981e+06	1.72094e+06	1.7242e+06	1.65993e+06	1.79464e+06	3.35748e+06	6.26873e+06	5.09444e+06	4.38162e+06	1.76585e+06	3.49926e+06	4.30341e+06	4.22827e+06	983832	1.00172e+06	2.1674e+06	2.05715e+06	8.27241e+06	5.27904e+06	2.22579e+07	9.11276e+06	3.99159e+06	2.92687e+06	3.60975e+06	3.626e+06	2.54869e+06	1.97053e+06	1.47953e+06	1.37066e+06	8.89624e+07	1.55515e+07	2.63227e+06	2.1718e+06	1.90185e+06	2.78451e+06	2.52736e+06	2.533e+06	819698	1.2982e+06
P06182	YAL039C	S000000037	CYC3	4.52591e+07	5.38124e+07	3.16289e+07	2.82988e+07	5.6099e+06	1.19736e+07	2.53508e+07	2.31466e+07	2.53376e+07	4.38544e+07	5.08957e+06	4.44866e+06	2.76042e+07	3.08084e+07	2.18191e+07	1.31889e+07	1.90649e+07	3.88616e+07	3.19911e+07	3.25528e+07	5.23342e+06	4.47233e+06	3.34922e+06	3.1051e+06	7.09002e+06	1.42402e+07	9.17659e+06	1.38071e+07	2.29528e+07	2.51501e+07	2.58326e+07	2.77087e+07	2.92991e+06	2.71517e+06	1.33624e+06	1.05224e+06	3.12848e+06	8.75296e+06	2.126e+07	2.12071e+07	2.60274e+07	2.01001e+07	3.69164e+07	2.86321e+07	3.50369e+06	2.47254e+06
P06197	YPR113W	S000006317	PIS1	NA	NA	3.02745e+06	3.3165e+06	2.03897e+06	1.83217e+06	2.72444e+06	3.56516e+06	1.07516e+06	1.99027e+06	3.81048e+06	4.3356e+06	2.51214e+06	NA	4.76689e+06	NA	962005	1.79716e+06	3.63283e+06	2.66414e+06	3.2876e+06	1.83832e+06	3.08384e+06	3.07504e+06	NA	NA	NA	NA	1.09875e+06	NA	2.60058e+06	1.79587e+06	956167	2.62647e+06	3.84152e+06	4.85942e+06	NA	NA	NA	NA	2.87869e+06	2.49179e+06	1.93421e+06	1.23959e+06	3.49195e+06	3.69729e+06
P06208	YNL104C	S000005048	LEU4	2.47652e+07	1.58351e+07	1.06438e+07	9.40665e+06	1.86732e+08	1.35988e+08	5.12578e+07	3.94304e+07	5.35585e+07	5.2005e+07	1.49186e+08	1.5161e+08	1.63608e+07	1.23672e+07	6.85826e+06	1.10118e+07	1.4467e+07	1.33259e+07	3.31711e+07	3.12844e+07	1.04549e+08	1.19565e+08	8.67185e+07	8.90743e+07	1.61465e+07	1.43907e+07	5.48917e+06	7.34328e+06	3.06063e+07	3.10035e+07	7.74711e+06	8.18586e+06	2.31822e+08	2.02105e+08	2.35642e+08	2.39851e+08	4.44108e+06	9.99931e+06	1.39258e+07	1.30201e+07	1.53657e+07	1.16227e+07	2.68308e+07	2.65e+07	1.9894e+08	1.90292e+08
P06634	YOR204W	S000005730	DED1	NA	NA	NA	NA	NA	478607	591747	813764	490139	311297	NA	NA	NA	NA	NA	NA	735590	942260	460647	459010	NA	NA	NA	NA	925423	866534	2.05341e+06	1.75033e+06	498371	981921	578849	608009	NA	NA	NA	NA	NA	NA	NA	NA	434038	NA	224731	236518	NA	NA
P06780	YPR165W	S000006369	RHO1	1.81347e+07	1.31706e+07	3.87555e+06	5.37036e+06	6.43641e+06	5.91406e+06	1.43968e+07	1.56689e+07	1.86905e+07	1.91112e+07	3.28336e+06	3.11246e+06	3.30299e+06	2.89164e+06	3.91848e+06	5.94689e+06	1.35793e+07	1.75912e+07	1.05383e+07	1.33428e+07	2.14578e+06	1.99492e+06	2.61159e+06	3.61699e+06	NA	3.25085e+06	4.05968e+06	4.45157e+06	1.68078e+07	1.97524e+07	2.23671e+07	2.34299e+07	1.48657e+06	1.27296e+06	3.52579e+06	4.15756e+06	NA	NA	NA	NA	2.1942e+07	3.34668e+07	1.89169e+07	1.9021e+07	2.0251e+06	3.91713e+06
P06781	YNL090W	S000005034	RHO2	NA	NA	NA	NA	356928	328674	657242	681913	356834	382783	373207	313677	NA	NA	NA	NA	632773	1.35525e+06	468609	694924	372035	497999	454646	612154	NA	NA	NA	NA	567848	NA	637387	636892	597062	959522	NA	NA	NA	NA	NA	NA	678963	149843	692618	654606	NA	NA
P06843	YER161C	S000000963	SPT2	NA	NA	NA	NA	NA	NA	NA	NA	NA	NA	NA	NA	NA	NA	NA	NA	NA	246119	101297	165227	NA	496797	327476	477267	NA	NA	NA	NA	NA	NA	NA	NA	NA	NA	NA	NA	NA	NA	NA	NA	NA	NA	NA	NA	NA	NA
P07143	YOR065W	S000005591	CYT1	7.05971e+06	1.6283e+07	2.93276e+07	2.46794e+07	3.40308e+06	1.17894e+07	4.33201e+07	3.30102e+07	4.78241e+07	5.43552e+07	4.37939e+06	4.20657e+06	2.34642e+07	2.18322e+07	3.68704e+07	3.47341e+07	4.21759e+07	3.45838e+07	1.05592e+08	9.83999e+07	4.67785e+06	7.05711e+06	7.21057e+06	8.56801e+06	4.23691e+06	3.72574e+06	1.23898e+06	2.84049e+06	3.90829e+07	3.54559e+07	3.45835e+07	4.58343e+07	2.52222e+06	2.47705e+06	1.69858e+06	1.89499e+06	2.2293e+06	NA	7.90704e+06	7.58839e+06	4.6225e+07	4.93688e+07	5.53093e+07	4.89784e+07	3.39598e+06	3.01457e+06
P07149	YKL182W	S000001665	FAS1	NA	NA	NA	NA	NA	NA	57424.2	173033	58133.5	NA	NA	NA	NA	NA	NA	NA	205880	271300	111145	59862.6	NA	NA	NA	NA	2.64102e+06	1.00643e+06	2.17713e+06	505516	3.7204e+06	2.58109e+06	67326	84303.8	NA	NA	NA	NA	NA	NA	NA	NA	NA	NA	NA	NA	NA	NA
P07170	YDR226W	S000002634	ADK1	NA	NA	NA	NA	97754.9	167967	1.76145e+06	1.67334e+06	832698	1.00616e+06	NA	NA	NA	NA	NA	NA	706064	542106	602402	510808	NA	NA	NA	NA	660291	672895	814373	NA	2.63873e+06	3.30853e+06	1.71126e+06	1.85844e+06	NA	NA	NA	NA	NA	NA	NA	NA	590275	637686	1.39587e+06	1.67527e+06	NA	NA
P07172	YIL116W	S000001378	HIS5	NA	NA	NA	NA	NA	NA	NA	NA	NA	NA	NA	NA	NA	NA	NA	NA	NA	NA	NA	NA	NA	NA	NA	NA	NA	NA	NA	NA	137922	NA	66837.8	113474	NA	NA	NA	NA	NA	NA	NA	NA	NA	NA	NA	NA	NA	NA
P07213	YNL121C	S000005065	TOM70	NA	NA	NA	NA	108239	345763	6.5072e+06	6.92619e+06	9.38594e+06	1.005e+07	98452.2	105344	216120	54085.6	24121	42221.4	1.7979e+07	1.21764e+07	1.16707e+07	1.17208e+07	108414	96990.8	40666.3	NA	91568.6	42317.6	NA	NA	3.00953e+07	2.3724e+07	1.19645e+07	1.10335e+07	6532.22	7475.28	NA	76328.4	NA	NA	NA	NA	7.29865e+06	7.54985e+06	1.44943e+07	1.42997e+07	NA	NA
P07236	YKL194C	S000001677	MST1	NA	NA	NA	NA	5.00615e+06	5.20149e+06	1.8407e+06	1.48599e+06	1.83719e+06	1.97922e+06	2.83118e+06	2.7292e+06	NA	NA	NA	NA	1.97834e+06	2.02848e+06	2.02442e+06	2.26154e+06	5.51872e+06	4.94831e+06	2.11914e+06	2.11497e+06	NA	NA	NA	NA	139834	NA	38377.4	34804.4	3.50435e+06	3.83e+06	3.31565e+06	3.75375e+06	NA	NA	NA	NA	206107	NA	110298	NA	1.98541e+06	2.15515e+06
P07246	YMR083W	S000004688	ADH3	6.56852e+06	4.79218e+06	5.91413e+06	6.24897e+06	7.7987e+07	7.44628e+07	3.56253e+07	3.90717e+07	3.46565e+07	2.51757e+07	7.18017e+07	6.5747e+07	1.40419e+07	9.44468e+06	3.88798e+06	3.40137e+06	2.75337e+07	3.16235e+07	2.12366e+07	2.01599e+07	8.08703e+07	8.14733e+07	4.57571e+07	4.13566e+07	8.05308e+06	6.11795e+06	4.367e+06	3.58501e+06	1.57709e+07	1.66371e+07	3.50928e+06	4.23693e+06	1.15922e+08	1.01197e+08	1.33318e+08	1.44928e+08	4.07398e+06	NA	3.67414e+06	3.04993e+06	4.81876e+06	5.4891e+06	9.37043e+06	8.41382e+06	4.65347e+07	4.49906e+07
P07248	YDR216W	S000002624	ADR1	NA	NA	NA	NA	NA	NA	NA	NA	NA	NA	NA	NA	NA	NA	NA	NA	5.32276e+06	6.17773e+06	1.6526e+06	1.75546e+06	4.96082e+06	3.39868e+06	NA	NA	NA	NA	NA	NA	NA	NA	NA	NA	NA	NA	NA	NA	NA	NA	NA	NA	NA	NA	NA	NA	NA	NA
P07251	YBL099W	S000000195	ATP1	1.91446e+07	2.4325e+07	2.80909e+07	2.58732e+07	1.27619e+08	1.16952e+08	7.29899e+07	5.55496e+07	8.10318e+07	7.78932e+07	1.56791e+08	1.5226e+08	4.62175e+07	4.2446e+07	3.39644e+07	4.06372e+07	3.94454e+07	5.27443e+07	6.38012e+07	6.93643e+07	1.6359e+08	1.47956e+08	1.39388e+08	1.45954e+08	1.86998e+07	1.14815e+07	1.35022e+07	1.68637e+07	5.76347e+07	5.50061e+07	2.89188e+07	3.21694e+07	1.88929e+08	1.81534e+08	1.8631e+08	1.98611e+08	2.80327e+07	1.32914e+07	1.49159e+07	1.54011e+07	2.18309e+07	1.76284e+07	8.79336e+07	7.90959e+07	6.71573e+07	7.07239e+07
P07252	YJL209W	S000003745	CBP1	NA	NA	NA	NA	184566	299679	147807	105337	188625	147255	266130	257346	NA	NA	NA	NA	NA	NA	NA	NA	205703	440913	NA	NA	NA	NA	NA	NA	NA	NA	NA	NA	335805	369154	232317	293040	NA	NA	NA	NA	NA	NA	NA	NA	NA	NA
P07253	YBR120C	S000000324	CBP6	NA	NA	NA	NA	9.38886e+06	6.13968e+06	1.19846e+07	8.75489e+06	1.0705e+07	1.95859e+07	8.46759e+06	7.95032e+06	NA	NA	NA	NA	1.29515e+07	1.59267e+07	2.29842e+07	1.98333e+07	1.0403e+07	1.09724e+07	1.80125e+07	1.387e+07	NA	NA	NA	NA	1.82762e+06	1.59005e+06	863417	615204	4.61361e+06	4.71385e+06	6.24994e+06	7.15913e+06	NA	NA	NA	NA	639366	1.31238e+06	2.07212e+06	2.16192e+06	3.52705e+06	4.45099e+06
P07255	YDL067C	S000002225	COX9	5.30176e+06	9.61191e+06	798368	1.10263e+06	924830	2.35721e+06	7.23047e+06	8.12211e+06	1.92369e+07	2.64535e+07	669676	953369	NA	NA	NA	NA	1.11301e+07	6.7208e+06	9.89256e+06	1.16947e+07	NA	51864.7	NA	NA	NA	NA	NA	282661	2.4107e+07	1.69061e+07	2.62926e+07	2.47557e+07	1.76248e+06	2.19389e+06	2.44539e+06	3.60408e+06	NA	2.15313e+06	1.15954e+06	711340	4.27195e+07	1.03751e+08	5.54122e+07	4.00474e+07	1.84938e+06	3.10137e+06
P07256	YBL045C	S000000141	COR1	1.54323e+06	1.33107e+06	1.58031e+06	1.71014e+06	5.78503e+07	5.87916e+07	4.14736e+07	3.0792e+07	5.41484e+07	5.77284e+07	6.04473e+07	6.09802e+07	3.97436e+06	2.71612e+06	1.64084e+06	2.91803e+06	3.48168e+07	3.51682e+07	3.16825e+07	3.26186e+07	7.09607e+07	8.12264e+07	5.09449e+07	5.22289e+07	181272	276455	1.46205e+06	745126	1.29775e+07	9.33112e+06	3.84925e+06	4.59495e+06	8.12763e+07	7.30167e+07	6.89096e+07	7.72908e+07	934910	NA	1.58883e+06	1.4616e+06	2.13169e+06	4.6222e+06	8.22941e+06	8.43018e+06	2.09106e+07	2.05553e+07
P07257	YPR191W	S000006395	QCR2	9.24804e+06	8.06779e+06	1.87707e+07	2.00553e+07	1.0815e+08	9.43988e+07	6.77448e+07	5.81576e+07	8.61754e+07	9.70434e+07	1.17806e+08	1.14952e+08	1.90223e+07	1.62247e+07	1.65091e+07	1.59522e+07	2.95964e+07	3.49558e+07	5.74249e+07	5.62128e+07	1.28209e+08	1.18701e+08	1.0507e+08	1.05762e+08	6.44447e+06	4.20549e+06	6.36694e+06	1.02435e+07	2.43418e+07	2.69348e+07	1.36682e+07	1.50861e+07	1.55351e+08	1.48383e+08	1.65275e+08	1.87047e+08	1.58511e+06	544270	9.95039e+06	1.10986e+07	1.41387e+07	1.85524e+07	2.63718e+07	2.59849e+07	7.95192e+07	9.19166e+07
P07258	YOR303W	S000005829	CPA1	NA	NA	NA	NA	NA	NA	NA	NA	NA	NA	NA	NA	NA	NA	NA	NA	539308	874710	673374	598148	NA	NA	NA	NA	NA	NA	NA	NA	NA	NA	NA	NA	NA	NA	NA	NA	NA	NA	NA	NA	NA	NA	NA	NA	NA	NA
P07259	YJL130C	S000003666	URA2	NA	NA	140948	464765	53608.6	88205.4	1.27507e+06	3.74117e+06	179834	108544	289239	117222	90591.4	144511	NA	65253.5	321947	640220	844330	867367	88780.3	77343.8	256147	295055	3.93192e+06	1.62818e+06	7.72728e+06	3.44918e+06	2.53238e+06	1.38056e+06	1.85331e+06	1.68597e+06	63602.3	862814	NA	NA	NA	NA	50311.4	172728	421753	473251	596001	784963	70516.7	126506
P07263	YPR033C	S000006237	HTS1	NA	NA	1.35408e+06	1.21729e+06	2.69118e+06	2.26411e+06	1.76795e+06	1.50338e+06	1.58385e+06	1.67316e+06	4.1068e+06	3.3619e+06	NA	NA	NA	NA	364821	657951	1.90613e+06	1.71911e+06	2.95212e+06	2.7219e+06	2.58141e+06	1.83044e+06	372530	NA	1.74752e+06	1.84127e+06	750659	NA	432958	218189	6.08284e+06	4.8689e+06	3.21713e+06	2.66272e+06	NA	NA	2.34541e+06	2.9842e+06	78189.4	NA	542394	393313	1.45922e+06	1.51169e+06
P07264	YGL009C	S000002977	LEU1	799356	941295	5.12289e+06	6.04434e+06	72751.5	108797	3.26438e+06	5.90924e+06	503574	804055	730827	442082	2.43688e+06	2.88593e+06	8.01614e+06	7.06066e+06	1.3494e+06	1.53766e+06	3.56273e+06	4.48482e+06	419275	209840	1.43217e+06	1.68996e+06	266905	1.84871e+06	1.33327e+07	9.13737e+06	2.09354e+06	759044	5.30231e+06	7.14575e+06	109583	88041.8	225684	65968.8	995254	1.24263e+06	1.83494e+06	1.68908e+06	3.24279e+06	3.8152e+06	3.59755e+06	3.43639e+06	519321	453740
P07266	YIR021W	S000001460	MRS1	NA	NA	NA	NA	1.61077e+06	1.13649e+06	862459	640064	1.00385e+06	563139	1.76805e+06	1.63989e+06	NA	NA	NA	NA	538471	442054	1.01792e+06	755545	2.13541e+06	2.21391e+06	1.23287e+06	1.34311e+06	NA	NA	NA	NA	61744.7	NA	NA	NA	1.86979e+06	2.34057e+06	1.55134e+06	1.56179e+06	NA	NA	NA	NA	NA	NA	NA	NA	876951	852526
P07271	YML061C	S000004526	PIF1	NA	NA	NA	NA	304159	270537	179552	174492	139951	247937	438313	420573	NA	NA	NA	NA	231187	209795	NA	NA	316601	430143	236337	242318	NA	NA	NA	NA	NA	NA	NA	NA	319145	426378	375414	286142	NA	NA	NA	NA	NA	NA	NA	NA	409123	396325
P07273	YGL043W	S000003011	DST1	NA	NA	NA	NA	NA	NA	408346	446580	NA	NA	NA	NA	NA	NA	NA	NA	431188	530946	361321	344165	NA	NA	NA	NA	NA	NA	NA	NA	148642	NA	603518	462534	NA	NA	NA	NA	NA	NA	NA	NA	NA	NA	NA	NA	NA	NA
P07274	YOR122C	S000005648	PFY1	NA	NA	NA	NA	NA	NA	359952	540449	NA	NA	NA	NA	NA	NA	NA	NA	NA	NA	NA	NA	NA	NA	NA	NA	NA	NA	NA	NA	538445	NA	348260	355734	NA	NA	NA	NA	NA	NA	NA	NA	302650	NA	305873	343598	NA	NA
P07275	YHR037W	S000001079	PUT2	NA	1.03997e+06	217700	NA	5.09181e+07	3.69284e+07	1.4009e+07	1.08559e+07	1.04956e+07	1.38603e+07	5.72898e+07	6.10608e+07	1.31469e+06	622352	106408	185994	1.1695e+07	8.65347e+06	1.53869e+07	1.48502e+07	7.06401e+07	7.3315e+07	5.30801e+07	4.86658e+07	NA	111272	193838	75038	3.73727e+06	2.52317e+06	2.02389e+06	1.73435e+06	7.30686e+07	6.40108e+07	7.76087e+07	6.97928e+07	NA	NA	NA	NA	3.38728e+06	3.4062e+06	4.6926e+06	4.7307e+06	4.93605e+07	4.87941e+07
P07278	YIL033C	S000001295	BCY1	NA	NA	NA	NA	NA	NA	NA	230821	NA	NA	NA	NA	NA	NA	NA	NA	735698	168087	458161	708843	NA	NA	NA	NA	NA	NA	NA	NA	439416	430096	831553	1.06816e+06	NA	NA	NA	NA	NA	NA	NA	NA	353000	NA	432282	467128	NA	NA
P07281	YNL302C	S000005246	RPS19B	NA	NA	NA	NA	NA	NA	2.76942e+06	4.08039e+06	1.1477e+06	1.56548e+06	112852	106059	NA	NA	NA	NA	1.41281e+06	871868	1.20202e+06	1.8804e+06	NA	NA	NA	NA	1.54206e+06	2.00856e+06	5.30372e+06	1.51759e+06	988461	NA	4.34638e+06	5.5921e+06	NA	NA	NA	NA	2.23175e+07	6.80961e+06	748256	NA	4.33455e+06	4.79349e+06	1.3013e+06	2.25943e+06	NA	NA
P07283	YFL045C	S000001849	SEC53	NA	NA	NA	NA	NA	NA	514338	460936	NA	NA	NA	NA	1.20816e+06	1.53777e+06	1.11842e+06	1.38573e+06	1.04554e+06	812746	472209	707580	NA	NA	NA	NA	NA	853933	4.45622e+06	2.82591e+06	1.59446e+06	NA	455823	541797	NA	NA	NA	NA	NA	NA	NA	NA	615873	NA	NA	671975	NA	NA
P07342	YMR108W	S000004714	ILV2	4.0097e+07	5.05928e+07	5.74927e+07	4.75876e+07	3.30783e+08	2.10148e+08	1.11536e+08	8.53439e+07	1.17815e+08	1.16743e+08	2.7715e+08	2.70249e+08	4.94817e+07	4.2694e+07	3.85385e+07	3.66284e+07	4.01117e+07	3.45244e+07	9.9459e+07	9.29693e+07	2.29742e+08	2.0716e+08	2.54897e+08	2.61675e+08	5.4207e+07	4.27308e+07	2.31679e+07	3.15819e+07	5.14278e+07	5.1133e+07	2.64571e+07	2.63881e+07	2.41919e+08	2.08708e+08	3.41117e+08	3.51041e+08	8.42635e+06	2.57724e+07	4.40269e+07	3.91726e+07	3.52829e+07	2.92392e+07	5.75334e+07	5.47675e+07	2.85358e+08	3.1528e+08
P07390	YNR045W	S000005328	PET494	NA	NA	NA	NA	108510	NA	576171	224028	458259	924903	262980	304350	NA	NA	NA	NA	465571	1.27047e+06	2.01775e+06	1.90368e+06	205037	650948	449700	221873	379408	414828	NA	NA	357911	647437	501964	534393	138392	NA	569047	NA	NA	NA	NA	NA	1.06607e+06	1.1719e+06	1.57106e+06	1.77196e+06	NA	NA
P07560	YFL005W	S000001889	SEC4	NA	NA	NA	NA	1.55179e+06	2.58603e+06	2.33386e+06	2.40076e+06	4.78119e+06	3.00362e+06	828730	1.16469e+06	5.74962e+06	4.89455e+06	2.70736e+06	2.33708e+06	8.74089e+06	1.23085e+07	4.09465e+06	3.46988e+06	2.58163e+06	2.64051e+06	1.31751e+06	1.61217e+06	3.77858e+06	6.427e+06	NA	NA	3.70887e+06	5.86896e+06	1.21336e+06	1.13714e+06	941663	887767	NA	NA	NA	NA	NA	NA	2.14251e+06	688416	1.44101e+06	1.73312e+06	1.48549e+06	1.88803e+06
P07703	YPR110C	S000006314	RPC40	NA	NA	NA	NA	NA	NA	196870	503787	NA	NA	NA	NA	NA	NA	NA	NA	NA	243929	531219	NA	NA	NA	NA	NA	NA	NA	1.04568e+06	NA	256429	NA	302874	461914	NA	NA	NA	NA	NA	NA	NA	NA	NA	NA	NA	NA	NA	NA
P07806	YGR094W	S000003326	VAS1	NA	NA	2.98327e+06	2.5065e+06	2.37616e+06	1.90835e+06	1.52306e+06	1.1564e+06	953578	939007	3.99841e+06	3.66673e+06	3.04733e+06	1.61134e+06	1.77322e+06	2.22257e+06	1.00181e+06	1.06315e+06	1.15774e+06	1.14087e+06	3.16462e+06	2.8491e+06	3.06164e+06	3.12992e+06	1.82061e+06	1.81851e+06	3.47675e+06	4.6561e+06	601877	330647	438354	458734	7.36535e+06	7.44013e+06	3.99948e+06	3.85914e+06	NA	NA	4.34194e+06	5.15276e+06	462788	132486	1.28266e+06	1.29826e+06	2.79961e+06	3.06561e+06
P07807	YOR236W	S000005762	DFR1	NA	NA	NA	NA	1.19868e+06	1.3347e+06	759375	367168	402230	658716	1.50226e+06	1.66731e+06	NA	NA	NA	NA	NA	NA	540877	506081	711838	493515	546343	710489	NA	NA	NA	NA	NA	NA	NA	NA	1.28579e+06	956160	1.974e+06	2.57288e+06	NA	NA	NA	NA	NA	NA	NA	NA	938863	797689
P07884	YOR274W	S000005800	MOD5	NA	NA	NA	NA	725646	1.04778e+06	267051	128187	188099	267355	786177	953750	NA	NA	NA	NA	481287	500565	108707	141691	748066	921254	457331	517235	NA	NA	NA	NA	NA	NA	NA	NA	746410	654821	850713	1.02767e+06	NA	NA	NA	NA	NA	NA	NA	NA	1.34632e+06	1.79514e+06
P08067	YEL024W	S000000750	RIP1	NA	NA	NA	NA	4.32533e+06	2.48973e+06	2.8945e+06	2.78447e+06	5.18042e+06	5.65402e+06	2.91973e+06	3.01636e+06	3.81409e+06	3.08329e+06	NA	NA	5.76035e+06	4.49084e+06	4.56189e+06	4.3754e+06	3.88933e+06	4.51586e+06	4.90875e+06	3.63771e+06	NA	1.36905e+06	NA	NA	1.29241e+06	NA	1.47773e+06	1.51888e+06	1.11983e+07	1.1983e+07	8.04706e+06	1.22001e+07	NA	NA	NA	NA	2.76034e+06	1.09891e+06	3.09131e+06	2.90797e+06	2.19888e+06	2.90925e+06
P08417	YPL262W	S000006183	FUM1	NA	NA	NA	NA	3.01612e+07	2.13691e+07	1.47215e+07	7.55098e+06	7.40601e+06	5.78789e+06	2.35805e+07	2.83434e+07	984720	NA	NA	1.87163e+06	4.33847e+06	2.99181e+06	6.58745e+06	5.94549e+06	2.48901e+07	2.69574e+07	1.78569e+07	1.40951e+07	397387	318662	231645	95889.6	2.05326e+06	3.30367e+06	1.19506e+06	1.30726e+06	7.06355e+07	6.55703e+07	6.25366e+07	6.56632e+07	NA	NA	63824.3	87860.5	847039	815601	1.71712e+06	2.10059e+06	1.87601e+07	2.02314e+07
P08425	YPR047W	S000006251	MSF1	NA	NA	NA	NA	9.48279e+06	7.0547e+06	1.95354e+06	1.60486e+06	1.95455e+06	2.1431e+06	6.27748e+06	6.36936e+06	NA	NA	NA	NA	1.2329e+06	734680	2.26671e+06	1.74004e+06	6.95327e+06	7.36902e+06	4.75958e+06	5.57997e+06	NA	NA	NA	NA	295442	105955	78617.2	19088	4.96756e+06	4.86357e+06	7.63599e+06	7.57886e+06	NA	NA	NA	NA	37011.1	77222.2	112935	78005.7	4.13237e+06	4.54012e+06
P08431	YBR018C	S000000222	GAL7	NA	835615	2.51957e+06	3.20602e+06	102567	152117	3.13073e+06	3.46096e+06	1.51323e+06	1.82808e+06	631204	511018	5.23627e+06	5.42081e+06	2.64066e+06	2.25599e+06	1.44677e+06	2.53493e+06	2.75662e+06	2.69914e+06	582447	1.0376e+06	947675	951028	6.59149e+06	4.93241e+06	4.56325e+06	1.87808e+06	2.73939e+06	2.57322e+06	2.82445e+06	2.05556e+06	154540	229736	NA	NA	1.07473e+06	NA	NA	NA	2.80733e+06	657823	1.27307e+06	1.11557e+06	NA	NA
P08456	YER026C	S000000828	CHO1	NA	NA	NA	NA	304407	141755	569452	500929	NA	NA	NA	NA	NA	NA	NA	NA	237389	NA	811015	216077	NA	433018	NA	NA	NA	NA	NA	NA	NA	NA	662673	371083	NA	NA	NA	NA	NA	NA	NA	NA	NA	NA	NA	NA	NA	NA
P08466	YJL208C	S000003744	NUC1	328937	500829	1.93411e+06	2.33451e+06	3.89902e+06	3.3877e+06	1.492e+07	1.24584e+07	1.21619e+07	1.48549e+07	7.04499e+06	7.59009e+06	718817	744412	NA	1.37358e+06	9.21198e+06	1.44829e+07	1.52755e+07	1.40942e+07	3.40639e+06	2.24916e+06	4.38824e+06	4.30223e+06	5.84042e+06	4.09378e+06	179745	258684	1.59635e+07	1.7284e+07	1.31512e+07	1.46012e+07	6.32774e+06	6.09342e+06	5.30893e+06	4.99994e+06	NA	NA	1.7211e+06	1.50826e+06	5.67858e+06	2.07234e+06	1.46586e+07	1.60611e+07	2.31966e+06	2.77594e+06
P08468	YMR257C	S000004870	PET111	NA	NA	NA	NA	597735	678393	NA	NA	NA	NA	589803	494215	NA	NA	NA	NA	248878	293981	NA	NA	631328	549497	421195	544870	NA	NA	NA	NA	NA	NA	NA	NA	NA	NA	NA	NA	NA	NA	NA	NA	NA	NA	NA	NA	758499	769461
P08518	YOR151C	S000005677	RPB2	NA	NA	NA	NA	NA	NA	240548	141712	NA	NA	NA	NA	NA	NA	NA	NA	224816	164684	160565	178893	NA	NA	NA	NA	NA	NA	NA	NA	NA	NA	169805	159505	NA	NA	NA	NA	NA	NA	NA	NA	NA	NA	NA	NA	NA	NA
P08524	YJL167W	S000003703	ERG20	NA	NA	NA	NA	NA	NA	NA	NA	NA	NA	NA	NA	NA	NA	NA	NA	NA	NA	NA	NA	NA	NA	NA	NA	NA	NA	NA	NA	184484	NA	118828	127352	NA	NA	NA	NA	NA	NA	NA	NA	NA	NA	NA	NA	NA	NA
P08525	YJL166W	S000003702	QCR8	NA	NA	NA	NA	9.84776e+06	1.90716e+07	9.14166e+06	1.08163e+07	2.42823e+07	3.15539e+07	5.41684e+06	5.30323e+06	NA	NA	NA	NA	1.03301e+07	8.79141e+06	4.8579e+06	4.99595e+06	5.43152e+06	7.80326e+06	2.10956e+06	2.17958e+06	NA	NA	1.47478e+06	2.01435e+06	2.53779e+07	1.15577e+07	1.46796e+07	1.60938e+07	1.25986e+07	1.83649e+07	1.31611e+07	1.54393e+07	NA	NA	NA	NA	2.37069e+07	1.82107e+07	2.83874e+07	2.23435e+07	9.72857e+06	1.01944e+07
P08539	YHR005C	S000001047	GPA1	NA	NA	NA	NA	NA	NA	365448	438327	562062	657558	NA	NA	NA	NA	NA	NA	520011	258827	294882	430774	NA	NA	NA	NA	NA	NA	NA	NA	833043	1.43032e+06	1.32457e+06	1.56163e+06	NA	NA	NA	NA	NA	NA	NA	NA	250167	333156	606665	743603	NA	NA
P08566	YDR127W	S000002534	ARO1	NA	NA	NA	NA	NA	NA	NA	NA	NA	NA	NA	NA	NA	NA	NA	NA	507216	NA	370188	476132	NA	NA	NA	NA	NA	NA	NA	NA	746231	NA	292760	271571	NA	NA	NA	NA	NA	NA	NA	NA	NA	NA	NA	354044	NA	NA
P08593	YPR134W	S000006338	MSS18	NA	NA	NA	NA	1.88849e+06	2.80433e+06	510799	481659	907777	688554	1.37813e+06	1.16955e+06	NA	NA	NA	NA	NA	NA	134745	160446	1.61793e+06	1.96714e+06	522492	492070	NA	NA	NA	NA	NA	NA	NA	NA	1.57166e+06	1.92854e+06	2.09587e+06	2.10156e+06	NA	NA	NA	NA	NA	NA	NA	NA	1.40501e+06	1.74177e+06
P08679	YCR005C	S000000598	CIT2	NA	NA	2.35345e+06	1.90546e+06	2.00425e+06	2.21083e+06	4.92748e+06	4.8912e+06	4.63197e+06	2.69439e+06	557576	901673	1.52934e+06	2.10475e+06	825158	1.49104e+06	3.59964e+06	4.03087e+06	3.10168e+06	3.03796e+06	3.01841e+06	3.64382e+06	1.10544e+06	1.181e+06	1.89662e+06	3.01882e+06	1.33681e+06	2.80148e+06	5.40933e+06	7.58383e+06	8.26928e+06	8.53204e+06	2.02006e+06	1.297e+06	2.95587e+06	2.21701e+06	NA	NA	589349	581720	1.09602e+06	1.10776e+06	1.72112e+06	1.4485e+06	1.75656e+06	1.5617e+06
P09232	YEL060C	S000000786	PRB1	NA	NA	293185	NA	NA	311586	555080	553540	325764	167537	777711	617349	NA	NA	NA	NA	NA	NA	281529	359320	NA	NA	468566	NA	2.52063e+06	3.73724e+06	NA	NA	301747	516806	245406	334009	NA	NA	913117	NA	NA	NA	NA	NA	283439	NA	112321	109602	NA	NA
P09368	YLR142W	S000004132	PUT1	NA	476109	925229	972128	1.40343e+07	2.13757e+07	9.73054e+06	8.37212e+06	1.32353e+07	1.19311e+07	1.73335e+07	1.57969e+07	704835	1.29612e+06	457143	525323	1.67317e+07	2.113e+07	8.64664e+06	7.96337e+06	3.58823e+07	4.16432e+07	1.23828e+07	1.71324e+07	265800	NA	138960	218937	3.06513e+06	2.6374e+06	915017	790485	1.71508e+07	1.47891e+07	1.03555e+07	1.14175e+07	NA	NA	NA	NA	1.35866e+06	1.45158e+06	1.8317e+06	2.14311e+06	4.91197e+06	5.91929e+06
P09440	YBR084W	S000000288	MIS1	NA	121911	231715	342839	1.53928e+07	1.22345e+07	9.48019e+06	7.31766e+06	6.64357e+06	6.76009e+06	1.93002e+07	1.90035e+07	267273	257019	NA	NA	5.59727e+06	5.297e+06	6.29335e+06	6.44678e+06	1.92832e+07	1.70575e+07	1.36117e+07	1.28157e+07	385246	230340	359170	117248	2.18049e+06	1.46068e+06	644017	762592	2.85446e+07	2.71517e+07	2.70417e+07	2.88429e+07	NA	NA	94219.1	144331	1.08418e+06	921925	1.83557e+06	1.3234e+06	8.24708e+06	9.46267e+06
P09457	YDR298C	S000002706	ATP5	NA	NA	887740	739482	1.7304e+07	2.08097e+07	9.49149e+06	7.29422e+06	1.1303e+07	7.39527e+06	2.067e+07	2.19953e+07	2.64393e+06	2.08413e+06	398697	408575	8.4258e+06	8.91431e+06	6.75384e+06	5.97011e+06	3.26545e+07	3.40664e+07	1.82132e+07	1.7309e+07	1.69363e+06	535775	307295	562352	5.78603e+06	6.22525e+06	4.55314e+06	4.9319e+06	2.30458e+07	2.3993e+07	2.0023e+07	2.30941e+07	NA	NA	268433	208466	1.40971e+06	1.14327e+06	1.04783e+07	9.06455e+06	4.91318e+06	6.32062e+06
P09624	YFL018C	S000001876	LPD1	NA	NA	439692	515935	8.43023e+06	6.56736e+06	2.48275e+06	1.82388e+06	3.37692e+06	3.25053e+06	5.88748e+06	7.07215e+06	2.17812e+06	1.81595e+06	263777	634558	2.52336e+06	2.10054e+06	2.02528e+06	2.49599e+06	1.04817e+07	1.43769e+07	6.28322e+06	6.87319e+06	NA	131072	522958	231008	594848	206470	41005.6	63308.7	1.31072e+07	1.52018e+07	5.65774e+06	5.10899e+06	NA	NA	296918	287505	128186	NA	353854	320567	1.06057e+07	9.57758e+06
P09938	YJL026W	S000003563	RNR2	NA	NA	NA	NA	NA	NA	NA	NA	NA	NA	NA	NA	NA	NA	NA	NA	NA	NA	NA	NA	NA	NA	NA	NA	NA	NA	NA	NA	NA	NA	110970	226786	NA	NA	NA	NA	NA	NA	NA	NA	258894	NA	166279	NA	NA	NA
P09950	YDR232W	S000002640	HEM1	NA	NA	1.05867e+06	804561	1.07234e+07	9.86289e+06	4.18247e+06	3.615e+06	3.36671e+06	2.51547e+06	1.00509e+07	9.94352e+06	1.44947e+06	973684	963758	649895	5.03796e+06	4.85609e+06	3.3732e+06	3.15821e+06	1.9562e+07	1.74799e+07	8.6426e+06	9.732e+06	335023	1.44982e+06	195685	403836	1.65667e+06	1.10703e+06	332148	231092	1.18531e+07	1.18016e+07	6.24075e+06	6.59724e+06	NA	NA	NA	NA	674900	755295	931106	629163	8.93421e+06	8.5662e+06
P0C2H7	YDR471W	S000002879	RPL27B	NA	NA	1.28156e+06	814102	NA	NA	NA	NA	NA	NA	NA	NA	1.11449e+06	NA	1.13967e+06	NA	NA	156324	480209	557897	508938	550796	866840	860204	1.40636e+06	484444	3.56007e+06	2.26642e+06	1.05988e+06	NA	367132	253808	662717	604047	303158	NA	NA	NA	1.15686e+06	1.42202e+06	393027	NA	644395	639677	477110	327600
P0C2H8	YDL075W	S000002233	RPL31A	NA	NA	NA	NA	NA	NA	1.21822e+06	2.02544e+06	887341	1.01131e+06	NA	NA	NA	NA	NA	NA	1.15405e+06	NA	725042	848775	NA	NA	NA	NA	NA	552247	3.8205e+06	1.84118e+06	2.05804e+06	186703	1.02248e+06	999289	NA	NA	NA	NA	NA	NA	NA	NA	2.1196e+06	1.42642e+06	472311	575517	NA	NA
P0C2I9	YPR137C-B	S000007360		NA	NA	858725	1.08521e+06	1.06164e+07	7.61956e+06	5.56595e+06	4.79663e+06	4.23861e+06	3.7611e+06	1.2706e+07	1.11134e+07	6.57868e+06	4.56697e+06	2.45178e+06	2.60059e+06	7.2477e+06	7.2729e+06	5.06095e+06	3.90208e+06	1.11307e+07	1.33093e+07	1.14385e+07	1.11564e+07	2.83194e+06	3.40182e+06	2.48841e+06	2.06417e+06	2.51396e+06	2.09197e+06	2.42625e+06	2.97243e+06	1.65485e+06	1.51567e+06	2.29239e+06	3.01603e+06	NA	NA	NA	NA	1.49066e+06	4.68028e+06	2.72464e+06	2.01433e+06	2.05039e+06	1.84463e+06
P0C2J0	YPR158W-B	S000007364		NA	NA	NA	NA	537211	804311	296227	NA	NA	NA	662723	701463	NA	NA	NA	NA	NA	NA	341540	277970	545522	601319	879111	1.0206e+06	NA	NA	NA	NA	NA	NA	NA	NA	NA	NA	NA	NA	NA	NA	NA	NA	NA	NA	NA	NA	NA	NA
P0C5N3	YGL041W-A	S000028826		NA	NA	NA	NA	691316	619283	283747	319248	531427	335705	567527	721531	NA	NA	NA	NA	NA	NA	NA	NA	943500	1.06187e+06	NA	NA	NA	NA	NA	NA	NA	NA	NA	NA	940855	818385	600231	716737	NA	NA	NA	NA	NA	NA	NA	NA	NA	NA
P0CH09	YKR094C	S000001802	RPL40B	NA	NA	1.4275e+06	1.16304e+06	238112	369191	943031	759578	1.30188e+06	855891	410416	178206	6.88359e+06	2.91869e+06	NA	1.72279e+06	516868	1.18662e+06	371045	720967	777540	750045	560011	293699	NA	1.0613e+06	1.68849e+06	641346	608857	1.04176e+06	4.24678e+06	2.00218e+06	343112	702536	196127	209479	NA	NA	1.51664e+06	1.34058e+06	6.24046e+06	1.66614e+06	2.86511e+06	3.0895e+06	1.61159e+06	1.48384e+06
P0CS90	YJR045C	S000003806	SSC1	8.16439e+06	6.4204e+06	6.77481e+06	6.09733e+06	1.81655e+08	1.42567e+08	6.50927e+07	4.40408e+07	5.26682e+07	5.88999e+07	1.99136e+08	2.02471e+08	1.03789e+07	8.36031e+06	5.55296e+06	8.44081e+06	3.68717e+07	3.70199e+07	6.77451e+07	6.65336e+07	2.10861e+08	2.25095e+08	2.15237e+08	2.02529e+08	4.88747e+06	2.72707e+06	3.59009e+06	3.76266e+06	1.28917e+07	1.4065e+07	8.83564e+06	9.63837e+06	1.91623e+08	1.71644e+08	2.06403e+08	2.14511e+08	2.00982e+06	612368	2.89657e+06	2.81357e+06	7.18314e+06	6.69729e+06	1.67612e+07	1.61354e+07	1.07784e+08	1.01611e+08
P0CX24	YOR312C	S000005839	RPL20B	NA	1.14557e+06	469259	557318	628741	597439	754434	1.16882e+06	845506	864869	599282	384592	NA	NA	1.65491e+06	1.56278e+06	536934	516926	592192	676864	584661	573458	674151	405966	2.99326e+06	1.01559e+06	5.71974e+06	1.8309e+06	986281	699400	593959	572140	369805	NA	593492	516241	NA	NA	NA	NA	793444	1.02664e+06	613678	621088	920287	745041
P0CX26	YJR094W-A	S000003855	RPL43B	NA	NA	2.14351e+06	NA	1.34058e+06	NA	1.54988e+06	2.69728e+06	1.79925e+06	NA	NA	NA	NA	NA	NA	NA	475615	NA	1.10983e+06	1.67094e+06	NA	NA	NA	NA	2.49167e+06	2.70846e+06	3.4097e+06	2.31219e+06	913247	NA	1.6741e+06	1.8613e+06	NA	449125	NA	622399	4.64223e+06	NA	2.09711e+06	2.07279e+06	523024	1.66645e+06	1.61447e+06	1.43733e+06	NA	NA
P0CX28	YHR141C	S000001183	RPL42B	NA	NA	NA	NA	NA	NA	678230	487497	NA	NA	515952	1.06667e+06	570851	NA	NA	NA	305900	NA	984685	1.22377e+06	359272	435975	1.47418e+06	1.62394e+06	2.23838e+06	2.10475e+06	1.25964e+06	1.15939e+06	122928	NA	1.40557e+06	950438	250859	386469	636651	859780	NA	NA	NA	NA	661293	668849	251093	342433	785619	526041
P0CX30	YPR132W	S000006336	RPS23B	1.05092e+07	8.27319e+06	6.53137e+06	7.31951e+06	864471	1.23333e+06	2.1046e+06	1.99004e+06	1.17279e+06	1.46666e+06	3.59869e+06	3.96322e+06	6.26896e+06	5.74849e+06	7.21697e+06	5.54269e+06	1.64474e+06	1.68873e+06	2.79615e+06	2.75372e+06	1.8865e+06	1.65637e+06	6.56601e+06	5.5105e+06	4.93647e+06	1.94471e+07	1.17092e+07	1.2404e+07	3.2514e+06	1.04051e+06	2.81017e+06	2.66498e+06	1.39451e+06	1.49836e+06	2.22995e+06	1.94549e+06	1.38635e+07	2.26442e+07	5.30091e+06	6.86451e+06	3.1774e+06	8.62862e+06	3.1183e+06	3.14387e+06	3.70131e+06	3.69431e+06
P0CX32	YIL069C	S000001331	RPS24B	2.85165e+06	2.53109e+06	6.1104e+06	5.33346e+06	908161	1.22505e+06	3.69815e+06	3.55103e+06	1.43422e+06	1.86629e+06	2.99662e+06	3.03629e+06	6.00966e+06	3.84824e+06	6.03487e+06	5.01869e+06	2.07779e+06	2.67061e+06	3.22568e+06	3.71597e+06	1.69398e+06	1.60018e+06	3.81336e+06	4.33831e+06	8.39224e+06	9.54922e+06	1.18939e+07	8.12575e+06	2.72814e+06	1.74332e+06	4.42162e+06	4.01473e+06	1.00939e+06	962170	1.52087e+06	1.57306e+06	5.26138e+06	5.5755e+06	4.81647e+06	5.40231e+06	4.18121e+06	4.08551e+06	3.64083e+06	3.41711e+06	3.25064e+06	3.36655e+06
P0CX34	YOR182C	S000005708	RPS30B	2.98566e+07	2.08348e+07	1.43284e+07	1.26776e+07	401064	149853	1.45342e+06	585217	206998	339367	1.40331e+06	1.26847e+06	5.67125e+06	3.67588e+06	1.77211e+07	1.10849e+07	342658	115327	909902	2.07093e+06	535609	412224	2.50962e+06	1.74996e+06	5.44335e+06	4.39301e+06	1.00942e+07	1.37579e+07	324480	526994	1.09253e+06	611242	908344	681874	1.05386e+06	761436	1.44701e+07	2.9467e+07	6.62082e+06	7.60098e+06	550482	1.77842e+06	222026	279773	794006	627580
P0CX36	YHR203C	S000001246	RPS4B	792102	1.20525e+06	3.76673e+06	3.8949e+06	908922	552168	3.15755e+06	4.84959e+06	1.53933e+06	1.64758e+06	3.51889e+06	3.45347e+06	1.23536e+06	847369	2.01414e+06	2.69481e+06	2.33416e+06	1.82316e+06	3.12453e+06	3.66293e+06	1.29712e+06	1.2522e+06	2.98665e+06	3.44146e+06	8.39892e+06	1.46683e+07	1.17033e+07	6.51503e+06	5.00311e+06	1.86255e+06	5.53204e+06	5.50868e+06	1.94128e+06	1.59715e+06	3.41594e+06	2.72657e+06	4.1473e+06	3.74471e+06	2.48863e+06	2.01551e+06	3.53289e+06	7.32881e+06	2.32145e+06	2.44545e+06	2.32498e+06	2.45933e+06
P0CX38	YBR181C	S000000385	RPS6B	1.31e+06	1.31971e+06	5.13049e+06	4.18501e+06	751063	951846	6.416e+06	7.07829e+06	2.13069e+06	2.19425e+06	2.73028e+06	2.34184e+06	1.68158e+06	2.61999e+06	3.80832e+06	3.6295e+06	1.4354e+06	1.97013e+06	4.99904e+06	4.85504e+06	1.48925e+06	1.12075e+06	2.7621e+06	3.08194e+06	4.04144e+06	3.79978e+06	6.89235e+06	5.01308e+06	1.30316e+06	1.49236e+06	3.98549e+06	3.90117e+06	1.49441e+06	1.11624e+06	1.58454e+06	1.69678e+06	1.69836e+06	NA	1.76525e+06	2.22446e+06	4.72729e+06	3.38612e+06	2.15337e+06	1.63432e+06	2.19029e+06	2.20231e+06
P0CX40	YER102W	S000000904	RPS8B	3.48559e+06	6.4713e+06	6.75942e+06	6.52638e+06	1.32098e+06	1.58403e+06	2.67653e+06	2.90264e+06	2.21911e+06	1.72557e+06	3.55914e+06	3.84408e+06	6.70523e+06	7.12502e+06	5.62374e+06	6.74676e+06	1.68662e+06	2.01293e+06	3.44654e+06	3.11392e+06	3.91008e+06	3.74438e+06	4.54008e+06	3.66804e+06	1.88224e+07	1.39102e+07	1.14123e+07	1.09438e+07	3.69207e+06	3.97017e+06	3.29836e+06	3.08874e+06	3.09508e+06	3.1164e+06	3.47944e+06	2.58752e+06	1.82455e+07	2.09287e+07	5.67808e+06	7.73052e+06	2.87551e+06	5.78623e+06	3.86062e+06	3.14762e+06	4.06097e+06	4.38078e+06
P0CX42	YER117W	S000000919	RPL23B	5.75947e+06	1.86052e+06	2.39546e+06	988846	NA	152690	9.03456e+06	5.4555e+06	1.11057e+06	1.00449e+06	2.07464e+06	1.55044e+06	2.91501e+06	2.19343e+06	1.78425e+06	847400	1.38499e+07	1.31127e+07	5.07933e+06	6.77261e+06	1.65015e+06	3.07946e+06	3.40546e+06	1.08728e+06	1.09868e+07	9.79601e+06	7.49729e+06	3.3839e+06	2.95709e+06	1.92319e+06	7.40689e+06	7.0738e+06	2.03195e+06	1.09403e+06	2.80446e+06	2.26861e+06	NA	NA	1.68181e+06	769394	985063	1.93392e+06	1.69641e+06	1.74102e+06	NA	NA
P0CX44	YGL135W	S000003103	RPL1B	NA	NA	NA	NA	NA	NA	NA	NA	NA	NA	NA	NA	NA	NA	NA	NA	NA	NA	NA	NA	NA	NA	NA	NA	906210	462064	2.72169e+06	745328	NA	NA	NA	NA	NA	NA	NA	NA	NA	NA	NA	NA	NA	NA	NA	NA	NA	NA
P0CX46	YIL018W	S000001280	RPL2B	NA	NA	NA	NA	736411	NA	856126	1.08202e+06	612608	1.29152e+06	1.2121e+06	1.40506e+06	2.09461e+06	1.17152e+06	4.66005e+06	2.13393e+06	570440	1.18102e+06	1.4585e+06	2.0619e+06	2.61586e+06	1.98192e+06	2.01397e+06	2.62187e+06	5.25985e+06	3.897e+06	1.24311e+07	4.9514e+06	2.03723e+06	847695	1.18119e+06	1.24438e+06	2.26226e+06	2.24015e+06	1.60757e+06	1.27343e+06	NA	NA	NA	NA	1.31539e+06	1.07815e+06	971970	772834	1.90421e+06	1.77934e+06
P0CX48	YBR048W	S000000252	RPS11B	6.51477e+06	7.26286e+06	6.23253e+06	6.31939e+06	1.05425e+06	1.37226e+06	2.34647e+06	1.66021e+06	1.61977e+06	1.43098e+06	2.15111e+06	2.5818e+06	6.94226e+06	6.7256e+06	8.72913e+06	6.49857e+06	1.80067e+06	2.34875e+06	2.74957e+06	2.93855e+06	3.05202e+06	3.00603e+06	3.35919e+06	3.28409e+06	7.40671e+06	6.28248e+06	1.10016e+07	8.4185e+06	4.02814e+06	1.94929e+06	1.96361e+06	2.29841e+06	1.53362e+06	1.63473e+06	1.59569e+06	1.52675e+06	1.02954e+07	1.46339e+07	4.63816e+06	5.48501e+06	4.74765e+06	6.68227e+06	2.27051e+06	2.04635e+06	4.01002e+06	3.796e+06
P0CX50	YNL301C	S000005245	RPL18B	NA	776685	6.0081e+06	5.58414e+06	NA	277742	1.15404e+06	1.23707e+06	416435	434029	3.05838e+06	3.3992e+06	3.21841e+06	2.10699e+06	3.69156e+06	1.64795e+06	234422	NA	2.1989e+06	2.40163e+06	524566	420330	4.52585e+06	4.55338e+06	1.3155e+07	1.41579e+07	7.03108e+06	9.88768e+06	1.89306e+06	3.2903e+06	955207	1.33119e+06	1.82763e+06	1.06953e+06	1.37621e+06	1.15381e+06	2.28936e+06	NA	4.91785e+06	5.32183e+06	1.97003e+06	633908	1.92862e+06	1.66886e+06	NA	NA
P0CX52	YDL083C	S000002241	RPS16B	NA	NA	1.22697e+06	1.0621e+06	318546	261773	1.1418e+06	1.67093e+06	915042	751325	562086	423484	716644	1.13947e+06	1.56999e+06	1.24458e+06	1.78968e+06	695814	1.0844e+06	864021	406171	386605	707894	818828	2.06137e+06	2.12999e+06	6.30647e+06	2.59405e+06	1.73385e+06	713065	1.00999e+06	1.21065e+06	NA	NA	NA	NA	NA	NA	NA	642191	2.13894e+06	2.00209e+06	777797	673453	1.21066e+06	1.17244e+06
P0CX54	YDR418W	S000002826	RPL12B	NA	NA	NA	NA	1.85839e+06	1.6497e+06	556567	775448	910691	905127	1.7024e+06	1.74179e+06	2.24514e+06	NA	2.80643e+06	2.86711e+06	1.18256e+06	1.34045e+06	1.09478e+06	1.27032e+06	1.7214e+06	1.77545e+06	1.69023e+06	1.77401e+06	4.18122e+06	1.16928e+06	8.27352e+06	2.68357e+06	3.5131e+06	1.91724e+06	732311	677611	1.0617e+06	1.1153e+06	1.16261e+06	1.13026e+06	NA	NA	1.38054e+06	NA	628598	1.66573e+06	891071	888126	1.55253e+06	1.72169e+06
P0CX56	YML026C	S000004488	RPS18B	NA	NA	1.96869e+06	2.40043e+06	522592	608028	6.26325e+06	5.16139e+06	2.60792e+06	2.23435e+06	1.24475e+06	1.13854e+06	1.96796e+06	5.48898e+06	1.02751e+06	1.82207e+06	2.77727e+06	3.97561e+06	3.97283e+06	5.48831e+06	1.72202e+06	1.5851e+06	1.36476e+06	1.35693e+06	6.71206e+06	4.49248e+06	7.91121e+06	3.30966e+06	5.12274e+06	5.2598e+06	5.42771e+06	4.55621e+06	590721	377963	885807	285374	816301	NA	1.40791e+06	1.45453e+06	5.03397e+06	5.84938e+06	3.32925e+06	3.23654e+06	1.37173e+06	1.44303e+06
P0CX64	YGR161W-B	S000007370		NA	NA	NA	NA	803749	821652	353430	250170	171628	290258	762097	920031	NA	NA	NA	NA	203775	300201	151727	172488	877534	908176	871320	800443	NA	NA	NA	NA	NA	NA	NA	NA	NA	NA	NA	NA	NA	NA	NA	NA	NA	NA	NA	NA	NA	NA
P0CX83	YBL027W	S000000123	RPL19B	5.41177e+06	6.81863e+06	4.75434e+06	4.66618e+06	831415	529659	1.28128e+06	889542	614004	1.19922e+06	2.71224e+06	2.95856e+06	4.74048e+06	3.37301e+06	5.24259e+06	3.54629e+06	511527	512495	1.95727e+06	2.25585e+06	959329	1.14913e+06	4.46416e+06	4.52293e+06	6.51241e+06	6.92405e+06	6.89159e+06	6.03251e+06	2.19877e+06	1.14555e+06	969443	852057	1.45624e+06	1.1651e+06	1.68616e+06	1.24787e+06	1.38255e+07	1.60823e+07	6.07903e+06	6.70978e+06	3.18636e+06	4.35784e+06	2.49975e+06	2.02401e+06	2.17867e+06	1.92313e+06
P0CX85	YDL136W	S000002295	RPL35B	NA	NA	4.3158e+06	3.28992e+06	220880	179128	1.40034e+06	2.13725e+06	1.18351e+06	1.67242e+06	528305	526931	841646	NA	1.67512e+06	3.04387e+06	1.38406e+06	931308	1.22459e+06	1.92497e+06	NA	NA	NA	NA	2.4345e+06	2.0109e+06	6.01686e+06	6.12871e+06	1.15723e+06	NA	4.01433e+06	3.32565e+06	217999	211538	NA	NA	NA	NA	NA	NA	1.19332e+06	1.33371e+06	1.25326e+06	1.04008e+06	971078	771702
P10080	YHL034C	S000001026	SBP1	NA	NA	NA	NA	NA	NA	NA	NA	NA	NA	NA	NA	NA	NA	NA	NA	NA	NA	NA	NA	NA	NA	NA	NA	1.94526e+06	5.32774e+06	1.3309e+06	1.43369e+06	NA	NA	NA	NA	NA	NA	NA	NA	NA	NA	NA	NA	746457	787803	NA	NA	NA	NA
P10081	YJL138C	S000003674	TIF2	NA	NA	2.39401e+06	5.37257e+06	110672	395030	2.04182e+06	7.90083e+06	1.59275e+06	643076	901317	551154	6.42441e+06	1.26622e+07	3.0375e+06	3.256e+06	1.06099e+06	1.83352e+06	1.8967e+06	2.58223e+06	991127	885660	1.8773e+06	1.86472e+06	3.89303e+06	4.88604e+06	1.97262e+07	1.35022e+07	4.08353e+06	2.18334e+06	3.76712e+06	5.49513e+06	1.02244e+06	567942	412471	310934	1.18093e+07	2.96954e+06	1.2265e+06	2.07351e+06	2.68541e+06	2.78731e+06	2.2634e+06	2.64646e+06	1.20765e+06	1.38512e+06
P10081	YKR059W	S000001767	TIF1	NA	NA	2.39401e+06	5.37257e+06	110672	395030	2.04182e+06	7.90083e+06	1.59275e+06	643076	901317	551154	6.42441e+06	1.26622e+07	3.0375e+06	3.256e+06	1.06099e+06	1.83352e+06	1.8967e+06	2.58223e+06	991127	885660	1.8773e+06	1.86472e+06	3.89303e+06	4.88604e+06	1.97262e+07	1.35022e+07	4.08353e+06	2.18334e+06	3.76712e+06	5.49513e+06	1.02244e+06	567942	412471	310934	1.18093e+07	2.96954e+06	1.2265e+06	2.07351e+06	2.68541e+06	2.78731e+06	2.2634e+06	2.64646e+06	1.20765e+06	1.38512e+06
P10127	YGL256W	S000003225	ADH4	NA	NA	515666	398622	7.13789e+06	5.12051e+06	343199	455385	999176	937502	1.77499e+06	1.42622e+06	NA	NA	NA	NA	NA	NA	282386	403360	873228	1.31038e+06	1.37566e+06	1.28644e+06	NA	NA	NA	NA	78664.9	NA	47270	141153	1.82176e+06	1.45822e+06	3.53339e+06	4.40072e+06	NA	NA	NA	NA	NA	NA	NA	NA	610241	533295
P10174	YMR256C	S000004869	COX7	NA	NA	NA	NA	2.16829e+06	NA	1.25879e+06	NA	2.75482e+06	5.54603e+06	456925	551620	NA	NA	NA	NA	342834	NA	915855	1.91622e+06	NA	NA	NA	NA	NA	NA	NA	NA	6.97082e+06	2.2284e+06	7.13399e+06	6.29176e+06	NA	NA	NA	NA	NA	NA	NA	NA	5.4921e+06	2.53625e+07	8.79957e+06	1.0518e+07	NA	NA
P10355	YER153C	S000000955	PET122	NA	NA	NA	NA	NA	NA	98030.1	NA	NA	NA	NA	NA	NA	NA	NA	NA	NA	NA	NA	NA	NA	NA	NA	NA	NA	NA	NA	NA	NA	NA	NA	NA	256264	200203	246432	200477	NA	NA	NA	NA	NA	NA	NA	NA	NA	NA
P10507	YLR163C	S000004153	MAS1	NA	NA	516924	586415	1.84979e+07	1.41009e+07	5.85376e+06	5.13135e+06	4.34261e+06	5.53772e+06	1.55278e+07	1.57828e+07	1.58854e+06	1.83167e+06	292674	341178	3.88675e+06	3.1555e+06	4.36151e+06	4.46056e+06	1.44276e+07	1.52935e+07	1.24264e+07	1.23215e+07	781547	223142	193897	175262	1.98191e+06	743975	904224	743667	1.50187e+07	1.57478e+07	2.12966e+07	2.51909e+07	NA	NA	294820	229451	1.42366e+06	511562	2.07171e+06	1.38104e+06	1.29464e+07	1.37864e+07
P10566	YJL133W	S000003669	MRS3	NA	NA	NA	NA	377681	331618	1.50301e+06	1.31432e+06	1.23531e+06	964298	238414	162972	NA	NA	NA	NA	323975	964414	1.45136e+06	1.58506e+06	467026	NA	NA	NA	NA	NA	NA	NA	2.0307e+06	2.8366e+06	2.5054e+06	2.81305e+06	263635	NA	344831	NA	NA	NA	NA	NA	245845	53752.2	1.77469e+06	1.67834e+06	NA	NA
P10591	YAL005C	S000000004	SSA1	NA	NA	410242	243852	146627	202490	2.02121e+06	4.25485e+06	652975	615195	225326	190756	513435	1.44449e+06	560641	1.294e+06	2.49631e+06	1.50322e+06	2.9692e+06	3.88593e+06	186776	286567	476184	751608	4.0975e+06	5.3943e+06	8.92527e+06	4.63669e+06	4.33989e+06	2.80352e+06	3.35011e+06	4.79374e+06	412746	NA	NA	NA	2.08265e+07	2.71523e+06	349237	615863	481123	160154	2.26374e+06	2.4231e+06	NA	NA
P10592	YLL024C	S000003947	SSA2	NA	NA	NA	NA	NA	NA	NA	NA	NA	NA	NA	NA	NA	NA	NA	NA	478405	596564	417046	399779	NA	NA	NA	NA	NA	NA	1.38311e+06	NA	391996	877098	294482	460725	NA	NA	NA	NA	NA	NA	NA	NA	NA	NA	NA	NA	NA	NA
P10614	YHR007C	S000001049	ERG11	NA	NA	420300	213911	30723.5	30680.4	4.6073e+06	4.54585e+06	3.65323e+06	2.51273e+06	216693	188452	398025	941662	560952	466866	6.51809e+06	7.09533e+06	3.62902e+06	3.18816e+06	270043	262426	NA	105570	141880	179458	NA	NA	2.01727e+06	8.22482e+06	2.64941e+06	3.17341e+06	89147.9	86674	NA	NA	NA	NA	NA	NA	962940	770617	1.53371e+06	2.16778e+06	NA	NA
P10659	YLR180W	S000004170	SAM1	NA	NA	NA	NA	NA	NA	NA	NA	NA	NA	NA	NA	NA	NA	NA	NA	NA	NA	NA	NA	NA	NA	NA	NA	NA	NA	NA	NA	167754	NA	149736	163112	NA	NA	NA	NA	NA	NA	NA	NA	NA	NA	NA	NA	NA	NA
P10662	YDR347W	S000002755	MRP1	1.97072e+06	963366	2.90252e+06	2.69677e+06	2.23278e+07	2.10681e+07	9.78513e+06	7.77427e+06	7.67684e+06	8.7311e+06	2.89086e+07	2.79025e+07	3.05055e+06	2.7301e+06	2.21464e+06	2.81438e+06	8.79314e+06	1.01616e+07	1.50031e+07	1.39562e+07	2.45106e+07	2.94836e+07	3.02149e+07	2.85664e+07	920272	983714	869250	1.20798e+06	1.22457e+06	2.07998e+06	1.0213e+06	1.04126e+06	1.49981e+07	1.12173e+07	1.75384e+07	1.79439e+07	1.79853e+06	3.1014e+06	1.37616e+06	1.22471e+06	1.22225e+06	882688	2.37867e+06	2.19456e+06	9.36419e+06	1.03296e+07
P10663	YPR166C	S000006370	MRP2	NA	NA	NA	NA	414360	547373	222563	235736	411599	414863	473538	453896	NA	NA	NA	NA	333474	468187	645583	664912	916503	671158	960691	1.04178e+06	NA	NA	NA	NA	537945	NA	74238.5	NA	668280	998824	259132	224318	NA	NA	NA	NA	NA	NA	209124	182538	449784	492708
P10664	YBR031W	S000000235	RPL4A	1.28778e+06	1.77715e+06	2.22299e+06	2.05883e+06	357854	169631	1.0235e+06	1.28932e+06	1.52628e+06	976644	834379	761779	NA	NA	1.87036e+06	456237	993129	1.21262e+06	1.66984e+06	1.40609e+06	1.2045e+06	506804	1.27598e+06	841768	7.05567e+06	6.68389e+06	1.29709e+07	6.95143e+06	2.26526e+06	740888	2.04193e+06	1.59244e+06	1.26702e+06	1.01307e+06	847353	890318	3.1563e+07	5.1161e+06	2.86124e+06	3.57619e+06	1.32425e+06	1.63022e+06	1.52219e+06	2.06945e+06	873236	718574
P10823	YER020W	S000000822	GPA2	NA	NA	NA	NA	NA	NA	NA	NA	NA	NA	NA	NA	NA	NA	NA	NA	NA	NA	NA	NA	NA	NA	NA	NA	NA	NA	NA	NA	337934	NA	380844	541171	NA	NA	NA	NA	NA	NA	NA	NA	NA	NA	NA	NA	NA	NA
P10834	YGR222W	S000003454	PET54	NA	NA	NA	NA	3.79467e+06	3.20323e+06	1.40419e+06	1.18256e+06	1.55137e+06	1.90786e+06	3.79203e+06	3.83405e+06	653093	575339	NA	NA	1.08381e+06	1.40867e+06	923217	1.11363e+06	4.69458e+06	4.61642e+06	2.01091e+06	2.99648e+06	NA	NA	NA	NA	142287	NA	175150	143567	3.30288e+06	3.55855e+06	3.80827e+06	4.55771e+06	NA	NA	NA	NA	180895	124758	407660	404324	3.38352e+06	3.90016e+06
P10849	YDL044C	S000002202	MTF2	NA	NA	NA	NA	8.36723e+06	6.653e+06	1.99844e+06	1.78421e+06	1.76586e+06	2.29687e+06	5.21268e+06	6.13052e+06	NA	NA	NA	NA	824674	438116	1.79041e+06	1.54654e+06	4.82979e+06	4.77871e+06	3.96798e+06	3.87274e+06	NA	NA	NA	NA	140284	NA	115091	59007.4	5.26033e+06	4.97206e+06	6.85364e+06	7.25208e+06	NA	NA	NA	NA	292979	186507	225698	320343	6.97773e+06	7.19805e+06
P10869	YER052C	S000000854	HOM3	NA	NA	NA	NA	NA	NA	NA	NA	NA	NA	NA	NA	NA	NA	NA	NA	NA	NA	150679	191883	NA	NA	NA	NA	NA	NA	NA	NA	271507	NA	120015	114725	NA	NA	NA	NA	NA	NA	NA	NA	NA	NA	NA	NA	NA	NA
P11076	YDL192W	S000002351	ARF1	NA	NA	NA	NA	NA	NA	382718	423691	NA	NA	NA	NA	NA	1.16774e+06	NA	NA	223740	NA	655755	582235	670747	515073	403805	NA	NA	NA	NA	NA	NA	NA	828161	353961	NA	NA	NA	NA	NA	NA	NA	NA	NA	NA	NA	NA	NA	NA
P11154	YGL062W	S000003030	PYC1	1.17209e+07	1.18117e+07	6.75815e+07	5.93583e+07	2.00474e+06	2.0181e+06	2.24963e+06	2.57103e+06	1.37594e+06	1.35698e+06	3.6574e+06	3.21478e+06	2.93321e+07	3.41372e+07	6.27868e+07	6.11142e+07	1.69969e+06	1.94989e+06	3.58626e+06	3.5794e+06	2.8598e+06	2.35378e+06	8.04658e+06	7.62202e+06	7.28707e+06	9.12771e+06	3.29349e+07	5.24959e+07	3.53208e+06	3.07477e+06	3.81091e+06	3.84998e+06	821718	597931	3.23906e+06	3.38782e+06	2.13257e+07	1.64263e+07	3.08382e+07	3.44107e+07	6.62223e+06	6.97112e+06	4.10766e+06	3.32362e+06	9.39178e+06	9.34595e+06
P11325	YLR382C	S000004374	NAM2	NA	NA	NA	NA	7.08051e+06	6.39434e+06	1.39083e+06	1.17356e+06	1.795e+06	1.55864e+06	5.16369e+06	5.16982e+06	1.44894e+06	847583	341399	288959	994435	1.22508e+06	1.69813e+06	1.25336e+06	1.06637e+07	1.36756e+07	5.69903e+06	5.32128e+06	NA	NA	NA	NA	NA	NA	NA	NA	4.57969e+06	5.80738e+06	3.80048e+06	3.77278e+06	NA	NA	NA	NA	78439	NA	35060.9	NA	4.53669e+06	5.81435e+06
P11484	YDL229W	S000002388	SSB1	319982	254519	6.43731e+06	6.53301e+06	84310.6	329473	3.01205e+06	4.74601e+06	1.26273e+06	853207	1.29804e+06	1.30247e+06	2.68205e+06	4.64657e+06	7.59708e+06	6.77015e+06	3.86024e+06	4.76296e+06	3.86674e+06	4.77485e+06	846077	534681	1.71828e+06	2.24074e+06	9.24365e+06	7.14728e+06	2.01436e+07	1.21501e+07	3.07293e+06	5.89991e+06	6.47871e+06	7.1885e+06	406151	185018	603486	468231	7.05565e+06	678206	2.91111e+06	2.4343e+06	1.05378e+06	780556	2.68909e+06	3.38686e+06	509301	315487
P11491	YDR481C	S000002889	PHO8	NA	NA	NA	NA	NA	NA	166150	215658	402412	260914	NA	NA	NA	NA	NA	NA	236459	NA	329568	276752	NA	NA	NA	NA	NA	NA	NA	NA	466015	NA	233107	131252	NA	NA	NA	NA	NA	NA	NA	NA	714839	379097	767029	812219	NA	NA
P11709	YCL029C	S000000534	BIK1	NA	NA	NA	NA	1.11381e+06	755350	404882	308875	400318	469635	681418	702071	NA	NA	NA	NA	295403	NA	320930	400302	526363	551901	748751	783657	NA	NA	NA	NA	NA	NA	NA	NA	NA	NA	NA	NA	NA	NA	NA	NA	NA	NA	NA	NA	NA	NA
P11914	YHR024C	S000001066	MAS2	NA	NA	345666	222774	3.93358e+07	3.07017e+07	1.00995e+07	7.84648e+06	7.3364e+06	7.66702e+06	2.09393e+07	2.15331e+07	1.27989e+06	1.71237e+06	498368	508825	4.66954e+06	4.15293e+06	7.19366e+06	7.02042e+06	2.60904e+07	2.75211e+07	2.34742e+07	2.30381e+07	NA	61916.1	NA	NA	1.46561e+06	1.07476e+06	708362	617133	1.86091e+07	1.69377e+07	2.91696e+07	3.29213e+07	NA	NA	NA	NA	761973	212742	1.59045e+06	1.58165e+06	1.30953e+07	1.31763e+07
P12385	YBR143C	S000000347	SUP45	NA	NA	885821	NA	962220	575263	1.94366e+06	1.53971e+06	1.87361e+06	2.09194e+06	NA	NA	363016	NA	NA	NA	1.5081e+06	1.5721e+06	2.38071e+06	2.7916e+06	NA	NA	NA	NA	NA	1.16264e+06	993055	869491	1.15077e+06	1.02955e+06	2.56322e+06	2.85851e+06	NA	NA	NA	NA	NA	NA	NA	NA	791193	862344	2.21611e+06	2.0084e+06	NA	NA
P12611	YOR043W	S000005569	WHI2	NA	NA	NA	NA	NA	NA	215900	194570	140093	314802	NA	NA	NA	NA	NA	NA	254104	206593	215118	162232	NA	NA	NA	NA	NA	NA	NA	NA	209691	283925	154999	213528	NA	NA	NA	NA	NA	NA	NA	NA	357620	NA	NA	176807	NA	NA
P12683	YML075C	S000004540	HMG1	1.08775e+06	1.63974e+06	2.24825e+06	2.46967e+06	754899	1.71363e+06	1.15084e+07	7.35167e+06	1.24685e+07	6.35919e+06	771840	774908	1.6697e+07	1.0464e+07	2.21871e+06	4.70593e+06	1.44623e+07	1.45899e+07	4.5718e+06	4.44685e+06	2.51193e+06	3.36294e+06	536704	680858	4.9529e+06	2.73062e+06	380397	887379	7.36741e+06	1.77654e+06	8.03543e+06	7.65772e+06	1.50889e+06	1.11682e+06	1.44038e+06	480417	1.26038e+06	1.17399e+06	1.24681e+06	1.19922e+06	6.65747e+06	6.56477e+06	3.06984e+06	2.72502e+06	374161	509873
P12684	YLR450W	S000004442	HMG2	NA	NA	NA	NA	NA	NA	1.72324e+06	1.23551e+06	846973	512640	NA	NA	NA	NA	NA	NA	2.20597e+06	1.71423e+06	1.00573e+06	1.1351e+06	NA	NA	NA	NA	NA	NA	NA	NA	717481	NA	2.34382e+06	1.97741e+06	NA	NA	NA	NA	NA	NA	NA	NA	909982	1.51339e+06	735622	729089	NA	NA
P12686	YGR084C	S000003316	MRP13	NA	NA	NA	NA	7.16815e+06	3.16434e+06	3.10626e+06	2.0089e+06	3.09911e+06	2.88805e+06	4.54593e+06	4.42195e+06	NA	NA	NA	NA	1.65058e+06	1.18863e+06	2.75996e+06	2.93152e+06	5.21948e+06	5.17851e+06	3.6332e+06	3.5543e+06	NA	NA	NA	NA	502216	NA	152218	282269	6.16384e+06	5.3958e+06	3.95826e+06	5.12308e+06	NA	NA	NA	NA	330363	352179	649055	774878	3.1819e+06	3.57499e+06
P12687	YNL005C	S000004950	MRP7	1.01372e+06	582788	2.95331e+06	3.12346e+06	2.40476e+07	1.63625e+07	7.82114e+06	7.08769e+06	5.91908e+06	8.2499e+06	1.82537e+07	1.8694e+07	2.8239e+06	1.45592e+06	4.56521e+06	3.47454e+06	4.03438e+06	2.68692e+06	1.07516e+07	1.04101e+07	1.79218e+07	1.87698e+07	1.99496e+07	2.03514e+07	1.11798e+06	2.40446e+06	2.03207e+06	3.27864e+06	1.35398e+06	464799	948680	1.07671e+06	1.32073e+07	1.22651e+07	1.50762e+07	1.61037e+07	NA	NA	3.72097e+06	3.60264e+06	1.32479e+06	1.48134e+06	2.38406e+06	2.3307e+06	1.3416e+07	1.21231e+07
P12695	YNL071W	S000005015	LAT1	3.47992e+07	2.56855e+07	9.6977e+07	9.3554e+07	1.40663e+08	1.10751e+08	6.54635e+07	4.92397e+07	4.80558e+07	5.04209e+07	2.3221e+08	2.2227e+08	6.38769e+07	5.58235e+07	5.06845e+07	4.22357e+07	5.18144e+07	4.86955e+07	6.42564e+07	6.52409e+07	1.87721e+08	2.07517e+08	2.24411e+08	2.17626e+08	1.21173e+07	8.16979e+06	1.37029e+07	2.13621e+07	1.62714e+07	2.03448e+07	9.27762e+06	8.79168e+06	1.57019e+08	1.32346e+08	2.28814e+08	2.28709e+08	1.32692e+07	1.58357e+07	3.78859e+07	3.1929e+07	1.91071e+07	1.44278e+07	2.32456e+07	2.27973e+07	3.35883e+08	3.52577e+08
P13181	YLR081W	S000004071	GAL2	NA	NA	NA	NA	7.84897e+06	2.00705e+07	5.57697e+06	5.4826e+06	1.43664e+07	8.82161e+06	2.80661e+06	1.73514e+06	892542	564491	NA	NA	4.77852e+06	7.4992e+06	2.82415e+06	3.68278e+06	1.26938e+07	1.36181e+07	1.96292e+06	1.2535e+06	NA	NA	NA	NA	2.74269e+06	541887	1.2149e+06	994284	946244	2.23072e+06	550686	531629	NA	NA	NA	NA	6.86941e+06	5.72101e+06	1.42244e+06	1.55289e+06	4.11531e+06	4.50605e+06
P13186	YLR096W	S000004086	KIN2	NA	NA	NA	NA	NA	NA	659623	878828	NA	NA	NA	NA	NA	NA	NA	NA	870784	922363	631631	NA	NA	NA	NA	NA	NA	NA	NA	NA	233281	166841	125473	539659	NA	NA	NA	NA	NA	NA	NA	NA	NA	NA	NA	NA	NA	NA
P13433	YFL036W	S000001858	RPO41	NA	NA	NA	NA	1.35333e+06	1.23839e+06	981336	679544	929489	1.28057e+06	1.79261e+06	1.5828e+06	NA	NA	NA	NA	1.50072e+06	2.78698e+06	1.54193e+06	1.35385e+06	3.18754e+06	3.23882e+06	1.38351e+06	1.41182e+06	NA	NA	NA	NA	120166	NA	90371	25518.5	1.74124e+06	2.01557e+06	1.04297e+06	963431	NA	NA	NA	NA	NA	NA	NA	NA	1.13541e+06	1.20541e+06
P13586	YGL167C	S000003135	PMR1	NA	NA	NA	NA	1.76727e+06	265662	406633	391020	231209	NA	NA	NA	NA	NA	NA	NA	575766	602483	344102	353330	NA	NA	NA	NA	NA	NA	NA	NA	321794	378339	421913	558845	NA	NA	NA	NA	NA	NA	NA	NA	420749	582661	162897	320602	NA	NA
P13587	YDR040C	S000002447	ENA1	NA	NA	NA	NA	NA	NA	1.54075e+06	800409	132333	259609	NA	NA	NA	NA	NA	NA	NA	70041.2	NA	NA	NA	NA	NA	NA	264853	249747	NA	NA	372082	469379	380890	252520	NA	NA	NA	NA	NA	NA	602734	581300	5.29877e+06	5.77174e+06	5.26884e+06	5.1473e+06	142958	123921
P13711	YGL205W	S000003173	POX1	NA	NA	NA	NA	NA	NA	425889	467419	442274	349050	NA	NA	NA	NA	NA	NA	1.73066e+06	832685	699899	748625	NA	NA	NA	NA	NA	NA	NA	NA	NA	1.08535e+06	649619	740852	NA	NA	NA	NA	NA	NA	NA	NA	309082	NA	638963	576253	NA	NA
P13856	YGR152C	S000003384	RSR1	NA	NA	1.35842e+06	759416	NA	NA	364526	NA	308960	NA	492386	588533	NA	NA	NA	NA	470236	634192	357007	362937	NA	NA	NA	NA	495077	NA	1.15835e+06	1.409e+06	NA	NA	303121	297123	NA	NA	NA	NA	NA	NA	632344	NA	NA	NA	NA	NA	NA	NA
P14020	YPR183W	S000006387	DPM1	NA	NA	NA	NA	146379	320749	4.09456e+06	4.25454e+06	1.7779e+06	1.87902e+06	189601	170504	92882.4	NA	NA	NA	2.27683e+06	3.67106e+06	2.2088e+06	2.60144e+06	152613	234566	31610.9	14133.5	62919.7	113712	427929	172933	4.69037e+06	6.03112e+06	4.26723e+06	5.38043e+06	37444.9	42103.8	NA	NA	NA	NA	NA	NA	2.67846e+06	1.36777e+06	2.38489e+06	2.48728e+06	137814	61787.7
P14063	YKL138C	S000001621	MRPL31	2.7847e+06	4.48215e+06	2.52473e+06	NA	5.15862e+06	7.23891e+06	1.83166e+06	1.56231e+06	2.42358e+06	2.87563e+06	4.13858e+06	4.87149e+06	7.39041e+06	4.90414e+06	8.32562e+06	9.31665e+06	1.51094e+06	956639	3.80712e+06	3.32348e+06	6.15995e+06	7.19861e+06	8.30025e+06	8.89259e+06	3.23031e+06	3.66011e+06	3.15205e+06	3.64467e+06	1.85482e+06	NA	561735	470641	5.60224e+06	7.05229e+06	3.03971e+06	4.20495e+06	NA	NA	2.95605e+06	NA	534037	163234	966310	843426	2.25056e+06	2.30258e+06
P14066	YDL069C	S000002227	CBS1	NA	NA	NA	NA	NA	294511	229942	113885	309071	NA	NA	NA	NA	NA	NA	NA	NA	NA	NA	NA	300230	387174	NA	NA	NA	NA	NA	NA	NA	NA	NA	NA	364162	415332	245123	357554	NA	NA	NA	NA	NA	NA	NA	NA	NA	NA
P14120	YGL030W	S000002998	RPL30	NA	NA	NA	NA	576634	NA	NA	NA	NA	NA	NA	NA	NA	NA	NA	NA	NA	NA	NA	NA	NA	NA	NA	NA	NA	NA	NA	NA	NA	NA	NA	NA	267724	223132	NA	277158	NA	NA	NA	NA	NA	NA	NA	NA	NA	NA
P14126	YOR063W	S000005589	RPL3	1.36059e+06	1.98183e+06	5.32523e+06	5.41381e+06	1.12802e+06	1.06989e+06	2.66242e+06	2.95505e+06	1.1911e+06	1.40329e+06	4.09667e+06	3.94146e+06	2.61332e+06	5.02435e+06	8.34339e+06	5.61179e+06	1.44923e+06	1.33485e+06	2.97948e+06	2.98655e+06	2.02931e+06	1.53136e+06	5.01126e+06	5.23556e+06	1.24245e+07	1.22939e+07	1.20685e+07	8.81053e+06	4.92557e+06	2.7789e+06	2.19647e+06	2.10071e+06	2.13149e+06	1.29637e+06	3.19855e+06	3.69118e+06	4.96318e+06	4.24815e+06	5.58595e+06	5.69594e+06	3.07207e+06	2.84063e+06	2.19292e+06	2.30999e+06	2.8577e+06	2.45402e+06
P14127	YDR447C	S000002855	RPS17B	NA	NA	NA	NA	146019	NA	202008	245061	466889	354460	252098	NA	NA	NA	NA	NA	76247.2	136962	486038	412011	541650	288646	254060	NA	NA	NA	4.11121e+06	810142	325365	352993	1.25591e+06	1.42487e+06	97038.5	189674	133429	150106	NA	NA	NA	NA	334445	899563	317000	754641	NA	NA
P14164	YKL112W	S000001595	ABF1	NA	NA	NA	NA	NA	NA	NA	NA	NA	NA	NA	NA	NA	NA	NA	NA	NA	NA	NA	NA	NA	NA	NA	NA	NA	NA	NA	NA	NA	NA	NA	NA	526223	241847	646839	NA	NA	NA	NA	NA	NA	NA	NA	NA	NA	NA
P14540	YKL060C	S000001543	FBA1	NA	NA	1.29632e+06	1.1572e+06	2.76526e+06	1.79141e+06	2.93441e+06	3.48627e+06	859903	878909	4.21034e+06	3.42097e+06	2.65132e+06	3.05227e+06	2.15926e+06	1.08473e+06	1.00535e+06	1.02703e+06	1.67984e+06	2.08707e+06	2.78732e+06	2.54596e+06	2.99955e+06	2.32416e+06	1.06016e+07	7.0782e+06	1.74381e+07	6.87068e+06	6.84872e+06	5.53538e+06	1.26794e+06	1.39271e+06	3.04467e+06	2.64062e+06	2.28071e+06	2.76445e+06	8.58495e+06	5.60447e+06	633500	1.21385e+06	533058	647625	1.12376e+06	1.22984e+06	584961	439814
P14680	YJL141C	S000003677	YAK1	NA	NA	NA	NA	NA	NA	153756	200215	NA	NA	NA	NA	NA	NA	NA	NA	326073	166607	133298	188311	NA	NA	NA	NA	NA	NA	NA	NA	129339	NA	182443	158597	NA	NA	NA	NA	NA	NA	NA	NA	NA	NA	NA	NA	NA	NA
P14693	YHR083W	S000001125	SAM35	NA	NA	NA	NA	NA	321655	1.11554e+06	1.0765e+06	2.01252e+06	1.17827e+06	NA	NA	NA	NA	NA	NA	2.04374e+06	2.67354e+06	1.62898e+06	1.91342e+06	NA	NA	NA	NA	NA	NA	NA	NA	2.8714e+06	4.15813e+06	1.33501e+06	1.55907e+06	NA	NA	NA	NA	NA	NA	NA	NA	661881	980781	1.84026e+06	1.9481e+06	NA	NA
P14742	YKL104C	S000001587	GFA1	NA	NA	NA	NA	NA	NA	273780	560248	NA	NA	NA	NA	NA	NA	NA	NA	NA	NA	472018	353240	NA	NA	NA	NA	NA	NA	2.08942e+06	1.76132e+06	443640	NA	276047	372756	NA	NA	NA	NA	NA	NA	NA	NA	243016	369422	200786	316404	NA	NA
P14772	YLL015W	S000003938	BPT1	NA	NA	NA	NA	NA	NA	NA	NA	NA	NA	NA	NA	NA	NA	NA	NA	NA	NA	NA	NA	NA	NA	NA	NA	NA	NA	NA	NA	NA	NA	NA	NA	NA	NA	NA	NA	NA	NA	NA	NA	467462	428729	378993	647588	NA	NA
P14832	YDR155C	S000002562	CPR1	NA	NA	NA	NA	120303	596933	2.00992e+06	1.89431e+06	2.60063e+06	2.43758e+06	125072	131466	NA	NA	NA	NA	938796	1.43634e+06	704384	1.28665e+06	179094	214958	NA	139838	1.09171e+06	1.07551e+06	1.17193e+06	1.55775e+06	2.30702e+06	3.05566e+06	2.16939e+06	2.96846e+06	NA	NA	NA	NA	NA	NA	NA	NA	654784	1.26766e+06	2.17615e+06	1.76903e+06	NA	NA
P14843	YDR035W	S000002442	ARO3	NA	NA	NA	NA	NA	NA	286636	303688	NA	NA	NA	NA	NA	NA	NA	NA	NA	NA	194785	121223	NA	NA	NA	NA	NA	NA	349176	NA	NA	NA	208526	249507	NA	NA	NA	NA	NA	NA	NA	NA	312464	NA	342616	293169	NA	NA
P14904	YKL103C	S000001586	APE1	NA	500322	9.09386e+06	8.54397e+06	NA	NA	365956	209563	NA	NA	NA	545882	1.48234e+07	1.7136e+07	1.12198e+06	1.23576e+07	283721	206618	393941	468870	2.79475e+06	2.17134e+06	783452	797897	NA	151815	1.60289e+06	2.03895e+06	NA	NA	233580	179567	NA	NA	NA	NA	NA	NA	941340	NA	NA	NA	NA	NA	NA	NA
P14905	YDR197W	S000002605	CBS2	NA	NA	NA	NA	1.91693e+06	2.44818e+06	936848	696672	1.80339e+06	1.72641e+06	1.31168e+06	1.17825e+06	NA	NA	NA	NA	1.08589e+06	1.40658e+06	811148	927167	2.88675e+06	2.28327e+06	993544	986109	NA	NA	NA	NA	558633	827407	122528	126727	2.19046e+06	2.75336e+06	1.68257e+06	1.76146e+06	NA	NA	NA	NA	NA	NA	NA	NA	927935	1.08699e+06
P14906	YOR254C	S000005780	SEC63	NA	NA	NA	NA	NA	NA	627530	677945	1.83415e+06	1.26847e+06	NA	NA	NA	NA	NA	NA	2.73354e+06	2.82929e+06	949703	1.10867e+06	NA	NA	NA	NA	NA	NA	NA	NA	2.68723e+06	1.35336e+06	1.81544e+06	1.30773e+06	NA	NA	NA	NA	NA	NA	NA	NA	2.38131e+06	1.15207e+06	685163	680179	NA	NA
P14907	YJL041W	S000003577	NSP1	NA	NA	NA	NA	NA	NA	291803	358371	NA	NA	NA	NA	NA	NA	NA	NA	341820	563425	NA	NA	NA	NA	NA	NA	NA	NA	NA	NA	NA	NA	535627	714366	NA	NA	NA	NA	NA	NA	NA	NA	NA	NA	NA	NA	NA	NA
P14908	YMR228W	S000004841	MTF1	NA	NA	NA	NA	8.12381e+06	5.82482e+06	2.8609e+06	2.86421e+06	2.80065e+06	2.81838e+06	6.50135e+06	6.67659e+06	NA	NA	NA	NA	429882	858576	1.93337e+06	2.00958e+06	5.17441e+06	4.72705e+06	3.82293e+06	2.88837e+06	NA	NA	NA	NA	NA	NA	19362.6	NA	4.1208e+06	3.57347e+06	6.19812e+06	7.63979e+06	NA	NA	NA	NA	NA	NA	125754	121444	3.94794e+06	3.70338e+06
P15019	YLR354C	S000004346	TAL1	NA	NA	NA	NA	NA	NA	138358	343146	161228	NA	NA	NA	NA	NA	NA	NA	122898	NA	NA	296002	NA	NA	NA	NA	NA	NA	533652	NA	274565	NA	75908.8	215212	NA	NA	NA	NA	NA	NA	NA	NA	NA	NA	NA	NA	NA	NA
P15108	YMR186W	S000004798	HSC82	NA	NA	2.87907e+06	4.74504e+06	124501	322321	2.68585e+06	1.02534e+07	1.1913e+06	979254	1.54376e+06	1.15454e+06	1.92782e+06	4.47043e+06	NA	732492	1.59655e+06	1.63715e+06	1.56155e+06	2.01969e+06	669786	449345	1.0937e+06	1.207e+06	7.86587e+06	6.00016e+06	2.24291e+07	9.93952e+06	6.44362e+06	5.16086e+06	3.3258e+06	4.19668e+06	1.01453e+06	444089	366075	186096	1.04111e+07	2.49765e+06	439071	541017	2.61184e+06	869746	1.87505e+06	2.0809e+06	1.23062e+06	1.61054e+06
P15179	YPL104W	S000006025	MSD1	NA	NA	NA	NA	4.68947e+06	3.77315e+06	2.51861e+06	1.98398e+06	2.76746e+06	2.19688e+06	3.82256e+06	3.01114e+06	NA	NA	NA	NA	1.20193e+06	1.8479e+06	1.65708e+06	1.65669e+06	3.52535e+06	5.4334e+06	2.33545e+06	2.32633e+06	NA	NA	NA	NA	NA	NA	28325.7	35422.2	4.22827e+06	4.18208e+06	3.36164e+06	3.38013e+06	NA	NA	NA	NA	213904	NA	188444	211620	2.41841e+06	1.66222e+06
P15180	YDR037W	S000002444	KRS1	NA	NA	NA	NA	NA	NA	NA	NA	NA	NA	NA	NA	NA	NA	NA	NA	NA	NA	NA	NA	NA	NA	384393	307120	700332	398936	1.60373e+06	596204	231180	NA	77337.5	77145.5	NA	NA	NA	NA	NA	NA	816975	1.01324e+06	316898	NA	213328	263515	NA	NA
P15202	YDR256C	S000002664	CTA1	NA	NA	NA	NA	NA	NA	NA	NA	NA	NA	NA	NA	NA	NA	NA	NA	250084	177943	359511	338130	NA	NA	NA	NA	NA	NA	NA	NA	NA	NA	186077	190046	NA	NA	NA	NA	NA	NA	NA	NA	NA	NA	237508	NA	NA	NA
P15303	YPR181C	S000006385	SEC23	NA	NA	NA	NA	NA	NA	2.67926e+06	2.16722e+06	NA	NA	NA	NA	NA	NA	NA	NA	1.77177e+06	2.39189e+06	1.57393e+06	1.56106e+06	NA	NA	NA	NA	NA	NA	NA	NA	NA	NA	1.65565e+06	1.81944e+06	NA	NA	NA	NA	NA	NA	NA	NA	2.5674e+06	1.77397e+06	1.312e+06	1.02406e+06	NA	NA
P15424	YDR194C	S000002602	MSS116	NA	NA	263319	205182	4.23835e+07	2.83043e+07	1.12768e+07	9.00567e+06	8.92733e+06	1.00172e+07	2.49475e+07	2.81428e+07	360147	121652	NA	NA	7.69957e+06	7.24113e+06	1.75013e+07	1.65218e+07	3.7061e+07	3.76013e+07	2.81687e+07	2.82069e+07	75690.4	28217.6	155060	126886	791640	190033	639854	493482	1.64106e+07	2.03931e+07	2.8179e+07	2.98218e+07	NA	NA	NA	NA	1.1758e+06	1.00822e+06	1.41298e+06	1.51984e+06	1.27613e+07	1.31154e+07
P15454	YDR454C	S000002862	GUK1	NA	NA	NA	NA	163205	353501	2.2868e+06	2.04268e+06	1.28964e+06	2.15657e+06	202911	200139	NA	NA	NA	NA	757984	419891	925522	979308	NA	NA	NA	NA	NA	NA	NA	NA	1.12174e+06	1.61975e+06	1.20663e+06	1.60334e+06	NA	NA	NA	NA	NA	NA	NA	NA	967982	1.59745e+06	2.04582e+06	1.91587e+06	NA	NA
P15565	YDR120C	S000002527	TRM1	NA	NA	687286	753447	5.77014e+06	6.13342e+06	2.11213e+06	2.17032e+06	1.8381e+06	3.00172e+06	5.7684e+06	5.28684e+06	335866	203872	760523	347492	1.0158e+06	863341	2.41966e+06	2.1476e+06	4.34546e+06	4.29996e+06	5.37116e+06	6.03531e+06	NA	NA	NA	NA	105425	176250	695051	626465	2.04494e+06	2.3392e+06	3.23835e+06	2.73481e+06	NA	NA	NA	NA	473698	NA	514908	355073	1.89101e+06	2.04569e+06
P15646	YDL014W	S000002172	NOP1	NA	NA	3.84812e+06	1.35797e+06	NA	NA	1.18189e+06	1.97746e+06	NA	219635	1.39345e+06	1.45971e+06	1.58276e+06	2.09036e+06	1.02602e+06	892814	510566	526824	1.70708e+06	1.89628e+06	1.12438e+06	700107	1.87756e+06	1.36026e+06	1.12049e+06	4.18025e+06	1.91957e+06	1.87913e+06	537327	378420	804520	725054	457382	477182	984560	1.0084e+06	NA	NA	NA	NA	1.71322e+06	1.18385e+06	285075	248176	1.5305e+06	1.10008e+06
P15705	YOR027W	S000005553	STI1	NA	NA	NA	NA	NA	NA	NA	NA	NA	NA	NA	NA	NA	NA	NA	NA	NA	NA	511067	NA	NA	NA	NA	NA	NA	NA	NA	NA	440667	NA	740226	538356	NA	NA	NA	NA	3.7221e+06	NA	NA	NA	NA	NA	NA	NA	NA	NA
P15801	YOR330C	S000005857	MIP1	NA	NA	NA	NA	1.20157e+06	1.04112e+06	635483	572368	345746	548067	1.30288e+06	1.33121e+06	254705	192188	NA	NA	1.285e+06	1.59518e+06	599811	561280	2.83812e+06	2.68827e+06	1.15375e+06	953255	NA	NA	NA	NA	53325.7	86085.3	53218.4	13593.4	489829	542608	440489	522005	NA	NA	NA	NA	95491.3	NA	87001.7	65656.2	849746	915785
P15992	YBR072W	S000000276	HSP26	NA	NA	NA	NA	NA	NA	243673	NA	439057	379278	NA	210216	NA	NA	NA	NA	232255	377472	668955	814478	NA	NA	NA	NA	NA	NA	NA	NA	165723	161887	752150	611815	NA	NA	NA	NA	NA	NA	NA	NA	NA	NA	NA	NA	NA	NA
P16140	YBR127C	S000000331	VMA2	NA	NA	343838	574895	105380	35763	649590	2.23546e+06	272770	65115.9	89150.5	228700	2.90227e+06	3.48791e+06	256602	528228	5.95239e+06	4.28636e+06	3.5473e+06	3.10562e+06	225436	403825	166258	130345	484960	183197	5.41377e+06	2.03693e+06	1.72998e+06	934582	2.59241e+06	2.97696e+06	NA	NA	111805	NA	NA	NA	212125	352186	1.42067e+06	512049	2.20645e+06	1.46315e+06	NA	80301.3
P16387	YER178W	S000000980	PDA1	5.03012e+06	1.92818e+06	1.86277e+07	2.30486e+07	1.27309e+08	8.59545e+07	4.31714e+07	3.18526e+07	3.52555e+07	4.08264e+07	1.61857e+08	1.62025e+08	2.30402e+07	1.60002e+07	5.30604e+06	5.38465e+06	2.42507e+07	2.52314e+07	4.64637e+07	4.56078e+07	1.28217e+08	1.14753e+08	1.26642e+08	1.32712e+08	1.18676e+06	1.50955e+06	2.61475e+06	2.85595e+06	9.25127e+06	8.32259e+06	4.48314e+06	3.82464e+06	1.22628e+08	1.10156e+08	1.66336e+08	1.72296e+08	710131	NA	6.27418e+06	4.74926e+06	9.97202e+06	1.06697e+07	1.2712e+07	1.09629e+07	1.6416e+08	1.63515e+08
P16451	YGR193C	S000003425	PDX1	NA	NA	3.56657e+06	2.63574e+06	2.58865e+07	2.43486e+07	1.29276e+07	9.36205e+06	9.13089e+06	8.39798e+06	3.06782e+07	3.00789e+07	1.02713e+06	674815	468508	428023	6.51962e+06	6.4042e+06	1.08716e+07	8.46105e+06	2.87731e+07	2.56399e+07	2.45551e+07	2.52886e+07	84945.2	NA	NA	NA	2.0328e+06	1.31263e+06	821274	592316	2.90851e+07	2.77877e+07	3.92589e+07	4.3859e+07	NA	NA	746674	560934	1.01335e+06	314640	2.99067e+06	3.12895e+06	1.94487e+07	2.21734e+07
P16474	YJL034W	S000003571	KAR2	NA	NA	713757	987821	385916	486412	8.78318e+06	7.46736e+06	5.01703e+06	4.47943e+06	729731	745442	477388	553041	NA	NA	4.74316e+06	4.30391e+06	3.16939e+06	2.55868e+06	490460	170023	45578.9	93178.6	661776	608972	822089	332442	6.71727e+06	6.84625e+06	8.45532e+06	1.04559e+07	429405	216240	442965	420605	783945	515048	124991	247575	2.29267e+06	339057	4.39799e+06	5.48527e+06	149904	234468
P16521	YLR249W	S000004239	YEF3	NA	NA	915452	1.00627e+06	204377	127732	2.50129e+06	5.29509e+06	1.54976e+06	1.01868e+06	562183	753667	910068	836735	942954	1.08692e+06	1.54821e+06	1.34145e+06	1.33345e+06	2.13299e+06	451104	426292	675693	530452	3.18548e+06	5.22585e+06	7.30062e+06	2.86105e+06	2.94036e+06	1.83484e+06	1.91309e+06	1.75119e+06	423239	289684	NA	121419	NA	NA	438019	416207	802499	205764	1.00276e+06	910952	139194	127806
P16547	YIL136W	S000001398	OM45	3.01356e+07	2.29919e+07	1.19963e+07	1.16461e+07	4.90842e+06	2.27569e+07	1.34481e+08	1.45532e+08	1.79773e+08	2.20119e+08	2.15791e+06	2.19939e+06	5.58592e+06	6.94276e+06	6.58794e+06	4.63328e+06	7.46572e+07	7.21513e+07	9.69542e+07	1.00303e+08	1.27466e+06	1.46974e+06	1.15592e+06	1.20609e+06	1.00883e+07	1.04382e+07	1.68098e+07	2.53659e+07	1.9429e+08	1.93451e+08	2.91033e+08	3.38607e+08	3.42272e+06	2.39884e+06	3.24897e+06	3.82108e+06	8.54337e+07	9.51636e+07	3.41471e+07	3.35507e+07	2.28391e+08	1.55966e+08	4.03118e+08	3.60756e+08	9.45773e+06	8.57812e+06
P16603	YHR042W	S000001084	NCP1	NA	NA	NA	NA	NA	NA	775977	702961	175038	131678	NA	NA	NA	NA	NA	NA	2.06457e+06	1.48274e+06	819710	561361	NA	NA	NA	NA	NA	NA	NA	NA	851108	NA	2.48428e+06	2.49825e+06	NA	NA	NA	NA	NA	NA	NA	NA	641520	438968	373292	495930	NA	NA
P16622	YOR176W	S000005702	HEM15	NA	NA	826740	900528	1.19635e+07	7.6831e+06	6.49656e+06	5.60589e+06	8.47954e+06	9.36302e+06	9.46133e+06	1.00454e+07	385178	466933	NA	NA	6.07897e+06	8.0003e+06	4.46294e+06	3.58788e+06	9.56386e+06	8.93361e+06	3.56447e+06	3.18289e+06	1.80288e+06	1.60733e+06	NA	NA	3.23418e+06	1.1024e+06	775123	1.03109e+06	2.13751e+07	2.14764e+07	2.40082e+07	2.02984e+07	NA	NA	831328	836564	1.50706e+06	1.53523e+06	1.77745e+06	1.83676e+06	6.40604e+06	8.50557e+06
P16658	YLR105C	S000004095	SEN2	NA	NA	NA	NA	NA	NA	627869	1.53832e+06	616159	790889	601947	768930	NA	NA	NA	NA	801696	892350	1.07878e+06	1.15422e+06	NA	NA	977310	947600	NA	1.18152e+06	NA	NA	1.35356e+06	2.3982e+06	664060	773436	NA	NA	NA	NA	NA	NA	NA	NA	1.45743e+06	685310	1.22778e+06	1.03353e+06	NA	NA
P16861	YGR240C	S000003472	PFK1	NA	NA	NA	NA	NA	NA	482762	1.09289e+06	175787	NA	NA	NA	NA	NA	NA	NA	144823	252105	214994	225477	NA	NA	NA	NA	NA	726068	2.66839e+06	383664	1.11998e+06	341871	462627	874528	NA	NA	NA	NA	NA	NA	NA	NA	73715.8	NA	186028	306912	NA	NA
P16862	YMR205C	S000004818	PFK2	NA	NA	NA	NA	NA	NA	NA	NA	NA	NA	NA	NA	NA	NA	NA	NA	377924	422767	248528	211946	NA	NA	NA	NA	1.28635e+06	1.18984e+06	1.57995e+06	NA	690938	690454	146796	231921	NA	NA	NA	NA	NA	NA	NA	NA	NA	NA	NA	NA	NA	NA
P16892	YBL016W	S000000112	FUS3	NA	NA	NA	NA	NA	NA	NA	NA	NA	NA	NA	NA	NA	NA	NA	NA	NA	NA	NA	NA	NA	NA	NA	NA	NA	NA	NA	NA	210492	NA	143343	146716	NA	NA	NA	NA	NA	NA	NA	NA	NA	NA	NA	NA	NA	NA
P17076	YHL033C	S000001025	RPL8A	NA	NA	2.54954e+06	2.7608e+06	NA	NA	806216	1.50881e+06	799857	656695	879694	1.05868e+06	1.53159e+06	1.40429e+06	3.74672e+06	2.92166e+06	958623	925372	1.55155e+06	1.71216e+06	521608	445884	1.08238e+06	1.48039e+06	3.68641e+06	4.64897e+06	8.69081e+06	5.64593e+06	1.48874e+06	859971	1.10579e+06	1.33442e+06	998347	425587	1.76935e+06	NA	6.05352e+06	1.46965e+07	2.65094e+06	2.44456e+06	1.09211e+06	650679	722921	957900	862647	712913
P17255	YDL185W	S000002344	VMA1	NA	NA	NA	NA	NA	714687	1.9783e+06	2.11737e+06	472778	NA	NA	NA	NA	NA	NA	NA	1.69623e+06	4.0226e+06	838025	759234	NA	NA	NA	NA	570082	NA	4.26875e+06	2.81984e+06	3.89332e+06	4.70907e+06	1.6426e+06	1.92319e+06	NA	NA	NA	NA	NA	NA	NA	NA	590960	1.19136e+06	1.45447e+06	1.20695e+06	NA	NA
P17505	YKL085W	S000001568	MDH1	NA	NA	NA	NA	1.4773e+07	1.05526e+07	4.28853e+06	3.49606e+06	5.86353e+06	6.4396e+06	6.90342e+06	7.22803e+06	512664	511711	NA	NA	1.49419e+06	2.09745e+06	1.86746e+06	1.88338e+06	7.4283e+06	1.03323e+07	4.34557e+06	4.44873e+06	546228	169007	111492	298326	516267	736551	154094	106003	2.32678e+07	2.30557e+07	2.03768e+07	2.01154e+07	NA	NA	NA	NA	306967	NA	242361	211156	3.82499e+06	5.03784e+06
P17536	YNL079C	S000005023	TPM1	NA	NA	NA	NA	NA	111311	868285	799090	1.10136e+06	1.14175e+06	NA	NA	NA	NA	NA	NA	362216	316268	710461	555091	NA	NA	NA	NA	NA	NA	NA	NA	722964	NA	211506	250643	NA	NA	NA	NA	NA	NA	NA	NA	NA	NA	558077	452008	NA	NA
P17558	YOR158W	S000005684	PET123	6.92952e+06	4.49254e+06	2.87165e+06	2.67761e+06	2.53987e+07	1.0042e+07	6.70267e+06	4.62994e+06	5.82752e+06	1.07334e+07	1.47437e+07	1.47003e+07	1.83821e+06	1.50593e+06	3.90671e+06	1.91606e+06	6.0762e+06	6.40103e+06	6.0284e+06	7.61399e+06	1.46356e+07	1.39786e+07	1.62349e+07	1.61575e+07	3.08468e+06	6.01045e+06	2.41842e+06	3.1748e+06	1.7025e+06	1.97781e+06	345223	493717	1.39261e+07	1.25357e+07	1.2712e+07	1.4993e+07	NA	4.60724e+06	2.56465e+06	3.63005e+06	926966	1.31932e+06	1.44474e+06	1.35876e+06	1.10634e+07	1.02083e+07
P17695	YDR513W	S000002921	GRX2	1.75702e+06	2.34019e+06	4.04312e+06	4.16971e+06	3.44691e+07	2.50545e+07	1.18613e+07	8.64619e+06	1.14517e+07	1.06081e+07	2.70558e+07	2.55297e+07	4.02575e+06	4.85852e+06	8.03835e+06	4.68254e+06	3.91127e+06	3.01822e+06	5.45896e+06	6.77207e+06	2.2051e+07	2.21586e+07	1.59291e+07	1.84118e+07	NA	2.32023e+06	2.63828e+06	5.00482e+06	1.09601e+07	5.11366e+06	9.00113e+06	8.05344e+06	3.07415e+07	2.77923e+07	5.49041e+07	6.23387e+07	NA	NA	7.72399e+06	6.18262e+06	5.1671e+06	2.07249e+06	9.58924e+06	8.14604e+06	3.22245e+07	3.44273e+07
P17709	YCL040W	S000000545	GLK1	NA	NA	NA	NA	NA	NA	NA	NA	NA	NA	NA	NA	NA	NA	NA	NA	NA	NA	NA	816706	NA	NA	NA	NA	NA	NA	1.66007e+06	622764	530354	NA	501471	239408	NA	NA	NA	NA	NA	NA	NA	NA	NA	NA	NA	NA	NA	NA
P17967	YCL043C	S000000548	PDI1	NA	NA	59883.7	NA	22896.7	139770	3.82229e+06	2.97127e+06	2.92003e+06	1.98575e+06	125860	65544.9	116577	348118	85144.2	153381	5.21825e+06	4.74382e+06	1.06831e+06	1.57649e+06	140402	94394.8	NA	28021.4	47931.6	27610.9	99162.1	83715	3.27987e+06	1.8663e+06	6.83539e+06	6.55401e+06	22453	43713.6	17468.9	NA	NA	NA	NA	NA	1.58762e+06	827765	2.50548e+06	2.58765e+06	NA	NA
P18239	YBL030C	S000000126	PET9	9.145e+07	6.84425e+07	2.33625e+07	2.17396e+07	7.97795e+07	9.21705e+07	1.2569e+08	7.67155e+07	1.40902e+08	1.49318e+08	5.96631e+07	5.86979e+07	3.33779e+07	2.95328e+07	3.49684e+07	3.49529e+07	1.24996e+08	1.40515e+08	1.30393e+08	1.16207e+08	7.28023e+07	6.82952e+07	4.44661e+07	4.97059e+07	4.44621e+07	3.24552e+07	2.44405e+07	3.60777e+07	2.67507e+08	3.60667e+08	1.93817e+08	2.01797e+08	1.35211e+08	1.53781e+08	9.45027e+07	9.62297e+07	7.30017e+07	1.12504e+08	3.64531e+07	3.88067e+07	1.03905e+08	9.87459e+07	2.72968e+08	2.33186e+08	7.68931e+07	8.12302e+07
P18409	YAL010C	S000000008	MDM10	NA	NA	NA	NA	NA	94681.2	3.49656e+06	2.44052e+06	1.85823e+06	1.46697e+06	NA	NA	NA	NA	NA	NA	1.99517e+06	3.18333e+06	3.7075e+06	3.53817e+06	NA	NA	NA	NA	NA	NA	NA	NA	3.37146e+06	7.75951e+06	3.99161e+06	3.84429e+06	NA	NA	NA	NA	NA	NA	NA	NA	1.3407e+06	1.42508e+06	4.67189e+06	4.75407e+06	NA	NA
P18411	YAL008W	S000000006	FUN14	NA	NA	NA	NA	NA	NA	1.61031e+06	1.07767e+06	1.69099e+06	2.2114e+06	NA	NA	NA	NA	NA	NA	736036	280646	910388	798718	NA	NA	NA	NA	NA	NA	NA	NA	NA	NA	1.49037e+06	1.3412e+06	NA	NA	NA	NA	NA	NA	NA	NA	2.23575e+06	3.37401e+06	2.24994e+06	2.02121e+06	NA	NA
P18496	YLR393W	S000004385	ATP10	NA	NA	NA	NA	1.18267e+06	942296	816202	737830	1.10045e+06	1.38246e+06	879944	846515	NA	NA	NA	NA	742868	500281	714099	517113	1.06539e+06	1.18842e+06	794208	785576	NA	NA	NA	NA	578596	NA	295165	284871	1.90656e+06	1.53888e+06	1.34144e+06	1.61878e+06	NA	NA	NA	NA	298103	723719	417117	478528	967811	962188
P18544	YOL140W	S000005500	ARG8	355813	1.36305e+06	1.62395e+06	1.46639e+06	9.00703e+07	4.78221e+07	2.26497e+07	1.68048e+07	2.72315e+07	2.38391e+07	5.79699e+07	5.22169e+07	1.3558e+06	1.26377e+06	NA	55933.1	829977	1.2591e+06	585458	669242	6.14833e+06	8.20354e+06	2.09082e+06	2.11254e+06	NA	NA	NA	NA	NA	NA	NA	NA	NA	NA	NA	NA	NA	NA	1.06133e+06	1.01186e+06	1.38132e+06	794895	6.28837e+06	5.14376e+06	2.37762e+07	2.47578e+07
P18759	YBR080C	S000000284	SEC18	NA	NA	NA	NA	NA	128211	1.63713e+06	913301	298195	311844	280925	154521	538690	NA	NA	NA	2.79464e+06	2.76032e+06	547696	855469	188046	130849	398287	174408	579754	541253	754958	NA	734984	308256	1.25334e+06	1.89352e+06	NA	NA	NA	NA	NA	NA	NA	NA	145219	215552	NA	157367	NA	NA
P18851	YOR212W	S000005738	STE4	NA	NA	NA	NA	NA	265768	783441	1.21657e+06	2.0022e+06	1.19837e+06	NA	NA	NA	NA	NA	NA	650648	589859	444884	363190	NA	NA	NA	NA	NA	NA	NA	NA	496262	NA	1.06447e+06	1.11534e+06	NA	NA	NA	NA	NA	NA	NA	NA	354228	393394	891278	1.1568e+06	NA	NA
P18852	YJR086W	S000003846	STE18	NA	NA	NA	NA	NA	311213	1.50546e+06	1.79446e+06	2.26565e+06	1.89618e+06	NA	NA	NA	NA	NA	NA	492199	187006	448837	518304	NA	NA	NA	NA	NA	NA	NA	NA	501344	872541	1.32586e+06	1.32373e+06	NA	NA	NA	NA	NA	NA	NA	NA	1.40711e+06	1.813e+06	1.37695e+06	802407	NA	NA
P18899	YMR173W	S000004784	DDR48	NA	NA	NA	NA	580024	403740	176221	1.05632e+06	1.1304e+06	1.94996e+06	78689.9	222200	1.46232e+06	4.35124e+06	NA	628817	520019	106967	340521	950441	NA	NA	NA	63427.5	NA	NA	699423	633290	1.04083e+06	466909	2.65295e+06	3.41532e+06	NA	NA	NA	NA	632341	5.35628e+06	9.53685e+06	1.09451e+07	8.71756e+06	1.3905e+07	8.14036e+06	6.49611e+06	2.65536e+06	2.8985e+06
P18900	YBR003W	S000000207	COQ1	NA	NA	NA	NA	5.78635e+06	4.94883e+06	5.05133e+06	4.40765e+06	5.5064e+06	6.63484e+06	1.09071e+07	1.16968e+07	368348	479648	194869	174798	4.8838e+06	5.15488e+06	5.388e+06	5.50013e+06	7.56414e+06	9.26192e+06	1.13192e+07	7.68189e+06	248926	219525	NA	NA	1.00899e+06	671702	530436	430518	9.36512e+06	7.1168e+06	8.19458e+06	7.61911e+06	NA	NA	NA	NA	394652	438559	952298	1.19053e+06	3.06524e+06	3.37782e+06
P18962	YHR028C	S000001070	DAP2	NA	NA	NA	NA	NA	NA	417531	375561	433199	444007	NA	NA	NA	NA	NA	NA	348091	495792	671279	560035	NA	NA	NA	NA	NA	NA	NA	NA	655349	586198	518256	361766	NA	NA	NA	NA	NA	NA	NA	NA	402087	NA	436196	437085	NA	NA
P18963	YBR140C	S000000344	IRA1	NA	NA	NA	NA	NA	NA	NA	NA	NA	NA	NA	NA	NA	NA	NA	NA	NA	NA	NA	NA	3.57925e+06	3.56584e+06	5.58907e+06	NA	NA	NA	NA	NA	NA	NA	NA	NA	NA	NA	NA	NA	NA	NA	NA	NA	NA	NA	NA	NA	NA	NA
P19073	YLR229C	S000004219	CDC42	NA	NA	8.60363e+06	8.8799e+06	1.96803e+06	4.22787e+06	1.19441e+07	1.35943e+07	9.93339e+06	9.53152e+06	4.89707e+06	4.56779e+06	6.67054e+06	7.10665e+06	8.28786e+06	6.52694e+06	2.05081e+07	5.41304e+06	1.03526e+07	1.30063e+07	4.0326e+06	4.14872e+06	5.52499e+06	5.86963e+06	5.67947e+06	1.94181e+07	NA	5.08327e+06	1.50722e+07	5.06934e+06	1.48184e+07	1.89295e+07	3.32793e+06	2.502e+06	5.33051e+06	5.95978e+06	NA	NA	NA	NA	5.28359e+06	1.83609e+07	1.29212e+07	1.30098e+07	3.92495e+06	4.11003e+06
P19097	YPL231W	S000006152	FAS2	NA	NA	NA	NA	NA	765965	209942	919823	NA	NA	NA	NA	NA	NA	NA	NA	317551	498392	96268.4	122549	NA	NA	NA	NA	636576	785868	6.55821e+06	1.10773e+06	1.49724e+06	409190	328135	311533	352844	382437	NA	NA	NA	NA	NA	NA	317446	NA	172085	NA	NA	NA
P19146	YDL137W	S000002296	ARF2	NA	NA	2.4333e+06	2.12184e+06	930304	846759	1.43629e+06	3.50374e+06	2.31522e+06	3.16328e+06	1.13614e+06	1.19548e+06	5.99874e+06	1.06977e+07	1.82912e+06	3.21534e+06	1.33657e+06	1.879e+06	2.75234e+06	3.58815e+06	1.19452e+06	NA	1.15068e+06	799778	2.49641e+06	5.89238e+06	4.38977e+06	1.76342e+06	3.26701e+06	2.015e+06	3.25503e+06	3.13811e+06	1.12496e+06	913192	1.00253e+06	813343	NA	NA	NA	NA	2.53182e+06	759747	1.41402e+06	2.03157e+06	1.83377e+06	1.89956e+06
P19262	YDR148C	S000002555	KGD2	3.03894e+07	4.01102e+07	4.02982e+07	4.36417e+07	6.20274e+07	4.74465e+07	1.77971e+07	1.22239e+07	3.45159e+07	2.52568e+07	6.89371e+07	6.87472e+07	8.05642e+07	7.79946e+07	4.45726e+07	5.31064e+07	2.04858e+07	3.00769e+07	1.90356e+07	1.90269e+07	8.01377e+07	1.00646e+08	6.82607e+07	6.31371e+07	6.16287e+07	5.57267e+07	1.74078e+07	3.10477e+07	8.48718e+06	8.80774e+06	3.77231e+06	3.521e+06	6.86636e+07	8.82853e+07	8.43443e+07	8.15502e+07	4.23192e+07	2.58266e+07	3.78154e+07	3.96194e+07	1.94404e+07	1.14881e+07	9.6845e+06	7.97705e+06	1.34668e+08	1.42658e+08
P19358	YDR502C	S000002910	SAM2	NA	NA	NA	NA	NA	NA	1.17531e+06	1.71596e+06	287987	388919	NA	467901	NA	NA	808204	847702	669100	1.4758e+06	NA	1.45372e+06	NA	NA	NA	NA	2.65967e+06	1.55386e+06	2.55124e+06	3.51279e+06	607824	573539	963635	2.22542e+06	468240	622017	NA	NA	5.26383e+06	2.22083e+06	423442	NA	595561	938697	425172	NA	NA	NA
P19414	YLR304C	S000004295	ACO1	3.58426e+06	5.34152e+06	1.2984e+07	1.20901e+07	1.02185e+08	8.10624e+07	4.14002e+07	3.30739e+07	3.3054e+07	3.97812e+07	7.96434e+07	7.95442e+07	1.5545e+07	1.38623e+07	9.02603e+06	8.11491e+06	1.41711e+07	1.32766e+07	2.81262e+07	2.67154e+07	1.0724e+08	9.64466e+07	6.67144e+07	7.00714e+07	3.73941e+06	3.1311e+06	3.06291e+06	2.83443e+06	8.94127e+06	6.23915e+06	6.14825e+06	6.73388e+06	1.12284e+08	9.66643e+07	1.69092e+08	1.85181e+08	1.80638e+06	715105	5.47174e+06	5.37256e+06	8.76014e+06	6.70816e+06	1.30551e+07	1.29519e+07	8.04655e+07	7.98583e+07
P19516	YPL132W	S000006053	COX11	NA	NA	NA	786566	634264	1.49773e+06	9.37224e+06	8.43268e+06	1.47337e+07	1.7943e+07	604390	364270	NA	NA	NA	NA	8.71553e+06	1.12693e+07	1.47907e+07	1.06446e+07	527679	465265	524978	465420	NA	NA	NA	NA	8.93213e+06	1.12188e+07	8.42449e+06	7.58004e+06	NA	NA	NA	NA	NA	NA	NA	NA	8.02842e+06	1.43036e+07	8.88448e+06	7.79171e+06	NA	NA
P19882	YLR259C	S000004249	HSP60	5.06695e+06	1.65802e+06	7.295e+06	6.8407e+06	1.37789e+08	9.82147e+07	7.27056e+07	5.21761e+07	4.66586e+07	4.22304e+07	2.3146e+08	2.2463e+08	1.55964e+07	1.37776e+07	5.65565e+06	1.24345e+07	5.79086e+07	5.45659e+07	8.56159e+07	8.54819e+07	2.33474e+08	2.63498e+08	2.14187e+08	1.99855e+08	2.69661e+06	1.95219e+06	2.04835e+06	1.78205e+06	1.41078e+07	1.09556e+07	6.01565e+06	5.82254e+06	1.88104e+08	1.56368e+08	1.88981e+08	1.84028e+08	471146	NA	1.47097e+06	1.55138e+06	1.14864e+07	3.21442e+06	1.35086e+07	1.23162e+07	1.42292e+08	1.38694e+08
P19955	YFR049W	S000001945	YMR31	NA	NA	NA	656825	1.43345e+07	5.40554e+06	5.02677e+06	3.33029e+06	3.76462e+06	5.04683e+06	1.40442e+07	1.76482e+07	NA	NA	NA	NA	2.57846e+06	2.37091e+06	3.20434e+06	2.78231e+06	7.60565e+06	8.94725e+06	8.8891e+06	7.35667e+06	NA	NA	NA	NA	912193	1.43914e+06	932131	891055	1.47534e+07	1.2855e+07	2.2632e+07	2.74963e+07	NA	NA	187040	NA	508830	305597	1.05736e+06	1.43917e+06	6.31879e+06	6.35521e+06
P19956	YMR225C	S000004838	MRPL44	NA	NA	NA	NA	1.72593e+06	1.79314e+06	339011	283843	697440	714414	1.29433e+06	1.21375e+06	NA	NA	NA	NA	479934	514761	687175	538403	1.73565e+06	1.99021e+06	1.8184e+06	1.78195e+06	NA	NA	NA	NA	NA	347260	108462	NA	1.15941e+06	1.27183e+06	705476	738748	NA	NA	NA	NA	NA	NA	146862	188527	830940	912546
P20081	YNL135C	S000005079	FPR1	NA	NA	NA	634494	262834	1.10629e+06	4.08252e+06	4.95223e+06	7.76527e+06	6.30867e+06	150671	137550	NA	NA	809018	758685	3.73067e+06	9.05643e+06	3.82407e+06	4.19228e+06	897576	721859	505354	427153	NA	NA	2.37954e+06	1.84997e+06	5.26277e+06	7.8661e+06	5.70112e+06	5.65831e+06	NA	NA	NA	NA	NA	NA	NA	NA	2.22488e+06	2.24798e+06	9.0032e+06	7.80466e+06	NA	NA
P20084	YMR286W	S000004899	MRPL33	NA	NA	NA	NA	2.30769e+06	1.4603e+06	493990	429755	1.03094e+06	2.14531e+06	1.72849e+06	1.61983e+06	NA	NA	NA	NA	1.60501e+06	1.32272e+06	1.41088e+06	1.40807e+06	2.17753e+06	1.59577e+06	2.22816e+06	3.27999e+06	NA	NA	NA	NA	327706	NA	112671	156950	1.34976e+06	1.46253e+06	844434	730880	NA	NA	NA	NA	251625	835168	289500	292474	1.08534e+06	1.07789e+06
P20107	YMR243C	S000004856	ZRC1	NA	NA	NA	NA	354232	428780	631398	588346	466495	NA	NA	666882	NA	NA	NA	NA	179513	NA	630269	622495	NA	NA	NA	NA	NA	NA	NA	NA	NA	NA	433101	484942	NA	NA	NA	NA	NA	NA	NA	NA	NA	NA	NA	NA	NA	NA
P20424	YPR088C	S000006292	SRP54	NA	NA	NA	NA	NA	NA	540238	443746	NA	NA	NA	NA	NA	NA	NA	NA	509952	428962	191242	246866	NA	NA	NA	NA	NA	NA	NA	NA	228762	NA	498197	594454	NA	NA	NA	NA	NA	NA	NA	NA	NA	NA	216724	214209	NA	NA
P20606	YPL218W	S000006139	SAR1	NA	NA	NA	NA	NA	NA	NA	1.64678e+06	691815	NA	NA	NA	2.07277e+06	2.52641e+06	NA	NA	542897	NA	NA	NA	728720	530831	NA	NA	1.79694e+06	NA	1.92395e+06	905038	401542	NA	966565	1.2045e+06	NA	NA	NA	NA	NA	NA	NA	NA	NA	NA	NA	NA	NA	NA
P20967	YIL125W	S000001387	KGD1	1.85364e+06	1.7484e+06	2.8377e+06	3.38841e+06	6.28724e+07	3.95056e+07	2.28407e+07	1.7995e+07	2.21769e+07	2.11194e+07	6.41655e+07	6.03301e+07	2.6495e+06	2.15934e+06	1.58724e+06	1.65429e+06	1.49112e+07	1.46301e+07	1.72565e+07	1.66435e+07	4.94162e+07	6.19433e+07	3.59651e+07	3.65179e+07	5.21344e+06	2.82672e+06	1.37467e+06	1.2093e+06	8.69244e+06	6.71827e+06	2.95669e+06	2.73364e+06	8.69161e+07	7.83664e+07	1.04044e+08	9.90986e+07	1.10795e+06	748259	3.32537e+06	2.79474e+06	2.57665e+06	2.31077e+06	5.82174e+06	5.85765e+06	3.55984e+07	3.70208e+07
P21147	YGL055W	S000003023	OLE1	NA	2.07414e+06	5.77589e+06	8.41859e+06	1.11515e+06	1.34056e+06	3.53176e+06	2.51412e+06	2.15659e+06	3.10876e+06	1.75486e+06	1.79591e+06	3.6246e+07	4.70739e+07	4.93577e+07	3.19776e+07	1.08627e+07	6.19512e+06	7.50938e+06	8.22335e+06	6.39909e+06	6.55432e+06	7.74743e+06	8.02759e+06	6.68292e+06	4.10771e+06	3.1647e+06	3.14624e+06	7.16286e+06	2.95958e+06	1.7421e+06	1.47691e+06	2.72258e+06	1.84896e+06	485098	400259	NA	4.34351e+06	3.80227e+06	4.15253e+06	3.7132e+06	3.91205e+06	2.46413e+06	2.45131e+06	2.3032e+06	2.29364e+06
P21268	YJL157C	S000003693	FAR1	NA	NA	NA	NA	NA	NA	NA	NA	132728	NA	330862	369669	NA	NA	NA	NA	NA	435767	237442	325059	354781	503636	580791	407898	NA	NA	NA	NA	NA	NA	NA	NA	NA	NA	NA	NA	NA	NA	NA	NA	NA	NA	NA	NA	NA	NA
P21269	YER168C	S000000970	CCA1	NA	NA	NA	NA	587069	689035	238111	212428	378536	264166	645263	714648	NA	NA	NA	NA	144670	NA	259567	249671	619185	730794	628203	421843	NA	NA	NA	NA	NA	NA	NA	NA	1.19888e+06	1.35911e+06	1.01587e+06	1.07729e+06	NA	NA	NA	NA	NA	NA	NA	NA	779774	683609
P21306	YPL271W	S000006192	ATP15	NA	NA	1.38739e+06	1.46182e+06	1.55597e+07	1.07144e+07	8.16748e+06	4.63265e+06	6.81374e+06	1.16101e+07	2.15277e+07	2.01807e+07	NA	NA	NA	NA	3.55153e+06	3.96625e+06	4.02084e+06	3.98011e+06	1.35489e+07	1.07627e+07	1.16495e+07	1.22195e+07	NA	NA	681822	NA	8.86676e+06	1.16069e+07	6.3564e+06	6.55244e+06	2.88632e+07	2.49227e+07	2.75246e+07	2.94449e+07	NA	NA	1.49755e+06	1.5461e+06	4.54487e+06	4.6617e+06	1.80078e+07	1.30909e+07	1.59174e+07	1.4657e+07
P21375	YJR051W	S000003812	OSM1	NA	NA	NA	NA	482904	452515	146010	106059	125039	177198	322534	252796	NA	NA	NA	NA	NA	NA	223966	165479	362680	195025	NA	67841.4	NA	NA	NA	NA	NA	NA	NA	NA	1.29833e+06	1.62043e+06	632565	492035	NA	NA	NA	NA	NA	NA	NA	NA	116389	149070
P21560	YPL215W	S000006136	CBP3	NA	NA	NA	NA	6.65486e+06	6.16206e+06	3.73871e+06	2.73392e+06	6.72502e+06	7.79185e+06	4.66279e+06	5.43635e+06	NA	NA	NA	NA	7.97854e+06	8.93604e+06	9.14036e+06	9.09396e+06	1.31372e+07	1.40398e+07	8.63782e+06	8.55163e+06	NA	NA	NA	NA	1.00301e+06	241849	385459	443281	4.22811e+06	3.85251e+06	3.40215e+06	4.17348e+06	NA	NA	NA	NA	658308	462272	630272	854261	2.95826e+06	2.70638e+06
P21576	YKR001C	S000001709	VPS1	989546	742823	410251	108931	152657	563862	1.80917e+06	1.3731e+06	8.6571e+06	6.06102e+06	263549	192974	522449	864013	193011	456471	6.81619e+06	4.75109e+06	9.26998e+06	9.22115e+06	508427	249852	1.65008e+06	2.11497e+06	5.17139e+06	3.63459e+06	317634	265036	1.95035e+06	1.7034e+06	5.60039e+06	5.70315e+06	1.3993e+06	1.47652e+06	43014.1	130349	NA	NA	226447	278239	1.17507e+06	1.13318e+06	4.13037e+06	4.59421e+06	NA	NA
P21592	YPL172C	S000006093	COX10	NA	NA	NA	NA	4.39247e+06	4.73293e+06	2.66063e+06	1.93336e+06	5.77703e+06	4.07632e+06	2.66311e+06	2.85342e+06	1.41704e+06	NA	NA	1.13158e+06	1.99732e+06	1.85451e+06	3.06739e+06	3.13747e+06	3.79237e+06	3.9567e+06	2.46149e+06	2.29908e+06	NA	NA	NA	NA	2.93684e+06	2.16011e+06	1.71553e+06	1.95531e+06	2.5815e+06	2.93716e+06	2.38101e+06	2.81531e+06	NA	NA	NA	NA	1.55782e+06	2.42584e+06	2.83543e+06	2.17677e+06	2.01724e+06	1.67712e+06
P21771	YDR337W	S000002745	MRPS28	1.86852e+07	8.12498e+06	4.86985e+06	5.39189e+06	2.67762e+07	1.61427e+07	4.04289e+06	2.5649e+06	4.63976e+06	9.116e+06	1.03457e+07	1.12444e+07	6.30793e+06	4.20031e+06	4.02614e+06	5.23113e+06	7.99006e+06	9.30138e+06	8.88683e+06	9.26265e+06	2.13726e+07	1.83409e+07	1.91532e+07	1.91117e+07	NA	3.74443e+06	3.32486e+06	2.80552e+06	1.62517e+06	NA	453736	476762	1.75122e+07	1.57281e+07	1.07436e+07	1.09784e+07	2.07512e+06	NA	3.16245e+06	5.08853e+06	824720	903083	1.74583e+06	1.47685e+06	1.01461e+07	1.17733e+07
P21801	YLL041C	S000003964	SDH2	4.78434e+06	3.12313e+06	3.0949e+06	4.46021e+06	8.8759e+07	4.85679e+07	3.70041e+07	3.19201e+07	3.68358e+07	3.71468e+07	6.88385e+07	7.11031e+07	7.54115e+06	5.61756e+06	3.10051e+06	2.58407e+06	1.70237e+07	1.5278e+07	2.82443e+07	2.62679e+07	5.32883e+07	4.78554e+07	5.22571e+07	4.61134e+07	2.38772e+06	2.28929e+06	1.25601e+06	1.66151e+06	1.42062e+07	1.52059e+07	8.83872e+06	1.02051e+07	7.82455e+07	7.59396e+07	1.34315e+08	1.22804e+08	NA	NA	2.44132e+06	1.63672e+06	6.23606e+06	3.7903e+06	1.57865e+07	1.56482e+07	6.1012e+07	5.85892e+07
P21825	YPL094C	S000006015	SEC62	NA	NA	3.25749e+06	3.43896e+06	NA	NA	628330	930071	489360	494747	603099	769820	NA	1.60716e+06	6.35198e+06	7.12441e+06	965309	666646	1.14012e+06	1.34195e+06	396925	581386	1.5154e+06	1.17918e+06	655428	3.57888e+06	3.32292e+06	7.05651e+06	1.33444e+06	397752	706717	1.01368e+06	204494	NA	612560	439395	NA	NA	2.64231e+06	NA	1.18632e+06	2.35306e+06	882511	933234	NA	NA
P21954	YDL066W	S000002224	IDP1	1.57773e+06	318958	1.45357e+06	1.47294e+06	1.01066e+08	5.61864e+07	4.33738e+07	3.24659e+07	3.4696e+07	3.97423e+07	8.81901e+07	8.21954e+07	3.57749e+06	2.67979e+06	1.27716e+06	1.59786e+06	8.87153e+06	9.14671e+06	2.01461e+07	1.79669e+07	2.91882e+07	4.08098e+07	3.1111e+07	3.4989e+07	3.17963e+06	2.14757e+06	1.7767e+06	2.40163e+06	1.05004e+07	1.20494e+07	6.92533e+06	7.17495e+06	1.47879e+08	1.29453e+08	1.87318e+08	1.83717e+08	323192	1.1038e+06	3.83803e+06	4.00254e+06	1.21946e+07	5.3483e+06	1.80216e+07	1.58056e+07	1.09465e+08	1.10691e+08
P21957	YHL020C	S000001012	OPI1	NA	NA	NA	NA	NA	NA	224615	163630	NA	NA	NA	NA	NA	NA	NA	NA	408256	392713	97430.4	119058	NA	NA	NA	NA	NA	NA	NA	NA	121270	184314	413058	405185	NA	NA	NA	NA	NA	NA	NA	NA	NA	NA	NA	NA	NA	NA
P21965	YNL307C	S000005251	MCK1	NA	NA	NA	NA	NA	178302	221198	264751	432744	NA	NA	NA	NA	NA	NA	NA	472472	476915	247062	157604	NA	NA	NA	NA	NA	NA	NA	NA	198079	NA	96749	186120	NA	NA	NA	NA	NA	NA	NA	NA	630997	NA	120749	112600	NA	NA
P22135	YJL180C	S000003716	ATP12	NA	NA	NA	NA	3.00438e+06	3.78527e+06	1.26679e+06	993893	1.44879e+06	974076	2.59857e+06	2.56795e+06	NA	NA	NA	NA	1.06537e+06	1.05863e+06	1.25326e+06	1.05968e+06	4.62317e+06	4.23807e+06	2.64603e+06	2.89745e+06	NA	NA	NA	NA	126499	NA	NA	NA	2.5983e+06	2.89182e+06	3.15044e+06	3.06177e+06	NA	NA	NA	NA	NA	NA	NA	NA	1.41929e+06	1.51519e+06
P22136	YMR282C	S000004895	AEP2	NA	NA	NA	NA	2.37301e+06	1.97109e+06	799205	795207	1.76141e+06	1.67905e+06	1.96235e+06	1.96084e+06	NA	NA	NA	NA	1.20954e+06	583046	1.18212e+06	1.07141e+06	3.14712e+06	3.06354e+06	1.7349e+06	1.73858e+06	NA	NA	NA	NA	566541	NA	212406	NA	2.0161e+06	2.44343e+06	1.94694e+06	1.99032e+06	NA	NA	NA	NA	338449	458990	297452	179635	2.39505e+06	2.44197e+06
P22146	YMR307W	S000004924	GAS1	NA	NA	NA	NA	NA	NA	417880	439437	386589	462046	NA	NA	NA	NA	NA	NA	406258	NA	445322	346718	NA	NA	NA	NA	NA	NA	473116	NA	305725	NA	758368	874007	NA	NA	NA	NA	NA	NA	NA	NA	248498	NA	395173	NA	NA	NA
P22202	YER103W	S000000905	SSA4	NA	NA	NA	NA	NA	NA	NA	NA	NA	NA	NA	NA	NA	NA	NA	NA	NA	NA	NA	NA	6.12231e+06	NA	1.80231e+06	1.49907e+06	NA	NA	NA	NA	NA	NA	NA	NA	NA	NA	NA	NA	NA	NA	NA	NA	NA	NA	NA	NA	NA	NA
P22203	YOR332W	S000005859	VMA4	NA	NA	NA	NA	NA	NA	127996	352905	201950	NA	NA	NA	NA	NA	NA	NA	NA	NA	NA	NA	NA	NA	NA	NA	NA	NA	NA	NA	522080	720784	294076	269887	NA	NA	NA	NA	NA	NA	NA	NA	NA	NA	NA	NA	NA	NA
P22211	YNL183C	S000005127	NPR1	NA	NA	NA	NA	NA	NA	983595	650918	NA	NA	NA	NA	NA	NA	NA	NA	631805	361505	345692	482212	NA	NA	NA	NA	NA	NA	398976	NA	105102	59129.9	1.18052e+06	835947	NA	NA	NA	NA	NA	NA	NA	NA	222694	NA	NA	147187	NA	NA
P22217	YLR043C	S000004033	TRX1	NA	NA	NA	NA	NA	NA	3.36131e+06	2.79076e+06	4.83087e+06	4.3144e+06	NA	NA	NA	NA	NA	NA	2.65646e+06	4.24222e+06	2.81396e+06	NA	NA	NA	NA	NA	NA	NA	NA	NA	NA	NA	1.97044e+06	2.15097e+06	NA	NA	NA	NA	NA	NA	NA	NA	NA	NA	NA	NA	NA	NA
P22219	YBR097W	S000000301	VPS15	NA	NA	NA	NA	NA	NA	281771	171790	NA	NA	NA	NA	NA	NA	NA	NA	178337	288739	NA	214814	NA	NA	NA	NA	NA	NA	NA	NA	252865	279360	307423	280335	NA	NA	NA	NA	NA	NA	NA	NA	NA	NA	NA	NA	NA	NA
P22289	YGR183C	S000003415	QCR9	NA	NA	NA	NA	NA	NA	NA	NA	NA	NA	NA	NA	NA	NA	NA	NA	4.44875e+06	5.68457e+06	2.62376e+06	NA	NA	NA	NA	NA	NA	NA	NA	NA	NA	2.21223e+06	716893	1.31028e+06	NA	NA	NA	NA	NA	NA	NA	NA	NA	NA	NA	NA	NA	NA
P22353	YJL063C	S000003599	MRPL8	NA	NA	NA	NA	8.61296e+06	5.70269e+06	1.73783e+06	2.0263e+06	3.547e+06	4.42123e+06	7.44845e+06	7.59702e+06	1.64197e+06	1.31765e+06	810351	NA	2.45335e+06	2.92342e+06	5.67696e+06	4.65875e+06	9.36639e+06	1.16808e+07	8.56855e+06	8.25583e+06	NA	NA	NA	NA	920276	NA	517536	407922	7.29719e+06	7.02597e+06	5.53587e+06	6.02767e+06	NA	NA	NA	NA	343598	506857	630921	648732	4.27493e+06	3.8714e+06
P22354	YKR085C	S000001793	MRPL20	1.28499e+06	1.4175e+06	2.94317e+06	2.44641e+06	1.65565e+07	9.2682e+06	4.56241e+06	2.6305e+06	5.0581e+06	8.95917e+06	1.41899e+07	1.6683e+07	5.45124e+06	3.75395e+06	7.99689e+06	7.85239e+06	7.251e+06	6.32746e+06	9.63922e+06	8.88377e+06	1.36082e+07	1.30297e+07	2.05439e+07	2.03757e+07	NA	NA	1.06019e+06	970933	1.13622e+06	904517	611690	645286	8.7566e+06	7.61054e+06	8.99497e+06	1.02559e+07	NA	NA	1.27302e+06	1.12485e+06	1.12558e+06	800537	818661	627262	1.23195e+07	1.16475e+07
P22438	YGR171C	S000003403	MSM1	NA	NA	NA	NA	3.51636e+06	4.04047e+06	1.05371e+06	896685	691390	949847	3.08503e+06	3.08872e+06	NA	NA	NA	NA	722856	1.11832e+06	1.08707e+06	977503	3.9423e+06	4.19859e+06	3.43643e+06	3.1999e+06	NA	NA	NA	NA	140045	91120.6	24400.3	28908.3	2.07126e+06	2.5831e+06	2.38171e+06	2.26733e+06	NA	NA	NA	NA	52258.4	112049	31453.6	49889.4	2.02208e+06	3.0204e+06
P22517	YOL016C	S000005376	CMK2	NA	NA	NA	NA	NA	NA	136702	519400	NA	NA	NA	NA	NA	NA	NA	NA	1.7926e+06	1.39588e+06	794662	697694	NA	NA	NA	NA	NA	NA	NA	NA	241168	NA	278987	352543	NA	NA	NA	NA	NA	NA	NA	NA	NA	NA	NA	NA	NA	NA
P22768	YOL058W	S000005419	ARG1	NA	NA	NA	NA	NA	NA	366728	458296	NA	NA	NA	NA	NA	NA	NA	NA	525852	648103	385312	393699	NA	NA	NA	NA	NA	NA	2.64848e+06	534773	420894	817483	205565	152659	NA	NA	NA	NA	NA	NA	NA	NA	268090	NA	304292	383330	NA	NA
P22855	YGL156W	S000003124	AMS1	NA	NA	NA	NA	NA	NA	281262	395927	244462	280701	NA	NA	NA	NA	NA	NA	1.49404e+06	1.08588e+06	511228	476195	NA	NA	NA	NA	NA	NA	NA	NA	184273	NA	234983	199050	NA	NA	NA	NA	NA	NA	NA	NA	1.41935e+06	436835	154876	119353	NA	NA
P22936	YKL114C	S000001597	APN1	NA	NA	NA	NA	1.65863e+06	2.53408e+06	921150	759865	542718	1.49802e+06	1.43051e+06	1.46762e+06	NA	NA	NA	NA	NA	522268	454837	347169	1.49068e+06	1.42411e+06	562005	610913	NA	NA	NA	NA	NA	NA	NA	NA	1.56185e+06	2.24045e+06	1.53894e+06	1.29923e+06	NA	NA	NA	NA	NA	NA	NA	NA	962292	1.20021e+06
P22943	YFL014W	S000001880	HSP12	NA	NA	NA	NA	NA	NA	NA	NA	177507	112596	NA	NA	NA	NA	NA	NA	49180	39326.4	375731	410559	NA	NA	33993.4	NA	NA	NA	NA	NA	44693	NA	1.1578e+06	1.65083e+06	NA	NA	NA	NA	NA	NA	NA	NA	NA	NA	NA	NA	NA	NA
P23180	YHL021C	S000001013	AIM17	NA	NA	479815	402832	7.7901e+07	2.99066e+07	1.92371e+07	1.43653e+07	1.64223e+07	2.13899e+07	4.33428e+07	4.16941e+07	2.01346e+06	878545	123866	NA	3.87092e+06	4.09541e+06	4.84447e+06	5.99537e+06	2.53547e+07	3.16783e+07	1.421e+07	1.27753e+07	2.48369e+06	1.0728e+06	204590	289980	3.33161e+06	3.6743e+06	2.89276e+06	3.16621e+06	7.93504e+07	6.72714e+07	1.14027e+08	1.26957e+08	NA	NA	724173	615203	2.13492e+06	1.62716e+06	5.98265e+06	5.90214e+06	4.10781e+07	4.12311e+07
P23248	YML063W	S000004528	RPS1B	8.58816e+06	1.11238e+07	2.20652e+07	2.10922e+07	3.29311e+06	3.56751e+06	1.35375e+07	1.2293e+07	7.85086e+06	9.34197e+06	9.57583e+06	9.7044e+06	3.25621e+07	3.34811e+07	2.89172e+07	2.14192e+07	1.42249e+07	8.89759e+06	1.32231e+07	1.61808e+07	9.70078e+06	6.93917e+06	1.37088e+07	1.24616e+07	4.58832e+07	6.57583e+07	5.69782e+07	3.36009e+07	2.12608e+07	7.10206e+06	1.30206e+07	1.16691e+07	8.19388e+06	7.09353e+06	6.81137e+06	6.95567e+06	3.0491e+07	1.0438e+07	1.55435e+07	1.17295e+07	2.94007e+07	2.4158e+07	1.02809e+07	1.14208e+07	1.7533e+07	1.54641e+07
P23254	YPR074C	S000006278	TKL1	NA	NA	NA	NA	NA	NA	538892	637571	NA	NA	NA	NA	NA	NA	NA	NA	NA	NA	NA	NA	NA	NA	NA	NA	NA	322056	3.27721e+06	475143	NA	NA	NA	NA	NA	NA	NA	NA	NA	NA	NA	NA	NA	NA	NA	NA	NA	NA
P23291	YHR135C	S000001177	YCK1	NA	NA	NA	NA	NA	NA	1.66207e+06	1.83413e+06	1.36451e+06	1.27342e+06	551136	NA	NA	NA	NA	NA	825443	587510	403769	346447	NA	NA	NA	NA	NA	NA	381670	376714	530087	156587	2.225e+06	1.36064e+06	NA	NA	NA	NA	NA	NA	NA	NA	1.23199e+06	2.71241e+06	941115	822099	NA	NA
P23292	YNL154C	S000005098	YCK2	NA	NA	NA	NA	NA	NA	352470	319900	628846	179535	NA	NA	NA	NA	NA	NA	273731	198275	230347	NA	NA	NA	NA	NA	NA	NA	NA	NA	NA	NA	242055	168644	NA	NA	NA	NA	NA	NA	NA	NA	NA	NA	NA	NA	NA	NA
P23301	YEL034W	S000000760	HYP2	NA	NA	2.60766e+06	1.60226e+06	397013	326703	4.44599e+06	2.64836e+06	2.25766e+06	2.74439e+06	736920	902267	NA	NA	NA	NA	945866	1.36528e+06	3.85636e+06	2.96895e+06	318088	882687	436710	853845	5.8691e+06	6.66248e+06	2.8659e+06	2.97544e+06	2.24586e+06	2.79698e+06	4.64585e+06	3.02081e+06	242616	162241	647777	267845	NA	NA	3.51584e+06	1.31323e+06	1.86392e+06	1.41374e+06	5.50588e+06	5.49801e+06	NA	NA
P23369	YGR076C	S000003308	MRPL25	NA	NA	NA	NA	1.39042e+07	6.40926e+06	3.69523e+06	3.98613e+06	3.93529e+06	6.57043e+06	8.16169e+06	8.59432e+06	NA	NA	971532	NA	2.12259e+06	2.42031e+06	4.41132e+06	5.35606e+06	1.0417e+07	1.2594e+07	7.60876e+06	7.95313e+06	417129	NA	NA	NA	185011	618085	559988	572296	6.0654e+06	7.89461e+06	9.9512e+06	9.24715e+06	NA	NA	1.05543e+06	1.72524e+06	314916	502503	703386	885128	5.29656e+06	5.96489e+06
P23500	YKR052C	S000001760	MRS4	NA	NA	NA	NA	617149	1.00588e+06	2.54035e+06	1.78708e+06	5.47078e+06	2.48621e+06	268587	221083	440131	249029	NA	NA	4.13221e+06	5.69009e+06	2.09728e+06	2.86206e+06	173007	616671	NA	120281	NA	NA	NA	NA	6.93961e+06	5.19019e+06	3.13873e+06	4.4815e+06	350070	258721	NA	288429	NA	NA	NA	NA	904598	1.27693e+06	4.94614e+06	3.526e+06	NA	NA
P23542	YLR027C	S000004017	AAT2	NA	NA	NA	NA	NA	NA	365194	442853	383028	NA	NA	NA	NA	NA	NA	NA	389167	591941	412084	308605	NA	NA	NA	NA	NA	NA	1.31623e+06	686190	553171	1.26529e+06	296337	278312	NA	NA	NA	NA	NA	3.10234e+06	247708	NA	NA	NA	NA	NA	NA	NA
P23641	YJR077C	S000003838	MIR1	1.27578e+07	2.55461e+07	1.93022e+07	1.35986e+07	2.58104e+07	4.39196e+07	5.72604e+07	4.28855e+07	8.38191e+07	8.05034e+07	1.86687e+07	1.77683e+07	2.20007e+07	2.0627e+07	2.33599e+07	2.43229e+07	4.99731e+07	4.65754e+07	6.50421e+07	6.5323e+07	2.18048e+07	2.86063e+07	1.52284e+07	1.54232e+07	2.83064e+07	2.72697e+07	1.77384e+07	2.65107e+07	1.0707e+08	2.02794e+08	1.07542e+08	1.21477e+08	3.61245e+07	4.30563e+07	2.96649e+07	3.00103e+07	1.45746e+07	1.20788e+07	2.55881e+07	2.57932e+07	5.16906e+07	9.77831e+07	1.71636e+08	1.51678e+08	2.29678e+07	2.53434e+07
P23642	YML115C	S000004583	VAN1	NA	NA	NA	NA	NA	NA	NA	NA	NA	NA	NA	NA	NA	NA	NA	NA	NA	NA	NA	NA	NA	NA	NA	NA	NA	NA	NA	NA	327566	NA	177360	175317	NA	NA	NA	NA	NA	NA	NA	NA	NA	NA	NA	NA	NA	NA
P23644	YMR203W	S000004816	TOM40	NA	NA	NA	NA	49082.5	259881	3.96233e+06	1.87746e+06	4.53646e+06	1.58285e+06	35202.7	59831.3	1.27475e+06	610617	NA	273080	4.43162e+06	1.18412e+07	6.82536e+06	8.43733e+06	298449	292350	111339	123535	NA	NA	NA	NA	1.00407e+07	6.33324e+06	4.2439e+06	3.40875e+06	NA	NA	NA	NA	NA	NA	NA	NA	1.00146e+06	598449	4.08551e+06	4.10266e+06	NA	NA
P23833	YBR037C	S000000241	SCO1	NA	NA	900088	1.15318e+06	232688	2.23654e+06	1.77143e+07	1.55517e+07	3.82036e+07	3.82225e+07	211933	214159	1.58126e+06	3.53832e+06	1.13893e+06	821148	3.74258e+07	3.82212e+07	2.01699e+07	2.659e+07	NA	NA	NA	NA	NA	2.20861e+06	245266	638552	1.48754e+07	2.14629e+07	1.75006e+07	1.34714e+07	NA	NA	NA	NA	NA	NA	676982	646569	6.69369e+06	8.47902e+06	1.57168e+07	1.31168e+07	NA	NA
P23900	YLL043W	S000003966	FPS1	NA	NA	NA	NA	NA	NA	NA	75861.5	NA	NA	NA	NA	NA	NA	NA	NA	NA	NA	NA	NA	NA	NA	NA	NA	NA	NA	NA	NA	NA	198839	116428	78542.8	NA	NA	NA	NA	NA	NA	NA	NA	NA	NA	NA	NA	NA	NA
P24000	YGR148C	S000003380	RPL24B	NA	NA	NA	724617	NA	NA	595738	731363	317407	NA	1.29674e+06	1.40529e+06	2.27993e+06	2.58101e+06	NA	NA	424656	NA	847987	NA	1.51895e+06	827567	1.51407e+06	1.27483e+06	NA	1.32754e+06	1.32905e+06	1.15632e+06	616519	NA	547756	560044	NA	NA	NA	NA	NA	NA	NA	NA	468103	911779	497092	499153	NA	806550
P24583	YBL105C	S000000201	PKC1	NA	NA	NA	NA	NA	NA	NA	NA	NA	NA	NA	NA	NA	NA	NA	NA	NA	NA	NA	NA	NA	NA	NA	NA	NA	NA	NA	NA	179500	NA	291922	220916	NA	NA	NA	NA	NA	NA	NA	NA	NA	NA	NA	NA	NA	NA
P25037	YDL122W	S000002280	UBP1	NA	NA	NA	NA	NA	NA	297045	555193	NA	NA	NA	NA	NA	NA	NA	NA	833435	654482	298672	431758	NA	NA	NA	NA	NA	NA	NA	NA	171747	NA	1.90682e+06	606497	NA	NA	NA	NA	NA	NA	NA	NA	861135	NA	291253	316568	NA	NA
P25038	YOL023W	S000005383	IFM1	NA	NA	1.0173e+06	1.36325e+06	7.64987e+06	6.98385e+06	3.26814e+06	2.72577e+06	1.8561e+06	1.84155e+06	7.58308e+06	7.20782e+06	5.77167e+06	2.02117e+06	3.70377e+06	4.75594e+06	3.04809e+06	2.32944e+06	2.0367e+06	2.29906e+06	8.29845e+06	7.83932e+06	7.01074e+06	7.41731e+06	439823	190938	1.05336e+06	1.24549e+06	330209	NA	286675	299557	3.71771e+06	3.59264e+06	4.55188e+06	4.52148e+06	NA	NA	1.31833e+06	1.1564e+06	147446	228059	438426	384366	1.61824e+06	1.68399e+06
P25039	YLR069C	S000004059	MEF1	NA	NA	315293	251588	2.99645e+07	1.86786e+07	1.33709e+07	8.30612e+06	6.48746e+06	6.84365e+06	2.52668e+07	2.48316e+07	1.63447e+06	1.41868e+06	191108	338191	4.37698e+06	4.26797e+06	8.29825e+06	7.3384e+06	3.32446e+07	3.30656e+07	2.03205e+07	2.03322e+07	65481.5	49380.2	NA	NA	607114	161755	236242	207652	2.38099e+07	2.16514e+07	2.30636e+07	2.47005e+07	NA	NA	NA	NA	158904	195944	768893	872113	8.79311e+06	8.51995e+06
P25045	YMR296C	S000004911	LCB1	NA	NA	NA	NA	NA	87227.8	2.76425e+06	2.3968e+06	1.90548e+06	1.1288e+06	NA	NA	NA	NA	NA	NA	2.60536e+06	1.9142e+06	1.73308e+06	1.61717e+06	NA	NA	NA	NA	NA	NA	NA	NA	2.87414e+06	1.87247e+06	2.30805e+06	1.91876e+06	NA	NA	NA	NA	NA	NA	NA	NA	1.76671e+06	2.38556e+06	1.34051e+06	1.17227e+06	NA	NA
P25087	YML008C	S000004467	ERG6	NA	NA	NA	NA	66621.3	611091	1.08778e+07	9.33953e+06	1.06878e+07	7.97751e+06	46949.9	20358.8	136169	169390	NA	NA	1.52746e+07	1.86688e+07	1.65555e+07	1.84432e+07	146065	32770	137234	75392.4	579048	170521	122363	92243.5	9.94084e+06	1.14555e+07	1.2646e+07	1.21492e+07	NA	NA	NA	NA	NA	NA	NA	NA	5.82345e+06	7.06585e+06	1.12666e+07	1.08355e+07	67780.5	62438
P25270	YOR201C	S000005727	MRM1	2.5471e+06	1.81888e+06	1.55524e+06	1.70004e+06	6.74878e+06	3.32843e+06	1.60786e+06	1.57256e+06	1.59559e+06	1.03734e+06	4.41381e+06	4.66375e+06	4.66511e+06	5.37907e+06	1.51401e+06	914465	982985	1.79457e+06	2.11366e+06	1.72371e+06	6.65465e+06	5.48116e+06	4.32935e+06	4.56016e+06	1.79369e+07	1.8832e+07	510451	697550	3.23039e+06	736919	464642	513883	6.50955e+06	6.68423e+06	5.31424e+06	6.00864e+06	NA	2.26225e+06	3.21621e+06	3.04207e+06	428850	837756	1.35901e+06	1.04798e+06	3.05786e+06	3.10163e+06
P25294	YNL007C	S000004952	SIS1	NA	NA	NA	NA	NA	NA	691302	1.08947e+06	1.1907e+06	968624	NA	NA	NA	NA	NA	NA	1.34556e+06	1.70561e+06	539972	874927	NA	NA	NA	NA	1.08234e+06	1.13375e+06	849009	691365	590876	1.29367e+06	727686	585643	NA	NA	NA	NA	NA	NA	NA	NA	957459	1.8439e+06	347351	419444	NA	NA
P25302	YER111C	S000000913	SWI4	NA	NA	NA	NA	2.51159e+06	838914	749249	456596	506417	1.05787e+06	1.66285e+06	1.91024e+06	NA	NA	NA	NA	NA	NA	618916	506370	1.97448e+06	2.29936e+06	609310	589381	NA	NA	NA	NA	493998	NA	146920	162904	1.16432e+06	1.25193e+06	1.37266e+06	1.19578e+06	NA	NA	NA	NA	NA	NA	NA	NA	1.44543e+06	2.06952e+06
P25303	YMR214W	S000004827	SCJ1	NA	NA	NA	NA	NA	NA	NA	NA	NA	NA	NA	NA	NA	NA	NA	NA	413720	303227	301320	331455	NA	NA	NA	NA	NA	NA	373768	416277	301255	NA	264709	278015	NA	NA	NA	NA	NA	NA	NA	NA	138186	NA	NA	224001	NA	NA
P25336	YCR092C	S000000688	MSH3	NA	NA	NA	NA	NA	NA	NA	NA	1.11613e+06	1.60222e+06	1.77277e+06	2.1543e+06	NA	NA	NA	NA	NA	NA	NA	NA	NA	NA	1.76894e+06	1.77747e+06	NA	NA	NA	NA	NA	NA	NA	NA	1.30033e+06	912781	1.30442e+06	1.24458e+06	NA	NA	NA	NA	NA	NA	NA	NA	2.30598e+06	2.81338e+06
P25339	YGL014W	S000002982	PUF4	NA	NA	NA	NA	NA	NA	201632	NA	401299	357439	NA	NA	NA	NA	NA	NA	NA	NA	NA	NA	NA	NA	NA	NA	NA	NA	NA	NA	NA	NA	NA	NA	NA	NA	NA	NA	NA	NA	NA	NA	NA	NA	272968	174164	NA	NA
P25340	YGL012W	S000002980	ERG4	NA	NA	NA	NA	192239	145777	921225	1.31945e+06	678835	697395	328836	215572	NA	NA	NA	NA	974070	1.43341e+06	644993	835722	NA	NA	NA	NA	NA	NA	NA	NA	1.00097e+06	508477	476791	934328	79616.7	NA	304697	280745	NA	NA	NA	NA	2.38591e+06	3.36112e+06	996889	1.09908e+06	459054	346060
P25342	YCR002C	S000000595	CDC10	NA	NA	NA	NA	NA	NA	230572	304131	NA	NA	NA	NA	NA	NA	NA	NA	514570	466883	143679	NA	NA	NA	NA	NA	NA	NA	NA	NA	193861	NA	150944	155391	NA	NA	NA	NA	NA	NA	NA	NA	NA	NA	NA	NA	NA	NA
P25343	YCR009C	S000000602	RVS161	NA	NA	NA	NA	NA	605644	419696	758568	NA	NA	NA	NA	NA	NA	NA	NA	501813	519685	482161	492802	NA	NA	NA	NA	NA	NA	NA	NA	330778	NA	664729	727713	NA	NA	NA	NA	NA	NA	NA	NA	372681	948118	345315	340512	NA	NA
P25345	YCR024C	S000000618	SLM5	NA	NA	NA	NA	3.5066e+06	3.76969e+06	1.25107e+06	1.05523e+06	1.8813e+06	1.15343e+06	2.89294e+06	2.36855e+06	NA	NA	NA	NA	542198	683299	1.30879e+06	1.49332e+06	4.94781e+06	5.86682e+06	1.83129e+06	2.03322e+06	NA	NA	NA	NA	415755	200626	189823	174035	2.65077e+06	2.97794e+06	3.38322e+06	2.97468e+06	NA	NA	NA	NA	339432	293536	373319	393115	2.03829e+06	2.32797e+06
P25348	YCR003W	S000000596	MRPL32	NA	7.13422e+06	8.17904e+06	6.27199e+06	1.23782e+07	1.28745e+07	4.52307e+06	4.51021e+06	4.30295e+06	5.18639e+06	1.46798e+07	1.53687e+07	1.94323e+07	1.54899e+07	1.61041e+07	8.22581e+06	768574	1.5762e+06	7.20842e+06	7.08537e+06	1.19335e+07	1.36348e+07	2.09348e+07	1.91705e+07	3.76846e+06	4.74432e+06	5.94458e+06	6.76095e+06	2.1251e+06	365254	1.36677e+06	1.26977e+06	4.06659e+06	3.90607e+06	4.28921e+06	5.52231e+06	NA	NA	6.89631e+06	7.97761e+06	2.58438e+06	2.10987e+06	3.67479e+06	3.54944e+06	9.48811e+06	9.35061e+06
P25349	YCR004C	S000000597	YCP4	NA	NA	NA	NA	NA	NA	NA	NA	NA	NA	NA	NA	NA	NA	NA	NA	469075	802923	279377	NA	NA	NA	NA	NA	NA	NA	NA	NA	271338	NA	642167	557177	NA	NA	NA	NA	NA	NA	NA	NA	421527	NA	247269	NA	NA	NA
P25351	YCR023C	S000000617		NA	NA	NA	NA	NA	NA	NA	NA	NA	NA	NA	NA	NA	NA	NA	NA	NA	NA	NA	NA	NA	NA	NA	NA	NA	NA	NA	NA	NA	NA	NA	NA	NA	NA	NA	NA	NA	NA	NA	NA	448232	NA	105439	91810.7	NA	NA
P25358	YCR034W	S000000630	ELO2	NA	NA	NA	NA	NA	NA	NA	NA	NA	NA	NA	NA	NA	NA	NA	NA	NA	NA	NA	NA	NA	NA	NA	NA	NA	NA	NA	NA	349504	NA	396833	404580	NA	NA	NA	NA	NA	NA	NA	NA	966709	NA	NA	248204	NA	NA
P25367	YCL028W	S000000533	RNQ1	NA	NA	NA	NA	NA	NA	NA	NA	NA	NA	NA	NA	NA	NA	NA	NA	4.30942e+06	4.77977e+06	837949	1.12364e+06	741715	696403	NA	NA	NA	NA	NA	NA	318870	NA	446736	641845	NA	NA	NA	NA	NA	NA	NA	NA	759428	NA	NA	NA	NA	NA
P25371	YCR011C	S000000604	ADP1	NA	NA	NA	NA	NA	NA	354098	356982	326118	265998	NA	NA	NA	NA	NA	NA	141135	426788	324768	292520	NA	NA	NA	NA	NA	NA	NA	NA	324564	NA	262833	181110	NA	NA	NA	NA	NA	NA	NA	NA	NA	NA	NA	NA	NA	NA
P25372	YCR083W	S000000679	TRX3	5.36025e+06	4.48626e+06	1.59588e+06	1.78134e+06	1.93843e+07	1.73214e+07	7.96588e+06	4.39437e+06	5.92505e+06	8.26747e+06	1.01e+07	1.05652e+07	3.52814e+06	2.95512e+06	2.80198e+06	2.52983e+06	3.97597e+06	5.83112e+06	4.76304e+06	4.48284e+06	1.48709e+07	1.24068e+07	1.00894e+07	9.8318e+06	NA	NA	NA	NA	2.31292e+06	2.11336e+06	819219	1.4414e+06	2.28968e+07	2.36294e+07	2.47688e+07	3.03103e+07	3.04255e+06	NA	1.31577e+06	1.6375e+06	2.2634e+06	3.31039e+06	2.85641e+06	2.46541e+06	1.53063e+07	1.59473e+07
P25374	YCL017C	S000000522	NFS1	1.61242e+06	1.42515e+06	3.85428e+06	2.90093e+06	4.00551e+07	3.25971e+07	1.64174e+07	1.5467e+07	1.76282e+07	1.97701e+07	3.28627e+07	3.01538e+07	2.24546e+06	2.87001e+06	2.75963e+06	1.489e+06	7.36835e+06	8.05882e+06	1.84365e+07	1.44695e+07	2.95955e+07	2.97061e+07	2.81514e+07	2.63236e+07	568551	NA	NA	NA	3.63e+06	3.80287e+06	1.9025e+06	1.8881e+06	3.93471e+07	3.69184e+07	4.3053e+07	4.45342e+07	NA	NA	1.26067e+06	1.18974e+06	5.16857e+06	5.88148e+06	3.72912e+06	3.55598e+06	3.26892e+07	3.09826e+07
P25375	YCL057W	S000000562	PRD1	NA	NA	NA	NA	2.04972e+06	1.66848e+06	188907	134460	150686	269060	706400	723523	NA	NA	NA	NA	NA	NA	NA	NA	306255	489227	NA	NA	NA	NA	NA	NA	NA	NA	NA	NA	1.88643e+06	3.28361e+06	2.29327e+06	1.96946e+06	NA	NA	NA	NA	NA	NA	NA	NA	1.11537e+06	1.13037e+06
P25379	YCL064C	S000000569	CHA1	NA	NA	NA	NA	4.99391e+06	3.46495e+06	1.5464e+06	776962	1.4504e+06	1.03077e+06	4.96883e+06	4.41969e+06	NA	NA	NA	NA	34677.7	51329.8	NA	NA	964533	860561	50184.4	93249	NA	NA	NA	NA	911701	498355	29637.8	33816.4	3.98923e+06	3.32835e+06	2.00743e+06	1.91512e+06	NA	NA	932583	1.63235e+06	413956	868245	1.18444e+06	1.26085e+06	1.66919e+07	1.59382e+07
P25443	YGL123W	S000003091	RPS2	NA	NA	NA	NA	304275	244138	1.02096e+06	1.35586e+06	810430	759219	371625	259749	NA	NA	NA	NA	1.05453e+06	752896	1.43784e+06	1.07935e+06	194056	NA	723849	602725	8.29905e+06	8.11819e+06	7.33301e+06	2.65449e+06	3.49202e+06	2.62446e+06	1.73167e+06	1.68915e+06	NA	564777	NA	307641	NA	NA	NA	NA	2.42438e+06	8.80565e+06	1.35804e+06	967371	1.32562e+06	1.14642e+06
P25491	YNL064C	S000005008	YDJ1	NA	NA	NA	NA	NA	NA	443827	629279	412256	NA	NA	NA	NA	NA	NA	NA	1.86161e+06	1.33384e+06	461161	412092	NA	NA	NA	NA	966411	553097	603651	362991	385290	269392	389268	182841	NA	NA	NA	NA	NA	NA	NA	NA	365907	NA	160937	NA	NA	NA
P25566	YCL033C	S000000538	MXR2	NA	NA	NA	NA	NA	NA	NA	NA	NA	NA	779931	NA	NA	NA	NA	NA	NA	NA	NA	NA	1.10347e+06	806757	642734	NA	NA	NA	NA	NA	NA	NA	NA	NA	513954	NA	778369	NA	NA	NA	NA	NA	NA	NA	NA	NA	NA	NA
P25573	YCL044C	S000000549	MGR1	NA	NA	NA	NA	349420	781788	3.66239e+06	2.60473e+06	5.27471e+06	3.60649e+06	329779	300746	523016	491047	NA	227854	5.11081e+06	3.23993e+06	3.93026e+06	4.06869e+06	547226	321949	199722	173115	314111	139018	NA	NA	6.37572e+06	5.79883e+06	4.46315e+06	4.03542e+06	642998	680946	309596	300011	NA	NA	332300	338266	1.4841e+06	761714	6.95103e+06	6.40501e+06	NA	NA
P25576	YCL047C	S000000552	POF1	NA	NA	NA	NA	2.58336e+06	1.88305e+06	668413	639536	573383	840598	1.51462e+06	1.50267e+06	NA	NA	NA	NA	NA	NA	NA	319276	863734	866930	NA	NA	NA	NA	NA	NA	NA	NA	NA	NA	908202	1.31766e+06	1.39328e+06	1.60356e+06	NA	NA	NA	NA	220868	NA	NA	NA	1.36411e+06	1.22771e+06
P25578	YCL004W	S000000510	PGS1	NA	NA	NA	NA	772147	597799	270449	247778	720315	578168	731841	454928	NA	NA	NA	NA	NA	755078	NA	625256	2.33583e+06	906373	659752	645150	NA	NA	NA	NA	NA	NA	NA	NA	688950	925212	683613	439212	NA	NA	NA	NA	NA	NA	NA	NA	682452	NA
P25605	YCL009C	S000000515	ILV6	9.19187e+06	7.81559e+06	2.33172e+07	1.76612e+07	1.63535e+08	7.76727e+07	5.7587e+07	3.95927e+07	4.00176e+07	4.9018e+07	1.50518e+08	1.39934e+08	1.43417e+07	9.42468e+06	2.04679e+07	2.28005e+07	1.38291e+07	1.62611e+07	7.67862e+07	7.5245e+07	8.72996e+07	8.70244e+07	1.39414e+08	1.37126e+08	2.01979e+07	2.18711e+07	2.24536e+07	2.30288e+07	1.25129e+07	2.30301e+07	1.57969e+07	1.46215e+07	1.21349e+08	1.04511e+08	2.03927e+08	2.37766e+08	1.64354e+07	1.93694e+07	3.63978e+07	4.16069e+07	2.02279e+07	2.65169e+07	3.34533e+07	3.40539e+07	1.47762e+08	1.52594e+08
P25613	YCR010C	S000000603	ADY2	NA	NA	NA	NA	NA	NA	NA	NA	NA	NA	NA	NA	NA	NA	NA	NA	NA	NA	NA	NA	NA	NA	NA	NA	NA	NA	NA	NA	NA	NA	274490	368997	NA	NA	NA	NA	NA	NA	NA	NA	849486	423946	419657	404794	NA	NA
P25616	YCR015C	S000000608	CTO1	NA	NA	NA	NA	NA	NA	NA	NA	NA	NA	NA	NA	NA	NA	NA	NA	NA	NA	NA	NA	NA	NA	NA	NA	NA	NA	NA	NA	116616	NA	96435.5	89663.4	NA	NA	NA	NA	NA	NA	NA	NA	NA	NA	NA	NA	NA	NA
P25618	YCR017C	S000000610	CWH43	NA	NA	NA	NA	1.20496e+06	622479	1.34001e+06	886980	1.28823e+06	1.55285e+06	764345	755476	1.73682e+06	1.13927e+06	NA	NA	2.31433e+06	3.81059e+06	1.36022e+06	618211	2.25126e+06	2.6319e+06	833242	759630	NA	NA	NA	NA	948323	1.26566e+06	1.13776e+06	699873	NA	741944	NA	534227	NA	NA	NA	NA	2.85784e+06	NA	592535	482534	1.22832e+06	972967
P25626	YCR046C	S000000642	IMG1	1.42429e+06	NA	353724	275662	1.87757e+07	1.94751e+07	4.83054e+06	3.60491e+06	6.42625e+06	8.28958e+06	1.51434e+07	1.31497e+07	1.06414e+06	323789	NA	NA	3.46615e+06	4.28318e+06	1.10335e+07	6.76269e+06	2.03922e+07	2.04804e+07	1.63519e+07	1.54782e+07	137657	NA	157700	175323	936233	463152	587946	667496	1.00057e+07	1.0052e+07	9.69967e+06	1.00835e+07	NA	NA	NA	NA	593799	910692	1.0363e+06	864141	9.24486e+06	9.35398e+06
P25631	YCR051W	S000000647		NA	NA	NA	NA	NA	NA	298523	313572	308767	506925	NA	NA	NA	NA	NA	NA	NA	NA	258300	209645	NA	NA	NA	NA	NA	NA	NA	NA	NA	NA	204445	186073	NA	NA	NA	NA	NA	NA	NA	NA	201002	NA	338916	304207	NA	NA
P25641	YCR068W	S000000664	ATG15	NA	NA	NA	NA	NA	NA	NA	NA	NA	NA	NA	NA	NA	NA	NA	NA	NA	NA	NA	NA	NA	NA	NA	NA	NA	NA	NA	NA	NA	NA	344519	322487	NA	NA	NA	NA	NA	NA	NA	NA	226693	NA	151017	NA	NA	NA
P25642	YCR071C	S000000667	IMG2	NA	NA	NA	NA	4.01329e+06	4.14702e+06	2.12991e+06	1.63195e+06	3.26695e+06	5.85262e+06	2.98607e+06	2.64172e+06	NA	NA	NA	NA	3.83034e+06	3.28182e+06	3.52464e+06	2.67099e+06	6.72993e+06	4.88041e+06	2.87152e+06	3.12493e+06	NA	NA	NA	NA	148916	NA	NA	93672.6	3.93914e+06	4.01943e+06	2.01115e+06	2.68285e+06	NA	NA	NA	NA	NA	NA	245564	190987	782449	823560
P25646	YCR079W	S000002133	PTC6	NA	NA	NA	NA	3.17289e+06	2.64956e+06	860248	588773	610453	663600	2.08907e+06	1.99065e+06	NA	NA	NA	NA	457386	349349	343568	187634	1.90153e+06	2.63742e+06	1.0833e+06	1.10764e+06	NA	NA	NA	NA	240740	100302	36604.8	57646.7	3.52686e+06	2.91403e+06	3.84152e+06	4.29899e+06	NA	NA	NA	NA	NA	150464	NA	NA	2.67993e+06	2.26307e+06
P25651	YCR086W	S000000682	CSM1	NA	NA	NA	NA	NA	NA	522093	374932	561516	521081	NA	NA	NA	NA	NA	NA	NA	NA	NA	NA	NA	NA	NA	NA	NA	NA	NA	NA	NA	NA	NA	181381	NA	NA	NA	NA	NA	NA	NA	NA	NA	NA	253985	232286	NA	NA
P25694	YDL126C	S000002284	CDC48	NA	NA	NA	NA	NA	13731.9	175044	260814	NA	NA	NA	NA	NA	NA	NA	NA	115667	38039	46199.9	73393.9	NA	NA	NA	NA	NA	NA	NA	NA	141184	118686	5.59011e+06	3.02164e+06	NA	NA	NA	NA	NA	NA	NA	NA	283826	28082.7	196700	319682	NA	NA
P25719	YML078W	S000004543	CPR3	NA	NA	NA	NA	1.28146e+07	1.27114e+07	1.04693e+07	1.03986e+07	1.39527e+07	1.45729e+07	6.20628e+06	7.97124e+06	NA	NA	NA	NA	2.735e+06	2.30352e+06	4.18189e+06	4.34058e+06	9.03493e+06	8.75101e+06	6.10506e+06	6.37729e+06	172417	NA	NA	NA	1.31286e+07	1.22222e+07	6.83641e+06	7.78077e+06	2.13545e+07	2.0387e+07	1.96268e+07	2.41187e+07	NA	NA	1.5451e+06	1.90246e+06	3.87428e+06	2.15583e+06	1.10568e+07	1.03776e+07	8.10621e+06	7.90175e+06
P25846	YHR120W	S000001162	MSH1	NA	NA	NA	NA	1.15823e+06	1.79567e+06	536041	396113	767158	752125	1.30732e+06	1.21647e+06	NA	NA	NA	NA	313493	593471	435970	383658	1.86962e+06	1.99557e+06	791309	918992	NA	NA	NA	NA	133493	NA	79285.3	54111.9	1.22145e+06	1.56261e+06	1.40855e+06	1.39112e+06	NA	NA	NA	NA	NA	NA	NA	NA	1.34849e+06	1.19261e+06
P26321	YPL131W	S000006052	RPL5	NA	NA	NA	NA	NA	525290	711942	889620	1.08153e+06	552540	NA	NA	NA	NA	NA	NA	NA	NA	665146	820910	NA	NA	379940	NA	1.41342e+06	821635	3.61944e+06	2.17953e+06	466675	NA	508995	884330	NA	NA	NA	NA	NA	NA	NA	NA	NA	NA	NA	NA	NA	NA
P26364	YER170W	S000000972	ADK2	NA	NA	NA	NA	311568	701981	NA	NA	301695	NA	352513	486937	NA	NA	NA	NA	550728	409775	513124	651831	1.93328e+06	2.17947e+06	1.10612e+06	1.09014e+06	NA	NA	NA	NA	NA	NA	NA	NA	NA	NA	NA	NA	NA	NA	NA	NA	NA	NA	NA	NA	NA	NA
P26637	YPL160W	S000006081	CDC60	NA	NA	NA	NA	3.02059e+06	3.55552e+06	1.68324e+06	1.36945e+06	2.76928e+06	1.78546e+06	3.85365e+06	2.85582e+06	NA	NA	NA	NA	NA	NA	NA	NA	7.09499e+06	3.48949e+06	2.79653e+06	2.2305e+06	NA	NA	4.80537e+06	1.5233e+06	2.10155e+06	755002	NA	702897	1.4087e+07	1.01946e+07	5.01354e+06	6.93445e+06	NA	NA	NA	NA	NA	NA	NA	NA	1.42522e+06	1.45819e+06
P26783	YJR123W	S000003884	RPS5	NA	NA	NA	NA	NA	NA	2.27702e+06	1.66371e+06	799594	429966	488500	373852	NA	NA	1.41251e+06	NA	599681	580128	2.02347e+06	1.64577e+06	NA	NA	302362	239938	4.57245e+06	3.99553e+06	6.10491e+06	2.2564e+06	3.62775e+06	2.9662e+06	2.82538e+06	4.02057e+06	227922	NA	NA	NA	7.74747e+06	1.92875e+06	752148	802439	835537	2.27852e+06	2.05211e+06	1.96963e+06	277468	NA
P26785	YNL069C	S000005013	RPL16B	NA	NA	NA	NA	NA	760345	719198	916329	NA	NA	NA	NA	NA	NA	NA	NA	385009	502329	594459	605816	505391	371497	485797	429635	1.71544e+06	1.34512e+06	7.5048e+06	2.37325e+06	1.36671e+06	1.46928e+06	103852	NA	416249	1.48089e+06	1.27189e+06	1.08536e+06	NA	NA	NA	NA	806366	NA	632585	669651	267436	NA
P26786	YOR096W	S000005622	RPS7A	NA	NA	NA	NA	331610	NA	1.42904e+06	1.81573e+06	476339	177314	430749	NA	NA	NA	NA	NA	284774	420435	626602	1.02477e+06	NA	127350	380006	737407	6.29662e+06	3.13456e+06	5.90225e+06	1.95619e+06	1.65892e+06	814249	1.00115e+06	1.13031e+06	NA	NA	NA	NA	NA	NA	NA	NA	1.10258e+06	1.23893e+06	322467	509776	516876	678207
P27472	YLR258W	S000004248	GSY2	NA	NA	NA	NA	NA	NA	NA	NA	NA	NA	NA	NA	NA	NA	NA	NA	NA	NA	NA	NA	NA	NA	NA	NA	NA	NA	NA	NA	57697.9	NA	1.24851e+06	1.51705e+06	NA	NA	NA	NA	NA	NA	NA	NA	NA	NA	NA	NA	NA	NA
P27614	YJL172W	S000003708	CPS1	NA	NA	3.20064e+06	3.22794e+06	NA	NA	362248	390383	NA	NA	NA	NA	5.82895e+06	4.3443e+06	2.24159e+06	2.1767e+06	NA	NA	549867	260334	NA	775209	400361	440280	NA	NA	NA	1.1275e+06	NA	NA	280652	536479	NA	NA	NA	NA	NA	NA	NA	NA	636723	NA	320079	270928	NA	NA
P27680	YOL096C	S000005456	COQ3	NA	NA	NA	NA	2.1878e+06	3.74465e+06	1.24006e+06	1.10244e+06	2.46931e+06	2.52673e+06	2.02009e+06	2.4573e+06	NA	NA	NA	NA	1.51924e+06	1.56466e+06	1.1624e+06	1.29982e+06	3.92247e+06	3.92405e+06	2.68193e+06	2.3967e+06	NA	NA	NA	NA	NA	NA	NA	NA	3.52337e+06	3.30644e+06	3.09561e+06	3.62439e+06	NA	NA	NA	NA	NA	NA	NA	NA	2.02873e+06	2.34261e+06
P27697	YGL119W	S000003087	COQ8	NA	NA	NA	NA	3.78673e+06	3.37052e+06	1.93867e+06	1.36937e+06	2.25391e+06	2.28687e+06	5.20283e+06	4.00364e+06	447433	430399	NA	278353	3.15222e+06	2.2124e+06	2.5789e+06	1.79976e+06	7.23764e+06	8.12313e+06	4.9162e+06	4.40164e+06	NA	NA	NA	NA	1.84737e+06	1.60902e+06	696644	691896	4.67717e+06	4.76011e+06	4.83153e+06	4.4805e+06	NA	NA	NA	NA	596637	567442	1.29619e+06	927510	2.52781e+06	2.80289e+06
P27882	YGR029W	S000003261	ERV1	1.091e+06	2.60793e+06	2.59372e+06	2.58425e+06	1.6134e+06	3.62718e+06	2.85159e+07	2.17599e+07	1.97741e+07	1.8926e+07	1.08805e+06	1.21495e+06	5.11144e+06	3.85192e+06	7.75553e+06	7.2479e+06	1.02794e+07	8.84074e+06	2.56767e+07	2.37953e+07	1.20081e+06	1.15865e+06	2.0036e+06	1.53669e+06	3.6479e+06	2.85626e+06	1.53938e+06	1.87544e+06	2.36641e+07	1.93856e+07	1.82089e+07	1.73628e+07	574997	376944	NA	204283	3.53453e+06	NA	7.60966e+06	6.8957e+06	9.19428e+06	9.88494e+06	2.94939e+07	2.67208e+07	731053	609638
P27929	YNL137C	S000005081	NAM9	NA	NA	151060	NA	1.48061e+07	1.42794e+07	4.33747e+06	2.72531e+06	7.18312e+06	7.29528e+06	1.20606e+07	1.2242e+07	1.89944e+06	890393	607848	267294	2.92382e+06	2.15171e+06	7.13861e+06	8.17942e+06	1.80302e+07	1.96844e+07	1.24921e+07	1.45071e+07	413379	661658	62025.7	100388	206155	81873.3	181333	101384	1.22234e+07	1.33802e+07	8.678e+06	1.022e+07	NA	NA	NA	NA	454467	927671	562495	756685	1.07288e+07	1.0088e+07
P28239	YMR267W	S000004880	PPA2	NA	NA	4.45142e+06	NA	3.95111e+07	3.61919e+07	9.48678e+06	8.87989e+06	1.34114e+07	9.43301e+06	3.27697e+07	2.79873e+07	1.58865e+07	2.0226e+07	4.55433e+06	4.59103e+06	9.68537e+06	1.30015e+07	8.82778e+06	7.27453e+06	4.12104e+07	4.02916e+07	2.52797e+07	2.50468e+07	NA	NA	NA	NA	5.08507e+06	1.33182e+07	1.5356e+06	1.80312e+06	1.69527e+07	2.20394e+07	2.64049e+07	2.16487e+07	NA	NA	NA	NA	1.58371e+06	NA	3.44997e+06	2.58772e+06	1.21296e+07	1.30118e+07
P28241	YOR136W	S000005662	IDH2	3.6488e+06	2.35815e+06	1.92189e+06	1.98818e+06	3.73299e+07	3.1718e+07	1.28599e+07	1.00313e+07	1.50757e+07	1.16775e+07	2.81966e+07	2.74517e+07	2.94702e+06	2.5755e+06	861882	1.76669e+06	6.01188e+06	5.32701e+06	7.75462e+06	7.02042e+06	3.5921e+07	3.65291e+07	1.83821e+07	1.47029e+07	4.29752e+06	2.9431e+06	1.80631e+06	2.32115e+06	6.19879e+06	6.37874e+06	4.08674e+06	3.39885e+06	6.01801e+07	6.72668e+07	6.91944e+07	6.73831e+07	1.33466e+06	895311	2.13402e+06	2.07363e+06	4.44414e+06	5.53155e+06	6.20871e+06	5.54973e+06	5.13343e+07	5.4774e+07
P28272	YKL216W	S000001699	URA1	NA	NA	NA	NA	NA	NA	329110	529548	NA	NA	NA	NA	NA	NA	NA	NA	253865	399359	265024	NA	NA	NA	NA	NA	NA	NA	NA	NA	652741	NA	342273	488133	NA	NA	NA	NA	NA	NA	NA	NA	NA	NA	NA	NA	NA	NA
P28321	YKL094W	S000001577	YJU3	NA	NA	NA	NA	NA	8.87315e+06	4.84475e+06	6.30894e+06	3.57674e+06	5.10146e+06	NA	NA	NA	NA	NA	NA	3.65128e+06	4.62368e+06	2.8991e+06	2.73739e+06	NA	NA	NA	NA	NA	NA	NA	NA	4.60068e+06	3.62005e+06	4.40101e+06	4.52905e+06	NA	NA	NA	NA	NA	NA	NA	NA	2.97756e+06	2.95425e+06	3.35499e+06	3.8872e+06	NA	NA
P28625	YMR152W	S000004760	YIM1	NA	NA	NA	NA	NA	NA	477473	NA	2.07221e+06	795657	NA	NA	NA	NA	NA	NA	556215	906479	1.0324e+06	689376	NA	NA	NA	NA	NA	NA	NA	NA	601645	3.03677e+06	1.09089e+06	861859	NA	NA	NA	NA	NA	NA	NA	NA	470712	536383	1.06405e+06	1.48598e+06	NA	NA
P28627	YMR150C	S000004758	IMP1	NA	NA	NA	NA	NA	216128	1.89811e+06	1.74873e+06	1.84467e+06	863490	NA	NA	NA	NA	NA	NA	639674	749695	1.25402e+06	1.17876e+06	NA	NA	NA	NA	NA	NA	NA	NA	686201	750077	2.03499e+06	2.27438e+06	NA	NA	NA	NA	NA	NA	NA	NA	611566	653474	1.7896e+06	1.34936e+06	NA	NA
P28737	YGR028W	S000003260	MSP1	NA	NA	NA	NA	NA	396255	2.95069e+06	2.42421e+06	2.58181e+06	1.67958e+06	60502.8	NA	NA	NA	NA	NA	3.21555e+06	5.07998e+06	2.03489e+06	2.3909e+06	NA	NA	NA	NA	NA	425709	NA	NA	3.5614e+06	2.88218e+06	2.72264e+06	3.5686e+06	NA	NA	NA	NA	NA	NA	NA	NA	1.72031e+06	4.31032e+06	3.11885e+06	3.06183e+06	NA	NA
P28743	YPL155C	S000006076	KIP2	NA	NA	NA	NA	1.26535e+06	938287	214271	184182	250856	304498	950241	620542	NA	NA	NA	NA	NA	NA	NA	NA	442027	282408	355822	391586	NA	NA	NA	NA	NA	NA	NA	NA	NA	NA	89109.5	113002	NA	NA	NA	NA	NA	NA	NA	NA	114394	232525
P28777	YGL148W	S000003116	ARO2	NA	NA	NA	NA	5.17036e+06	3.24039e+06	1.68899e+06	1.77202e+06	1.79318e+06	1.83029e+06	2.12904e+06	2.12986e+06	NA	NA	NA	NA	1.37215e+06	708388	1.15126e+06	1.15891e+06	1.57952e+06	1.11487e+06	2.07699e+06	2.0075e+06	NA	NA	NA	NA	921612	NA	638363	700342	750516	1.03309e+06	1.51991e+06	1.55771e+06	NA	NA	NA	NA	1.63779e+06	604609	605305	683436	554476	NA
P28778	YKL003C	S000001486	MRP17	NA	NA	NA	NA	6.1996e+06	3.25651e+06	2.46007e+06	1.83087e+06	2.81633e+06	3.35526e+06	3.7608e+06	4.33178e+06	1.56649e+06	1.80799e+06	NA	NA	2.33385e+06	1.97004e+06	3.19777e+06	2.95191e+06	5.74362e+06	3.93672e+06	4.40008e+06	4.12248e+06	NA	NA	NA	NA	615865	NA	NA	NA	3.92757e+06	3.36486e+06	2.86301e+06	3.46082e+06	NA	NA	NA	NA	320217	160718	600881	277360	2.48436e+06	2.22446e+06
P28795	YDR329C	S000002737	PEX3	NA	NA	NA	NA	NA	NA	NA	355522	372445	377278	NA	NA	NA	NA	NA	NA	NA	NA	NA	NA	NA	NA	NA	NA	NA	NA	NA	NA	NA	NA	263265	265633	NA	NA	NA	NA	NA	NA	NA	NA	317143	622571	214060	359318	NA	NA
P28817	YDR036C	S000002443	EHD3	NA	NA	NA	NA	5.48654e+06	3.84255e+06	2.7154e+06	1.89143e+06	1.56574e+06	1.88134e+06	3.61451e+06	3.84394e+06	350694	NA	NA	NA	1.67563e+06	726337	2.05099e+06	2.18576e+06	6.03325e+06	4.98828e+06	4.22524e+06	4.08218e+06	NA	NA	NA	NA	146174	NA	50618.4	60175.3	5.29441e+06	5.54826e+06	4.7422e+06	4.80508e+06	NA	NA	NA	NA	NA	NA	142810	144251	1.35467e+06	1.48928e+06
P28834	YNL037C	S000004982	IDH1	NA	NA	705827	823723	4.75512e+07	2.3941e+07	1.79675e+07	1.55633e+07	1.89303e+07	1.98964e+07	3.78286e+07	3.46803e+07	2.17555e+06	1.49868e+06	553956	1.17865e+06	9.37567e+06	7.96895e+06	1.4886e+07	1.25345e+07	3.28202e+07	4.72868e+07	2.32694e+07	2.3564e+07	1.02182e+06	243362	1.02333e+06	788467	6.57324e+06	3.34704e+06	2.3246e+06	2.18512e+06	9.66914e+07	9.23204e+07	9.69366e+07	8.8309e+07	NA	NA	258405	231826	6.55126e+06	4.44134e+06	6.03952e+06	5.98303e+06	5.91556e+07	6.37491e+07
P29311	YER177W	S000000979	BMH1	NA	NA	NA	NA	NA	NA	376685	467908	NA	144582	NA	NA	NA	NA	NA	NA	228144	NA	NA	259892	NA	NA	NA	NA	NA	NA	2.70178e+06	1.23504e+06	1.92139e+06	NA	306899	NA	NA	NA	NA	NA	NA	NA	NA	NA	590226	NA	194705	263957	NA	NA
P29366	YBR200W	S000000404	BEM1	NA	NA	NA	NA	NA	NA	NA	NA	NA	NA	NA	NA	NA	NA	NA	NA	297193	223547	240214	289156	NA	NA	NA	NA	NA	NA	NA	NA	NA	NA	NA	NA	NA	NA	NA	NA	NA	NA	NA	NA	NA	NA	NA	NA	NA	NA
P29509	YDR353W	S000002761	TRR1	NA	NA	NA	NA	NA	NA	223805	164042	NA	369774	NA	NA	NA	NA	NA	NA	NA	NA	NA	NA	NA	NA	NA	NA	NA	NA	NA	NA	NA	NA	168541	244544	NA	NA	NA	NA	NA	NA	NA	NA	NA	NA	NA	NA	NA	NA
P29547	YPL048W	S000005969	CAM1	NA	NA	NA	NA	1.22727e+06	998849	490884	489866	492739	751778	709037	618126	NA	NA	NA	NA	290046	295435	534686	524736	406930	716238	385218	448736	NA	NA	942454	608136	179332	NA	390049	397552	1.10471e+06	866161	1.318e+06	1.34146e+06	NA	NA	NA	NA	402150	NA	192475	NA	727422	860455
P29704	YHR190W	S000001233	ERG9	NA	NA	NA	NA	NA	NA	556228	588797	1.25211e+06	708036	NA	NA	NA	NA	NA	NA	1.23851e+06	2.4749e+06	277653	260911	NA	NA	NA	NA	NA	NA	NA	NA	1.77089e+06	943917	1.60441e+06	1.23562e+06	NA	NA	NA	NA	NA	NA	NA	NA	1.25005e+06	886311	572000	671164	NA	NA
P30605	YDR497C	S000002905	ITR1	NA	NA	NA	NA	NA	NA	NA	NA	NA	NA	NA	NA	NA	NA	NA	NA	NA	NA	NA	NA	NA	NA	NA	NA	NA	NA	NA	NA	NA	NA	385526	342736	NA	NA	NA	NA	NA	NA	NA	NA	1.36551e+06	3.2111e+06	425987	340082	NA	NA
P30624	YOR317W	S000005844	FAA1	3.45118e+06	5.14925e+06	1.2238e+06	1.92289e+06	2.19276e+06	5.67884e+06	1.28166e+07	1.1522e+07	2.14111e+07	1.76714e+07	789203	923974	623106	600361	NA	605801	9.04137e+06	1.06348e+07	6.36783e+06	6.10732e+06	867591	866442	363866	180690	6.11776e+06	5.08357e+06	1.85649e+06	2.71696e+06	2.44367e+07	1.83697e+07	2.25907e+07	2.29544e+07	943740	1.0767e+06	1.21765e+06	1.01889e+06	6.76907e+06	2.74607e+06	1.84206e+06	1.74941e+06	1.00082e+07	1.19685e+07	2.09111e+07	1.90871e+07	1.59622e+06	1.58216e+06
P30775	YGL143C	S000003111	MRF1	NA	NA	NA	NA	3.71678e+06	3.39569e+06	1.58998e+06	1.02573e+06	1.10662e+06	1.39172e+06	3.24283e+06	3.44217e+06	NA	NA	NA	NA	714310	961822	1.7247e+06	1.48962e+06	3.43629e+06	4.33587e+06	3.7631e+06	3.42393e+06	NA	NA	NA	NA	NA	NA	NA	NA	2.13862e+06	2.12223e+06	3.17521e+06	3.66483e+06	NA	NA	NA	NA	NA	NA	NA	NA	1.30553e+06	1.5626e+06
P30902	YKL016C	S000001499	ATP7	NA	NA	388243	508096	4.57619e+07	2.80592e+07	1.31055e+07	1.1821e+07	1.18088e+07	1.85503e+07	3.97106e+07	3.73597e+07	NA	NA	NA	NA	1.70191e+07	1.00103e+07	1.53393e+07	1.46436e+07	3.09662e+07	2.63515e+07	2.36018e+07	2.5872e+07	NA	NA	NA	NA	6.08724e+06	3.78412e+06	7.52561e+06	1.09449e+07	1.37716e+07	1.25832e+07	2.54427e+07	2.96205e+07	NA	NA	NA	NA	2.78604e+06	988391	1.9924e+07	1.89434e+07	8.6301e+06	1.00246e+07
P31115	YFL001W	S000001895	DEG1	NA	NA	NA	NA	425489	516060	226375	141502	333615	314907	529623	480224	NA	NA	NA	NA	230557	171506	NA	116649	347129	375802	266291	273510	NA	NA	NA	NA	209649	258771	NA	NA	485137	334189	315769	459448	NA	NA	NA	NA	NA	NA	NA	NA	315952	448584
P31116	YJR139C	S000003900	HOM6	NA	NA	NA	NA	799185	960210	501538	304729	461264	279354	571829	995581	NA	NA	NA	NA	NA	NA	396026	175050	NA	351792	82773.8	NA	NA	NA	NA	NA	NA	NA	151776	63183.5	1.08794e+06	1.30651e+06	908288	1.0435e+06	NA	NA	NA	NA	NA	NA	57260	81453.5	379353	338780
P31334	YGR220C	S000003452	MRPL9	NA	NA	882290	872850	1.79969e+07	1.08514e+07	4.08609e+06	4.64042e+06	6.78653e+06	1.02066e+07	1.3267e+07	1.3433e+07	4.06664e+06	2.88317e+06	2.08433e+06	1.931e+06	3.9304e+06	3.20858e+06	9.27931e+06	9.99244e+06	1.35467e+07	1.6307e+07	1.33658e+07	1.50982e+07	1.95417e+06	2.13224e+06	683585	903633	1.91232e+06	1.26676e+06	1.26907e+06	1.07082e+06	9.10262e+06	8.60364e+06	5.71523e+06	6.20386e+06	NA	NA	957334	817252	966171	1.93273e+06	1.88982e+06	1.89536e+06	7.76071e+06	7.08107e+06
P31382	YAL023C	S000000021	PMT2	NA	NA	3.51913e+06	5.02253e+06	1.68873e+06	2.9495e+06	4.66208e+06	3.18727e+06	2.35832e+06	3.2598e+06	948756	954273	2.2082e+06	1.64482e+06	2.57343e+06	3.14563e+06	2.67844e+06	2.75254e+06	2.81462e+06	3.39609e+06	430303	604568	839385	1.00751e+06	851142	NA	1.83329e+06	2.82564e+06	5.45284e+06	9.31494e+06	6.16624e+06	6.77715e+06	NA	NA	NA	NA	NA	NA	4.41175e+06	5.41496e+06	6.48861e+06	5.10046e+06	4.54385e+06	5.00284e+06	1.20756e+06	853887
P31412	YKL080W	S000001563	VMA5	NA	NA	NA	NA	NA	NA	945572	1.87955e+06	NA	NA	NA	NA	NA	NA	NA	NA	NA	NA	377740	815714	1.70575e+06	496505	NA	NA	NA	397935	2.10317e+06	1.26825e+06	297255	421995	1.05799e+06	857845	1.50839e+06	NA	840896	822126	NA	NA	NA	NA	332947	NA	568390	926897	568018	687587
P31539	YLL026W	S000003949	HSP104	NA	NA	237201	721747	NA	34889.3	760411	3.23681e+06	347617	253420	128493	93386.6	341829	750678	NA	NA	460752	738158	606649	782733	NA	NA	NA	NA	464976	102896	8.12956e+06	6.32499e+06	628406	208660	3.93328e+06	5.08398e+06	225545	147664	36340.4	NA	1.39558e+06	NA	NA	71176	806562	561178	918820	974799	NA	NA
P31688	YDR074W	S000002481	TPS2	NA	NA	NA	NA	NA	NA	NA	NA	NA	NA	NA	NA	NA	NA	NA	NA	NA	NA	NA	NA	NA	NA	NA	NA	NA	NA	NA	NA	NA	NA	142885	203638	NA	NA	NA	NA	NA	NA	NA	NA	129366	NA	164630	NA	NA	NA
P32048	YNL073W	S000005017	MSK1	NA	NA	NA	NA	1.46707e+06	1.13634e+06	1.01785e+06	847771	886288	849165	1.73224e+06	1.42056e+06	NA	NA	NA	NA	582536	854981	1.10602e+06	1.40789e+06	2.29385e+06	3.11779e+06	1.46448e+06	1.53029e+06	NA	NA	NA	NA	NA	NA	NA	NA	2.09044e+06	2.00888e+06	1.3827e+06	1.49007e+06	NA	NA	NA	NA	NA	NA	NA	NA	331091	373848
P32074	YNL287W	S000005231	SEC21	NA	NA	NA	NA	NA	NA	NA	NA	NA	NA	NA	NA	NA	NA	NA	NA	NA	NA	NA	NA	NA	NA	NA	NA	NA	NA	NA	NA	181764	NA	113652	154156	NA	NA	NA	NA	NA	NA	NA	NA	NA	NA	NA	NA	NA	NA
P32190	YHL032C	S000001024	GUT1	NA	NA	NA	NA	NA	NA	NA	NA	NA	617142	306518	308787	NA	NA	NA	NA	273201	252749	NA	NA	NA	NA	NA	NA	NA	NA	NA	NA	NA	NA	NA	NA	NA	NA	NA	NA	NA	NA	NA	NA	NA	NA	NA	NA	351313	NA
P32191	YIL155C	S000001417	GUT2	1.73154e+07	1.83909e+07	2.53524e+07	2.44633e+07	9.76309e+06	2.44338e+07	1.06999e+08	8.50023e+07	1.1911e+08	1.1127e+08	7.56226e+06	6.67306e+06	3.02945e+07	3.19289e+07	1.75812e+07	1.70891e+07	1.01096e+08	9.91417e+07	1.10516e+08	1.13474e+08	8.85464e+06	9.16591e+06	6.16675e+06	5.8759e+06	3.51563e+07	5.47685e+07	1.06111e+07	1.69744e+07	1.58897e+08	1.43194e+08	1.03487e+08	1.22144e+08	1.20639e+07	1.06465e+07	3.71894e+06	3.18106e+06	1.61033e+07	1.90822e+07	4.02522e+07	3.55196e+07	4.47243e+07	4.63778e+07	1.78007e+08	1.54533e+08	5.73125e+06	5.33308e+06
P32266	YOR211C	S000005737	MGM1	NA	NA	463366	168971	215688	809172	8.8628e+06	5.9625e+06	1.01496e+07	8.38262e+06	168588	121587	709589	646650	106682	279726	1.15828e+07	7.32072e+06	1.20583e+07	1.35557e+07	168562	88822.7	68742	149191	2.50253e+06	2.10971e+06	56678.8	55133.5	1.74657e+07	1.42069e+07	1.69168e+07	1.59958e+07	132681	147639	126927	NA	54257	88546.8	2.94899e+06	2.38956e+06	5.24444e+06	4.4227e+06	2.363e+07	2.20021e+07	105313	174591
P32288	YPR035W	S000006239	GLN1	NA	NA	NA	NA	NA	NA	289592	572857	NA	NA	NA	NA	NA	NA	NA	NA	484714	414123	339330	356893	NA	NA	NA	NA	NA	NA	4.07199e+06	1.08093e+06	858489	677303	452970	588041	NA	NA	NA	NA	NA	NA	NA	NA	645876	817205	277938	415451	NA	NA
P32316	YBL015W	S000000111	ACH1	NA	NA	NA	NA	1.86583e+07	1.26833e+07	7.80297e+06	5.675e+06	6.60037e+06	7.35327e+06	1.31938e+07	1.2992e+07	484957	290787	62983.8	102528	864098	645763	1.4546e+06	1.45489e+06	4.59328e+06	5.77471e+06	2.81594e+06	2.5689e+06	316868	773005	165020	NA	2.22393e+06	1.1873e+06	1.07583e+06	1.11748e+06	4.73201e+07	5.1236e+07	5.13028e+07	5.55543e+07	NA	NA	NA	NA	1.48513e+06	1.68436e+06	2.40718e+06	2.76222e+06	1.84805e+07	1.70225e+07
P32317	YEL052W	S000000778	AFG1	NA	NA	NA	NA	1.45341e+07	1.26983e+07	1.81228e+06	1.85315e+06	2.8573e+06	2.47158e+06	8.69007e+06	8.90283e+06	NA	NA	NA	NA	4.20898e+06	3.08611e+06	2.60195e+06	2.22004e+06	1.35314e+07	1.69958e+07	8.58756e+06	9.98673e+06	NA	NA	NA	NA	1.25508e+06	785875	384986	339587	9.10992e+06	9.85084e+06	1.29578e+07	1.48871e+07	NA	NA	NA	NA	715329	277494	736795	726159	7.02965e+06	7.74267e+06
P32319	YBL017C	S000000113	PEP1	NA	NA	NA	NA	NA	NA	NA	NA	NA	NA	NA	NA	NA	NA	NA	NA	402354	NA	NA	NA	NA	NA	NA	NA	NA	NA	NA	NA	742365	NA	302330	229393	NA	NA	NA	NA	NA	NA	NA	NA	NA	NA	NA	NA	NA	NA
P32324	YOR133W	S000005659	EFT1	NA	390348	3.48989e+06	3.03538e+06	214200	498772	2.66308e+06	6.68209e+06	1.9073e+06	1.41477e+06	1.34589e+06	1.22122e+06	4.51865e+06	9.94033e+06	1.36742e+06	1.68175e+06	2.95894e+06	3.26827e+06	2.23156e+06	3.33809e+06	764313	434724	950387	1.37203e+06	1.14675e+07	8.54297e+06	2.00331e+07	8.63929e+06	6.16118e+06	4.48708e+06	3.42597e+06	4.78509e+06	1.11872e+06	636380	379252	190688	6.67873e+06	NA	502342	1.1988e+06	2.47093e+06	1.20565e+06	3.19368e+06	3.17249e+06	969940	889227
P32324	YDR385W	S000002793	EFT2	NA	390348	3.48989e+06	3.03538e+06	214200	498772	2.66308e+06	6.68209e+06	1.9073e+06	1.41477e+06	1.34589e+06	1.22122e+06	4.51865e+06	9.94033e+06	1.36742e+06	1.68175e+06	2.95894e+06	3.26827e+06	2.23156e+06	3.33809e+06	764313	434724	950387	1.37203e+06	1.14675e+07	8.54297e+06	2.00331e+07	8.63929e+06	6.16118e+06	4.48708e+06	3.42597e+06	4.78509e+06	1.11872e+06	636380	379252	190688	6.67873e+06	NA	502342	1.1988e+06	2.47093e+06	1.20565e+06	3.19368e+06	3.17249e+06	969940	889227
P32327	YBR218C	S000000422	PYC2	NA	148621	1.32891e+07	5.63524e+06	NA	83029.6	203213	92036.6	286641	540510	424989	570501	1.15988e+07	1.28336e+07	1.20305e+07	1.63415e+07	230526	350536	670860	1.12463e+06	440587	540026	2.34901e+06	2.16334e+06	NA	669791	4.90101e+06	3.1415e+06	83072.3	NA	178645	216156	530376	661653	697038	1.09131e+06	443208	NA	4.74428e+06	4.58926e+06	488308	991445	306680	176133	1.356e+06	1.49524e+06
P32328	YPR111W	S000006315	DBF20	NA	NA	NA	NA	NA	NA	NA	NA	NA	NA	NA	NA	NA	NA	NA	NA	162837	448742	168441	301577	NA	NA	NA	NA	NA	NA	NA	NA	NA	NA	NA	NA	NA	NA	NA	NA	NA	NA	NA	NA	NA	NA	NA	NA	NA	NA
P32331	YPR058W	S000006262	YMC1	NA	NA	298029	NA	1.57022e+06	1.96096e+06	942278	859495	2.05582e+06	1.56454e+06	550678	547790	NA	NA	NA	NA	1.91517e+06	1.33284e+06	1.17993e+06	1.29522e+06	682735	1.12828e+06	552127	452370	NA	301359	276908	390824	3.48513e+06	2.20024e+06	1.18442e+06	918896	1.01581e+06	1.4042e+06	872452	775561	NA	NA	NA	NA	1.09401e+06	2.24627e+06	2.11637e+06	1.54574e+06	1.40477e+06	1.66663e+06
P32332	YKL120W	S000001603	OAC1	6.43554e+07	5.17761e+07	8.89487e+06	7.89184e+06	4.30747e+07	5.45042e+07	2.96311e+07	2.18034e+07	5.94933e+07	6.07344e+07	2.11891e+07	2.37872e+07	1.83414e+07	1.87922e+07	1.37282e+07	9.90809e+06	2.59168e+07	2.98345e+07	3.7934e+07	3.49902e+07	3.74807e+07	4.11867e+07	2.11275e+07	2.37559e+07	1.52814e+07	5.99156e+06	5.4481e+06	1.49132e+07	6.13918e+07	5.76766e+07	3.47484e+07	3.90149e+07	3.55476e+07	7.17919e+07	2.73159e+07	2.46713e+07	1.84386e+07	2.42277e+07	7.1274e+06	6.03329e+06	2.12279e+07	4.48218e+07	4.53563e+07	4.37058e+07	2.02897e+07	2.2996e+07
P32333	YPL082C	S000006003	MOT1	NA	NA	NA	NA	NA	NA	NA	NA	NA	NA	NA	NA	NA	NA	NA	NA	NA	NA	NA	NA	NA	NA	NA	NA	NA	NA	NA	NA	NA	NA	NA	NA	507662	NA	1.34605e+06	1.19375e+06	NA	NA	NA	NA	NA	NA	NA	NA	NA	NA
P32335	YLR203C	S000004193	MSS51	NA	NA	93554.9	109002	1.3872e+07	1.24511e+07	7.5723e+06	5.82663e+06	1.02922e+07	1.03439e+07	9.87437e+06	9.86014e+06	825266	611841	178418	195453	1.99755e+06	2.87184e+06	5.27972e+06	4.53724e+06	2.54523e+07	3.03413e+07	1.40292e+07	1.43472e+07	145621	NA	NA	NA	2.55389e+06	1.8499e+06	1.24789e+06	1.52492e+06	1.20271e+07	1.27778e+07	1.0733e+07	1.23486e+07	NA	NA	NA	NA	1.67641e+06	1.19395e+06	2.10243e+06	2.15217e+06	6.48531e+06	6.894e+06
P32339	YLR205C	S000004195	HMX1	NA	NA	NA	NA	NA	NA	NA	NA	NA	NA	NA	NA	NA	NA	NA	NA	NA	NA	NA	NA	NA	NA	NA	NA	NA	NA	NA	NA	NA	NA	NA	NA	NA	NA	NA	NA	NA	NA	NA	NA	352148	242097	NA	183042	NA	NA
P32340	YML120C	S000004589	NDI1	8.07241e+06	9.15278e+06	2.0078e+06	3.05312e+06	4.72552e+07	3.3255e+07	3.2416e+07	2.83253e+07	4.05114e+07	5.36437e+07	3.5837e+07	3.66348e+07	3.80189e+06	3.80538e+06	4.5695e+06	4.78891e+06	1.75256e+07	2.27895e+07	3.30835e+07	3.00378e+07	4.19662e+07	4.35292e+07	3.40373e+07	3.24021e+07	1.34046e+06	1.68371e+06	3.33363e+06	2.19156e+06	1.0641e+07	4.65247e+06	5.74429e+06	5.17757e+06	5.23354e+07	4.89081e+07	6.57594e+07	6.67903e+07	4.58053e+06	4.84012e+06	3.39446e+06	3.42236e+06	6.22774e+06	1.2746e+07	1.03023e+07	1.09513e+07	2.62196e+07	2.9384e+07
P32353	YLR056W	S000004046	ERG3	NA	NA	NA	NA	NA	NA	NA	NA	NA	NA	NA	NA	NA	NA	NA	NA	1.28001e+06	756291	232176	NA	512268	NA	NA	NA	NA	NA	NA	NA	632637	NA	545135	469776	NA	NA	NA	NA	NA	NA	NA	NA	NA	NA	NA	379324	NA	NA
P32356	YDR001C	S000002408	NTH1	NA	NA	NA	NA	NA	NA	NA	NA	NA	NA	NA	NA	NA	NA	NA	NA	1.84647e+06	1.81914e+06	1.82156e+06	1.34763e+06	NA	NA	NA	NA	NA	NA	NA	NA	830442	1.77059e+06	1.9303e+06	859148	NA	NA	NA	NA	NA	NA	NA	NA	1.63608e+06	NA	NA	NA	NA	NA
P32361	YHR079C	S000001121	IRE1	NA	NA	NA	NA	NA	NA	NA	NA	NA	NA	NA	NA	NA	NA	NA	NA	NA	NA	NA	NA	NA	NA	NA	NA	NA	NA	NA	NA	NA	NA	221759	287733	NA	NA	NA	NA	NA	NA	NA	NA	372837	279932	NA	153265	NA	NA
P32366	YLR447C	S000004439	VMA6	NA	NA	NA	NA	NA	NA	412957	489904	837321	373152	NA	NA	NA	NA	NA	NA	595178	428042	291605	299322	NA	NA	NA	NA	NA	NA	NA	NA	530572	709250	461399	361547	NA	NA	NA	NA	NA	NA	NA	NA	173181	NA	196803	231680	NA	NA
P32368	YKL212W	S000001695	SAC1	NA	NA	NA	NA	152174	241541	2.86298e+06	2.88338e+06	3.93094e+06	1.36467e+06	67471.5	71631.6	NA	NA	NA	NA	2.57078e+06	2.10355e+06	1.26936e+06	1.30171e+06	74345	41872.2	NA	NA	292067	391326	NA	NA	2.52141e+06	933700	3.57943e+06	3.88658e+06	42251	115155	33158.3	NA	NA	NA	NA	NA	871169	144940	327092	524658	NA	NA
P32378	YNR041C	S000005324	COQ2	NA	NA	NA	NA	4.47995e+06	4.90741e+06	2.6179e+06	2.94332e+06	6.86342e+06	7.99845e+06	2.94776e+06	2.92451e+06	NA	NA	NA	NA	4.66547e+06	4.43483e+06	3.05977e+06	2.78917e+06	2.94282e+06	3.28577e+06	1.25775e+06	2.35128e+06	NA	NA	NA	NA	1.99871e+06	913853	791877	651855	3.07241e+06	3.42344e+06	2.38684e+06	2.50866e+06	NA	NA	NA	NA	2.04697e+06	3.13656e+06	1.69662e+06	1.85815e+06	3.5452e+06	3.55064e+06
P32380	YDR356W	S000002764	SPC110	NA	NA	250853	380280	NA	NA	2.05876e+06	2.43182e+06	21364.5	49985.2	500033	582018	265924	232160	NA	NA	1.0035e+06	607432	281796	289453	214439	203342	163572	136013	NA	NA	383087	NA	14803	NA	3.9084e+06	2.68198e+06	NA	NA	NA	NA	NA	NA	NA	NA	2.65677e+06	508886	680635	632113	NA	NA
P32381	YDL029W	S000002187	ARP2	NA	NA	NA	NA	NA	NA	NA	NA	NA	NA	NA	NA	NA	NA	NA	NA	120938	341014	230233	201779	NA	NA	NA	NA	NA	NA	NA	NA	NA	NA	194361	183727	NA	NA	NA	NA	NA	NA	NA	NA	170010	NA	144515	165169	NA	NA
P32386	YLL048C	S000003971	YBT1	NA	NA	49972.3	132714	145429	40790.9	2.57395e+06	2.79107e+06	3.08939e+06	1.97627e+06	14591	115960	NA	NA	NA	NA	1.64758e+06	2.48218e+06	3.16492e+06	3.18104e+06	24777	41974.6	90728.4	NA	121117	169951	21126.1	NA	2.41084e+06	1.75567e+06	3.69455e+06	3.85592e+06	NA	NA	NA	NA	NA	NA	49095.2	29959.5	5.31932e+06	4.12485e+06	3.1174e+06	2.88781e+06	NA	NA
P32387	YDR405W	S000002813	MRP20	1.47293e+07	9.63688e+06	1.1186e+07	1.03277e+07	3.37166e+07	1.94352e+07	8.62337e+06	7.61752e+06	8.761e+06	1.35593e+07	2.98676e+07	3.07954e+07	8.27097e+06	6.52008e+06	2.54026e+07	1.39327e+07	5.42728e+06	6.77255e+06	1.62746e+07	1.54447e+07	2.96575e+07	2.76998e+07	3.75353e+07	4.06683e+07	5.05008e+06	4.88969e+06	6.33995e+06	9.17251e+06	3.02274e+06	1.07726e+06	1.79483e+06	2.18934e+06	1.51758e+07	1.20119e+07	1.49294e+07	1.62954e+07	NA	NA	1.3491e+07	1.50952e+07	2.66162e+06	2.82572e+06	6.0485e+06	4.42625e+06	2.06479e+07	2.30348e+07
P32388	YKL167C	S000001650	MRP49	NA	NA	NA	NA	737999	499571	229179	179345	455275	445975	683111	679643	NA	NA	NA	NA	NA	NA	394122	463096	636656	746763	690531	599206	NA	NA	NA	NA	NA	NA	NA	NA	958925	873830	370762	466511	NA	NA	NA	NA	NA	NA	NA	NA	372515	267438
P32419	YDL078C	S000002236	MDH3	NA	NA	NA	NA	NA	126082	546996	575450	715540	173199	NA	NA	NA	NA	NA	NA	553956	242015	276615	216140	NA	NA	NA	NA	228859	NA	NA	NA	964420	436146	1.0767e+06	1.14777e+06	NA	NA	NA	NA	NA	NA	331491	521303	627032	531932	491169	572308	NA	NA
P32445	YCR028C-A	S000007222	RIM1	NA	NA	3.91566e+06	5.26927e+06	6.41044e+07	4.1325e+07	2.56642e+07	1.70866e+07	2.84446e+07	4.8197e+07	6.32578e+07	7.50657e+07	NA	2.45845e+06	NA	NA	2.66822e+07	2.36974e+07	2.74129e+07	2.62192e+07	5.53498e+07	5.80103e+07	5.58163e+07	5.75819e+07	2.86341e+06	2.31574e+06	1.81778e+06	1.6051e+06	9.80939e+06	1.21509e+07	3.24563e+06	3.29682e+06	4.89052e+07	4.78476e+07	4.8662e+07	5.5095e+07	NA	NA	1.54322e+06	1.81071e+06	1.62443e+07	1.28847e+07	8.53589e+06	8.80903e+06	7.63098e+07	9.29996e+07
P32449	YBR249C	S000000453	ARO4	NA	NA	NA	NA	NA	206512	1.05145e+06	1.62854e+06	779693	644865	385975	166392	767047	1.07875e+06	422982	439142	511450	622555	966970	1.47943e+06	352101	441466	535375	347114	1.2392e+06	1.40953e+06	1.05158e+06	531839	1.28313e+06	469592	637490	831307	412856	NA	NA	NA	NA	NA	NA	NA	910765	440091	1.29557e+06	894803	NA	NA
P32451	YGR286C	S000003518	BIO2	4.28459e+07	3.70131e+07	7.70493e+07	6.95149e+07	2.47852e+08	1.26955e+08	6.58155e+07	6.34893e+07	6.83641e+07	8.02835e+07	1.91433e+08	1.87887e+08	4.72377e+07	4.56881e+07	2.84967e+07	2.58316e+07	3.702e+07	3.9619e+07	5.80658e+07	5.6616e+07	1.40597e+08	1.51772e+08	1.6304e+08	1.61754e+08	3.5935e+07	3.28656e+07	1.17556e+07	1.47551e+07	3.37273e+07	3.88703e+07	1.97373e+07	2.19774e+07	1.18022e+08	1.09807e+08	2.19882e+08	2.32405e+08	1.12756e+07	1.38999e+07	4.59517e+07	4.1704e+07	3.19551e+07	1.98693e+07	4.13845e+07	4.03391e+07	2.60828e+08	2.78139e+08
P32453	YNL315C	S000005259	ATP11	NA	NA	NA	NA	7.28391e+06	5.79991e+06	2.76368e+06	2.1336e+06	1.69271e+06	2.55673e+06	4.10722e+06	3.9375e+06	NA	NA	NA	NA	1.16735e+06	1.15235e+06	1.62032e+06	1.50153e+06	4.95773e+06	6.49373e+06	3.39761e+06	3.0909e+06	NA	NA	NA	NA	NA	250244	70589.5	177080	4.72567e+06	5.4804e+06	4.22535e+06	4.18006e+06	NA	NA	NA	NA	165644	280382	139428	146158	2.34568e+06	2.54237e+06
P32454	YKL157W	S000001640	APE2	NA	NA	448645	840598	1.65499e+07	1.77197e+07	4.76767e+06	3.94141e+06	5.28554e+06	4.44933e+06	1.09138e+07	1.09475e+07	228550	141500	NA	NA	1.16197e+06	1.36845e+06	1.33412e+06	1.39165e+06	8.48896e+06	1.1111e+07	5.56793e+06	5.11849e+06	484356	232135	111028	132817	936303	984494	592674	512116	2.01689e+07	2.39854e+07	2.2296e+07	2.3535e+07	NA	NA	159971	312537	1.02025e+06	500076	935110	1.17847e+06	1.10749e+07	1.25482e+07
P32462	YNL280C	S000005224	ERG24	NA	NA	NA	NA	946559	1.58523e+06	2.40501e+06	4.08854e+06	NA	NA	NA	NA	NA	NA	NA	NA	6.54352e+06	4.96034e+06	1.36145e+06	1.95816e+06	5.21406e+06	4.31865e+06	NA	NA	NA	NA	NA	NA	6.95985e+06	1.62695e+06	5.02884e+06	4.58296e+06	NA	NA	NA	NA	NA	NA	NA	NA	9.9035e+06	2.80305e+06	1.29288e+06	2.34344e+06	NA	NA
P32463	YKL192C	S000001675	ACP1	NA	NA	NA	NA	5.37442e+07	5.70442e+07	1.77265e+07	9.39466e+06	2.14181e+07	1.88029e+07	3.32541e+07	3.23428e+07	7.69049e+06	8.24265e+06	3.61944e+06	7.92028e+06	1.04039e+07	9.31642e+06	1.23898e+07	1.32111e+07	3.43954e+07	3.11893e+07	2.14932e+07	2.51683e+07	NA	1.22845e+06	NA	NA	3.27059e+06	955973	1.22975e+06	1.57565e+06	2.65347e+07	1.57204e+07	3.6779e+07	3.91202e+07	NA	NA	NA	NA	1.8996e+06	NA	3.03478e+06	3.54998e+06	2.35935e+07	2.32434e+07
P32468	YHR107C	S000001149	CDC12	NA	NA	NA	NA	NA	NA	NA	NA	NA	NA	NA	NA	NA	NA	NA	NA	NA	NA	NA	NA	NA	NA	NA	NA	NA	NA	NA	NA	307799	NA	265444	297931	NA	NA	NA	NA	NA	NA	NA	NA	NA	NA	NA	NA	NA	NA
P32473	YBR221C	S000000425	PDB1	1.12959e+07	8.2313e+06	3.42335e+07	3.7711e+07	9.31974e+07	7.52247e+07	5.89969e+07	4.57139e+07	3.78576e+07	2.39412e+07	1.62121e+08	1.75012e+08	1.82001e+07	1.16662e+07	1.91589e+07	2.64148e+07	1.98334e+07	2.17269e+07	5.05762e+07	5.90561e+07	1.32695e+08	1.22257e+08	1.39787e+08	1.43561e+08	5.51686e+06	2.39642e+06	7.58947e+06	9.30166e+06	6.53149e+06	1.16363e+07	6.02491e+06	6.93877e+06	1.30052e+08	1.06335e+08	1.9059e+08	1.90688e+08	NA	NA	1.3511e+07	1.12995e+07	5.59341e+06	4.56961e+06	1.90439e+07	1.74e+07	8.67911e+07	8.70132e+07
P32474	YDR518W	S000002926	EUG1	NA	NA	NA	NA	NA	NA	NA	NA	NA	NA	NA	NA	NA	NA	NA	NA	NA	NA	NA	NA	NA	NA	NA	NA	NA	NA	NA	NA	257680	496040	244409	315662	NA	NA	NA	NA	NA	NA	NA	NA	NA	NA	NA	NA	NA	NA
P32476	YGR175C	S000003407	ERG1	NA	NA	NA	NA	NA	NA	665910	796760	662394	702384	NA	NA	NA	NA	NA	NA	1.43271e+06	1.2576e+06	1.29326e+06	1.4382e+06	NA	NA	NA	NA	NA	NA	NA	NA	1.97896e+06	765293	883975	868428	NA	NA	NA	NA	NA	NA	NA	NA	417250	NA	660272	580498	NA	NA
P32481	YER025W	S000000827	GCD11	NA	NA	NA	NA	NA	NA	NA	NA	NA	NA	NA	NA	NA	NA	NA	NA	NA	376444	NA	NA	NA	NA	NA	NA	NA	NA	957803	589378	406680	618269	NA	NA	NA	NA	NA	NA	NA	NA	NA	NA	NA	NA	NA	NA	NA	NA
P32486	YPR159W	S000006363	KRE6	NA	NA	NA	NA	NA	NA	NA	NA	NA	NA	NA	NA	NA	NA	NA	NA	265370	315951	421236	261570	NA	NA	NA	NA	NA	NA	NA	NA	NA	NA	NA	NA	NA	NA	NA	NA	NA	NA	NA	NA	NA	NA	NA	NA	NA	NA
P32493	YMR064W	S000004668	AEP1	NA	NA	NA	NA	1.6712e+06	1.56872e+06	643558	630692	1.39597e+06	1.47486e+06	1.66062e+06	1.45957e+06	NA	NA	NA	NA	1.4344e+06	1.43876e+06	744099	693589	1.89828e+06	2.58219e+06	1.09653e+06	1.2872e+06	NA	NA	NA	NA	NA	249464	NA	122160	1.91053e+06	2.36491e+06	1.69249e+06	1.83168e+06	NA	NA	NA	NA	NA	NA	NA	NA	945120	1.26519e+06
P32500	YML031W	S000004493	NDC1	NA	NA	NA	NA	NA	NA	3.16499e+06	2.43104e+06	2.20768e+06	2.17267e+06	NA	60871.4	NA	NA	NA	NA	4.05989e+06	3.33699e+06	2.1769e+06	2.36555e+06	NA	NA	NA	NA	1.62318e+06	816362	NA	NA	3.17696e+06	4.90299e+06	3.63617e+06	2.71159e+06	NA	NA	NA	NA	NA	NA	NA	NA	1.053e+06	2.49696e+06	1.48829e+06	1.71602e+06	NA	NA
P32522	YLR067C	S000004057	PET309	NA	NA	NA	NA	233084	273041	71147.1	144965	76473	99310.5	301300	353106	NA	NA	NA	NA	NA	NA	NA	NA	NA	NA	NA	NA	NA	NA	NA	NA	NA	NA	NA	NA	182461	252391	193721	NA	NA	NA	NA	NA	NA	NA	NA	NA	205790	198570
P32527	YGR285C	S000003517	ZUO1	NA	NA	NA	NA	NA	NA	NA	NA	500934	1.01591e+06	NA	554079	NA	NA	NA	NA	NA	NA	NA	NA	NA	NA	NA	NA	NA	NA	NA	NA	838807	NA	NA	483097	NA	NA	NA	NA	NA	NA	NA	NA	355658	NA	438467	680042	NA	NA
P32559	YMR023C	S000004625	MSS1	NA	NA	NA	NA	777059	981268	215410	198041	228346	107976	773269	537290	NA	NA	NA	NA	NA	NA	105926	NA	1.74525e+06	2.03797e+06	658768	662652	NA	NA	NA	NA	NA	NA	NA	NA	707274	801862	825649	828328	NA	NA	NA	NA	NA	NA	NA	NA	228795	246244
P32563	YOR270C	S000005796	VPH1	NA	NA	NA	NA	NA	152277	4.22444e+06	3.31857e+06	3.55903e+06	3.32894e+06	NA	NA	NA	NA	NA	NA	4.52998e+06	3.95405e+06	3.63978e+06	4.42736e+06	NA	NA	NA	NA	NA	NA	NA	NA	5.46824e+06	6.20982e+06	5.77976e+06	7.04044e+06	NA	NA	NA	NA	NA	NA	NA	NA	6.50917e+06	9.49101e+06	3.30736e+06	3.77545e+06	NA	NA
P32564	YGR049W	S000003281	SCM4	7.97059e+07	8.2168e+07	1.20751e+07	1.08268e+07	3.24532e+06	1.19247e+07	6.80159e+06	7.42062e+06	1.64344e+07	1.16217e+07	1.6108e+06	1.94246e+06	1.21962e+07	1.35286e+07	7.89694e+06	6.48824e+06	1.43133e+07	2.17244e+07	9.92399e+06	7.4748e+06	2.80621e+06	3.87174e+06	2.18894e+06	2.19596e+06	3.17184e+07	2.45372e+07	2.65363e+06	6.39783e+06	1.98037e+07	1.65628e+07	8.06627e+06	9.37925e+06	1.94857e+06	2.35016e+06	1.17759e+06	845985	3.70982e+07	6.22446e+07	1.82649e+07	1.85377e+07	2.35395e+07	5.73757e+07	2.41236e+07	1.75274e+07	2.60707e+06	2.85911e+06
P32579	YGL169W	S000003137	SUA5	NA	NA	NA	NA	1.1957e+06	890405	594768	349163	240830	287690	1.35194e+06	1.20198e+06	NA	NA	NA	NA	NA	NA	NA	446832	2.22617e+06	2.06932e+06	778878	1.28093e+06	NA	NA	NA	NA	150757	NA	NA	NA	1.58891e+06	2.06898e+06	1.43837e+06	1.87413e+06	NA	NA	NA	NA	NA	NA	NA	NA	430083	489858
P32580	YPL029W	S000005950	SUV3	NA	NA	NA	NA	1.12664e+06	921186	897621	849013	621167	706731	1.26078e+06	1.62958e+06	NA	NA	NA	NA	845577	773044	892054	917424	2.01661e+06	1.62073e+06	1.46846e+06	1.92575e+06	NA	NA	NA	NA	NA	NA	NA	NA	1.28696e+06	1.11662e+06	1.43274e+06	1.08553e+06	NA	NA	NA	NA	NA	NA	150790	201263	666163	601593
P32582	YGR155W	S000003387	CYS4	NA	NA	NA	NA	512604	573625	386549	511194	200149	174304	411693	408998	NA	NA	NA	NA	213173	NA	462104	487110	313968	350963	314527	313453	NA	NA	1.8914e+06	676613	386858	153661	457421	392260	214259	254582	393898	276738	NA	NA	NA	NA	NA	NA	NA	NA	NA	NA
P32589	YPL106C	S000006027	SSE1	NA	NA	NA	NA	NA	NA	329619	929450	308110	252768	404532	333632	NA	NA	NA	NA	547193	733334	441437	284672	523915	441547	367243	464409	371212	856317	6.9949e+06	2.11108e+06	1.7032e+06	1.66716e+06	776356	929792	NA	NA	NA	NA	NA	NA	NA	NA	176524	233603	612042	502921	NA	NA
P32599	YDR129C	S000002536	SAC6	NA	NA	NA	NA	269515	270044	354616	2.85256e+06	NA	219340	397190	NA	2.04633e+06	656212	NA	NA	250230	289959	NA	203998	NA	NA	NA	NA	913162	625256	3.01889e+06	NA	571398	NA	619810	1.00174e+06	NA	121657	679014	NA	1.93977e+06	NA	NA	NA	493657	308998	NA	462365	NA	NA
P32602	YBL050W	S000000146	SEC17	NA	NA	NA	NA	NA	NA	868342	767023	NA	NA	NA	NA	NA	NA	NA	NA	380368	442555	676936	776103	NA	NA	NA	NA	NA	NA	NA	NA	1.21277e+06	NA	1.21033e+06	1.31372e+06	NA	NA	NA	NA	NA	NA	NA	NA	496545	976485	900113	969893	NA	NA
P32606	YOR017W	S000005543	PET127	NA	NA	NA	NA	2.89491e+06	2.67833e+06	1.00948e+06	716828	1.12271e+06	1.14575e+06	2.40482e+06	2.16957e+06	NA	NA	NA	NA	1.14867e+06	1.41368e+06	1.37831e+06	1.35223e+06	3.89428e+06	3.43507e+06	3.2168e+06	2.30688e+06	NA	NA	NA	NA	89180.8	310653	66339.2	76910.9	1.86218e+06	2.11614e+06	2.25772e+06	2.3396e+06	NA	NA	NA	NA	89015.9	NA	114820	114358	2.84209e+06	3.13777e+06
P32610	YEL051W	S000000777	VMA8	NA	NA	NA	NA	NA	NA	NA	NA	NA	NA	NA	NA	NA	NA	NA	NA	NA	NA	465504	NA	NA	NA	NA	NA	NA	NA	NA	NA	240845	NA	419148	605507	NA	NA	NA	NA	NA	NA	NA	NA	560125	1.01246e+06	503152	343653	NA	NA
P32611	YEL050C	S000000776	RML2	1.06906e+07	1.56023e+07	7.65686e+06	9.77569e+06	1.22327e+07	9.84704e+06	8.94976e+06	7.44826e+06	5.56143e+06	6.26531e+06	2.06728e+07	1.91646e+07	2.32319e+07	2.07842e+07	1.27635e+07	1.17013e+07	6.45069e+06	4.61733e+06	1.52155e+07	1.24182e+07	1.65046e+07	1.27662e+07	2.46189e+07	2.4173e+07	5.41207e+07	4.73852e+07	7.38158e+06	8.73075e+06	8.20109e+06	7.11992e+06	3.46893e+06	3.65019e+06	1.28833e+07	1.19e+07	1.14326e+07	1.12927e+07	2.78953e+06	5.39584e+06	1.32155e+07	1.2523e+07	5.84254e+06	4.67894e+06	4.7354e+06	5.00216e+06	8.46939e+06	8.58084e+06
P32617	YEL044W	S000000770	IES6	NA	NA	NA	NA	NA	NA	NA	262771	NA	NA	NA	NA	NA	NA	NA	NA	155421	NA	NA	NA	NA	NA	NA	NA	NA	NA	NA	NA	NA	NA	200719	213210	NA	NA	NA	NA	NA	NA	NA	NA	NA	NA	NA	NA	NA	NA
P32618	YEL043W	S000000769		NA	NA	NA	NA	NA	NA	NA	NA	NA	NA	NA	NA	NA	NA	NA	NA	233054	345278	265624	171604	NA	NA	NA	NA	NA	NA	NA	NA	NA	NA	259159	204347	NA	NA	NA	NA	NA	NA	NA	NA	NA	NA	NA	NA	NA	NA
P32629	YEL036C	S000000762	ANP1	NA	NA	NA	NA	NA	NA	409861	299752	NA	NA	NA	NA	NA	NA	NA	NA	250469	NA	320692	419859	NA	NA	NA	NA	NA	NA	NA	NA	201945	NA	272311	357752	NA	NA	NA	NA	NA	NA	NA	NA	NA	NA	NA	NA	NA	NA
P32643	YER175C	S000000977	TMT1	NA	NA	NA	NA	NA	NA	217302	250969	396443	411853	NA	NA	NA	NA	NA	NA	NA	NA	246338	213209	NA	NA	NA	NA	NA	NA	NA	NA	148817	NA	220834	215916	NA	NA	NA	NA	NA	NA	NA	NA	NA	NA	NA	NA	NA	NA
P32644	YER176W	S000000978	ECM32	NA	NA	NA	NA	NA	NA	NA	NA	NA	NA	NA	NA	NA	NA	NA	NA	NA	NA	NA	NA	NA	NA	201530	NA	NA	NA	NA	NA	NA	NA	NA	NA	418769	313374	NA	NA	NA	NA	NA	NA	NA	NA	NA	NA	NA	NA
P32660	YER166W	S000000968	DNF1	NA	NA	NA	NA	NA	NA	NA	NA	NA	NA	NA	NA	NA	NA	NA	NA	NA	1.17759e+07	2.49576e+07	2.16077e+08	NA	NA	NA	NA	NA	NA	NA	NA	9.39958e+06	NA	1.35957e+07	1.11368e+07	NA	NA	NA	NA	NA	NA	NA	NA	2.70454e+07	3.2624e+07	3.72042e+07	4.02457e+07	NA	NA
P32784	YBL011W	S000000107	SCT1	NA	NA	NA	NA	NA	NA	1.04976e+06	1.0015e+06	492243	610585	133988	NA	NA	NA	NA	NA	1.91679e+06	1.61466e+06	1.01954e+06	1.54853e+06	NA	NA	NA	NA	1.34371e+06	1.20013e+06	NA	481680	1.27758e+06	1.62049e+06	1.10579e+06	1.31341e+06	NA	NA	NA	NA	NA	NA	NA	NA	1.04341e+06	2.11991e+06	554847	660227	NA	NA
P32785	YBL013W	S000000109	FMT1	NA	NA	NA	NA	912229	984837	435178	267802	451218	582368	923607	977789	NA	NA	NA	NA	128600	NA	446656	255390	1.0252e+06	1.11103e+06	629319	750598	NA	NA	NA	NA	NA	NA	NA	NA	1.67371e+06	1.87453e+06	1.85195e+06	1.76543e+06	NA	NA	NA	NA	NA	NA	NA	NA	733836	821565
P32787	YJR144W	S000003905	MGM101	6.84499e+06	7.35388e+06	4.74809e+06	5.80375e+06	5.38864e+07	3.92486e+07	2.03185e+07	1.67372e+07	1.64648e+07	1.81314e+07	5.6056e+07	5.48299e+07	4.05037e+06	3.41546e+06	4.22182e+06	4.13697e+06	1.13983e+07	1.17249e+07	1.70032e+07	1.62484e+07	3.28047e+07	3.03169e+07	2.94118e+07	2.80585e+07	2.58403e+06	2.47261e+06	1.74204e+06	3.73701e+06	4.86976e+06	7.30906e+06	2.78123e+06	2.42166e+06	5.0679e+07	4.5439e+07	7.0001e+07	7.75158e+07	4.17807e+06	7.946e+06	2.11681e+06	3.76613e+06	1.45058e+07	1.50195e+07	6.27794e+06	6.37612e+06	8.44615e+07	8.00086e+07
P32790	YBL007C	S000000103	SLA1	NA	NA	NA	NA	NA	NA	NA	NA	NA	NA	NA	NA	NA	NA	NA	NA	NA	NA	NA	NA	NA	NA	584461	567298	528361	1.19274e+06	276908	277767	NA	NA	NA	NA	NA	NA	NA	NA	NA	NA	NA	NA	NA	NA	NA	NA	NA	NA
P32792	YHR017W	S000001059	YSC83	NA	NA	NA	NA	445961	645068	3.30532e+06	2.76304e+06	3.3057e+06	2.50831e+06	228407	NA	NA	NA	NA	NA	3.06331e+06	3.16569e+06	2.32995e+06	2.0481e+06	NA	NA	NA	NA	3.36443e+06	1.31371e+06	NA	NA	8.61863e+06	9.82068e+06	4.67489e+06	5.03977e+06	443465	505787	342762	298968	NA	NA	NA	NA	5.80632e+06	5.58901e+06	7.70549e+06	6.06425e+06	NA	NA
P32795	YPR024W	S000006228	YME1	3.41538e+07	3.57452e+07	1.90586e+07	1.75784e+07	1.2421e+07	1.02208e+07	2.55136e+07	1.96022e+07	2.26494e+07	2.81385e+07	1.90531e+07	1.90162e+07	2.29856e+07	1.87024e+07	1.69474e+07	1.48252e+07	3.20256e+07	2.90319e+07	4.41141e+07	4.31298e+07	2.91154e+07	2.43549e+07	2.15304e+07	2.29076e+07	2.51154e+07	2.65892e+07	3.95063e+06	7.89214e+06	3.12073e+07	3.358e+07	3.17928e+07	3.25005e+07	1.22719e+07	1.07265e+07	1.37027e+07	1.14664e+07	1.07326e+07	1.25728e+07	1.99409e+07	1.9042e+07	1.53305e+07	3.0187e+07	5.36057e+07	4.93791e+07	1.51005e+07	1.46104e+07
P32796	YML042W	S000004506	CAT2	NA	NA	490181	367789	3.18794e+07	2.28342e+07	4.42086e+06	4.14918e+06	1.24654e+07	8.47397e+06	1.03714e+07	1.02903e+07	1.52891e+06	1.18254e+06	NA	1.06625e+06	6.04846e+06	6.63177e+06	4.87895e+06	4.27121e+06	1.76074e+07	2.1819e+07	6.8968e+06	6.78133e+06	885150	643485	544886	862901	3.15855e+06	1.41158e+06	532441	421368	2.97857e+07	3.1555e+07	3.34431e+07	3.36165e+07	NA	NA	1.02855e+06	940437	1.72922e+06	833304	1.28784e+06	1.19496e+06	1.64499e+07	1.68723e+07
P32798	YOR316C	S000005843	COT1	NA	NA	NA	NA	700576	598265	2.21904e+06	1.00927e+06	2.6585e+06	3.34263e+06	393831	NA	NA	NA	NA	NA	859564	306947	1.88984e+06	1.76467e+06	735210	1.22593e+06	446775	601650	NA	NA	NA	NA	NA	NA	1.79293e+06	2.23194e+06	NA	NA	NA	NA	NA	NA	NA	NA	2.79103e+06	3.10814e+06	1.61772e+06	1.3512e+06	NA	419993
P32799	YGL191W	S000003159	COX13	NA	NA	NA	NA	1.21786e+06	1.14327e+06	4.10303e+06	2.0117e+06	1.68148e+07	1.69894e+07	313707	341786	NA	NA	NA	NA	1.0968e+06	1.87616e+06	1.11145e+06	856479	NA	NA	NA	NA	NA	1.92284e+06	NA	NA	2.19441e+07	2.82477e+07	7.82266e+06	1.0948e+07	1.13837e+06	1.25303e+06	1.98691e+06	1.14903e+06	NA	NA	NA	NA	2.79744e+06	617964	7.02213e+06	6.72595e+06	843381	357422
P32803	YGL200C	S000003168	EMP24	NA	NA	NA	NA	NA	NA	1.89613e+06	2.7163e+06	NA	NA	NA	NA	NA	NA	NA	NA	629968	NA	1.44707e+06	1.07204e+06	NA	NA	NA	NA	NA	NA	NA	NA	1.0849e+06	NA	1.65411e+06	1.81329e+06	NA	NA	NA	NA	NA	NA	NA	NA	1.04336e+06	NA	750462	593703	NA	NA
P32830	YBR091C	S000000295	TIM12	3.32546e+06	4.20788e+06	NA	NA	NA	NA	1.81896e+06	1.79531e+06	2.85306e+06	2.74586e+06	NA	NA	NA	NA	NA	NA	3.65951e+06	2.06476e+06	3.17853e+06	2.80829e+06	NA	226394	NA	194469	NA	NA	NA	NA	2.42181e+06	1.2564e+06	1.58663e+06	1.36341e+06	NA	NA	NA	NA	NA	NA	NA	NA	1.44505e+06	3.59556e+06	3.66865e+06	2.34508e+06	NA	NA
P32836	YOR185C	S000005711	GSP2	NA	NA	NA	1.89497e+06	679476	NA	1.29154e+06	1.61712e+06	1.21457e+06	1.31099e+06	NA	NA	2.41536e+06	3.63394e+06	2.55825e+06	2.3874e+06	2.31348e+06	1.59944e+06	5.3181e+06	3.73023e+06	NA	NA	NA	NA	NA	NA	5.82238e+06	2.18497e+06	2.42434e+06	NA	2.67223e+06	2.68198e+06	NA	NA	NA	NA	NA	NA	NA	NA	1.65644e+06	804316	NA	936641	NA	NA
P32839	YDR375C	S000002783	BCS1	NA	909156	1.05451e+06	761971	7.40082e+06	9.4159e+06	1.22952e+07	9.30071e+06	1.88585e+07	1.37382e+07	6.07471e+06	5.78796e+06	4.08099e+06	2.56529e+06	1.27376e+06	841969	1.04954e+07	1.36118e+07	1.66889e+07	1.48736e+07	1.58076e+07	1.58591e+07	8.15959e+06	9.33424e+06	NA	NA	NA	NA	1.18085e+07	6.57545e+06	8.00974e+06	7.05347e+06	2.97778e+06	3.53893e+06	2.46856e+06	3.10952e+06	NA	NA	675704	370639	3.44851e+06	3.04297e+06	9.46637e+06	8.65026e+06	3.06779e+06	3.32808e+06
P32843	YMR302C	S000004917	YME2	305271	1.01894e+06	571080	587212	5.78585e+06	6.63555e+06	1.13766e+07	8.97539e+06	1.4503e+07	1.35825e+07	6.52411e+06	5.34351e+06	620612	672274	637234	391548	1.84947e+07	1.91453e+07	1.92299e+07	1.80905e+07	8.77581e+06	1.04066e+07	5.28235e+06	4.92453e+06	353466	361029	330647	178697	2.12327e+07	2.11071e+07	1.66989e+07	1.71798e+07	7.76733e+06	8.98844e+06	5.98922e+06	5.2958e+06	NA	NA	408755	404026	1.07845e+07	1.30835e+07	2.29833e+07	2.18618e+07	3.88586e+06	4.13283e+06
P32860	YKL040C	S000001523	NFU1	563412	541096	2.65573e+06	2.15062e+06	6.29799e+07	4.16354e+07	1.50047e+07	1.23357e+07	1.09064e+07	1.84524e+07	3.61993e+07	4.2737e+07	3.01457e+06	2.56733e+06	1.38363e+06	1.66048e+06	5.53687e+06	4.61984e+06	7.99253e+06	1.00412e+07	3.88747e+07	3.70539e+07	2.86314e+07	3.13427e+07	308570	672409	87372	152981	3.93086e+06	685698	1.1706e+06	1.68024e+06	3.5397e+07	3.43531e+07	6.02884e+07	5.77846e+07	NA	NA	967308	975401	3.11759e+06	1.31145e+06	3.96505e+06	3.73416e+06	5.02717e+07	4.81839e+07
P32867	YPL232W	S000006153	SSO1	NA	NA	NA	NA	NA	NA	NA	NA	NA	NA	NA	NA	NA	NA	NA	NA	228835	NA	391188	249419	NA	NA	NA	NA	NA	NA	NA	NA	NA	NA	1.57229e+06	1.57763e+06	NA	NA	NA	NA	NA	NA	NA	NA	741563	1.0766e+06	NA	216022	NA	NA
P32874	YMR207C	S000004820	HFA1	8.92266e+06	1.12213e+07	3.3961e+07	3.22747e+07	3.32453e+06	3.58296e+06	1.2986e+06	1.09071e+06	1.8035e+06	1.20448e+06	4.4653e+06	4.39905e+06	2.77369e+07	3.31831e+07	5.95839e+07	5.1922e+07	567212	503132	1.76279e+06	1.67076e+06	3.86083e+06	4.08488e+06	5.03094e+06	5.12041e+06	1.53983e+07	1.39429e+07	4.30113e+07	5.92163e+07	1.14275e+06	1.42591e+06	1.77484e+06	1.85202e+06	3.13011e+06	3.58746e+06	4.45123e+06	4.06315e+06	1.36291e+07	2.58242e+07	4.4739e+07	4.31146e+07	5.49308e+06	5.32346e+06	4.02421e+06	3.49145e+06	1.30711e+07	1.25896e+07
P32875	YOR196C	S000005722	LIP5	510331	394392	715079	1.55645e+06	9.78971e+06	7.09359e+06	3.50757e+06	2.60682e+06	2.68966e+06	3.23348e+06	1.11696e+07	9.51418e+06	1.57902e+06	594156	786214	299393	2.02822e+06	2.51202e+06	3.22539e+06	3.65797e+06	9.54745e+06	1.0345e+07	1.03073e+07	1.10442e+07	1.0648e+06	428822	135047	NA	1.04469e+06	228537	502704	586633	8.7092e+06	8.01116e+06	1.15727e+07	1.1799e+07	NA	NA	640980	308105	772692	1.23334e+06	1.23924e+06	1.16239e+06	9.55673e+06	1.18153e+07
P32891	YDL174C	S000002333	DLD1	380800	821922	5.76548e+06	3.96437e+06	1.55241e+06	5.50183e+06	3.51303e+07	2.66575e+07	4.46564e+07	3.78373e+07	1.40928e+06	1.07153e+06	1.11299e+07	9.35304e+06	6.51827e+06	7.20596e+06	4.24249e+07	3.34351e+07	4.92352e+07	4.59461e+07	1.60446e+06	1.65036e+06	1.36224e+06	1.46056e+06	9.83211e+06	7.95684e+06	2.95943e+06	2.80473e+06	6.14558e+07	5.42063e+07	5.11821e+07	6.09938e+07	1.74409e+06	1.6253e+06	971382	1.02529e+06	491473	587761	1.08395e+07	1.03867e+07	2.50221e+07	1.36663e+07	6.89015e+07	7.50144e+07	2.15653e+06	1.6744e+06
P32897	YNR017W	S000005300	TIM23	NA	NA	NA	NA	209950	3.05193e+06	9.87171e+06	1.41207e+07	3.12936e+07	3.02561e+07	167492	95540.4	NA	NA	NA	NA	1.20662e+07	5.73097e+06	1.30317e+07	1.03551e+07	NA	181184	NA	NA	NA	NA	NA	NA	1.48909e+07	5.87014e+06	7.46753e+06	1.09819e+07	181288	512740	NA	NA	NA	NA	NA	NA	5.9047e+06	1.28433e+06	1.34907e+07	1.47262e+07	NA	NA
P32898	YDR430C	S000002838	CYM1	3.32852e+06	NA	971400	1.30671e+06	2.3153e+07	1.80233e+07	4.97124e+06	4.58203e+06	5.34735e+06	4.67162e+06	1.18413e+07	1.20673e+07	1.01842e+06	1.30581e+06	411439	165452	2.79103e+06	2.7721e+06	2.6371e+06	2.92998e+06	1.812e+07	2.35167e+07	1.01607e+07	1.0275e+07	104094	NA	NA	NA	376440	217768	119717	118672	1.64708e+07	1.77608e+07	1.58419e+07	1.76056e+07	NA	NA	NA	NA	441654	236595	564110	447756	6.73473e+06	7.91173e+06
P32902	YHL004W	S000000996	MRP4	NA	NA	3.21114e+06	2.4923e+06	1.59713e+07	9.54097e+06	6.24048e+06	5.28749e+06	4.56408e+06	5.53245e+06	1.76694e+07	1.77867e+07	2.76084e+06	3.18075e+06	2.31711e+06	3.86177e+06	6.22951e+06	5.39573e+06	9.08055e+06	9.56124e+06	1.9308e+07	2.0279e+07	2.16341e+07	2.17856e+07	657896	551069	693325	1.23021e+06	891526	543489	541949	639551	8.88705e+06	8.92469e+06	1.31259e+07	1.36709e+07	NA	NA	764250	919506	313937	48817.5	1.7633e+06	1.87989e+06	5.26025e+06	5.5151e+06
P32904	YHR147C	S000001190	MRPL6	NA	NA	NA	NA	1.05314e+07	1.25695e+07	3.31877e+06	2.91576e+06	4.20168e+06	3.47482e+06	1.04444e+07	1.02486e+07	1.53138e+06	1.18958e+06	281294	474108	3.32444e+06	2.5738e+06	4.46075e+06	4.61436e+06	1.34955e+07	1.49926e+07	1.06447e+07	1.16441e+07	NA	NA	NA	NA	870931	532390	469057	422072	1.02143e+07	8.75473e+06	7.89601e+06	9.092e+06	NA	NA	NA	NA	160196	255986	868016	876815	5.06396e+06	4.77694e+06
P32913	YOR132W	S000005658	VPS17	NA	NA	NA	NA	NA	NA	NA	NA	NA	NA	NA	NA	NA	NA	NA	NA	NA	NA	NA	NA	NA	NA	NA	NA	NA	NA	NA	NA	NA	NA	2.80287e+06	3.06095e+06	NA	NA	NA	NA	NA	NA	NA	NA	3.87163e+06	NA	NA	4.04937e+06	NA	NA
P32915	YLR378C	S000004370	SEC61	NA	NA	NA	NA	557898	NA	294674	356089	427280	255725	NA	NA	NA	NA	NA	NA	NA	NA	297139	256265	NA	NA	NA	NA	NA	NA	NA	NA	NA	NA	265691	278385	NA	206441	516035	NA	NA	NA	NA	NA	NA	NA	NA	NA	NA	NA
P32916	YDR292C	S000002700	SRP101	NA	NA	NA	NA	85691.4	NA	648715	1.33505e+06	916337	440975	331778	288734	NA	NA	NA	NA	4.30873e+06	3.29293e+06	1.63146e+06	1.29089e+06	NA	NA	NA	NA	3.05433e+06	2.22983e+06	NA	NA	2.69953e+06	2.16136e+06	2.02805e+06	1.39292e+06	NA	NA	NA	NA	NA	NA	NA	NA	1.00635e+06	497001	682257	893781	NA	NA
P32939	YML001W	S000004460	YPT7	NA	NA	559094	1.11028e+06	154950	279820	5.02404e+06	2.72624e+06	3.16922e+06	2.62472e+06	140136	156740	NA	NA	NA	1.22406e+06	1.96559e+06	1.97397e+06	3.0972e+06	3.82828e+06	NA	NA	372640	570279	NA	533859	1.50472e+06	1.87527e+06	1.5584e+06	2.62983e+06	2.46583e+06	4.68801e+06	NA	NA	NA	NA	NA	NA	NA	NA	2.32953e+06	3.4178e+06	2.55041e+06	3.03267e+06	NA	NA
P33296	YER100W	S000000902	UBC6	NA	NA	NA	NA	NA	NA	416731	394351	NA	363543	NA	NA	NA	NA	NA	NA	NA	NA	249366	228301	NA	NA	NA	NA	NA	NA	NA	NA	NA	NA	233010	196558	NA	NA	NA	NA	NA	NA	NA	NA	155556	NA	NA	NA	NA	NA
P33299	YKL145W	S000001628	RPT1	NA	NA	NA	NA	NA	NA	NA	NA	NA	NA	NA	NA	NA	NA	NA	NA	155167	152621	157584	172939	NA	NA	NA	NA	NA	NA	NA	NA	429772	215761	99914.9	89032.5	NA	NA	NA	NA	NA	NA	NA	NA	NA	NA	NA	NA	NA	NA
P33302	YOR153W	S000005679	PDR5	NA	NA	2.61291e+06	2.58409e+06	NA	991084	3.97899e+06	2.97943e+06	3.51492e+06	3.49461e+06	1.368e+06	1.38262e+06	3.68455e+06	4.3593e+06	NA	2.40837e+06	5.26175e+06	4.03355e+06	2.34614e+06	2.00616e+06	1.78676e+06	NA	NA	NA	4.03485e+06	3.82343e+06	1.20162e+06	NA	9.30398e+06	7.3633e+06	2.16502e+06	2.53016e+06	NA	NA	NA	NA	NA	NA	2.72514e+06	2.95637e+06	4.69161e+06	NA	5.51492e+06	4.57452e+06	NA	NA
P33303	YJR095W	S000003856	SFC1	NA	NA	NA	NA	2.10049e+06	2.87145e+06	2.26337e+06	1.58211e+06	3.90666e+06	3.06982e+06	2.09157e+06	1.79888e+06	NA	NA	NA	NA	2.26345e+06	1.905e+06	1.64651e+06	1.59264e+06	1.74819e+06	1.921e+06	1.24025e+06	1.09807e+06	609520	1.12356e+06	NA	NA	3.98069e+06	2.64806e+06	792134	727192	1.98027e+06	1.96049e+06	1.42537e+06	1.47751e+06	NA	NA	NA	NA	1.06068e+06	2.1856e+06	2.96741e+06	2.20982e+06	1.69303e+06	1.73918e+06
P33310	YLR188W	S000004178	MDL1	NA	NA	NA	NA	943136	1.19164e+06	817651	551140	1.71527e+06	1.73862e+06	883899	691359	NA	NA	NA	NA	1.32881e+06	822903	1.31717e+06	1.19428e+06	2.08476e+06	1.69991e+06	1.12223e+06	1.47553e+06	NA	NA	NA	NA	645761	1.38989e+06	369784	384602	874788	1.21394e+06	525215	648051	NA	NA	NA	NA	732166	783610	688939	566802	498216	324154
P33311	YPL270W	S000006191	MDL2	2.36185e+06	2.60173e+06	367493	434627	2.98603e+06	2.74919e+06	1.90225e+06	1.14824e+06	2.98741e+06	3.9155e+06	3.64685e+06	3.46859e+06	343178	311248	NA	188196	2.07025e+06	1.34128e+06	2.12242e+06	1.62917e+06	3.8537e+06	4.54657e+06	2.60388e+06	2.14376e+06	NA	592650	NA	NA	1.70917e+06	531566	500006	587624	4.77275e+06	6.8338e+06	3.11117e+06	3.32561e+06	NA	NA	761331	494382	1.64347e+06	1.86274e+06	1.15924e+06	1.08048e+06	3.17815e+06	3.5233e+06
P33322	YLR175W	S000004165	CBF5	NA	NA	NA	NA	NA	NA	113794	203561	NA	NA	NA	NA	NA	NA	NA	NA	NA	NA	NA	NA	NA	NA	NA	NA	NA	NA	NA	NA	NA	NA	NA	NA	NA	NA	NA	NA	NA	NA	NA	NA	NA	NA	NA	NA	236068	245013
P33330	YOR184W	S000005710	SER1	NA	NA	NA	NA	NA	NA	100129	160804	NA	NA	NA	NA	NA	NA	NA	NA	NA	NA	NA	NA	NA	NA	NA	NA	NA	NA	NA	NA	120011	NA	122687	136940	NA	NA	NA	NA	NA	NA	NA	NA	NA	NA	NA	NA	NA	NA
P33333	YDL052C	S000002210	SLC1	NA	NA	NA	NA	324218	323480	1.41097e+06	1.68281e+06	2.32028e+06	490106	384865	219232	NA	NA	NA	NA	2.08801e+06	2.29241e+06	820263	1.05039e+06	891009	1.58411e+06	219971	173602	1.65419e+06	1.25154e+06	NA	NA	1.44368e+06	269686	1.09161e+06	1.19668e+06	918901	1.08315e+06	1.42369e+06	822528	NA	NA	NA	NA	578038	735055	368239	354085	NA	NA
P33401	YKL127W	S000001610	PGM1	NA	NA	NA	NA	NA	NA	NA	NA	NA	NA	NA	NA	NA	NA	NA	NA	NA	NA	NA	NA	NA	NA	NA	NA	NA	NA	NA	NA	201228	NA	298295	308801	NA	NA	NA	NA	NA	NA	NA	NA	NA	123500	139856	113275	NA	NA
P33416	YDR258C	S000002666	HSP78	2.0016e+06	1.7666e+06	3.14071e+06	3.04421e+06	1.3267e+08	9.74808e+07	3.59368e+07	3.34007e+07	3.28668e+07	3.70132e+07	9.79845e+07	9.74666e+07	9.25056e+06	6.29312e+06	5.64003e+06	6.53569e+06	1.61661e+07	1.30701e+07	4.08093e+07	3.96342e+07	1.02011e+08	1.10913e+08	8.2819e+07	8.55739e+07	1.38e+06	878696	1.31294e+06	2.32968e+06	7.04125e+06	6.15696e+06	5.39893e+06	5.47584e+06	1.07789e+08	1.00327e+08	1.59788e+08	1.67587e+08	NA	NA	1.62994e+06	1.52026e+06	7.96724e+06	8.26316e+06	1.10844e+07	1.04055e+07	6.91891e+07	7.9949e+07
P33419	YPL124W	S000006045	SPC29	NA	NA	NA	NA	NA	NA	269677	425174	NA	NA	NA	NA	NA	NA	NA	NA	NA	NA	240709	210674	159857	NA	311628	NA	NA	NA	NA	NA	NA	NA	575714	747264	NA	NA	NA	NA	NA	NA	NA	NA	331342	234027	358886	460696	NA	NA
P33421	YKL141W	S000001624	SDH3	NA	NA	NA	NA	NA	NA	NA	NA	NA	NA	NA	NA	NA	NA	NA	NA	8.03464e+06	1.30132e+07	7.2527e+06	9.12192e+06	NA	NA	NA	NA	NA	NA	NA	NA	NA	NA	NA	NA	NA	NA	NA	NA	NA	NA	NA	NA	NA	NA	NA	NA	NA	NA
P33442	YLR441C	S000004433	RPS1A	NA	NA	NA	NA	NA	NA	796654	NA	NA	NA	901067	860506	2.41932e+06	2.1171e+06	NA	1.8198e+06	595508	527543	917445	1.08557e+06	NA	NA	NA	NA	NA	908592	NA	NA	1.78601e+06	NA	624487	628707	NA	NA	NA	NA	NA	NA	NA	NA	733096	766528	479538	458338	NA	905188
P33751	YDR538W	S000002946	PAD1	NA	NA	NA	NA	1.38728e+06	1.81272e+06	279634	298129	584401	252894	1.40747e+06	1.00214e+06	NA	NA	NA	NA	NA	NA	NA	NA	NA	NA	NA	NA	3.26744e+06	1.81337e+06	NA	NA	NA	NA	NA	NA	3.06163e+06	3.36806e+06	2.55223e+06	2.28233e+06	NA	NA	NA	NA	NA	NA	NA	NA	1.39981e+06	1.7327e+06
P33753	YKR056W	S000001764	TRM2	NA	NA	NA	NA	NA	NA	NA	NA	151505	NA	204938	351113	NA	NA	NA	NA	NA	NA	NA	NA	NA	NA	NA	NA	NA	NA	NA	NA	NA	NA	NA	NA	842800	505939	566234	585403	NA	NA	NA	NA	NA	NA	NA	NA	NA	NA
P33759	YBR251W	S000000455	MRPS5	4.21596e+06	4.12097e+06	4.00972e+06	3.30632e+06	2.61858e+07	2.13251e+07	6.14646e+06	5.02948e+06	1.08113e+07	1.41487e+07	1.85479e+07	2.08393e+07	9.42357e+06	8.0908e+06	6.11883e+06	4.0653e+06	8.45193e+06	1.01541e+07	8.2771e+06	9.03262e+06	2.09204e+07	2.101e+07	1.88474e+07	1.5688e+07	573322	5.51518e+06	2.44599e+06	1.94292e+06	3.32402e+06	1.20994e+06	1.72509e+06	1.52612e+06	1.61633e+07	1.33651e+07	1.14787e+07	1.16323e+07	NA	NA	3.59678e+06	4.03031e+06	3.16526e+06	2.38805e+06	4.08357e+06	3.67563e+06	1.84999e+07	1.76871e+07
P33767	YEL002C	S000000728	WBP1	NA	NA	NA	NA	NA	NA	199467	265783	170971	160548	NA	NA	NA	NA	NA	NA	NA	197715	NA	107736	NA	NA	NA	NA	NA	NA	NA	NA	154427	NA	214934	211886	NA	NA	NA	NA	NA	NA	NA	NA	203199	NA	88589.4	NA	NA	NA
P33775	YDL095W	S000002253	PMT1	NA	NA	NA	NA	NA	NA	972583	1.47349e+06	676660	934039	NA	NA	NA	NA	NA	NA	1.86583e+06	1.85175e+06	633716	710963	NA	NA	NA	NA	NA	NA	NA	NA	1.88301e+06	3.27883e+06	1.93426e+06	1.74713e+06	NA	NA	NA	NA	NA	NA	NA	NA	1.88638e+06	NA	951124	870341	NA	NA
P33891	YGL145W	S000003113	TIP20	NA	NA	NA	NA	NA	NA	925102	683038	353738	351839	NA	NA	NA	NA	NA	NA	1.17526e+06	1.15544e+06	583601	583399	NA	NA	NA	NA	NA	NA	NA	NA	532547	192282	1.30206e+06	1.32983e+06	NA	NA	NA	NA	NA	NA	NA	NA	825503	629559	711117	586882	NA	NA
P33893	YBL080C	S000000176	PET112	NA	NA	NA	NA	1.59529e+06	2.07591e+06	619521	487528	1.22196e+06	984201	918846	889746	NA	NA	NA	NA	692424	657809	462008	397009	2.10288e+06	1.96048e+06	594964	415216	NA	NA	NA	NA	NA	NA	NA	NA	1.74568e+06	2.04828e+06	1.30763e+06	1.06097e+06	NA	NA	NA	NA	NA	NA	NA	NA	789334	858240
P34077	YFR002W	S000001898	NIC96	NA	NA	NA	NA	451881	167767	937149	1.78196e+06	140558	119858	173002	145858	1.56596e+06	NA	NA	NA	3.24406e+06	3.21159e+06	468951	614927	1.12549e+06	1.03458e+06	142565	154974	NA	NA	NA	NA	27322.2	126610	1.54613e+06	2.35936e+06	NA	NA	NA	NA	NA	NA	NA	NA	665699	956090	134907	144482	NA	NA
P34110	YJL154C	S000003690	VPS35	NA	NA	NA	NA	NA	NA	NA	NA	NA	NA	NA	NA	NA	NA	NA	NA	NA	NA	NA	NA	NA	NA	NA	NA	NA	NA	NA	NA	NA	NA	247431	231953	NA	NA	NA	NA	NA	NA	NA	NA	150779	193392	NA	161612	NA	NA
P34167	YPR163C	S000006367	TIF3	NA	NA	NA	NA	NA	NA	590533	620917	219584	1.18427e+06	NA	NA	NA	NA	NA	NA	675755	776915	411979	433751	NA	NA	NA	NA	NA	NA	NA	NA	1.19168e+06	NA	1.0084e+06	860816	NA	NA	NA	NA	NA	NA	NA	NA	365784	1.58508e+06	1.54897e+06	1.17874e+06	NA	NA
P34222	YBL057C	S000000153	PTH2	NA	NA	NA	NA	NA	NA	484852	269821	NA	NA	NA	NA	NA	NA	NA	NA	597737	606738	409636	506018	NA	NA	NA	NA	NA	NA	NA	NA	770412	1.89644e+06	539893	724585	NA	NA	NA	NA	NA	NA	NA	NA	321200	334693	951262	867139	NA	NA
P34224	YBL059W	S000000155		5.79509e+06	5.16383e+06	1.64052e+06	1.83709e+06	1.6532e+06	1.16841e+06	5.68755e+06	1.39002e+06	9.02729e+06	1.09733e+07	1.35806e+06	1.15147e+06	NA	NA	NA	NA	1.11985e+06	3.08485e+06	7.24537e+06	5.41488e+06	712179	744196	NA	872780	NA	NA	NA	NA	6.44559e+06	3.5966e+06	5.86404e+06	5.80586e+06	1.80575e+06	NA	NA	1.57496e+06	3.00115e+06	NA	2.1592e+06	NA	5.19892e+06	6.50162e+06	1.02443e+07	8.06699e+06	NA	620209
P34227	YBL064C	S000000160	PRX1	1.78948e+06	899571	8.66719e+06	7.71694e+06	5.53168e+07	4.23213e+07	2.3813e+07	1.79531e+07	1.6311e+07	1.91744e+07	5.08139e+07	4.73116e+07	7.03422e+06	7.159e+06	4.04191e+06	5.25384e+06	6.66725e+06	1.00855e+07	1.57441e+07	1.30063e+07	3.52705e+07	3.69093e+07	3.21121e+07	2.61113e+07	3.66395e+06	1.81552e+06	1.52201e+06	1.76052e+06	4.96634e+06	6.21334e+06	2.92364e+06	3.07232e+06	5.57577e+07	5.50383e+07	8.00939e+07	8.49004e+07	2.3509e+06	NA	2.38026e+06	2.09468e+06	3.11495e+06	4.11755e+06	7.25337e+06	8.15898e+06	3.2222e+07	3.9354e+07
P34240	YKL175W	S000001658	ZRT3	NA	NA	NA	NA	NA	NA	607634	371198	604615	410842	NA	NA	NA	NA	NA	NA	231948	NA	973066	688411	NA	NA	NA	NA	NA	902581	NA	NA	216931	175236	1.75258e+06	1.46856e+06	NA	NA	NA	NA	NA	NA	NA	NA	1.22205e+06	576760	658097	652712	NA	NA
P34248	YKL100C	S000001583	YPF1	NA	NA	NA	NA	NA	563076	862958	840550	1.86703e+06	1.26373e+06	NA	NA	NA	NA	NA	NA	1.62775e+06	1.73487e+06	634955	660428	NA	NA	NA	NA	NA	NA	NA	NA	973910	778745	1.37844e+06	1.14329e+06	NA	NA	NA	NA	NA	NA	NA	NA	591743	NA	577715	508809	NA	NA
P34730	YDR099W	S000002506	BMH2	NA	NA	NA	NA	NA	NA	243428	528205	351988	167621	NA	NA	NA	NA	NA	NA	489141	609254	195365	215256	NA	NA	NA	NA	1.49927e+06	2.56487e+06	3.05068e+06	600562	2.38589e+06	910912	230440	254601	NA	NA	NA	NA	NA	NA	NA	NA	439201	NA	219755	NA	NA	NA
P34760	YML028W	S000004490	TSA1	NA	NA	NA	NA	NA	NA	637967	2.08329e+06	527572	556224	666179	520501	NA	NA	NA	NA	NA	NA	210156	640203	212998	NA	313476	215438	527275	427981	4.85733e+06	3.11839e+06	162264	NA	1.97733e+06	1.81866e+06	267597	202607	215867	NA	NA	NA	NA	NA	156315	343426	965965	1.53954e+06	321664	280678
P35179	YDR086C	S000002493	SSS1	NA	NA	NA	NA	NA	NA	NA	NA	NA	NA	NA	NA	NA	NA	NA	NA	NA	1.02803e+06	NA	NA	NA	NA	NA	NA	1.0325e+06	NA	NA	892826	NA	NA	697775	633869	NA	NA	NA	NA	NA	NA	NA	NA	NA	NA	NA	NA	NA	NA
P35180	YGR082W	S000003314	TOM20	NA	NA	NA	NA	NA	987634	1.02736e+06	927509	2.12573e+06	1.56496e+06	NA	NA	NA	NA	NA	NA	4.07826e+06	4.87031e+06	1.45003e+06	1.50414e+06	NA	NA	NA	NA	NA	NA	NA	NA	1.9261e+06	3.44643e+06	704405	695128	NA	NA	NA	NA	NA	NA	NA	NA	1.076e+06	1.12111e+06	1.32649e+06	1.10896e+06	NA	NA
P35191	YFL016C	S000001878	MDJ1	NA	NA	732144	388788	2.08957e+07	2.11613e+07	1.00703e+07	8.28982e+06	1.20891e+07	1.10996e+07	2.07158e+07	1.75182e+07	259458	110641	410477	590208	6.78721e+06	7.62561e+06	1.32507e+07	1.09505e+07	2.27945e+07	3.00262e+07	1.67268e+07	1.55383e+07	314158	NA	NA	NA	1.62932e+06	1.28566e+06	1.10296e+06	1.48593e+06	2.16177e+07	2.06548e+07	2.42505e+07	2.5491e+07	NA	NA	249100	138142	673530	340289	2.72836e+06	1.92902e+06	5.80374e+06	6.11555e+06
P35196	YBR002C	S000000206	RER2	NA	NA	NA	NA	NA	NA	343021	474951	263675	168252	NA	NA	NA	NA	NA	NA	141111	NA	NA	NA	NA	NA	NA	NA	NA	NA	NA	NA	122465	403140	359079	327064	NA	NA	NA	NA	NA	NA	NA	NA	432026	158694	179677	269211	NA	NA
P35197	YDL226C	S000002385	GCS1	NA	NA	NA	NA	NA	NA	NA	NA	NA	NA	NA	NA	NA	NA	NA	NA	NA	NA	NA	NA	NA	NA	NA	NA	NA	NA	NA	NA	123863	NA	82739	90638.3	NA	NA	NA	NA	NA	NA	NA	NA	NA	NA	NA	NA	NA	NA
P35691	YKL056C	S000001539	TMA19	NA	NA	NA	NA	NA	NA	645016	698442	514764	593419	NA	NA	NA	NA	NA	NA	NA	NA	NA	NA	NA	NA	405958	458166	NA	NA	3.33734e+06	1.97209e+06	2.45077e+06	375398	821583	1.6037e+06	NA	NA	NA	NA	NA	NA	NA	NA	555328	537263	845444	532903	NA	NA
P35723	YKL065C	S000001548	YET1	NA	NA	NA	NA	NA	NA	2.34271e+06	1.51735e+06	1.8125e+06	1.06523e+06	NA	NA	NA	NA	NA	NA	2.97962e+06	2.29174e+06	1.36869e+06	807550	NA	NA	NA	NA	NA	NA	NA	NA	1.89299e+06	3.84535e+06	1.19249e+06	1.28473e+06	NA	NA	NA	NA	NA	NA	NA	NA	2.3334e+06	3.81571e+06	588449	1.17635e+06	NA	NA
P35724	YKL064W	S000001547	MNR2	NA	NA	731619	NA	219855	NA	792532	843811	341365	206458	998762	1.08833e+06	1.92418e+06	2.90246e+06	1.43509e+06	NA	310465	653671	2.17814e+06	2.58719e+06	1.34168e+06	1.11178e+06	2.21393e+06	3.18852e+06	3.54969e+06	3.28347e+06	433023	639862	199140	NA	949348	729590	306115	351550	954932	455606	NA	NA	370132	NA	435844	630853	470433	499126	NA	NA
P35731	YKL055C	S000001538	OAR1	NA	NA	NA	NA	741339	622519	313196	264091	378728	297741	407169	581806	NA	NA	NA	NA	292121	NA	499495	246667	587573	557262	330534	233170	NA	NA	NA	NA	NA	329757	NA	NA	822828	852026	764766	881791	NA	NA	NA	NA	NA	NA	212037	190469	333390	255999
P35844	YPL145C	S000006066	KES1	NA	NA	NA	NA	NA	NA	900538	958954	254752	421809	NA	NA	NA	NA	NA	NA	605899	714825	165965	NA	NA	NA	NA	NA	NA	NA	NA	NA	215195	NA	340793	402062	NA	NA	NA	NA	NA	NA	NA	NA	NA	NA	NA	NA	NA	NA
P35996	YKL170W	S000001653	MRPL38	4.56469e+06	4.13659e+06	5.20654e+06	5.34978e+06	1.96142e+07	9.41684e+06	3.08076e+06	2.37304e+06	3.4873e+06	3.72363e+06	1.71586e+07	1.86558e+07	7.35925e+06	6.7155e+06	5.91893e+06	5.27171e+06	7.87479e+06	7.48106e+06	6.90584e+06	6.58624e+06	2.95351e+07	2.66065e+07	2.5846e+07	2.44442e+07	4.25807e+06	3.82847e+06	1.07781e+06	1.39784e+06	1.79332e+06	4.65005e+06	1.42582e+06	1.58373e+06	1.05438e+07	9.85419e+06	6.19458e+06	7.76128e+06	NA	NA	986525	525154	1.73661e+06	654406	2.49857e+06	2.73088e+06	1.6042e+07	1.60471e+07
P35999	YKL134C	S000001617	OCT1	NA	NA	NA	NA	2.89177e+06	3.36399e+06	557612	502203	1.10348e+06	771838	1.46826e+06	1.7733e+06	NA	NA	NA	NA	372498	457787	312711	320494	1.82734e+06	2.51964e+06	818059	890794	NA	NA	NA	NA	103148	NA	NA	NA	2.66615e+06	3.22458e+06	2.47458e+06	2.34582e+06	NA	NA	NA	NA	NA	NA	NA	NA	1.73551e+06	1.99983e+06
P36007	YKL218C	S000001701	SRY1	NA	NA	NA	353430	NA	NA	1.02689e+06	759748	320392	427061	115977	98485.5	NA	NA	NA	NA	270050	388073	175784	157415	NA	NA	NA	NA	NA	NA	549752	371302	250855	358161	1.05548e+06	955860	NA	NA	NA	NA	NA	NA	NA	NA	482376	1.27687e+06	796573	563041	NA	NA
P36008	YKL081W	S000001564	TEF4	NA	NA	NA	NA	NA	232204	1.16157e+06	1.37038e+06	1.02963e+06	340472	324825	271026	NA	NA	NA	NA	1.20608e+06	1.48859e+06	764424	1.09189e+06	463680	425139	NA	461249	9.14758e+06	2.54805e+06	2.90697e+06	1.4488e+06	2.35355e+06	715278	1.53735e+06	1.4132e+06	NA	NA	NA	NA	NA	NA	NA	NA	1.18305e+06	738627	524344	459633	NA	NA
P36013	YKL029C	S000001512	MAE1	1.11769e+06	1.40171e+06	2.8855e+06	3.13347e+06	6.75209e+07	3.93538e+07	1.9894e+07	1.57877e+07	1.93208e+07	2.04669e+07	5.76271e+07	5.57612e+07	5.01144e+06	4.24093e+06	2.38515e+06	2.10156e+06	1.13937e+07	1.13329e+07	2.31728e+07	2.10115e+07	5.35532e+07	5.85529e+07	5.24818e+07	5.3159e+07	3.44769e+06	1.96088e+06	722312	1.56785e+06	6.55152e+06	5.26083e+06	3.45007e+06	3.93871e+06	8.46129e+07	7.86342e+07	1.15649e+08	1.22471e+08	NA	NA	1.24918e+06	1.62275e+06	2.69544e+06	1.97481e+06	5.4102e+06	5.85656e+06	4.68482e+07	4.76696e+07
P36015	YKL196C	S000001679	YKT6	NA	NA	NA	NA	NA	NA	2.2725e+06	1.00236e+07	NA	NA	NA	NA	7.52594e+06	1.47633e+07	NA	3.27388e+06	4.36745e+06	3.3405e+06	3.25111e+06	4.15529e+06	NA	NA	NA	NA	NA	NA	6.66608e+06	5.60876e+06	8.09916e+06	NA	5.97094e+06	5.9607e+06	NA	NA	NA	NA	NA	NA	NA	NA	3.92361e+06	NA	3.51589e+06	5.3712e+06	NA	NA
P36017	YOR089C	S000005615	VPS21	NA	NA	NA	NA	255409	445549	379387	345576	1.50757e+06	865974	195833	143724	80755.8	153083	NA	NA	1.25749e+06	1.65019e+06	1.00383e+06	1.21484e+06	343427	348250	164237	301286	1.49389e+06	1.22219e+06	NA	NA	789391	1.04065e+06	719309	386817	93312	NA	NA	NA	NA	NA	NA	NA	1.0182e+06	192828	1.32518e+06	1.33485e+06	136132	129440
P36018	YKR014C	S000001722	YPT52	NA	NA	NA	NA	NA	NA	NA	NA	NA	NA	NA	NA	NA	NA	NA	NA	291307	NA	386417	377443	NA	NA	NA	NA	NA	NA	NA	NA	NA	NA	266981	328644	NA	NA	NA	NA	NA	NA	NA	NA	329766	279673	273050	324915	NA	NA
P36038	YKL208W	S000001691	CBT1	NA	NA	NA	NA	1.11871e+06	1.21595e+06	639548	407946	609684	751852	1.29076e+06	1.3188e+06	NA	NA	NA	NA	442516	319429	367035	337165	959995	936963	810614	948598	NA	NA	NA	NA	283436	NA	112892	126028	988757	846427	1.29111e+06	1.21443e+06	NA	NA	NA	NA	NA	NA	NA	NA	1.03815e+06	1.02773e+06
P36046	YKL195W	S000001678	MIA40	2.56356e+06	7.2892e+06	5.84696e+06	5.26044e+06	2.5063e+06	1.50199e+07	2.21104e+07	1.71324e+07	7.32426e+07	5.6878e+07	771090	737288	1.88157e+07	3.34515e+07	6.59224e+06	4.21965e+06	4.40503e+07	4.92381e+07	2.02975e+07	1.93624e+07	2.62298e+06	4.69862e+06	793463	702838	1.96819e+06	3.33545e+06	941610	1.71027e+06	2.91379e+07	1.02044e+07	1.60369e+07	1.79243e+07	1.02303e+06	1.61145e+06	241302	251543	756252	NA	5.79077e+06	4.68509e+06	3.57072e+07	1.12412e+07	2.34112e+07	2.20192e+07	973668	1.41375e+06
P36052	YKL162C	S000001645		NA	NA	NA	NA	5.31919e+06	4.93018e+06	356319	321453	778722	659442	2.15971e+06	1.93102e+06	NA	NA	NA	NA	385171	462878	702337	426075	2.22369e+06	1.53732e+06	1.2191e+06	939578	NA	NA	NA	NA	NA	NA	NA	NA	2.00246e+06	2.07795e+06	2.95941e+06	3.92684e+06	NA	NA	NA	NA	NA	NA	NA	NA	1.75911e+06	2.47552e+06
P36056	YKL155C	S000001638	RSM22	NA	NA	971852	627956	7.60191e+06	6.01808e+06	2.64491e+06	2.3305e+06	2.5377e+06	2.68303e+06	6.69649e+06	7.54996e+06	3.95188e+06	2.51774e+06	1.41754e+06	1.40836e+06	1.87483e+06	1.72008e+06	2.2308e+06	2.37276e+06	7.39903e+06	7.63967e+06	5.4165e+06	6.10235e+06	1.1074e+06	1.67885e+06	440250	403213	785103	302670	421851	325912	3.91521e+06	3.92007e+06	3.85549e+06	4.30668e+06	NA	NA	713896	900915	280640	103586	744664	483713	2.93152e+06	3.16511e+06
P36057	YKL154W	S000001637	SRP102	NA	NA	NA	NA	NA	NA	NA	NA	NA	NA	NA	NA	NA	NA	NA	NA	NA	354432	303825	232802	NA	NA	NA	NA	NA	NA	NA	NA	343754	NA	286017	155375	NA	NA	NA	NA	NA	NA	NA	NA	352393	NA	151342	177775	NA	NA
P36059	YKL151C	S000001634		NA	NA	NA	NA	3.73729e+06	1.97721e+06	2.05387e+06	1.69259e+06	1.12018e+06	1.25668e+06	2.56332e+06	2.61741e+06	NA	NA	NA	NA	369263	262739	835130	928249	1.63574e+06	1.75222e+06	1.51566e+06	1.66335e+06	NA	NA	NA	NA	418785	279198	1.16993e+06	911127	3.93677e+06	4.5935e+06	5.07456e+06	5.98394e+06	NA	NA	NA	NA	288735	NA	195485	260339	1.61449e+06	1.84735e+06
P36060	YKL150W	S000001633	MCR1	NA	NA	NA	NA	7.39917e+06	1.27273e+07	1.31234e+07	1.20127e+07	2.73812e+07	1.56043e+07	3.76066e+06	4.13846e+06	7.26996e+06	7.2189e+06	704876	755064	1.51317e+07	1.70896e+07	1.65746e+07	1.089e+07	6.06407e+06	5.9742e+06	2.77552e+06	2.28974e+06	5.51612e+06	4.43901e+06	NA	59127.5	2.10169e+07	1.59785e+07	1.36363e+07	1.19396e+07	5.9825e+06	6.98306e+06	4.61184e+06	4.67554e+06	NA	NA	155398	NA	3.59901e+06	2.80434e+06	1.6162e+07	1.40108e+07	779472	1.1716e+06
P36064	YKL137W	S000001620	CMC1	2.55166e+06	1.61541e+06	1.98272e+06	NA	617149	380898	4.47159e+06	3.93931e+06	5.74972e+06	5.81126e+06	482171	362490	1.61103e+06	657549	658046	NA	1.52631e+06	1.71682e+06	3.99388e+06	3.08442e+06	409656	472072	564518	433256	483233	1.35577e+06	NA	NA	4.31543e+06	3.18635e+06	2.99688e+06	2.71555e+06	NA	NA	NA	NA	NA	NA	NA	NA	2.04555e+06	3.00006e+06	5.42387e+06	4.29147e+06	NA	NA
P36066	YKL133C	S000001616		NA	NA	NA	NA	NA	NA	914458	887213	1.71871e+06	1.3714e+06	NA	NA	NA	NA	NA	NA	1.2618e+06	762945	757385	979037	NA	NA	NA	NA	NA	NA	NA	NA	1.75023e+06	1.60681e+06	1.43965e+06	1.33937e+06	NA	NA	NA	NA	NA	NA	NA	NA	1.83886e+06	1.30234e+06	3.01414e+06	2.56162e+06	NA	NA
P36069	YKL128C	S000001611	PMU1	NA	NA	NA	NA	NA	NA	NA	NA	NA	NA	NA	NA	NA	NA	NA	NA	NA	NA	NA	NA	NA	NA	NA	NA	NA	NA	NA	NA	804996	420018	707745	383084	NA	NA	NA	NA	NA	NA	NA	NA	NA	NA	NA	NA	NA	NA
P36081	YKL077W	S000001560		NA	NA	NA	NA	NA	NA	NA	NA	NA	NA	NA	NA	1.24414e+06	488363	NA	NA	676808	287259	169613	221156	NA	NA	NA	NA	NA	NA	NA	NA	NA	NA	NA	NA	NA	NA	NA	NA	NA	NA	NA	NA	NA	NA	NA	NA	NA	NA
P36090	YKL047W	S000001530	ANR2	NA	NA	NA	NA	NA	NA	501567	NA	NA	NA	NA	NA	NA	NA	NA	NA	NA	NA	394417	NA	NA	NA	NA	NA	NA	NA	NA	NA	NA	NA	662621	747681	NA	NA	NA	NA	NA	NA	NA	NA	361120	644985	459237	NA	NA	NA
P36094	YKL042W	S000001525	SPC42	NA	NA	NA	NA	NA	NA	263945	695655	NA	NA	NA	NA	NA	NA	NA	NA	416280	487691	NA	NA	NA	NA	NA	NA	NA	NA	NA	NA	NA	NA	717613	466309	NA	NA	NA	NA	NA	NA	NA	NA	NA	NA	NA	NA	NA	NA
P36095	YKL041W	S000001524	VPS24	NA	NA	NA	NA	461373	280806	259456	222242	180886	275481	NA	135570	NA	NA	NA	NA	NA	NA	290224	268308	263290	NA	165074	NA	NA	NA	NA	NA	267690	NA	259493	252468	NA	NA	NA	NA	NA	NA	NA	NA	NA	NA	NA	NA	NA	NA
P36101	YKL027W	S000001510	TCD2	NA	NA	NA	NA	132006	1.06514e+06	5.7668e+06	5.83952e+06	6.73908e+06	5.10209e+06	246519	208732	NA	NA	NA	NA	6.77922e+06	8.38679e+06	5.34953e+06	4.90917e+06	241513	142827	238185	176979	1.11102e+07	9.60811e+06	111711	NA	1.15063e+07	1.74861e+07	9.61014e+06	8.08628e+06	1.60397e+06	1.24712e+06	35843.3	44883.6	NA	NA	NA	NA	2.97369e+06	1.79379e+06	4.909e+06	5.65957e+06	NA	NA
P36112	YKR016W	S000001724	MIC60	8.19656e+07	6.58423e+07	4.98709e+07	4.44744e+07	9.00852e+06	1.57285e+07	4.73633e+07	4.09786e+07	4.86658e+07	4.92506e+07	1.15074e+07	1.01042e+07	5.33005e+07	5.47775e+07	6.82257e+07	6.79406e+07	3.52241e+07	2.66158e+07	5.15038e+07	5.52719e+07	8.21543e+06	1.07125e+07	1.0726e+07	1.10486e+07	4.72355e+07	3.62945e+07	4.02105e+07	4.93989e+07	7.38006e+07	1.01588e+08	6.46741e+07	7.02688e+07	7.45887e+06	5.48968e+06	3.99045e+06	3.27401e+06	2.72406e+07	2.09045e+07	7.08544e+07	6.38773e+07	5.3438e+07	3.47681e+07	1.10395e+08	1.04055e+08	1.39642e+07	1.25497e+07
P36126	YKR031C	S000001739	SPO14	NA	NA	NA	NA	NA	NA	384742	234315	493457	231813	NA	NA	NA	NA	NA	NA	545618	445281	NA	109441	NA	NA	NA	NA	NA	NA	NA	NA	578483	333712	692790	930157	NA	NA	NA	NA	NA	NA	NA	NA	422467	314982	856281	688137	NA	NA
P36130	YKR036C	S000001744	CAF4	NA	NA	NA	NA	NA	NA	615191	470036	1.12938e+06	1.13628e+06	NA	NA	NA	NA	NA	NA	975607	1.3529e+06	562915	539873	NA	NA	NA	NA	NA	NA	NA	NA	2.1135e+06	1.568e+06	1.13807e+06	1.21534e+06	NA	NA	NA	NA	NA	NA	NA	NA	515193	NA	1.25174e+06	931530	NA	NA
P36135	YKR042W	S000001750	UTH1	NA	NA	NA	NA	NA	NA	1.88597e+06	NA	NA	NA	NA	NA	9.92974e+06	1.07069e+07	5.83149e+06	5.66181e+06	9.2066e+06	5.65707e+06	1.39545e+07	1.15955e+07	3.95856e+06	3.24516e+06	2.541e+06	2.14261e+06	NA	NA	NA	NA	2.1684e+06	1.0136e+06	7.11857e+06	7.56909e+06	NA	NA	NA	NA	NA	NA	NA	NA	8.33481e+06	2.87608e+06	7.96573e+06	6.69965e+06	NA	NA
P36139	YKR046C	S000001754	PET10	NA	NA	NA	NA	NA	124582	760260	601111	299510	439849	NA	NA	NA	NA	NA	NA	818911	636332	467694	503799	NA	NA	NA	NA	NA	NA	NA	NA	613047	969719	1.1911e+06	1.37342e+06	NA	NA	NA	NA	NA	NA	NA	NA	721055	1.65827e+06	836332	938957	NA	NA
P36141	YKR049C	S000001757	FMP46	NA	NA	NA	NA	1.14177e+07	8.58346e+06	3.83819e+06	4.72986e+06	3.12379e+06	4.1279e+06	1.05088e+07	8.31338e+06	NA	NA	NA	NA	1.95575e+06	1.68379e+06	2.47157e+06	3.3933e+06	3.84875e+06	8.90778e+06	5.08226e+06	6.53645e+06	NA	NA	NA	NA	1.21459e+06	1.1873e+06	939326	1.13145e+06	8.13698e+06	9.0175e+06	1.46861e+07	1.26628e+07	NA	NA	NA	NA	1.52869e+06	4.24639e+06	2.87988e+06	2.76856e+06	1.0615e+07	1.1617e+07
P36147	YKR065C	S000001773	PAM17	NA	NA	NA	NA	2.70127e+06	1.05432e+07	1.01296e+06	941562	7.97631e+06	3.68795e+06	1.23359e+06	1.07441e+06	NA	NA	NA	NA	2.34468e+06	2.73022e+06	970589	964153	2.39484e+06	4.70675e+06	NA	NA	NA	NA	NA	NA	1.56332e+06	1.10865e+06	306935	798045	2.7668e+06	4.72739e+06	1.63717e+06	1.58781e+06	NA	NA	NA	NA	563795	NA	NA	NA	1.16226e+06	1.19767e+06
P36148	YKR067W	S000001775	GPT2	NA	NA	NA	NA	245801	197042	2.03608e+06	2.02373e+06	1.23693e+06	960614	NA	NA	NA	NA	NA	NA	1.91433e+06	1.25375e+06	861663	1.34529e+06	NA	NA	NA	NA	176018	349979	NA	NA	1.0636e+06	557515	2.33493e+06	1.78753e+06	NA	NA	NA	NA	NA	NA	NA	NA	801961	785733	519940	701629	NA	NA
P36151	YKR070W	S000001778		NA	NA	2.57353e+06	3.28109e+06	2.33548e+07	1.71003e+07	6.52837e+06	5.59207e+06	8.08831e+06	9.15494e+06	2.40648e+07	2.5842e+07	4.1691e+06	2.48998e+06	1.32092e+06	NA	4.0134e+06	4.91787e+06	5.33419e+06	5.30942e+06	1.83013e+07	2.2295e+07	1.83847e+07	1.67691e+07	985438	459690	935622	2.95945e+06	3.3146e+06	2.05676e+06	1.61834e+06	1.98492e+06	2.06729e+07	2.15266e+07	3.33865e+07	3.44673e+07	NA	NA	1.31085e+06	NA	3.02244e+06	3.39818e+06	3.80222e+06	3.52511e+06	2.30054e+07	2.45052e+07
P36156	YKR076W	S000001784	ECM4	NA	NA	NA	NA	1.5347e+06	768669	533594	513888	475671	569822	991142	846473	NA	NA	NA	NA	NA	NA	NA	NA	938791	443123	NA	697388	NA	NA	NA	NA	NA	NA	NA	NA	714439	660085	1.34627e+06	1.17108e+06	NA	NA	NA	NA	NA	NA	NA	NA	1.14367e+06	1.14337e+06
P36159	YKR079C	S000001787	TRZ1	NA	NA	NA	NA	2.83769e+06	3.06165e+06	358559	335327	606901	519102	1.09296e+06	816852	NA	NA	NA	NA	234253	155488	186546	347025	1.60787e+06	1.87292e+06	855020	788903	680321	1.04738e+06	NA	NA	351950	NA	102043	63293	1.98138e+06	2.41862e+06	1.50723e+06	1.97367e+06	NA	NA	NA	NA	NA	NA	53239.9	NA	1.05157e+06	1.36932e+06
P36163	YKR087C	S000001795	OMA1	NA	NA	NA	NA	3.39746e+06	3.34508e+06	1.01729e+07	8.84884e+06	1.04875e+07	1.26826e+07	1.69088e+06	1.7415e+06	NA	NA	NA	NA	8.68786e+06	1.11949e+07	9.40493e+06	8.7997e+06	1.9243e+06	1.81232e+06	1.12152e+06	774855	NA	NA	522326	NA	7.4848e+06	1.02625e+07	1.02603e+07	1.20038e+07	2.0692e+06	2.94188e+06	2.59999e+06	3.40227e+06	NA	NA	1.21354e+06	NA	8.21784e+06	9.03756e+06	1.78842e+07	1.21615e+07	723925	1.8945e+06
P36166	YKR090W	S000001798	PXL1	NA	NA	NA	NA	771717	534640	131620	82517.7	NA	NA	191350	NA	NA	NA	NA	NA	NA	NA	NA	NA	NA	NA	NA	NA	NA	NA	NA	NA	NA	NA	NA	NA	NA	204554	254674	282318	NA	NA	NA	NA	NA	NA	NA	NA	NA	NA
P36516	YMR024W	S000004626	MRPL3	NA	348592	2.20543e+06	1.7028e+06	2.14183e+07	1.85867e+07	7.22708e+06	5.80691e+06	9.67054e+06	1.271e+07	1.81538e+07	1.82432e+07	7.40475e+06	5.66981e+06	3.50557e+06	5.37129e+06	7.94703e+06	1.13379e+07	1.18202e+07	1.09622e+07	2.14857e+07	2.13398e+07	2.25156e+07	2.03847e+07	261670	300003	697576	554331	1.22022e+06	567130	787714	807586	1.3967e+07	1.26642e+07	1.14642e+07	1.22066e+07	NA	NA	313910	324046	1.7046e+06	687536	1.61537e+06	1.22623e+06	1.16158e+07	1.24059e+07
P36517	YLR439W	S000004431	MRPL4	NA	NA	5.83972e+06	4.12074e+06	1.5177e+07	1.41542e+07	4.44335e+06	4.59523e+06	6.39904e+06	7.03205e+06	1.85979e+07	1.84156e+07	3.77041e+06	2.52549e+06	9.01788e+06	8.53284e+06	7.31748e+06	6.88574e+06	1.27498e+07	1.11769e+07	2.01878e+07	1.90443e+07	2.33585e+07	2.0931e+07	6.17363e+06	4.37413e+06	2.50511e+06	9.30342e+06	1.46322e+06	1.18767e+06	1.00866e+06	651803	1.25334e+07	1.17905e+07	1.23594e+07	1.09081e+07	NA	NA	4.51319e+06	4.47825e+06	882573	536280	2.07709e+06	1.94203e+06	4.41434e+06	5.2437e+06
P36519	YDR237W	S000002645	MRPL7	NA	NA	NA	NA	1.33026e+07	1.73148e+07	4.69756e+06	5.23562e+06	6.41624e+06	2.48874e+06	9.14128e+06	1.06041e+07	4.88447e+06	3.45026e+06	1.16707e+06	1.05244e+06	7.05503e+06	6.24077e+06	1.03783e+07	5.73864e+06	1.92786e+07	1.20025e+07	1.32147e+07	1.56483e+07	1.66876e+07	1.74083e+07	522376	433419	2.69546e+06	1.8674e+06	718538	686057	1.41315e+07	1.49434e+07	1.43699e+07	1.26408e+07	NA	NA	NA	NA	221314	NA	893141	1.8805e+06	2.63551e+06	3.96428e+06
P36520	YNL284C	S000005228	MRPL10	3.47294e+06	4.80974e+06	1.19528e+06	1.02236e+06	1.30159e+07	9.61303e+06	1.89256e+06	1.36153e+06	4.40979e+06	4.64878e+06	8.4544e+06	8.60337e+06	1.89591e+06	756076	3.03795e+06	2.26715e+06	2.2683e+06	2.18398e+06	4.72342e+06	4.96555e+06	8.75335e+06	9.72426e+06	8.35503e+06	7.66296e+06	5.85425e+06	4.86931e+06	1.15667e+06	1.12706e+06	714318	212769	187809	140736	8.5174e+06	9.54593e+06	4.12259e+06	5.70473e+06	NA	NA	2.33337e+06	2.44336e+06	285407	371451	836884	1.01064e+06	2.90889e+06	2.57385e+06
P36521	YDL202W	S000002361	MRPL11	NA	NA	NA	NA	1.42824e+07	1.8303e+07	4.65483e+06	3.85018e+06	8.77183e+06	6.96353e+06	1.54918e+07	1.21334e+07	4.29639e+06	3.79987e+06	831156	1.08239e+06	9.59161e+06	7.14164e+06	5.69649e+06	5.60991e+06	2.47801e+07	2.66634e+07	1.33312e+07	1.47476e+07	NA	NA	NA	NA	1.50856e+06	43416.1	479685	444042	1.41421e+07	1.39065e+07	9.55569e+06	8.91854e+06	NA	NA	NA	NA	1.52213e+06	1.38123e+06	1.21529e+06	1.27413e+06	9.77976e+06	1.20631e+07
P36523	YLR312W-A	S000004304	MRPL15	NA	NA	NA	NA	1.64342e+07	1.39704e+07	3.31454e+06	2.46668e+06	6.98756e+06	4.77676e+06	1.03203e+07	9.89646e+06	438515	744933	NA	631948	4.22266e+06	3.44559e+06	4.48132e+06	3.68115e+06	3.10809e+07	1.78292e+07	9.03934e+06	7.7767e+06	692796	NA	213091	NA	698685	239563	115241	163848	1.51652e+07	1.77593e+07	8.86461e+06	7.57447e+06	NA	NA	NA	NA	301016	NA	233581	180957	4.32552e+06	5.99753e+06
P36525	YMR193W	S000004806	MRPL24	NA	NA	NA	NA	1.2122e+07	9.77312e+06	2.63315e+06	1.69616e+06	2.94715e+06	3.57797e+06	8.712e+06	7.92969e+06	904329	634435	165594	NA	1.91125e+06	1.68229e+06	4.15798e+06	3.99012e+06	9.59097e+06	1.17288e+07	7.06525e+06	7.4145e+06	519237	NA	NA	NA	556587	67454.7	197137	231880	8.53341e+06	7.68434e+06	7.43541e+06	7.12382e+06	NA	NA	196995	172260	108834	120689	402338	440390	3.75444e+06	3.73913e+06
P36526	YBR282W	S000000486	MRPL27	3.16504e+06	2.06052e+06	3.23875e+06	1.54422e+06	1.16813e+07	6.89541e+06	4.35997e+06	3.14147e+06	3.31875e+06	4.08874e+06	1.50615e+07	1.37901e+07	2.70817e+06	834613	6.02629e+06	4.26393e+06	3.96137e+06	1.06641e+06	7.66595e+06	9.12373e+06	8.74483e+06	7.11755e+06	1.58533e+07	1.84784e+07	3.069e+06	2.65695e+06	1.6373e+06	3.0083e+06	1.14915e+06	971924	566463	808003	5.31993e+06	5.30192e+06	6.5234e+06	6.11531e+06	1.25578e+06	2.4595e+06	4.31068e+06	4.77445e+06	909737	1.03959e+06	2.05432e+06	2.13453e+06	4.54504e+06	4.69027e+06
P36527	YDR462W	S000002870	MRPL28	1.11295e+07	1.1628e+07	1.26219e+07	1.26066e+07	6.34843e+06	4.96268e+06	9.46514e+06	6.47339e+06	3.38158e+06	4.37597e+06	2.14139e+07	2.21677e+07	4.53289e+06	4.47196e+06	2.42084e+07	1.98448e+07	2.04935e+06	2.69661e+06	1.24745e+07	1.33599e+07	8.21776e+06	6.23039e+06	3.17226e+07	3.09819e+07	7.04862e+06	1.06102e+07	7.39272e+06	1.04456e+07	1.56543e+06	2.90034e+06	2.22679e+06	2.00353e+06	5.15825e+06	5.83294e+06	1.10689e+07	1.46736e+07	4.15516e+06	8.87446e+06	1.30002e+07	1.32396e+07	1.09945e+06	1.67644e+06	5.02331e+06	4.09387e+06	3.37335e+06	3.30269e+06
P36528	YNL252C	S000005196	MRPL17	743634	740132	5.45297e+06	4.24044e+06	1.14447e+07	1.18935e+07	7.39207e+06	5.16598e+06	6.26762e+06	6.40613e+06	1.67159e+07	1.61997e+07	5.28658e+06	4.21368e+06	4.58009e+06	3.81191e+06	6.40873e+06	6.86702e+06	8.98083e+06	8.95675e+06	1.31368e+07	1.4875e+07	1.90282e+07	1.88443e+07	4.63937e+06	9.71749e+06	2.19113e+06	4.35624e+06	2.02247e+06	1.04815e+06	1.08128e+06	1.22269e+06	1.01016e+07	1.15384e+07	1.07528e+07	1.05609e+07	NA	NA	4.829e+06	4.58158e+06	818113	811201	2.8444e+06	2.77238e+06	4.19518e+06	3.98359e+06
P36531	YBR122C	S000000326	MRPL36	1.78929e+06	1.68178e+06	3.62831e+06	2.35494e+06	1.15082e+07	6.80164e+06	4.47705e+06	3.77184e+06	2.25938e+06	3.42072e+06	1.41691e+07	1.20094e+07	719663	NA	1.69607e+06	1.50356e+06	1.3431e+06	1.00864e+06	6.20021e+06	6.08017e+06	7.68851e+06	9.79737e+06	1.91984e+07	1.47374e+07	NA	327983	1.44501e+06	NA	616139	534073	1.05368e+06	886467	5.93733e+06	5.62144e+06	9.6344e+06	1.05669e+07	NA	NA	3.70065e+06	4.22084e+06	746751	2.07767e+06	2.09635e+06	1.86545e+06	5.25021e+06	5.69608e+06
P36532	YBR268W	S000000472	MRPL37	NA	NA	NA	NA	489188	539755	550845	367859	590937	454805	889020	546250	NA	NA	NA	NA	NA	NA	NA	NA	NA	1.26434e+06	798156	NA	NA	NA	NA	NA	NA	NA	NA	NA	NA	NA	NA	NA	NA	NA	NA	NA	NA	NA	NA	NA	379921	334414
P36533	YML009C	S000004468	MRPL39	NA	NA	NA	NA	2.82943e+06	2.20337e+06	513566	285365	908728	1.41087e+06	1.88422e+06	2.12547e+06	NA	NA	NA	NA	2.26906e+06	2.78565e+06	1.01802e+06	1.11534e+06	4.34345e+06	3.15662e+06	2.29104e+06	2.39017e+06	NA	NA	NA	NA	521680	NA	288448	295877	2.33343e+06	2.37937e+06	1.43632e+06	1.15311e+06	NA	NA	NA	NA	NA	NA	NA	NA	942566	1.01537e+06
P36534	YPL173W	S000006094	MRPL40	4.92476e+06	4.58855e+06	9.15723e+06	1.08954e+07	2.46959e+07	1.84602e+07	1.04439e+07	8.54448e+06	9.34204e+06	1.28278e+07	3.07476e+07	2.97595e+07	5.54556e+06	3.70976e+06	2.05457e+07	1.54853e+07	8.36586e+06	6.61596e+06	1.94185e+07	2.11928e+07	2.97132e+07	2.28977e+07	3.96067e+07	3.96806e+07	3.43924e+06	5.87088e+06	4.66555e+06	8.74209e+06	2.95371e+06	1.80073e+06	2.08289e+06	2.23241e+06	1.43143e+07	1.24607e+07	1.4403e+07	1.68247e+07	NA	2.84709e+06	9.55996e+06	9.79479e+06	1.71204e+06	2.19704e+06	5.01351e+06	5.74031e+06	1.1337e+07	1.20102e+07
P36775	YBL022C	S000000118	PIM1	NA	NA	NA	83720.7	1.55465e+07	1.21415e+07	4.30171e+06	3.78581e+06	3.81793e+06	3.38988e+06	1.64744e+07	1.64767e+07	330353	317983	62449.9	135276	4.75561e+06	3.75683e+06	4.72228e+06	4.79235e+06	2.45586e+07	2.6397e+07	1.40252e+07	1.36653e+07	219716	155022	NA	NA	1.26598e+06	1.26846e+06	410504	412348	1.73712e+07	1.52929e+07	1.14183e+07	1.08547e+07	NA	NA	NA	NA	929022	480830	839507	718664	9.57633e+06	9.66489e+06
P37267	YGR174C	S000003406	CBP4	475784	939523	306131	436275	107290	500384	1.47525e+07	5.98106e+06	1.70253e+07	2.57851e+07	92603.6	29677.5	198723	184065	NA	NA	1.58357e+07	8.52724e+06	1.95242e+07	2.5724e+07	108948	114619	82736.6	85586.7	NA	NA	NA	NA	1.62764e+07	5.29986e+06	9.8152e+06	1.21435e+07	41475.9	42376.1	NA	NA	NA	NA	NA	NA	1.15035e+07	8.32114e+06	2.07281e+07	2.09174e+07	NA	NA
P37291	YLR058C	S000004048	SHM2	NA	NA	NA	NA	NA	NA	314494	441898	NA	NA	NA	NA	NA	NA	NA	NA	429936	435884	273834	411389	NA	NA	NA	NA	NA	NA	615078	NA	821866	888786	305233	446497	NA	NA	NA	NA	NA	NA	NA	NA	NA	158958	340911	223224	NA	NA
P37292	YBR263W	S000000467	SHM1	NA	NA	NA	NA	2.85125e+06	1.38731e+06	1.07743e+06	855846	788779	1.69831e+06	1.68214e+06	1.70208e+06	590764	506089	NA	626765	1.20493e+06	857154	1.10059e+06	1.02955e+06	4.70325e+06	4.86627e+06	1.91692e+06	1.78259e+06	NA	NA	NA	NA	441588	615219	125663	146872	4.34224e+06	4.11756e+06	2.95322e+06	2.81495e+06	NA	NA	NA	NA	NA	NA	NA	NA	2.69433e+06	2.7832e+06
P37293	YGR147C	S000003379	NAT2	NA	NA	NA	NA	2.22236e+06	3.22841e+06	2.51287e+06	1.95021e+06	4.20967e+06	4.89432e+06	1.52961e+06	1.54252e+06	NA	NA	NA	NA	3.84894e+06	2.25428e+06	1.70746e+06	1.65344e+06	1.85677e+06	2.03992e+06	882754	859539	NA	NA	NA	NA	497436	NA	173418	121482	1.12909e+06	1.48717e+06	1.02963e+06	1.43014e+06	NA	NA	NA	NA	NA	NA	NA	NA	1.09397e+06	1.25648e+06
P37297	YLR305C	S000004296	STT4	NA	NA	NA	NA	NA	270989	304104	402480	540937	407653	NA	NA	NA	NA	NA	NA	293950	268449	NA	NA	NA	NA	NA	NA	NA	NA	NA	NA	200694	NA	582652	602743	NA	NA	NA	NA	NA	NA	NA	NA	438761	289343	161268	96444.2	NA	NA
P37298	YDR178W	S000002585	SDH4	NA	NA	NA	NA	5.80801e+06	8.11743e+06	687255	807863	7.45356e+06	6.71483e+06	NA	NA	NA	NA	NA	NA	1.37722e+06	1.97899e+06	NA	NA	1.11801e+06	1.94618e+06	NA	NA	NA	NA	NA	NA	NA	NA	NA	NA	3.2157e+06	4.75706e+06	1.79482e+06	2.14986e+06	NA	NA	NA	NA	NA	NA	NA	NA	NA	NA
P37299	YHR001W-A	S000003529	QCR10	NA	NA	NA	NA	1.68443e+06	3.34202e+06	577649	960274	2.71728e+06	1.56948e+06	566278	610678	NA	NA	NA	NA	1.35801e+06	1.48742e+06	992685	902720	662584	395540	334642	340218	NA	NA	NA	NA	831074	178360	496259	655505	907219	1.68935e+06	1.23566e+06	1.37836e+06	NA	NA	2.36579e+06	2.64943e+06	1.04747e+06	1.38682e+06	822803	774401	953422	1.10584e+06
P37304	YDR251W	S000002659	PAM1	NA	NA	NA	NA	NA	NA	NA	NA	NA	381299	NA	NA	NA	NA	NA	NA	217815	NA	NA	NA	NA	NA	NA	NA	NA	NA	NA	NA	248746	NA	220182	261519	NA	NA	NA	NA	NA	NA	NA	NA	NA	NA	124435	NA	NA	NA
P38011	YMR116C	S000004722	ASC1	NA	NA	NA	NA	NA	243739	334127	764780	NA	NA	NA	NA	NA	NA	NA	NA	170384	148951	416189	593818	NA	NA	NA	NA	3.39404e+06	2.60432e+06	4.64741e+06	2.51919e+06	1.40642e+06	1.17775e+06	342561	243110	NA	NA	NA	NA	NA	NA	NA	NA	584156	507664	399501	398587	NA	NA
P38061	YBL092W	S000000188	RPL32	3.70543e+06	8.62599e+06	7.21144e+06	8.24669e+06	876328	1.07186e+06	1.79308e+06	1.7096e+06	2.12623e+06	1.89702e+06	3.77759e+06	3.7258e+06	6.15141e+06	5.15783e+06	1.51927e+07	1.29022e+07	1.71114e+06	231372	4.04646e+06	5.16175e+06	1.86745e+06	1.42499e+06	6.69298e+06	7.05832e+06	8.10618e+06	1.24649e+07	1.4515e+07	1.40206e+07	5.76881e+06	1.64011e+06	3.39015e+06	3.25886e+06	3.38785e+06	2.79322e+06	1.45805e+06	1.74975e+06	1.28676e+07	1.9068e+07	1.15729e+07	1.36103e+07	3.51669e+06	7.9681e+06	3.2558e+06	3.25685e+06	3.90607e+06	2.90005e+06
P38064	YBL038W	S000000134	MRPL16	NA	NA	3.27207e+06	2.13524e+06	1.20061e+07	7.08693e+06	3.10589e+06	2.09214e+06	4.10971e+06	5.10788e+06	1.1017e+07	1.05662e+07	6.11276e+06	4.39696e+06	5.32936e+06	5.0291e+06	5.07039e+06	5.42976e+06	5.69782e+06	5.27884e+06	1.18859e+07	1.18893e+07	1.41316e+07	1.32034e+07	1.9086e+07	1.68474e+07	3.19726e+06	4.0077e+06	2.05945e+06	4.49678e+06	675007	605976	6.75175e+06	7.11893e+06	3.93438e+06	5.62697e+06	NA	NA	3.05724e+06	2.96333e+06	1.33194e+06	1.91337e+06	1.60992e+06	1.97815e+06	6.56518e+06	7.10387e+06
P38071	YBR026C	S000000230	ETR1	NA	NA	NA	NA	6.23334e+07	3.89729e+07	1.27648e+07	9.8248e+06	1.38606e+07	2.1352e+07	2.25132e+07	2.39413e+07	1.29531e+06	970205	146322	193575	5.72031e+06	6.43455e+06	7.85691e+06	5.1705e+06	2.14268e+07	2.67625e+07	1.28597e+07	1.2604e+07	292773	173625	227707	137069	2.61132e+06	671129	665242	982554	4.201e+07	3.69184e+07	4.25666e+07	3.90909e+07	NA	NA	NA	NA	3.30838e+06	2.4819e+06	2.6378e+06	1.79962e+06	3.64419e+07	4.22519e+07
P38072	YBR024W	S000000228	SCO2	NA	NA	NA	NA	627203	2.20257e+06	5.98034e+06	5.87244e+06	1.41904e+07	1.21753e+07	91339.2	180340	167451	NA	NA	NA	2.25001e+06	8.83572e+06	3.69454e+06	5.69813e+06	254694	203196	77024.9	NA	257057	NA	NA	NA	5.64938e+06	1.59726e+06	4.4909e+06	6.88246e+06	NA	92332.5	NA	NA	NA	NA	NA	NA	7.76265e+06	4.51904e+06	7.24301e+06	6.92089e+06	NA	NA
P38075	YBR035C	S000000239	PDX3	NA	NA	NA	NA	162086	336612	726671	991797	1.01486e+06	1.07565e+06	NA	NA	NA	NA	NA	NA	448864	640220	594478	670721	NA	NA	NA	NA	NA	NA	NA	NA	468412	NA	503413	550764	NA	NA	NA	NA	NA	NA	NA	NA	350303	NA	830120	828708	NA	NA
P38077	YBR039W	S000000243	ATP3	NA	NA	394463	787930	1.44908e+07	1.09152e+07	8.34329e+06	6.02601e+06	1.25929e+07	9.30271e+06	1.18788e+07	1.61135e+07	611437	1.82391e+06	493133	142051	5.4332e+06	4.86972e+06	8.68216e+06	6.63297e+06	1.86157e+07	1.88185e+07	1.24135e+07	1.13234e+07	250922	NA	617440	331317	9.88742e+06	6.14822e+06	6.5409e+06	7.32614e+06	3.99145e+07	2.96607e+07	2.52163e+07	2.94979e+07	1.26165e+06	531460	1.04558e+06	975821	5.15585e+06	1.36529e+06	1.97438e+07	1.52284e+07	1.44446e+07	1.59395e+07
P38081	YBR056W	S000000260		NA	NA	NA	NA	NA	NA	904152	942494	107870	139866	NA	NA	NA	NA	NA	NA	NA	NA	NA	NA	NA	NA	NA	NA	NA	NA	NA	NA	92871.1	NA	555465	839858	NA	NA	NA	NA	NA	NA	NA	NA	NA	NA	NA	NA	NA	NA
P38087	YBR104W	S000000308	YMC2	NA	NA	NA	NA	1.01557e+06	1.75918e+06	1.28815e+06	958333	3.59515e+06	3.40125e+06	614813	534068	NA	NA	NA	NA	1.39982e+06	1.79649e+06	932379	812223	529491	639544	476517	405749	NA	NA	NA	NA	7.41943e+06	4.0539e+06	950222	1.08855e+06	1.22288e+06	1.8905e+06	553569	561800	NA	NA	NA	NA	711609	1.6766e+06	1.93828e+06	1.7646e+06	710044	681938
P38088	YBR121C	S000000325	GRS1	NA	NA	NA	NA	4.42803e+06	3.94817e+06	1.66169e+06	1.6061e+06	1.65639e+06	1.68663e+06	4.28029e+06	4.74713e+06	NA	NA	NA	NA	1.39436e+06	1.26303e+06	1.93137e+06	1.88031e+06	4.36668e+06	5.44022e+06	3.41902e+06	3.28818e+06	507561	467486	607008	410646	1.14163e+06	700672	597043	560253	7.51165e+06	6.88386e+06	8.04919e+06	7.72157e+06	NA	NA	NA	NA	521409	348256	508378	663764	5.94049e+06	6.22683e+06
P38113	YBR145W	S000000349	ADH5	NA	NA	NA	NA	NA	NA	NA	NA	NA	NA	NA	NA	NA	NA	NA	NA	NA	NA	NA	NA	NA	NA	NA	NA	NA	NA	NA	NA	NA	NA	NA	NA	NA	NA	NA	NA	NA	NA	NA	NA	210986	NA	145364	152925	NA	NA
P38120	YBR146W	S000000350	MRPS9	NA	NA	NA	NA	8.88565e+06	9.17483e+06	2.80538e+06	1.87784e+06	6.16412e+06	4.57742e+06	8.85676e+06	9.01532e+06	1.0622e+06	232211	1.60404e+06	2.90023e+06	3.76448e+06	3.70266e+06	4.2517e+06	2.2554e+06	9.31218e+06	9.68544e+06	7.11843e+06	6.05629e+06	367630	805976	285544	577596	537896	323443	221590	191907	8.08118e+06	8.10641e+06	6.70948e+06	6.92585e+06	NA	NA	NA	NA	331728	824297	1.07689e+06	707625	4.60652e+06	5.14291e+06
P38122	YBR176W	S000000380	ECM31	NA	NA	NA	NA	916727	1.84083e+06	544756	393271	1.04754e+06	642634	1.09238e+06	985307	NA	NA	NA	NA	697788	708630	412550	361801	2.78561e+06	2.33104e+06	394139	594434	2.94564e+06	6.0312e+06	NA	NA	1.40881e+06	1.28036e+06	57962	NA	4.24396e+06	5.13456e+06	2.28195e+06	1.32529e+06	NA	NA	NA	NA	113523	NA	197141	287908	589269	850376
P38127	YBR192W	S000000396	RIM2	NA	NA	1.31967e+06	444854	1.972e+06	4.59694e+06	6.90766e+06	4.87241e+06	1.38039e+07	9.34049e+06	1.78762e+06	1.36816e+06	1.3588e+06	1.51225e+06	2.92607e+06	1.74761e+06	6.14291e+06	8.96948e+06	9.41579e+06	9.72722e+06	4.57485e+06	3.59638e+06	1.67454e+06	1.39454e+06	NA	757048	NA	NA	7.37655e+06	1.1862e+07	1.09068e+07	1.15424e+07	2.34168e+06	2.68033e+06	1.2364e+06	987436	NA	NA	1.07471e+06	1.29956e+06	5.28213e+06	9.73068e+06	1.34596e+07	1.3805e+07	1.48887e+06	1.3482e+06
P38129	YBR198C	S000000402	TAF5	NA	NA	NA	NA	NA	NA	197754	235185	NA	NA	NA	NA	NA	NA	NA	NA	215725	115059	NA	NA	NA	NA	NA	NA	NA	NA	NA	NA	NA	NA	828110	599511	NA	NA	NA	NA	NA	NA	NA	NA	NA	NA	NA	NA	NA	NA
P38132	YBR202W	S000000406	MCM7	NA	NA	NA	NA	NA	NA	NA	NA	NA	NA	NA	NA	NA	NA	NA	NA	NA	NA	NA	NA	NA	NA	NA	NA	NA	NA	NA	NA	133634	NA	62500.1	75539.7	NA	NA	NA	NA	NA	NA	NA	NA	NA	NA	NA	NA	NA	NA
P38137	YBR222C	S000000426	PCS60	NA	NA	NA	NA	NA	NA	885056	NA	649505	640518	NA	NA	NA	NA	NA	NA	761957	2.31606e+06	NA	NA	NA	NA	NA	NA	NA	1.63566e+06	NA	NA	1.15393e+06	NA	631939	638769	NA	NA	NA	NA	NA	NA	NA	NA	703729	831648	505699	476061	NA	NA
P38146	YBR264C	S000000468	YPT10	NA	NA	NA	NA	NA	282950	753136	567701	796377	713562	297164	NA	NA	NA	NA	NA	590160	1.20585e+06	539562	491133	NA	NA	NA	NA	NA	NA	NA	NA	974753	NA	1.00043e+06	796116	NA	NA	NA	NA	NA	NA	NA	NA	810379	438052	858697	739923	NA	NA
P38152	YBR291C	S000000495	CTP1	NA	NA	NA	NA	454081	364769	NA	249122	732537	349787	NA	NA	NA	NA	NA	NA	529556	793902	459970	315271	527617	477140	NA	NA	NA	NA	NA	NA	709468	NA	206614	224904	NA	NA	NA	NA	NA	NA	NA	NA	NA	NA	NA	NA	NA	NA
P38162	YBL107C	S000000203	MIX23	1.08552e+07	9.13425e+06	7.21353e+06	3.7778e+06	2.30157e+06	3.33416e+06	1.4073e+07	1.07363e+07	1.58608e+07	1.39593e+07	1.61885e+06	1.34318e+06	5.07632e+06	5.91768e+06	2.72536e+06	4.0297e+06	8.84463e+06	5.5932e+06	1.07469e+07	8.93835e+06	1.04119e+06	1.56442e+06	1.49173e+06	1.42192e+06	6.13753e+06	6.09224e+06	4.1053e+06	5.10489e+06	1.6419e+07	7.31163e+06	1.15544e+07	1.22989e+07	1.02748e+06	823254	NA	443841	5.88151e+06	5.40643e+06	8.2853e+06	7.54221e+06	1.02539e+07	4.80353e+06	1.67687e+07	1.53034e+07	1.8184e+06	1.79216e+06
P38167	YBL101C	S000000197	ECM21	NA	NA	NA	NA	NA	NA	205933	187684	NA	NA	NA	NA	NA	NA	NA	NA	NA	NA	NA	NA	NA	NA	NA	NA	NA	NA	NA	NA	NA	NA	NA	NA	NA	NA	NA	NA	NA	NA	NA	NA	203933	253817	NA	106004	NA	NA
P38169	YBL098W	S000000194	BNA4	NA	NA	NA	NA	28780.4	150732	2.48623e+06	1.32861e+06	2.55237e+06	985569	37868.9	NA	NA	NA	NA	NA	3.85678e+06	4.24514e+06	2.94158e+06	2.52368e+06	NA	NA	NA	NA	161316	NA	NA	NA	6.78616e+06	1.31028e+07	4.65598e+06	4.1825e+06	NA	NA	NA	NA	NA	NA	NA	NA	2.69392e+06	2.94778e+06	4.65091e+06	3.4338e+06	NA	NA
P38172	YBL095W	S000000191	MRX3	NA	NA	200943	234524	935546	1.49014e+06	5.25547e+06	2.98098e+06	7.59186e+06	5.08704e+06	384046	372481	NA	NA	NA	NA	1.86645e+06	1.46108e+06	1.94146e+06	3.14071e+06	456664	424928	NA	NA	354496	1.54433e+06	NA	NA	5.75222e+06	6.73003e+06	5.51097e+06	5.98885e+06	598250	634661	604511	662981	NA	NA	NA	NA	1.06847e+06	825074	4.68142e+06	4.97273e+06	355827	351061
P38175	YBL090W	S000000186	MRP21	NA	NA	NA	NA	8.90004e+06	7.56402e+06	2.02385e+06	1.63172e+06	2.71607e+06	3.94139e+06	6.27276e+06	7.36256e+06	NA	NA	NA	NA	2.35959e+06	1.89012e+06	2.55214e+06	3.05023e+06	5.57092e+06	8.12475e+06	7.23623e+06	5.85376e+06	NA	NA	NA	NA	272020	196428	95155.8	176277	5.19613e+06	6.10605e+06	3.89175e+06	4.81917e+06	NA	NA	NA	NA	152096	152964	399301	329248	3.53612e+06	3.08517e+06
P38177	YBL086C	S000000182		NA	NA	NA	NA	NA	NA	407056	317842	NA	NA	NA	NA	NA	NA	NA	NA	651094	407585	175013	171460	NA	NA	NA	NA	NA	NA	NA	NA	NA	NA	298162	357319	NA	NA	NA	NA	NA	NA	NA	NA	1.1759e+06	274476	NA	332199	NA	NA
P38181	YBL079W	S000000175	NUP170	NA	NA	NA	NA	NA	NA	5.79098e+06	5.62857e+06	496816	296299	NA	32748.4	NA	NA	NA	NA	5.99328e+06	5.93696e+06	2.08651e+06	2.66621e+06	179884	222235	86656	NA	NA	NA	NA	NA	42917.4	42024.6	6.34458e+06	5.27616e+06	NA	NA	NA	NA	NA	NA	NA	NA	1.30272e+06	2.91936e+06	816521	608121	NA	NA
P38187	YBL067C	S000000163	UBP13	NA	NA	NA	NA	623416	466953	171835	191558	155947	203437	453053	513732	NA	NA	NA	NA	NA	NA	NA	NA	389273	351434	455430	511568	NA	NA	NA	NA	NA	NA	NA	NA	NA	NA	NA	NA	NA	NA	NA	NA	NA	NA	NA	NA	NA	NA
P38206	YBL020W	S000000116	RFT1	NA	NA	NA	NA	NA	NA	NA	NA	NA	NA	NA	NA	NA	NA	NA	NA	NA	NA	NA	NA	NA	NA	NA	NA	NA	NA	NA	NA	NA	NA	NA	NA	912386	604169	NA	1.14387e+06	NA	NA	NA	NA	NA	NA	NA	NA	NA	NA
P38216	YBR016W	S000000220		NA	NA	NA	NA	106559	935903	5.94872e+06	6.67945e+06	4.07046e+06	6.6701e+06	139276	NA	NA	NA	NA	NA	6.56688e+06	3.19796e+06	1.32555e+06	1.57162e+06	NA	NA	NA	NA	NA	NA	NA	NA	1.77335e+06	125581	6.96798e+06	5.94297e+06	NA	NA	NA	NA	NA	NA	NA	NA	5.08879e+06	7.55865e+06	1.07572e+07	8.06631e+06	NA	NA
P38219	YBR025C	S000000229	OLA1	3.52493e+06	3.33038e+06	3.25849e+06	4.03156e+06	285340	283762	2.10347e+06	4.55074e+06	1.14163e+06	1.15954e+06	836044	742150	3.74964e+06	3.57629e+06	4.61689e+06	6.47775e+06	2.30219e+06	1.10043e+06	2.9371e+06	3.28063e+06	688961	530279	1.20108e+06	1.27076e+06	3.21333e+06	1.98547e+06	7.78201e+06	6.4805e+06	3.17415e+06	1.75787e+06	4.59364e+06	4.55835e+06	509595	445261	481791	318381	NA	NA	783771	998731	1.49703e+06	3.15654e+06	1.83274e+06	2.0251e+06	773130	577368
P38228	YBR044C	S000000248	TCM62	NA	NA	NA	NA	4.30003e+06	3.5101e+06	1.21982e+06	1.20306e+06	1.37625e+06	1.36309e+06	3.37121e+06	3.88705e+06	NA	NA	NA	NA	973532	1.15895e+06	1.59832e+06	1.56152e+06	3.73042e+06	4.61171e+06	3.14846e+06	3.73917e+06	NA	NA	NA	NA	70398.5	74772.4	71591.7	35628.6	3.27086e+06	2.73221e+06	4.06846e+06	4.07449e+06	NA	NA	NA	NA	63417.8	NA	236356	204935	1.90312e+06	2.1387e+06
P38230	YBR046C	S000000250	ZTA1	NA	NA	NA	NA	271367	1.17273e+06	3.37948e+06	2.02925e+06	2.33495e+06	1.77809e+06	NA	NA	NA	NA	NA	NA	NA	387078	634450	727093	NA	NA	NA	NA	NA	NA	NA	NA	1.01531e+06	4.03015e+06	4.91372e+06	9.52002e+06	NA	NA	NA	NA	NA	NA	NA	NA	8.31573e+06	7.86716e+06	4.04043e+06	3.15655e+06	NA	NA
P38231	YBR047W	S000000251	FMP23	NA	NA	NA	NA	6.04201e+06	3.77355e+06	922157	792179	1.09064e+06	1.18416e+06	2.52598e+06	3.0035e+06	468459	261836	NA	NA	205696	175402	470056	548488	1.62955e+06	1.46986e+06	1.49426e+06	1.60411e+06	NA	NA	NA	NA	150202	NA	70517.6	117092	1.7639e+06	1.53172e+06	2.96047e+06	3.07366e+06	NA	NA	NA	NA	NA	NA	173313	140523	2.14818e+06	2.2584e+06
P38249	YBR079C	S000000283	RPG1	NA	NA	NA	NA	NA	214597	233283	458506	NA	NA	NA	NA	NA	NA	NA	NA	182641	242232	310415	611752	NA	NA	NA	NA	NA	NA	NA	NA	412536	NA	278678	313968	NA	NA	NA	NA	NA	NA	NA	NA	NA	NA	NA	NA	NA	NA
P38250	YBR086C	S000000290	IST2	NA	NA	NA	NA	NA	169298	858714	1.39724e+06	821012	582242	105476	NA	NA	NA	NA	NA	1.19832e+06	1.30918e+06	270634	376523	NA	NA	NA	NA	NA	NA	NA	420653	721698	736845	1.82381e+06	1.55949e+06	NA	NA	NA	NA	NA	NA	NA	NA	2.0315e+06	1.43351e+06	594951	625749	NA	NA
P38256	YBR096W	S000000300		NA	NA	NA	NA	NA	NA	2.45405e+06	2.97089e+06	NA	NA	NA	NA	NA	NA	NA	NA	1.76378e+06	NA	NA	NA	NA	NA	NA	NA	NA	NA	NA	NA	NA	NA	NA	NA	NA	NA	NA	NA	NA	NA	NA	NA	7.60749e+06	5.3747e+06	NA	NA	NA	NA
P38288	YBR162C	S000000366	TOS1	NA	NA	NA	NA	NA	NA	530093	469353	934163	454584	NA	NA	NA	NA	NA	NA	NA	NA	NA	206750	NA	NA	NA	NA	NA	NA	NA	NA	422342	NA	496008	485245	NA	NA	NA	NA	NA	NA	NA	NA	NA	NA	NA	256973	NA	NA
P38289	YBR163W	S000000367	EXO5	NA	NA	NA	NA	NA	430352	NA	NA	NA	NA	NA	NA	NA	NA	NA	NA	NA	NA	NA	NA	302352	219376	NA	NA	NA	NA	NA	NA	NA	NA	NA	NA	269404	262860	363687	303725	NA	NA	NA	NA	NA	NA	NA	NA	NA	NA
P38295	YBR177C	S000000381	EHT1	NA	NA	NA	NA	NA	NA	957619	666291	1.22742e+06	1.13975e+06	NA	NA	NA	NA	NA	NA	1.04708e+06	1.14892e+06	792262	669170	NA	NA	NA	NA	NA	NA	NA	NA	3.24283e+06	2.35233e+06	1.29646e+06	1.23588e+06	NA	NA	NA	NA	NA	NA	NA	NA	1.11046e+06	NA	930347	843971	NA	NA
P38297	YBR179C	S000000383	FZO1	NA	NA	NA	NA	NA	251490	1.01051e+06	1.48203e+06	1.80936e+06	1.67779e+06	49671.6	NA	NA	NA	NA	NA	4.36015e+06	5.62881e+06	2.40633e+06	1.95005e+06	NA	NA	NA	NA	218250	385661	NA	NA	5.41566e+06	4.13887e+06	1.85326e+06	1.5439e+06	NA	NA	NA	NA	NA	NA	NA	NA	1.33889e+06	1.0223e+06	2.47331e+06	1.69162e+06	NA	NA
P38300	YBR185C	S000000389	MBA1	NA	NA	NA	NA	3.30717e+06	5.10972e+06	2.61366e+06	2.12777e+06	4.54182e+06	4.46417e+06	2.3339e+06	2.33774e+06	NA	NA	NA	NA	3.75403e+06	3.3186e+06	2.45309e+06	2.13759e+06	2.32746e+06	3.45878e+06	1.8043e+06	1.95019e+06	NA	NA	NA	NA	737374	335065	216918	226729	2.27447e+06	4.23335e+06	2.20749e+06	2.61899e+06	NA	NA	NA	NA	812092	1.65708e+06	856281	988426	2.36492e+06	2.14647e+06
P38310	YBR207W	S000000411	FTH1	NA	NA	NA	NA	NA	NA	1.07366e+06	807785	793382	776638	226950	NA	NA	NA	NA	NA	202514	NA	566906	690784	NA	NA	NA	NA	NA	NA	NA	NA	NA	NA	357290	299234	NA	NA	NA	NA	NA	NA	NA	NA	439123	NA	286552	NA	NA	NA
P38314	YBR214W	S000000418	SDS24	NA	NA	NA	NA	NA	NA	NA	NA	NA	NA	NA	NA	NA	NA	NA	NA	405913	759752	144098	143288	NA	NA	NA	NA	NA	NA	NA	NA	154103	323928	164620	181548	NA	NA	NA	NA	NA	NA	NA	NA	NA	NA	NA	NA	NA	NA
P38323	YBR227C	S000000431	MCX1	1.89977e+06	2.82227e+06	2.66415e+06	3.35995e+06	1.88799e+07	1.67567e+07	6.8031e+06	5.89581e+06	7.46934e+06	7.92078e+06	1.98331e+07	2.01637e+07	2.15039e+06	921425	1.23148e+06	950298	4.70082e+06	6.47878e+06	5.33515e+06	4.65577e+06	1.76244e+07	1.87682e+07	1.50742e+07	1.52453e+07	1.56684e+06	2.80709e+06	890250	1.55344e+06	4.03299e+06	2.96216e+06	1.36312e+06	1.24793e+06	1.86805e+07	2.04448e+07	2.10737e+07	2.0496e+07	NA	NA	3.76652e+06	3.69806e+06	2.90859e+06	3.72321e+06	5.73001e+06	5.22062e+06	2.95161e+07	3.42964e+07
P38325	YBR230C	S000000434	OM14	NA	NA	3.66144e+06	2.49751e+06	1.61711e+06	1.13869e+06	5.43956e+06	1.99081e+06	5.28362e+06	1.79798e+06	1.33351e+06	1.62576e+06	1.69239e+06	2.62734e+06	2.04531e+06	3.43056e+06	5.28918e+06	1.01131e+07	9.68494e+06	5.65014e+06	NA	422215	876386	1.68842e+06	1.37462e+07	9.95961e+06	3.67257e+06	1.15667e+07	1.97903e+07	2.21024e+07	1.42212e+07	1.18244e+07	2.64728e+06	2.11614e+06	898701	901204	NA	NA	9.11663e+06	8.6739e+06	4.47478e+06	6.43018e+06	1.48815e+07	1.38227e+07	964773	1.39575e+06
P38329	YBR235W	S000000439	VHC1	NA	NA	NA	NA	NA	NA	748016	562492	NA	NA	NA	NA	NA	NA	NA	NA	634118	264403	502971	445957	NA	NA	NA	NA	NA	NA	NA	NA	712842	NA	621969	774114	NA	NA	NA	NA	NA	NA	NA	NA	403232	NA	NA	314374	NA	NA
P38339	YBR260C	S000000464	RGD1	NA	NA	NA	NA	564959	827459	461747	530860	829925	741495	1.0765e+06	1.26502e+06	2.59244e+06	3.00451e+06	1.38259e+06	987791	582721	540694	197013	NA	397761	549448	949696	1.08524e+06	5.38599e+06	1.29174e+07	968429	1.34275e+06	2.03231e+06	882391	363329	417332	955517	589669	306059	1.13452e+06	NA	NA	2.52475e+06	1.35941e+06	1.97414e+06	754208	646929	677821	1.53087e+06	1.19686e+06
P38341	YBR262C	S000000466	MIC12	NA	NA	NA	NA	223890	351170	4.82847e+06	2.80535e+06	3.07756e+06	4.77276e+06	NA	NA	NA	NA	NA	NA	2.24078e+06	3.08652e+06	7.05775e+06	6.37632e+06	NA	NA	NA	NA	NA	NA	NA	NA	5.64052e+06	3.55103e+06	4.02368e+06	3.78241e+06	NA	NA	NA	NA	NA	NA	NA	NA	960151	1.49128e+06	2.57871e+06	2.70676e+06	NA	NA
P38342	YBR265W	S000000469	TSC10	NA	NA	NA	NA	367858	594349	583202	507545	1.27861e+06	1.14796e+06	NA	NA	NA	NA	NA	NA	848267	1.0236e+06	484780	393103	NA	NA	NA	NA	NA	NA	NA	NA	1.2153e+06	873203	396391	328649	NA	266283	NA	NA	NA	NA	NA	NA	781061	781954	694343	560111	NA	NA
P38345	YBR269C	S000000473	SDH8	NA	NA	NA	NA	2.39087e+07	1.94884e+07	1.67402e+06	1.29848e+06	2.13342e+06	4.05496e+06	1.13072e+07	1.23164e+07	NA	NA	NA	NA	580822	647109	1.00649e+06	1.11597e+06	1.39192e+07	1.26866e+07	7.14516e+06	6.76661e+06	NA	NA	NA	NA	93672.5	NA	NA	NA	1.57899e+07	1.30085e+07	2.37605e+07	2.66821e+07	NA	NA	NA	NA	NA	NA	NA	NA	2.27258e+07	2.60922e+07
P38355	YBR287W	S000000491		NA	NA	NA	NA	914693	NA	1.20373e+06	NA	NA	NA	NA	NA	NA	NA	NA	NA	NA	NA	1.96023e+06	1.49512e+06	2.63073e+06	2.42899e+06	1.65088e+06	1.34337e+06	NA	NA	NA	NA	NA	NA	841472	945276	930599	1.55911e+06	1.14925e+06	1.30571e+06	NA	NA	NA	NA	1.70313e+06	2.32267e+06	867049	905842	2.25116e+06	2.6074e+06
P38428	YMR264W	S000004877	CUE1	NA	NA	NA	NA	NA	NA	541688	625622	328799	454174	NA	NA	NA	NA	NA	NA	NA	NA	NA	NA	NA	NA	NA	NA	NA	NA	NA	NA	NA	NA	579055	837876	NA	NA	NA	NA	NA	NA	NA	NA	680431	NA	389899	379923	NA	NA
P38523	YOR232W	S000005758	MGE1	NA	NA	NA	NA	9.82064e+06	8.90685e+06	4.0076e+06	3.70988e+06	2.45717e+06	3.02025e+06	8.08564e+06	8.19509e+06	NA	NA	NA	NA	2.29043e+06	2.0406e+06	3.21111e+06	3.04229e+06	8.12606e+06	7.98098e+06	6.37044e+06	6.29925e+06	NA	NA	NA	NA	653100	422282	384000	524905	8.87453e+06	8.02166e+06	1.10861e+07	1.18813e+07	NA	NA	NA	NA	928532	529188	1.22219e+06	950405	6.42916e+06	7.31957e+06
P38555	YER031C	S000000833	YPT31	NA	NA	NA	NA	669537	877646	6.85298e+06	6.85857e+06	7.84985e+06	8.07287e+06	144911	NA	707854	1.66686e+06	984563	NA	1.34833e+07	1.08706e+07	9.15036e+06	9.73264e+06	685383	850847	529073	682214	NA	NA	499125	NA	1.0132e+07	5.67681e+06	1.26974e+07	1.1949e+07	NA	NA	NA	NA	NA	NA	NA	NA	6.01777e+06	8.06231e+06	6.85977e+06	7.86666e+06	NA	NA
P38604	YHR072W	S000001114	ERG7	NA	NA	NA	NA	NA	328834	339755	398396	642565	501462	NA	NA	NA	NA	NA	NA	1.07613e+06	442747	517095	329831	NA	NA	NA	NA	NA	NA	NA	NA	1.14381e+06	535867	585274	513800	NA	NA	NA	NA	NA	NA	NA	NA	928728	1.3832e+06	281920	260407	NA	NA
P38623	YLR248W	S000004238	RCK2	NA	NA	NA	NA	NA	NA	NA	NA	146477	198091	NA	NA	NA	NA	NA	NA	NA	NA	NA	NA	NA	NA	NA	NA	NA	NA	NA	NA	91120.8	NA	166192	215108	NA	NA	NA	NA	NA	NA	NA	NA	NA	NA	NA	NA	NA	NA
P38626	YIL043C	S000001305	CBR1	NA	NA	447387	294327	215109	129241	4.43883e+06	3.88069e+06	4.47242e+06	2.81059e+06	533371	352328	908965	NA	39717.2	376257	6.04538e+06	4.58749e+06	4.80409e+06	4.28474e+06	627487	350248	1.00484e+06	862456	2.58449e+07	4.03909e+07	135182	64771.6	9.42629e+06	7.34779e+06	6.18011e+06	5.67187e+06	3.39212e+06	2.9612e+06	431185	269382	NA	NA	401263	388655	6.11957e+06	8.01366e+06	5.65932e+06	4.18954e+06	794804	973291
P38631	YLR342W	S000004334	FKS1	NA	NA	NA	NA	NA	82286.4	1.48297e+06	1.65952e+06	1.43108e+06	1.06208e+06	NA	158902	NA	NA	NA	NA	1.5841e+06	2.21307e+06	1.02126e+06	1.19815e+06	NA	NA	NA	NA	NA	NA	NA	NA	1.23547e+06	1.1984e+06	1.40634e+06	1.46226e+06	NA	NA	NA	NA	NA	NA	NA	NA	2.89827e+06	3.88756e+06	1.87402e+06	1.99723e+06	NA	NA
P38689	YHL011C	S000001003	PRS3	NA	NA	NA	NA	NA	NA	158753	242739	NA	NA	NA	NA	NA	NA	NA	NA	285574	403388	308482	357335	NA	NA	NA	NA	NA	NA	NA	NA	216144	NA	285714	296711	NA	NA	NA	NA	NA	NA	NA	NA	NA	NA	NA	NA	NA	NA
P38694	YHR039C	S000001081	MSC7	NA	NA	NA	NA	NA	75613.6	1.46019e+06	1.43715e+06	1.38505e+06	624384	691702	NA	NA	NA	NA	NA	2.45135e+06	1.6751e+06	1.41565e+06	2.01373e+06	NA	NA	NA	NA	NA	NA	NA	NA	1.43032e+06	865852	1.81914e+06	1.64781e+06	NA	NA	NA	NA	NA	NA	NA	NA	929120	1.1851e+06	1.14744e+06	1.10065e+06	NA	NA
P38695	YHR096C	S000001138	HXT5	NA	NA	NA	NA	NA	NA	NA	NA	NA	NA	NA	NA	NA	NA	NA	NA	NA	NA	NA	NA	NA	NA	NA	NA	NA	NA	NA	NA	373172	NA	464287	607540	NA	NA	NA	NA	NA	NA	NA	NA	1.41588e+06	1.04455e+06	270324	519411	NA	NA
P38698	YHR201C	S000001244	PPX1	NA	NA	NA	NA	182333	269551	133558	103287	NA	NA	NA	NA	NA	NA	NA	NA	NA	NA	NA	NA	NA	NA	NA	NA	NA	NA	NA	NA	NA	NA	NA	NA	180005	256758	191085	293552	NA	NA	NA	NA	NA	NA	NA	NA	NA	NA
P38701	YHL015W	S000001007	RPS20	NA	NA	2.6675e+06	2.82231e+06	960632	895440	2.6755e+06	4.97816e+06	1.49259e+06	1.1407e+06	1.53807e+06	1.44713e+06	NA	NA	NA	NA	2.80371e+06	3.65058e+06	1.98308e+06	2.37439e+06	1.22375e+06	1.08642e+06	1.25216e+06	1.38393e+06	4.05063e+06	3.58252e+06	8.72708e+06	5.573e+06	2.73131e+06	1.2181e+06	2.02435e+06	2.44382e+06	909105	395735	1.42646e+06	1.25285e+06	9.85827e+06	NA	NA	1.31491e+06	2.21152e+06	2.55463e+06	1.53737e+06	1.48979e+06	1.70247e+06	1.6367e+06
P38702	YHR002W	S000001044	LEU5	NA	NA	NA	NA	775355	543564	1.20796e+06	757489	1.14416e+06	1.79419e+06	468750	467138	NA	NA	NA	NA	1.79183e+06	2.6717e+06	1.09107e+06	1.01629e+06	1.13076e+06	1.08117e+06	500767	584097	NA	NA	NA	NA	1.73589e+06	1.51603e+06	1.81939e+06	1.88701e+06	856829	912538	982526	1.75851e+06	NA	NA	NA	NA	1.46634e+06	4.40681e+06	2.38385e+06	2.04983e+06	1.48294e+06	1.29331e+06
P38703	YHL003C	S000000995	LAG1	NA	NA	NA	NA	592906	NA	2.25123e+06	2.3982e+06	1.26506e+06	2.0108e+06	917611	NA	NA	NA	NA	NA	701238	NA	1.85632e+06	1.47239e+06	NA	NA	NA	NA	NA	NA	NA	NA	1.2122e+06	NA	1.78959e+06	1.56199e+06	NA	NA	NA	NA	NA	NA	NA	NA	1.92412e+06	1.09741e+07	671323	597955	NA	NA
P38705	YHR011W	S000001053	DIA4	NA	NA	NA	NA	2.36342e+06	1.82644e+06	1.51243e+06	941485	1.04278e+06	970297	2.79662e+06	2.33944e+06	106826	NA	NA	NA	900986	658955	927103	954139	2.88799e+06	2.77258e+06	1.60115e+06	1.93279e+06	NA	NA	NA	NA	279084	213063	63605.1	98078.1	2.3729e+06	1.97373e+06	2.44221e+06	2.43804e+06	NA	NA	NA	NA	153770	159378	545797	384366	1.03217e+06	885911
P38708	YHR020W	S000001062		NA	NA	NA	NA	NA	NA	520521	923394	NA	NA	NA	NA	NA	NA	NA	NA	188305	392261	327187	573566	NA	NA	NA	NA	NA	NA	NA	NA	356491	NA	717253	863527	NA	NA	NA	NA	NA	NA	NA	NA	444522	563560	312071	303907	NA	NA
P38711	YHR021C	S000001063	RPS27B	6.68988e+07	4.89802e+07	1.5651e+07	1.76328e+07	1.73883e+06	3.41727e+06	1.38057e+07	1.3849e+07	6.60836e+06	1.07628e+07	3.26809e+06	3.26e+06	1.15645e+07	9.19711e+06	1.51994e+07	1.22271e+07	1.15006e+07	1.19799e+07	1.25574e+07	1.41024e+07	3.02414e+06	1.34594e+06	2.8529e+06	2.94249e+06	1.09979e+07	1.0815e+07	2.05257e+07	2.55723e+07	7.08483e+06	1.07123e+07	1.41606e+07	1.88419e+07	1.80195e+06	1.12736e+06	1.25825e+06	1.61818e+06	NA	NA	6.07404e+06	6.79734e+06	4.54355e+06	7.05187e+06	7.65096e+06	8.09289e+06	NA	NA
P38713	YHR073W	S000001115	OSH3	NA	NA	NA	NA	1.43725e+07	5.06843e+06	3.42879e+06	3.25016e+06	NA	NA	1.98123e+07	2.69599e+07	NA	NA	NA	NA	6.36846e+06	438902	2.78824e+06	2.69743e+06	1.83106e+06	9.04521e+06	NA	NA	2.65698e+06	NA	NA	NA	NA	NA	373495	325709	2.49638e+07	2.65659e+07	1.04405e+07	3.0056e+07	NA	NA	NA	NA	NA	NA	NA	NA	NA	NA
P38714	YHR091C	S000001133	MSR1	NA	NA	420264	208959	4.59405e+06	4.72613e+06	1.10726e+06	847538	1.74896e+06	1.60632e+06	3.03923e+06	3.70404e+06	683477	542101	302728	352803	1.853e+06	1.79515e+06	1.17031e+06	1.20384e+06	3.42653e+06	5.53428e+06	3.0982e+06	2.80009e+06	NA	166473	NA	NA	535928	415240	51387.2	96211.6	3.40021e+06	4.26546e+06	3.25038e+06	2.79885e+06	NA	NA	NA	NA	93044.1	NA	49263.2	183526	2.62607e+06	3.21369e+06
P38715	YHR104W	S000001146	GRE3	NA	NA	NA	NA	NA	NA	NA	NA	NA	NA	NA	NA	NA	NA	NA	NA	NA	NA	NA	NA	NA	NA	NA	NA	NA	NA	NA	NA	NA	NA	NA	NA	NA	293381	350651	373985	NA	NA	NA	NA	NA	NA	NA	NA	NA	NA
P38719	YHR169W	S000001212	DBP8	NA	NA	NA	NA	256765	NA	NA	153195	NA	NA	NA	NA	NA	NA	NA	NA	119194	NA	207556	209375	NA	278460	326519	328063	NA	NA	NA	NA	NA	NA	NA	NA	NA	NA	NA	NA	NA	NA	NA	NA	NA	NA	NA	NA	NA	NA
P38720	YHR183W	S000001226	GND1	NA	NA	NA	NA	NA	NA	469276	1.85339e+06	NA	NA	NA	NA	NA	NA	NA	NA	658879	NA	NA	121295	NA	NA	NA	NA	791219	375827	711011	826536	569156	809765	779748	771612	NA	NA	NA	NA	NA	NA	NA	NA	NA	NA	NA	NA	NA	NA
P38746	YHL014C	S000001006	YLF2	NA	NA	NA	NA	2.07172e+06	2.80952e+06	660687	693536	570125	679061	2.05257e+06	1.50804e+06	NA	NA	NA	NA	154844	311796	609840	573810	2.65567e+06	2.59421e+06	1.96079e+06	1.85564e+06	NA	NA	NA	NA	NA	NA	NA	NA	1.54264e+06	1.89552e+06	1.7159e+06	1.58664e+06	NA	NA	NA	NA	NA	NA	231144	357179	1.05905e+06	1.40948e+06
P38754	YHL001W	S000000993	RPL14B	NA	NA	NA	NA	314478	NA	1.51252e+06	1.17573e+06	722602	450743	298343	184085	NA	NA	NA	NA	217462	302065	461561	593629	NA	212699	135918	327820	714274	873003	2.19526e+06	871590	1.46434e+06	533433	887727	1.0581e+06	311299	NA	NA	NA	4.36465e+06	4.77749e+06	217994	NA	612349	904998	968243	623555	NA	NA
P38755	YHR001W	S000001043	OSH7	NA	NA	NA	NA	NA	27768.9	325299	913922	253113	361785	48519.7	NA	NA	NA	NA	NA	677453	1.62076e+06	462256	984720	NA	NA	NA	NA	NA	NA	NA	NA	66955.5	97479.1	1.87665e+06	1.82491e+06	NA	NA	NA	NA	NA	NA	NA	NA	306111	144211	225670	205228	NA	NA
P38756	YHR003C	S000001045	TCD1	NA	NA	NA	NA	137395	270110	1.11357e+06	1.28489e+06	1.64385e+06	1.6179e+06	NA	NA	NA	NA	NA	NA	1.79383e+06	1.55371e+06	1.09964e+06	1.25174e+06	NA	NA	NA	NA	NA	NA	NA	NA	3.93058e+06	1.91974e+06	1.35664e+06	1.56137e+06	NA	NA	NA	NA	NA	NA	NA	NA	680284	427492	1.64726e+06	1.68304e+06	NA	NA
P38771	YHR038W	S000001080	RRF1	NA	NA	NA	NA	642301	463676	602326	364412	489097	468572	838903	741273	NA	NA	NA	NA	912975	973944	477761	669593	1.51896e+06	844479	912908	868123	NA	NA	NA	NA	NA	NA	NA	NA	810195	736375	807943	663896	NA	NA	313715	385764	NA	NA	NA	NA	NA	NA
P38775	YHR045W	S000001087		NA	NA	NA	NA	NA	NA	755837	1.04622e+06	NA	NA	NA	NA	NA	NA	NA	NA	1.08458e+06	1.02235e+06	484571	549742	NA	NA	NA	NA	NA	NA	NA	NA	1.1017e+06	1.7181e+06	1.20971e+06	1.02494e+06	NA	NA	NA	NA	NA	NA	NA	NA	533645	577381	464870	595250	NA	NA
P38783	YHR059W	S000001101	FYV4	NA	NA	NA	NA	2.15093e+06	5.28553e+06	NA	NA	1.21103e+06	NA	1.07907e+06	1.28778e+06	NA	NA	NA	NA	NA	437882	NA	NA	2.11124e+06	2.39228e+06	2.052e+06	1.38956e+06	NA	NA	NA	NA	NA	NA	NA	NA	3.63068e+06	3.27951e+06	NA	665872	NA	NA	NA	NA	NA	NA	NA	NA	820726	822251
P38784	YHR060W	S000001102	VMA22	NA	NA	NA	NA	NA	NA	454264	484656	669982	NA	NA	NA	NA	NA	NA	NA	NA	NA	130421	170603	NA	NA	NA	NA	NA	NA	NA	NA	379849	NA	273606	312565	NA	NA	NA	NA	NA	NA	NA	NA	NA	NA	102685	175145	NA	NA
P38787	YHR063C	S000001105	PAN5	NA	NA	NA	NA	6.15876e+06	5.43577e+06	1.20702e+06	1.24289e+06	1.18776e+06	1.41382e+06	2.83687e+06	2.76114e+06	NA	NA	NA	NA	220451	178161	383959	236176	2.28348e+06	2.66341e+06	974385	974800	NA	NA	NA	NA	247516	NA	94354	70628.5	6.91074e+06	7.27124e+06	4.99727e+06	5.4515e+06	NA	NA	NA	NA	226820	491447	NA	NA	3.02047e+06	3.34738e+06
P38788	YHR064C	S000001106	SSZ1	NA	NA	NA	NA	NA	NA	NA	NA	NA	NA	NA	NA	NA	NA	NA	NA	247433	322388	NA	NA	NA	NA	NA	NA	NA	NA	549550	294698	234554	222178	190599	237380	NA	NA	NA	NA	NA	NA	NA	NA	NA	NA	NA	NA	NA	NA
P38790	YHR067W	S000001109	HTD2	NA	NA	NA	NA	486856	539728	NA	NA	267550	493085	511747	NA	NA	NA	NA	NA	NA	257656	NA	284086	760116	866978	696899	NA	NA	NA	NA	NA	NA	NA	NA	NA	543580	744637	805927	773749	NA	NA	NA	NA	NA	NA	NA	NA	NA	NA
P38793	YHR070W	S000001112	TRM5	NA	NA	NA	NA	1.03199e+06	968655	333910	225270	331470	398591	955834	1.05065e+06	NA	NA	NA	NA	107928	103355	137403	177215	542176	662141	348403	451398	NA	NA	NA	NA	190318	340328	43012.1	56437.1	1.94809e+06	1.60415e+06	1.86097e+06	1.59529e+06	NA	NA	NA	NA	NA	334564	152219	112416	1.36265e+06	1.11356e+06
P38797	YHR076W	S000001118	PTC7	NA	NA	NA	NA	1.62324e+07	1.08018e+07	8.31307e+06	6.71858e+06	7.61482e+06	8.82298e+06	9.82412e+06	1.07989e+07	3.9007e+06	5.15671e+06	2.81716e+06	3.47907e+06	2.53589e+06	1.75845e+06	5.6501e+06	4.81499e+06	1.26867e+07	1.32454e+07	1.14192e+07	1.04848e+07	1.26101e+06	2.28321e+06	806833	2.51559e+06	1.33634e+07	5.83478e+06	9.13629e+06	9.47049e+06	7.38437e+06	8.95907e+06	1.34658e+07	1.42387e+07	1.89935e+06	3.13719e+06	8.76938e+06	7.73232e+06	9.48844e+06	1.11687e+07	2.17014e+07	1.84357e+07	7.54143e+06	8.12393e+06
P38804	YHR087W	S000001129	RTC3	NA	NA	NA	NA	654968	875381	870525	509486	1.02305e+06	1.32309e+06	NA	NA	NA	NA	NA	NA	NA	NA	NA	NA	NA	NA	NA	NA	NA	NA	NA	NA	2.04974e+06	3.31492e+06	1.26249e+06	890065	NA	NA	NA	NA	NA	NA	NA	NA	1.62002e+06	NA	965965	1.20722e+06	NA	NA
P38809	YHR097C	S000001139		481652	623948	2.20742e+06	1.57916e+06	415732	NA	554318	629209	NA	305130	1.5285e+06	1.74518e+06	NA	NA	NA	NA	NA	NA	NA	NA	NA	NA	NA	NA	1.91482e+06	1.83188e+06	1.27305e+06	2.19147e+06	365805	478560	371316	429329	198661	NA	617335	673099	NA	NA	2.50456e+06	2.54394e+06	568200	384134	518124	727317	605969	693364
P38812	YHR100C	S000001142	GEP4	NA	NA	NA	NA	2.8749e+06	2.94871e+06	1.12477e+06	1.14343e+06	1.36552e+06	2.21067e+06	1.83564e+06	1.93625e+06	NA	NA	NA	NA	478958	771982	737747	778728	1.51589e+06	1.20975e+06	1.00133e+06	588025	NA	NA	NA	NA	270488	NA	334142	409960	2.3821e+06	2.23832e+06	2.51261e+06	3.14648e+06	NA	NA	NA	NA	526744	752345	499756	460253	1.45039e+06	1.83154e+06
P38815	YHR105W	S000001147	YPT35	NA	NA	NA	NA	126469	NA	313647	362416	541757	285437	130664	NA	NA	NA	NA	NA	NA	NA	389617	603669	NA	NA	NA	NA	NA	NA	NA	NA	NA	NA	NA	NA	NA	NA	NA	NA	NA	NA	NA	NA	NA	NA	NA	NA	NA	NA
P38816	YHR106W	S000001148	TRR2	NA	NA	NA	NA	571822	245031	NA	NA	63092	96457.2	136279	231244	NA	NA	NA	NA	NA	NA	NA	NA	NA	NA	NA	NA	NA	NA	NA	NA	NA	NA	NA	NA	959448	1.04932e+06	865200	653961	NA	NA	NA	NA	NA	NA	NA	NA	560104	661353
P38820	YHR111W	S000001153	UBA4	NA	NA	NA	NA	NA	NA	NA	NA	NA	NA	NA	NA	NA	1.4101e+06	NA	240845	396652	508056	238100	168005	NA	NA	NA	NA	NA	NA	414671	258095	NA	NA	NA	NA	NA	NA	NA	NA	NA	NA	NA	NA	NA	NA	NA	NA	NA	NA
P38821	YHR113W	S000001155	APE4	NA	NA	NA	NA	594163	219658	NA	NA	NA	99152.6	224479	262688	NA	NA	NA	NA	NA	NA	NA	NA	NA	NA	NA	NA	NA	NA	NA	NA	NA	NA	NA	NA	NA	NA	436951	317301	NA	NA	NA	NA	NA	NA	NA	NA	390631	277556
P38824	YHR116W	S000001158	COX23	NA	NA	NA	NA	1.42498e+06	698331	1.00646e+06	1.19266e+06	988189	1.38267e+06	1.11641e+06	1.0489e+06	3.9598e+06	NA	2.17843e+06	NA	609526	585612	1.16659e+06	1.53057e+06	858747	1.09769e+06	672822	1.18691e+06	NA	NA	NA	NA	NA	NA	629781	532881	NA	NA	NA	NA	NA	NA	848538	820611	863289	NA	560659	585343	NA	NA
P38825	YHR117W	S000001159	TOM71	NA	NA	NA	NA	926500	1.29638e+06	5.98787e+06	5.60815e+06	1.14062e+07	7.16498e+06	2.46075e+06	2.19585e+06	3.61336e+06	1.57389e+06	NA	NA	8.33435e+06	3.81427e+07	9.12741e+06	9.70738e+06	1.45224e+06	668104	2.75252e+06	3.04778e+06	1.2637e+07	3.61337e+07	5.46378e+06	1.32193e+06	5.39309e+07	4.56779e+07	9.8923e+06	8.69732e+06	1.73997e+06	1.14249e+06	370815	397093	3.30671e+06	5.64355e+06	7.34694e+06	5.2378e+06	8.98431e+06	8.83723e+06	1.83778e+07	1.29601e+07	995427	699764
P38845	YHR146W	S000001189	CRP1	NA	NA	5.14769e+06	4.06341e+06	NA	NA	NA	147512	393904	388898	1.29487e+06	1.06096e+06	NA	NA	NA	NA	NA	NA	407341	429232	NA	NA	1.51832e+06	1.04794e+06	845684	3.88167e+06	441161	980422	NA	NA	319701	503899	761294	706325	1.18049e+06	659120	NA	NA	2.08203e+06	2.29259e+06	1.48753e+06	NA	309103	NA	NA	NA
P38851	YHR155W	S000001198	LAM1	NA	NA	NA	NA	NA	NA	NA	NA	NA	NA	NA	NA	NA	NA	NA	NA	NA	NA	NA	NA	NA	NA	NA	NA	NA	NA	NA	NA	255831	NA	238159	254371	NA	NA	NA	NA	NA	NA	NA	NA	NA	NA	NA	NA	NA	NA
P38860	YHR168W	S000001211	MTG2	NA	NA	NA	298002	2.26751e+06	2.25239e+06	819440	876576	1.02518e+06	871363	3.53068e+06	3.16136e+06	378208	492496	251938	194616	1.5021e+06	1.35341e+06	1.13326e+06	1.31822e+06	3.10545e+06	4.08829e+06	3.7522e+06	3.26989e+06	NA	NA	NA	NA	277278	243709	63944.3	60300.4	1.21018e+06	1.22532e+06	1.19118e+06	1.63891e+06	NA	NA	NA	NA	134897	77056.6	222543	247958	2.16076e+06	1.72026e+06
P38873	YHR186C	S000001229	KOG1	NA	NA	NA	NA	NA	NA	346738	637354	NA	NA	NA	NA	NA	NA	NA	NA	277866	403255	128631	91372.6	NA	NA	NA	NA	NA	NA	NA	NA	NA	NA	537580	430215	NA	NA	NA	NA	NA	NA	NA	NA	NA	NA	NA	NA	NA	NA
P38875	YHR188C	S000001231	GPI16	NA	NA	NA	NA	NA	NA	400242	311274	NA	286279	NA	NA	NA	NA	NA	NA	NA	226423	380397	310436	NA	NA	NA	NA	NA	NA	NA	NA	NA	NA	586250	407129	NA	NA	NA	NA	NA	NA	NA	NA	311965	335294	352093	391589	NA	NA
P38876	YHR189W	S000001232	PTH1	NA	NA	NA	NA	NA	NA	NA	NA	NA	NA	NA	NA	NA	NA	NA	NA	NA	NA	NA	NA	NA	NA	NA	NA	NA	NA	NA	NA	NA	NA	NA	NA	485153	334098	457717	1.04372e+06	NA	NA	NA	NA	NA	NA	NA	NA	NA	NA
P38879	YHR193C	S000001236	EGD2	NA	NA	NA	NA	NA	NA	NA	NA	NA	NA	NA	NA	NA	NA	NA	NA	NA	NA	NA	NA	NA	NA	NA	NA	NA	NA	NA	NA	452715	NA	460237	448525	NA	NA	NA	NA	NA	NA	NA	NA	NA	NA	NA	NA	NA	NA
P38880	YHR194W	S000001237	MDM31	NA	NA	NA	NA	NA	NA	NA	NA	NA	NA	NA	NA	NA	NA	NA	NA	NA	NA	1.07192e+06	897795	NA	NA	NA	NA	NA	NA	NA	NA	NA	1.62166e+06	703942	932243	NA	NA	NA	NA	NA	NA	NA	NA	NA	NA	1.29992e+06	1.71786e+06	NA	NA
P38881	YHR195W	S000001238	NVJ1	NA	NA	NA	NA	NA	NA	1.18547e+06	1.16137e+06	1.06797e+06	1.48571e+06	NA	NA	NA	NA	NA	NA	604892	NA	NA	972001	NA	NA	NA	NA	NA	NA	NA	NA	1.78636e+06	NA	1.34256e+06	1.3121e+06	NA	NA	NA	NA	NA	NA	NA	NA	1.4242e+06	2.13565e+06	760955	NA	NA	NA
P38884	YHR198C	S000001241	AIM18	NA	NA	NA	NA	126052	703952	1.21192e+07	9.97775e+06	9.48671e+06	7.37117e+06	85487.8	119147	NA	NA	NA	NA	6.05076e+06	4.1393e+06	1.31269e+07	1.25859e+07	NA	NA	NA	NA	NA	NA	NA	NA	8.27349e+06	6.61477e+06	9.2473e+06	8.4674e+06	NA	NA	NA	NA	NA	NA	NA	NA	3.50455e+06	4.55926e+06	1.08987e+07	1.28224e+07	NA	NA
P38885	YHR199C	S000001242	AIM46	NA	NA	NA	NA	191710	281738	1.62791e+06	1.36875e+06	4.5224e+06	1.5256e+06	85403.1	94002.8	NA	NA	NA	NA	448118	606955	729994	917785	NA	NA	NA	NA	1.50178e+06	NA	NA	NA	5.10025e+06	1.95024e+06	1.63828e+06	2.00556e+06	830040	915961	559672	597296	NA	NA	468085	NA	855458	524892	3.21632e+06	2.38582e+06	NA	NA
P38891	YHR208W	S000001251	BAT1	2.83798e+07	2.53641e+07	2.53315e+07	2.06191e+07	3.56498e+08	2.19325e+08	1.2058e+08	9.18969e+07	9.18653e+07	8.53112e+07	3.42035e+08	3.13253e+08	2.83418e+07	2.45753e+07	1.96927e+07	1.89343e+07	5.41691e+07	3.42059e+07	1.05688e+08	8.27387e+07	2.3256e+08	3.12998e+08	2.35087e+08	2.3839e+08	1.49575e+07	1.63996e+07	8.37219e+06	9.2384e+06	2.97354e+07	3.56786e+07	1.76178e+07	1.61512e+07	3.0927e+08	2.78653e+08	4.20961e+08	4.54508e+08	7.33208e+06	8.0788e+06	1.07769e+07	8.40102e+06	1.42659e+07	1.21724e+07	2.56829e+07	2.3431e+07	2.13983e+08	2.40635e+08
P38909	YOR037W	S000005563	CYC2	NA	NA	NA	NA	140158	152796	2.06827e+06	1.18551e+06	2.10216e+06	1.72283e+06	41248.4	34612.4	NA	NA	NA	NA	2.20374e+06	1.43391e+06	2.19195e+06	2.05821e+06	NA	NA	NA	NA	NA	NA	NA	NA	1.3097e+06	305448	1.32725e+06	985786	NA	NA	NA	NA	NA	NA	NA	NA	388475	209858	1.12162e+06	1.09329e+06	NA	NA
P38910	YOR020C	S000005546	HSP10	3.17137e+06	1.67284e+06	1.76871e+06	1.44739e+06	1.42763e+08	1.20046e+08	2.04992e+07	1.762e+07	2.05845e+07	2.12236e+07	8.40361e+07	8.44339e+07	3.40084e+06	2.48294e+06	NA	3.93495e+06	1.72451e+07	1.97723e+07	2.92529e+07	2.58863e+07	1.06369e+08	1.03417e+08	9.62619e+07	8.37866e+07	1.30881e+06	527147	509507	653084	3.12586e+06	6.50686e+06	2.57165e+06	2.60106e+06	9.83399e+07	8.48405e+07	8.82304e+07	1.0561e+08	NA	NA	NA	NA	2.602e+06	682566	3.72132e+06	4.29338e+06	5.97849e+07	7.32565e+07
P38911	YML074C	S000004539	FPR3	NA	NA	NA	NA	NA	NA	573894	638829	NA	NA	563863	NA	895647	1.32908e+06	NA	NA	NA	NA	594849	814018	290317	320292	412540	407783	1.20161e+06	971468	1.55245e+06	1.64314e+06	547084	NA	389417	492711	NA	NA	NA	NA	NA	NA	NA	NA	805876	NA	322356	302654	NA	NA
P38921	YNL003C	S000004948	PET8	NA	NA	NA	NA	1.22065e+06	1.76557e+06	536126	NA	1.21832e+06	1.15322e+06	905259	819975	NA	NA	NA	NA	1.58902e+06	2.29943e+06	683394	760217	1.47047e+06	1.84904e+06	702656	790745	410465	NA	NA	NA	1.94128e+06	1.24978e+06	579517	623702	1.3085e+06	1.80651e+06	1.45896e+06	1.36437e+06	NA	NA	NA	NA	393267	908570	1.04079e+06	842677	579721	952239
P38929	YGL006W	S000002974	PMC1	NA	NA	NA	NA	1.57219e+07	430032	4.69492e+06	6.41694e+06	6.49859e+06	5.1465e+06	149560	216151	NA	NA	NA	NA	7.25992e+06	5.55182e+06	6.38269e+06	4.57801e+06	NA	NA	NA	NA	NA	NA	NA	NA	5.45052e+06	3.00751e+06	5.54334e+06	4.5987e+06	NA	NA	NA	NA	NA	NA	NA	NA	1.00415e+07	1.52265e+07	6.14127e+06	6.40481e+06	NA	NA
P38934	YOR198C	S000005724	BFR1	NA	NA	NA	NA	NA	NA	249997	408435	NA	NA	NA	NA	NA	NA	NA	NA	536526	273156	288786	375377	NA	NA	NA	NA	NA	NA	NA	NA	NA	NA	200400	186923	NA	NA	NA	NA	NA	NA	NA	NA	628305	344917	292827	262015	NA	NA
P38958	YDR079W	S000002486	PET100	NA	NA	NA	NA	108279	605218	2.94721e+06	2.56979e+06	2.68572e+06	3.68185e+06	110746	NA	NA	NA	NA	NA	458263	755873	2.78643e+06	3.02452e+06	NA	NA	NA	NA	NA	NA	NA	NA	3.77206e+06	3.2137e+06	3.30956e+06	3.29364e+06	NA	NA	NA	NA	NA	NA	NA	NA	4.19726e+06	3.55824e+06	7.11186e+06	6.70033e+06	NA	NA
P38966	YDR089W	S000002496		NA	NA	NA	NA	NA	NA	469135	416657	274045	399223	235166	NA	NA	NA	NA	NA	652493	379094	367531	288677	NA	NA	NA	NA	NA	NA	NA	NA	281566	175177	282240	381030	NA	NA	NA	NA	NA	NA	NA	NA	457707	282810	141278	203198	NA	NA
P38968	YDL195W	S000002354	SEC31	NA	NA	NA	NA	NA	NA	NA	NA	NA	NA	NA	NA	NA	NA	NA	NA	162783	253476	NA	NA	NA	NA	NA	NA	NA	NA	NA	NA	NA	303934	294924	283567	NA	NA	NA	NA	NA	NA	NA	NA	NA	NA	NA	NA	NA	NA
P38969	YOR266W	S000005792	PNT1	NA	NA	NA	NA	1.20809e+06	1.72162e+06	589564	400166	1.424e+06	1.58938e+06	722125	809546	NA	NA	NA	NA	993897	904138	698680	746424	1.64225e+06	1.94895e+06	752381	692667	NA	NA	NA	NA	NA	NA	54364.5	83605.2	1.00835e+06	1.06741e+06	603539	643202	NA	NA	NA	NA	NA	NA	NA	NA	695752	670927
P38988	YDL198C	S000002357	GGC1	1.5184e+08	1.28604e+08	2.55253e+07	1.88512e+07	1.6426e+07	3.19897e+07	3.3663e+07	2.83074e+07	6.44436e+07	5.85704e+07	8.60388e+06	7.2293e+06	4.05851e+07	4.80025e+07	1.65135e+08	1.81844e+08	2.77128e+07	4.01524e+07	6.61355e+07	6.04318e+07	1.39587e+07	1.03863e+07	2.97894e+07	2.87634e+07	3.91252e+07	2.53608e+07	2.85646e+07	6.23406e+07	1.03239e+08	1.02911e+08	5.93497e+07	6.53941e+07	7.82233e+06	8.54963e+06	1.44274e+07	1.53121e+07	9.08593e+07	1.22594e+08	5.37462e+07	5.4329e+07	4.85601e+07	5.67338e+07	9.99788e+07	8.80222e+07	1.93652e+07	1.67168e+07
P38992	YDR297W	S000002705	SUR2	NA	NA	NA	NA	NA	NA	426143	531295	NA	NA	NA	NA	NA	NA	NA	NA	506647	635647	NA	153256	NA	NA	NA	NA	NA	NA	NA	NA	262186	401597	528689	275017	NA	NA	NA	NA	NA	NA	NA	NA	525031	2.00442e+06	213073	269599	NA	NA
P38994	YDR208W	S000002616	MSS4	NA	NA	NA	NA	NA	NA	NA	NA	379092	369606	NA	NA	NA	NA	NA	NA	NA	NA	NA	NA	NA	NA	NA	NA	NA	NA	NA	NA	NA	NA	221775	219753	NA	NA	NA	NA	NA	NA	NA	NA	333167	NA	NA	233520	NA	NA
P38998	YIR034C	S000001473	LYS1	NA	NA	NA	NA	103862	245910	1.26745e+06	770059	1.44757e+06	873962	89665.4	38741.9	NA	NA	NA	NA	121984	159217	1.20736e+06	1.47528e+06	NA	NA	196983	361136	6.94856e+06	5.53527e+06	132922	105651	4.06877e+06	1.77088e+06	5.63431e+06	6.57486e+06	303072	237876	280252	215956	NA	NA	NA	NA	618320	225450	2.67618e+06	4.1169e+06	125785	46637.1
P39002	YIL009W	S000001271	FAA3	NA	NA	NA	NA	370372	NA	515298	440089	714599	468603	NA	NA	NA	NA	NA	NA	417271	538135	418436	NA	NA	NA	NA	NA	NA	NA	NA	NA	411959	NA	370370	299109	NA	NA	NA	NA	NA	NA	NA	NA	391857	633545	331151	369573	NA	NA
P39003	YDR343C	S000002751	HXT6	NA	NA	NA	NA	2.25461e+06	830137	2.42468e+06	2.82088e+06	1.13606e+06	3.5927e+06	1.14943e+06	708105	NA	NA	NA	NA	589214	476472	862702	1.28322e+06	2.26117e+06	2.48715e+06	NA	NA	NA	NA	NA	NA	NA	NA	1.29687e+06	953410	NA	NA	NA	NA	NA	NA	NA	NA	1.94355e+06	1.772e+06	290328	269081	NA	NA
P39004	YDR342C	S000002750	HXT7	NA	NA	NA	NA	3.44558e+06	2.04594e+06	1.95646e+06	2.5298e+06	4.44702e+06	4.88685e+06	836849	961749	795097	2.15189e+06	NA	NA	3.15583e+06	5.19735e+06	3.43825e+06	4.23026e+06	5.83283e+06	7.31379e+06	1.3992e+06	1.35923e+06	NA	NA	NA	NA	580107	469922	1.66501e+06	1.2132e+06	1.28107e+06	571289	250288	478788	NA	NA	NA	NA	5.17689e+06	7.04514e+06	1.51363e+06	2.03859e+06	4.21926e+06	3.4027e+06
P39006	YNL169C	S000005113	PSD1	4.99934e+06	3.56993e+06	888509	626080	988331	2.74226e+06	8.9571e+06	9.04682e+06	1.87887e+07	1.58222e+07	827481	637656	1.55065e+06	1.63686e+06	598142	713150	8.69017e+06	7.5084e+06	8.37368e+06	7.02881e+06	NA	588940	332834	122226	6.47352e+06	7.67256e+06	186365	181060	1.04891e+07	1.40334e+07	1.23237e+07	1.10492e+07	1.05752e+06	883339	107189	346594	NA	NA	1.24286e+06	1.2388e+06	1.48009e+07	1.02452e+07	1.36039e+07	1.29294e+07	1.72086e+06	1.65808e+06
P39007	YGL022W	S000002990	STT3	NA	NA	NA	NA	NA	NA	NA	NA	NA	NA	NA	NA	NA	NA	NA	NA	NA	NA	NA	NA	NA	NA	NA	NA	NA	NA	NA	NA	465572	NA	424920	560253	NA	NA	NA	NA	NA	NA	NA	NA	818162	1.77205e+06	823838	247652	NA	NA
P39015	YLR150W	S000004140	STM1	1.11555e+07	7.95856e+06	4.81101e+06	3.17763e+06	488278	470775	1.08486e+06	960041	500893	1.07428e+06	983245	1.50691e+06	2.53645e+06	1.48307e+06	NA	1.94541e+06	824213	865264	939322	688005	379671	320406	977217	1.74855e+06	7.13503e+06	1.06e+07	3.98445e+06	6.01212e+06	1.03809e+06	1.02066e+06	872257	1.18719e+06	933389	903530	1.18113e+06	1.45806e+06	9.26416e+06	1.1827e+07	3.05189e+06	3.34913e+06	566781	2.34923e+06	1.03499e+06	917085	447376	568221
P39076	YIL142W	S000001404	CCT2	NA	NA	NA	NA	NA	NA	NA	NA	NA	NA	NA	NA	NA	NA	NA	NA	233185	227853	NA	123307	NA	NA	NA	NA	NA	NA	NA	NA	362100	NA	71416.9	NA	NA	NA	NA	NA	NA	NA	NA	NA	NA	NA	NA	NA	NA	NA
P39102	YLR090W	S000004080	XDJ1	NA	NA	NA	NA	NA	NA	1.33248e+06	1.18629e+06	NA	NA	NA	NA	NA	NA	NA	NA	5.17829e+06	6.33089e+06	1.76365e+06	1.43964e+06	1.41122e+06	1.43116e+06	NA	NA	NA	NA	NA	NA	169301	NA	1.00866e+06	1.51559e+06	NA	NA	NA	NA	NA	NA	NA	NA	NA	NA	NA	NA	NA	NA
P39103	YML129C	S000004598	COX14	NA	NA	NA	NA	1.3851e+06	2.236e+06	5.96651e+06	3.15684e+06	6.53461e+06	7.36643e+06	1.04813e+06	1.2145e+06	NA	NA	NA	NA	9.55549e+06	8.63926e+06	5.06209e+06	4.65514e+06	2.0925e+06	1.46052e+06	884815	1.44342e+06	NA	NA	NA	NA	5.01738e+06	2.01486e+06	2.78976e+06	2.7716e+06	1.1032e+06	1.25862e+06	1.22236e+06	956680	NA	NA	NA	NA	2.92054e+06	8.8952e+06	5.77398e+06	3.70629e+06	738096	866880
P39107	YPL050C	S000005971	MNN9	NA	NA	NA	NA	NA	NA	800259	533958	NA	342051	NA	NA	NA	NA	NA	NA	717838	644408	392293	576615	NA	NA	NA	NA	NA	NA	NA	NA	950643	NA	665654	818899	NA	NA	NA	NA	NA	NA	NA	NA	703239	485442	588725	565916	NA	NA
P39109	YDR135C	S000002542	YCF1	NA	NA	NA	NA	114077	612850	557104	505572	322294	338367	NA	307968	NA	NA	NA	NA	470451	211149	556944	543896	NA	NA	NA	NA	NA	NA	NA	NA	663882	182793	985118	586216	NA	NA	NA	NA	NA	NA	NA	NA	1.39214e+06	1.36141e+06	818937	727862	NA	NA
P39112	YMR287C	S000004900	DSS1	NA	NA	214378	171053	3.46923e+06	2.47908e+06	1.57285e+06	1.03691e+06	1.59741e+06	1.46276e+06	3.61715e+06	3.16263e+06	156381	NA	NA	NA	760359	1.04609e+06	1.38269e+06	1.394e+06	3.80414e+06	3.7023e+06	2.34728e+06	2.23421e+06	NA	NA	NA	NA	31430.8	157520	124887	85216.2	2.51952e+06	2.60608e+06	1.90183e+06	2.22909e+06	NA	NA	175467	183955	113611	73790.2	116973	84547.1	2.14805e+06	2.73462e+06
P39515	YJL143W	S000003679	TIM17	NA	NA	NA	NA	NA	1.34349e+06	NA	NA	NA	NA	NA	NA	NA	NA	NA	NA	3.97106e+06	2.10021e+06	2.0989e+06	2.39432e+06	1.68949e+06	2.59908e+06	NA	NA	NA	NA	NA	NA	3.44e+06	2.77824e+06	369286	842621	117504	551570	311365	442853	NA	NA	NA	NA	NA	NA	2.17988e+06	NA	NA	NA
P39516	YJL191W	S000003727	RPS14B	1.4467e+07	1.73325e+07	6.4011e+06	6.3738e+06	1.02491e+06	1.11504e+06	3.20706e+06	4.98492e+06	2.25816e+06	3.04509e+06	1.93973e+06	2.16702e+06	8.5111e+06	4.62493e+06	6.1543e+06	5.71348e+06	5.53587e+06	5.33504e+06	3.31711e+06	5.23807e+06	2.17103e+06	1.83945e+06	2.39422e+06	2.72755e+06	5.28454e+06	7.62021e+06	1.55372e+07	1.12864e+07	4.83799e+06	2.46458e+06	2.30841e+06	3.08546e+06	1.23641e+06	939058	1.25245e+06	902027	2.04697e+07	1.77303e+07	2.56714e+06	4.36897e+06	4.69895e+06	8.70626e+06	1.99378e+06	2.16396e+06	2.69082e+06	2.31942e+06
P39518	YER015W	S000000817	FAA2	NA	NA	373459	NA	91629.7	135628	542450	333378	1.1742e+06	1.1248e+06	116710	56578	1.12905e+06	971613	996780	NA	1.82372e+06	2.30929e+06	1.14831e+06	1.22711e+06	226303	232048	158546	109612	NA	1.12871e+06	94565.8	138027	4.47471e+06	1.41929e+06	1.72498e+06	1.74316e+06	NA	NA	NA	NA	NA	NA	432302	NA	514704	392747	1.30723e+06	1.44591e+06	NA	NA
P39522	YJR016C	S000003777	ILV3	1.92925e+07	1.98626e+07	2.03985e+07	1.78008e+07	2.63297e+08	1.57258e+08	5.16531e+07	4.35508e+07	4.78382e+07	6.85418e+07	1.46146e+08	1.53334e+08	2.8299e+07	2.30793e+07	1.20772e+07	1.59077e+07	1.92624e+07	1.81998e+07	4.54885e+07	3.87222e+07	1.30668e+08	1.39336e+08	1.31478e+08	1.25265e+08	1.82682e+07	1.53526e+07	2.28095e+06	3.72585e+06	1.57105e+07	2.53684e+07	8.09454e+06	9.72335e+06	1.49826e+08	1.46259e+08	2.11993e+08	2.1978e+08	4.01408e+06	5.37629e+06	7.97211e+06	7.09601e+06	9.84231e+06	9.66649e+06	1.6454e+07	1.5734e+07	1.32393e+08	1.4679e+08
P39524	YAL026C	S000000024	DRS2	NA	NA	NA	NA	NA	NA	NA	NA	NA	NA	NA	NA	NA	NA	NA	NA	97491.5	93523.7	90283.6	183133	NA	NA	NA	NA	NA	NA	NA	NA	126619	NA	119260	142727	NA	NA	NA	NA	NA	NA	NA	NA	265540	438693	118140	160434	NA	NA
P39525	YER061C	S000000863	CEM1	NA	NA	NA	NA	648750	676448	140890	99202.9	123410	NA	345157	355593	NA	NA	NA	NA	NA	98004.7	161784	222022	624188	659705	201078	258682	NA	NA	NA	NA	NA	NA	NA	NA	836064	1.33306e+06	543753	611842	NA	NA	NA	NA	NA	NA	NA	NA	NA	220153
P39533	YJL200C	S000003736	ACO2	3.31383e+06	740060	2.66089e+06	2.43079e+06	4.32021e+07	3.09854e+07	1.59478e+07	1.17977e+07	1.10015e+07	1.17006e+07	3.28988e+07	3.24248e+07	3.22409e+06	2.31252e+06	2.68212e+06	2.85595e+06	3.7362e+06	3.63461e+06	1.21278e+07	1.17127e+07	3.20164e+07	3.35595e+07	3.3915e+07	3.27846e+07	1.07278e+06	1.02027e+06	295218	601309	3.48513e+06	2.39923e+06	2.06691e+06	2.22495e+06	3.55492e+07	3.29487e+07	6.30867e+07	6.10689e+07	NA	NA	1.06224e+06	920466	1.70739e+06	1.92978e+06	4.06618e+06	3.92461e+06	2.87392e+07	2.9292e+07
P39676	YGR234W	S000003466	YHB1	1.94143e+06	1.00726e+07	2.61662e+07	2.28184e+07	1.36629e+08	6.47159e+07	4.58885e+07	3.69241e+07	2.54782e+07	3.24643e+07	1.09003e+08	9.77563e+07	1.89677e+07	1.78299e+07	2.07434e+07	1.57191e+07	1.23774e+07	1.21664e+07	2.72262e+07	2.38368e+07	9.91483e+07	1.09654e+08	6.12062e+07	6.69074e+07	1.25219e+07	1.03008e+07	6.53443e+06	7.0377e+06	3.65299e+06	6.68152e+06	3.63586e+06	3.42142e+06	1.11377e+08	1.19083e+08	1.45043e+08	1.39055e+08	3.56629e+06	2.59961e+06	1.41928e+07	1.29476e+07	2.96875e+06	1.96317e+06	6.18421e+06	7.16551e+06	3.91127e+07	4.55774e+07
P39677	YJL102W	S000003638	MEF2	NA	NA	NA	NA	2.66604e+06	2.0546e+06	514827	369412	649677	418305	2.0999e+06	2.04294e+06	NA	NA	NA	NA	58244.4	44033.1	271519	156161	3.00292e+06	2.50957e+06	1.53401e+06	1.42295e+06	NA	NA	NA	NA	41509.4	NA	56420.2	6546.19	4.61472e+06	4.44865e+06	4.33042e+06	4.937e+06	NA	NA	NA	NA	NA	NA	11947.9	49077.9	1.32042e+06	2.07496e+06
P39685	YMR129W	S000004736	POM152	NA	NA	NA	NA	NA	105388	3.0576e+06	1.8214e+06	1.86126e+06	1.18311e+06	NA	44328.3	NA	NA	NA	NA	2.27291e+06	2.83037e+06	1.26469e+06	1.41745e+06	NA	NA	NA	NA	NA	NA	NA	NA	2.5153e+06	4.2312e+06	2.45709e+06	2.35972e+06	NA	NA	NA	NA	NA	NA	NA	NA	1.10591e+06	1.37921e+06	925929	1.13131e+06	NA	NA
P39704	YAL007C	S000000005	ERP2	NA	NA	NA	NA	NA	NA	461972	494276	NA	NA	NA	NA	NA	NA	NA	NA	157511	NA	NA	NA	NA	NA	NA	NA	NA	NA	NA	NA	NA	NA	294806	376990	NA	NA	NA	NA	NA	NA	NA	NA	NA	NA	NA	NA	NA	NA
P39707	YAR008W	S000000066	SEN34	NA	NA	NA	NA	NA	500970	886685	1.20096e+06	1.72003e+06	710267	689746	671263	NA	NA	NA	NA	1.47482e+06	899623	1.03221e+06	667456	NA	NA	NA	NA	NA	NA	NA	NA	1.97917e+06	1.08108e+06	1.03924e+06	946319	NA	NA	NA	NA	NA	NA	1.10213e+06	661262	599329	790806	672779	812219	NA	NA
P39714	YAL060W	S000000056	BDH1	NA	NA	NA	NA	NA	NA	NA	NA	NA	NA	NA	NA	NA	NA	NA	NA	327733	NA	348406	313909	NA	NA	NA	NA	NA	NA	NA	NA	279548	NA	NA	194180	NA	NA	NA	NA	NA	NA	NA	NA	NA	NA	NA	NA	NA	NA
P39717	YAL056W	S000000052	GPB2	NA	NA	NA	NA	NA	NA	NA	NA	NA	NA	NA	NA	NA	NA	NA	NA	570363	534967	470742	360231	NA	NA	NA	NA	NA	NA	NA	NA	827138	1.23655e+06	525143	771455	NA	NA	NA	NA	NA	NA	NA	NA	415336	639860	475831	466549	NA	NA
P39718	YAL055W	S000000051	PEX22	NA	NA	NA	NA	NA	NA	NA	NA	NA	NA	NA	NA	NA	NA	NA	NA	442024	274920	NA	227362	NA	NA	NA	NA	NA	NA	NA	NA	338580	NA	304128	377991	NA	NA	NA	NA	NA	NA	NA	NA	525569	NA	725751	NA	NA	NA
P39722	YAL048C	S000000046	GEM1	NA	NA	NA	NA	81562.2	59556.1	1.16373e+06	1.55633e+06	2.68541e+06	775249	82126.3	21333.9	NA	NA	NA	NA	3.82289e+06	2.28873e+06	1.8448e+06	2.11396e+06	NA	117785	NA	86968.4	4.83762e+06	4.24896e+06	NA	NA	7.14177e+06	3.75082e+06	3.45228e+06	2.58594e+06	116989	42817.4	NA	NA	NA	NA	NA	NA	1.28147e+06	713366	3.47289e+06	2.4789e+06	NA	NA
P39724	YAL046C	S000000044	AIM1	NA	NA	NA	NA	6.81113e+06	4.6293e+06	845020	895521	1.33992e+06	944248	4.74191e+06	5.68791e+06	NA	NA	NA	NA	461859	NA	814405	931768	5.29259e+06	6.239e+06	3.8898e+06	4.51666e+06	NA	NA	NA	NA	NA	NA	502694	196443	8.32909e+06	6.71436e+06	5.96764e+06	9.88059e+06	NA	NA	NA	NA	NA	NA	530031	212792	2.49356e+06	2.70327e+06
P39726	YAL044C	S000000042	GCV3	NA	NA	NA	NA	3.93937e+07	1.2131e+07	5.44831e+06	5.63804e+06	6.98007e+06	1.16469e+07	1.42912e+07	1.24938e+07	NA	NA	NA	NA	2.48947e+06	1.09634e+06	2.06956e+06	4.20121e+06	1.28223e+07	2.37457e+07	1.25218e+07	1.21203e+07	NA	NA	NA	NA	NA	NA	1.43846e+06	1.10648e+06	3.28545e+07	2.88726e+07	4.65606e+07	3.75229e+07	NA	NA	NA	NA	2.94437e+06	NA	1.20935e+06	1.38568e+06	2.14358e+07	2.01615e+07
P39730	YAL035W	S000000033	FUN12	NA	987530	979367	1.12377e+06	NA	NA	376789	704553	NA	NA	NA	NA	NA	NA	NA	NA	164912	NA	NA	452713	NA	224104	537927	416432	2.44397e+06	1.61369e+06	1.55962e+06	1.37421e+06	317148	349597	190224	170166	NA	NA	NA	NA	NA	NA	NA	NA	1.00704e+06	NA	NA	324908	NA	NA
P39742	YLR292C	S000004283	SEC72	NA	NA	NA	NA	323524	396681	861161	489788	NA	NA	NA	NA	NA	NA	NA	NA	NA	1.22508e+06	NA	NA	NA	NA	NA	NA	NA	NA	NA	NA	1.82382e+06	NA	663803	357798	NA	NA	NA	NA	NA	NA	NA	NA	2.20007e+06	2.28147e+06	226340	362378	NA	NA
P39743	YDR388W	S000002796	RVS167	NA	NA	NA	NA	NA	746333	796993	888766	NA	530796	290141	NA	NA	NA	NA	NA	178991	NA	198899	570427	NA	NA	NA	NA	NA	NA	NA	NA	242883	NA	1.27693e+06	1.19548e+06	NA	NA	NA	NA	NA	NA	NA	NA	810771	665691	285303	291533	NA	NA
P39925	YER017C	S000000819	AFG3	NA	NA	NA	199733	1.2507e+07	8.2742e+06	5.69706e+06	4.40276e+06	6.45944e+06	8.54228e+06	1.29801e+07	1.40954e+07	1.02064e+06	875800	349987	339111	1.12008e+07	8.21699e+06	1.11154e+07	9.4142e+06	1.90974e+07	2.18694e+07	1.4569e+07	1.46159e+07	290629	381651	NA	NA	3.93992e+06	4.57647e+06	2.00354e+06	1.75698e+06	1.03347e+07	9.41873e+06	7.64006e+06	7.93985e+06	NA	NA	NA	NA	1.06617e+06	715902	3.54261e+06	3.4165e+06	5.53145e+06	5.13695e+06
P39938	YGL189C	S000003157	RPS26A	1.37389e+07	1.04311e+07	8.20448e+06	6.89811e+06	1.1767e+06	1.67727e+06	6.19398e+06	6.85601e+06	3.00087e+06	3.76457e+06	3.07712e+06	3.27611e+06	4.67399e+06	5.62348e+06	6.81072e+06	2.72174e+06	3.8753e+06	3.00125e+06	3.94217e+06	3.45238e+06	1.97727e+06	1.29152e+06	4.32682e+06	3.351e+06	7.95256e+06	1.4946e+07	1.42325e+07	9.5301e+06	3.9937e+06	3.83345e+06	4.15576e+06	4.39198e+06	1.86694e+06	1.60628e+06	2.32883e+06	2.11272e+06	NA	NA	6.02612e+06	8.17012e+06	7.54093e+06	9.78089e+06	3.37322e+06	3.30025e+06	3.60692e+06	3.67747e+06
P39940	YER125W	S000000927	RSP5	NA	NA	NA	NA	NA	NA	633337	591010	NA	347061	NA	NA	NA	NA	NA	NA	413336	442371	348054	424370	NA	NA	NA	NA	NA	NA	NA	NA	273693	120303	1.09597e+06	1.02004e+06	NA	NA	NA	NA	NA	NA	NA	NA	183783	NA	313852	327409	NA	NA
P39952	YER154W	S000000956	OXA1	NA	NA	NA	NA	252300	534680	2.84331e+06	2.1228e+06	2.87117e+06	4.02201e+06	112687	118945	NA	NA	NA	NA	4.23096e+06	3.17247e+06	2.94748e+06	2.85556e+06	453102	148503	72350.3	96048.3	NA	NA	NA	NA	3.45828e+06	3.62116e+06	1.76276e+06	1.77366e+06	26151.1	39197.7	NA	30498.8	NA	NA	NA	NA	1.74459e+06	1.9789e+06	4.53059e+06	4.01939e+06	NA	NA
P39953	YEL006W	S000000732	YEA6	NA	NA	NA	NA	323755	444204	1.78574e+06	1.39398e+06	3.47334e+06	2.15509e+06	449236	686794	NA	NA	NA	NA	761373	724706	1.26793e+06	1.11092e+06	NA	NA	175697	NA	NA	NA	NA	NA	4.71975e+06	5.83125e+06	5.76125e+06	6.44192e+06	916587	421433	1.34531e+06	958363	NA	NA	NA	NA	1.88672e+06	2.1446e+06	9.31728e+06	9.4877e+06	177677	417571
P39954	YER043C	S000000845	SAH1	NA	NA	NA	NA	NA	NA	430745	1.02875e+06	NA	NA	NA	NA	NA	NA	NA	NA	317589	300393	408893	419715	NA	NA	NA	NA	6.82929e+06	6.1101e+06	1.05023e+07	3.38856e+06	5.88521e+06	6.7304e+06	418860	473545	NA	NA	NA	NA	1.13118e+07	2.42536e+06	164484	NA	354042	98036.7	422660	329739	NA	NA
P39955	YER047C	S000000849	SAP1	NA	NA	516001	383473	1.95381e+06	1.73387e+06	436279	388333	430771	545236	1.49338e+06	1.78079e+06	NA	NA	NA	NA	248739	238353	472542	387447	1.07949e+06	925754	1.45557e+06	1.49447e+06	NA	1.06187e+06	276748	NA	244697	NA	61271.8	NA	277710	373064	966111	1.09923e+06	NA	NA	NA	NA	NA	NA	NA	NA	496509	443480
P39958	YER136W	S000000938	GDI1	NA	NA	NA	NA	NA	375930	561311	491791	525286	683060	NA	NA	NA	NA	NA	NA	228743	347493	467390	437071	NA	NA	NA	NA	NA	NA	NA	NA	343508	NA	606345	701228	NA	NA	NA	NA	NA	NA	NA	NA	405400	NA	395007	283956	NA	NA
P39962	YER123W	S000000925	YCK3	NA	NA	NA	NA	136717	299492	812597	1.20531e+06	744627	1.32488e+06	226700	166604	NA	NA	NA	NA	1.17042e+06	916093	1.19774e+06	965235	NA	NA	284413	476435	717299	1.11422e+06	NA	449488	121558	NA	2.72197e+06	2.24304e+06	NA	NA	NA	NA	NA	NA	NA	NA	869505	NA	180982	537161	NA	NA
P39965	YER087W	S000000889	AIM10	NA	NA	NA	NA	3.65229e+06	3.83256e+06	1.4665e+06	1.37224e+06	1.59771e+06	1.10786e+06	3.65823e+06	2.92733e+06	NA	NA	NA	NA	694952	1.24322e+06	1.18202e+06	985081	5.12903e+06	5.49172e+06	2.42453e+06	2.67497e+06	NA	NA	NA	NA	289094	NA	77902.9	NA	3.92963e+06	4.64797e+06	3.48068e+06	3.80535e+06	NA	NA	NA	NA	NA	NA	120728	114501	1.87673e+06	1.9116e+06
P39968	YEL013W	S000000739	VAC8	NA	NA	NA	NA	NA	87032	2.29471e+06	1.83242e+06	2.08657e+06	673988	19123.9	NA	NA	102344	NA	401318	2.63118e+06	1.56625e+06	2.69824e+06	2.36807e+06	NA	NA	NA	NA	NA	NA	NA	NA	1.96926e+06	1.10203e+06	2.94132e+06	2.66425e+06	69787.4	53349.4	NA	1.55957e+06	NA	NA	NA	NA	1.10728e+06	1.86114e+06	1.92372e+06	2.02394e+06	NA	NA
P39969	YER114C	S000000916	BOI2	NA	NA	NA	NA	NA	NA	NA	NA	NA	NA	NA	NA	NA	NA	NA	NA	NA	NA	127583	NA	NA	NA	NA	NA	NA	NA	NA	NA	117797	NA	NA	80680.3	NA	NA	NA	NA	NA	NA	NA	NA	NA	NA	NA	NA	NA	NA
P39976	YEL071W	S000000797	DLD3	NA	NA	NA	NA	NA	NA	NA	NA	NA	NA	NA	NA	NA	NA	NA	NA	NA	NA	NA	NA	NA	NA	NA	NA	NA	NA	1.56021e+06	1.45811e+06	NA	NA	321659	757431	NA	NA	NA	NA	NA	NA	NA	NA	938811	819431	536775	541297	1.12764e+06	NA
P39986	YEL031W	S000000757	SPF1	NA	NA	NA	NA	NA	98125.5	1.29229e+06	2.03522e+06	796367	527796	NA	252457	NA	NA	NA	NA	2.53304e+06	2.84885e+06	718337	760858	344713	289832	NA	187726	NA	NA	NA	NA	2.92215e+06	2.40393e+06	1.76276e+06	2.20707e+06	NA	NA	NA	NA	NA	NA	NA	NA	1.26238e+06	2.17142e+06	875885	1.05568e+06	NA	NA
P39994	YEL020C	S000000746		NA	NA	NA	NA	NA	NA	676479	353301	1.28995e+06	734454	NA	204181	NA	NA	NA	NA	574313	414658	482837	523094	NA	NA	NA	NA	NA	NA	NA	NA	531935	1.19679e+06	1.23767e+06	1.02035e+06	NA	NA	NA	NA	NA	NA	NA	NA	1.05094e+06	2.22965e+06	1.00497e+06	1.0336e+06	NA	NA
P39996	YEL017W	S000000743	GTT3	NA	NA	NA	NA	NA	NA	172400	126370	568749	328663	NA	NA	NA	NA	NA	NA	NA	344734	NA	NA	NA	NA	NA	NA	NA	NA	NA	NA	NA	NA	162775	122931	NA	NA	NA	NA	NA	NA	NA	NA	187111	NA	NA	110092	NA	NA
P40008	YER004W	S000000806	FMP52	NA	NA	NA	NA	393573	NA	531213	NA	1.00927e+06	1.11491e+06	762930	614565	NA	NA	NA	NA	1.09127e+06	941089	2.14756e+06	1.35349e+06	1.00796e+06	1.32817e+06	713532	514843	NA	NA	NA	NA	1.01531e+06	470297	855708	475104	582732	468023	520563	613434	NA	NA	NA	NA	186113	NA	923444	1.0351e+06	NA	NA
P40012	YER014W	S000000816	HEM14	NA	NA	NA	NA	2.59064e+06	2.08576e+06	1.44786e+06	1.49693e+06	1.97933e+06	1.9688e+06	3.02604e+06	2.44882e+06	NA	NA	NA	NA	1.66018e+06	1.93359e+06	1.87765e+06	1.53842e+06	3.87632e+06	3.08904e+06	2.49779e+06	2.61125e+06	NA	NA	NA	NA	1.02297e+06	1.68819e+06	393965	299766	4.54735e+06	4.55729e+06	5.48829e+06	5.77499e+06	NA	NA	NA	NA	141348	138693	362779	443640	1.58545e+06	1.97884e+06
P40017	YER024W	S000000826	YAT2	NA	NA	NA	NA	NA	NA	NA	NA	NA	NA	NA	NA	NA	NA	NA	NA	NA	NA	NA	NA	NA	NA	NA	NA	NA	NA	NA	NA	NA	NA	102998	88735.3	NA	NA	NA	NA	NA	NA	NA	NA	65052.6	NA	NA	132776	NA	NA
P40024	YER036C	S000000838	ARB1	NA	NA	NA	NA	NA	256458	386059	616639	NA	NA	NA	NA	NA	NA	NA	NA	541921	407075	412693	288714	223716	NA	219080	NA	NA	NA	964803	831878	282733	NA	1.08626e+06	1.02791e+06	NA	NA	NA	NA	NA	NA	NA	NA	148797	NA	236121	214359	NA	NA
P40029	YER042W	S000000844	MXR1	NA	NA	NA	NA	1.21435e+06	788248	307549	346803	501895	688670	434788	525249	NA	NA	NA	NA	NA	NA	595144	580079	213819	469895	917083	714314	NA	NA	NA	NA	NA	NA	243658	165287	232044	209165	603680	925191	NA	NA	NA	NA	NA	NA	NA	NA	NA	NA
P40030	YER044C	S000000846	ERG28	NA	NA	NA	NA	NA	2.93565e+06	841453	842802	1.29237e+06	1.08997e+06	886064	625588	2.40616e+06	1.56328e+06	678829	NA	1.03955e+06	551369	778719	1.05265e+06	3.16772e+06	3.74941e+06	1.18171e+06	1.3435e+06	NA	NA	NA	NA	282733	355684	373392	280663	466750	945068	933954	844429	NA	NA	NA	NA	NA	NA	NA	NA	1.16929e+06	2.00734e+06
P40031	YER046W	S000000848	SPO73	NA	NA	NA	NA	NA	NA	142716	130368	185186	116732	NA	NA	NA	NA	NA	NA	NA	NA	NA	NA	NA	NA	NA	NA	NA	NA	NA	NA	NA	NA	NA	115439	NA	NA	NA	NA	NA	NA	NA	NA	NA	NA	NA	NA	NA	NA
P40033	YER050C	S000000852	RSM18	NA	NA	1.13861e+06	2.41187e+06	1.20015e+07	6.38928e+06	4.545e+06	3.2299e+06	3.77079e+06	6.13164e+06	1.40275e+07	1.33559e+07	681486	364313	933181	650928	3.06661e+06	2.89901e+06	4.13484e+06	4.99423e+06	7.42691e+06	1.00498e+07	1.0338e+07	1.24505e+07	NA	NA	697888	1.1369e+06	1.01405e+06	853502	588563	545238	6.90266e+06	5.3284e+06	7.20104e+06	9.09566e+06	NA	NA	2.96335e+06	3.06342e+06	628305	839982	2.24317e+06	1.74695e+06	7.34804e+06	8.85457e+06
P40035	YER053C	S000000855	PIC2	9.29807e+06	5.41337e+06	1.29188e+06	1.08828e+06	5.10057e+06	7.74197e+06	3.63048e+06	2.94884e+06	8.49978e+06	6.73662e+06	1.92155e+06	2.17409e+06	NA	NA	NA	NA	2.74392e+06	3.04381e+06	3.07758e+06	2.68389e+06	1.65402e+06	2.15266e+06	1.06197e+06	1.16329e+06	1.2844e+06	1.46664e+06	2.20142e+06	2.47579e+06	1.39377e+07	1.57146e+07	1.2094e+07	1.2815e+07	3.13359e+06	5.14931e+06	3.76475e+06	4.10651e+06	NA	NA	2.02596e+06	1.60842e+06	3.04951e+06	7.76674e+06	1.09546e+07	9.50609e+06	4.02588e+06	3.70726e+06
P40046	YER072W	S000000874	VTC1	NA	NA	NA	NA	NA	NA	NA	NA	554606	630088	319453	329222	NA	NA	NA	NA	1.00811e+06	696366	419598	NA	NA	NA	NA	NA	NA	NA	NA	NA	NA	NA	NA	NA	NA	NA	NA	NA	NA	NA	NA	NA	NA	NA	NA	NA	NA	NA
P40047	YER073W	S000000875	ALD5	7.39254e+06	8.14833e+06	5.9881e+06	4.91182e+06	8.12116e+07	6.95241e+07	2.98175e+07	1.94097e+07	3.02697e+07	3.707e+07	4.81102e+07	4.93198e+07	8.72394e+06	7.48413e+06	5.86792e+06	5.34987e+06	8.75626e+06	9.47694e+06	2.06947e+07	2.0647e+07	4.69473e+07	5.0388e+07	3.63041e+07	3.4998e+07	2.89014e+06	2.87748e+06	8.12306e+06	1.06011e+07	6.92443e+06	5.37594e+06	4.80831e+06	5.09884e+06	8.30849e+07	7.58163e+07	1.37073e+08	1.46119e+08	3.98102e+06	8.93192e+06	6.86286e+06	8.20911e+06	4.78891e+06	3.7463e+06	7.9816e+06	6.89091e+06	4.45198e+07	4.58676e+07
P40050	YER077C	S000000879	MRX1	NA	NA	NA	NA	1.4884e+06	1.90169e+06	350060	364210	867288	869121	1.2623e+06	1.28649e+06	926148	721921	NA	604375	902216	1.07945e+06	903121	989050	2.13556e+06	1.71566e+06	1.30214e+06	1.69226e+06	827650	1.28585e+06	162928	229199	348850	574789	49137.7	NA	1.02989e+06	1.6396e+06	608049	509947	NA	NA	NA	NA	NA	NA	NA	NA	1.04796e+06	1.06584e+06
P40051	YER078C	S000000880	ICP55	NA	NA	NA	NA	1.23934e+07	6.41499e+06	2.92227e+06	2.1659e+06	2.17014e+06	3.0474e+06	6.83375e+06	7.5183e+06	NA	NA	NA	NA	581798	701700	1.40774e+06	1.60067e+06	3.98133e+06	6.08191e+06	4.8799e+06	4.35239e+06	NA	NA	NA	NA	285804	83938.9	97627.8	148301	8.21164e+06	7.58544e+06	1.44677e+07	1.53255e+07	NA	NA	NA	NA	190997	266059	397223	491242	6.39273e+06	6.62739e+06
P40053	YER080W	S000000882	AIM9	1.1348e+06	1.36829e+06	2.5117e+06	2.65183e+06	2.76311e+07	3.38917e+07	1.11187e+07	6.64404e+06	1.02578e+07	1.10039e+07	2.51557e+07	2.47821e+07	2.67145e+06	1.62226e+06	2.65939e+06	2.5502e+06	4.40702e+06	5.39398e+06	7.36299e+06	6.75078e+06	3.41848e+07	3.41411e+07	1.94936e+07	1.94008e+07	1.06517e+06	1.2464e+06	1.65644e+06	2.02955e+06	4.22039e+06	5.39843e+06	2.46315e+06	2.08575e+06	3.65351e+07	3.69671e+07	4.52517e+07	4.2291e+07	NA	NA	1.91333e+06	2.11021e+06	2.50661e+06	3.37245e+06	4.63034e+06	4.12862e+06	2.40812e+07	2.51257e+07
P40054	YER081W	S000000883	SER3	NA	NA	NA	NA	NA	NA	162489	239471	NA	NA	NA	NA	NA	NA	NA	NA	159425	NA	549305	561505	NA	NA	NA	NA	NA	NA	NA	NA	338869	NA	278262	225295	NA	NA	NA	NA	NA	NA	NA	NA	NA	NA	NA	NA	NA	NA
P40064	YER105C	S000000907	NUP157	NA	NA	NA	NA	168310	NA	3.64742e+06	3.448e+06	1.59397e+06	917273	28242.4	51845.2	NA	NA	NA	NA	2.2281e+06	2.25704e+06	2.97558e+06	2.75336e+06	77142.2	99151.5	53263.6	31203.3	NA	NA	NA	NA	935319	117040	4.31483e+06	3.40912e+06	NA	NA	NA	NA	NA	NA	NA	NA	1.84664e+06	873732	1.39083e+06	1.56591e+06	NA	NA
P40075	YER120W	S000000922	SCS2	NA	NA	NA	NA	NA	NA	268839	170905	195556	NA	NA	NA	NA	NA	NA	NA	371891	397060	NA	NA	NA	NA	NA	NA	NA	NA	NA	NA	122985	NA	611793	574329	NA	NA	NA	NA	NA	NA	NA	NA	180929	NA	NA	NA	NA	NA
P40080	YER128W	S000000930	VFA1	NA	NA	NA	NA	NA	NA	236379	208274	309577	208973	NA	NA	NA	NA	NA	NA	NA	NA	NA	NA	NA	NA	NA	NA	NA	NA	NA	NA	189601	NA	264483	255800	NA	NA	NA	NA	NA	NA	NA	NA	NA	NA	NA	NA	NA	NA
P40086	YER141W	S000000943	COX15	6.29744e+08	5.3992e+08	7.6354e+07	8.70878e+07	7.48384e+06	1.62839e+07	2.90881e+07	2.51032e+07	5.40189e+07	5.54582e+07	9.35821e+06	9.94988e+06	7.42135e+07	5.00772e+07	4.78481e+07	5.63344e+07	6.30298e+07	6.21117e+07	4.58608e+07	4.13527e+07	1.23843e+07	1.41407e+07	6.77368e+06	8.58886e+06	3.15931e+07	5.35158e+07	2.13488e+07	5.17746e+07	8.83935e+07	5.16159e+07	4.03863e+07	3.95524e+07	5.04634e+06	4.79647e+06	2.93907e+06	3.0722e+06	1.77889e+08	3.41293e+08	6.55393e+07	6.35234e+07	3.9499e+07	4.69209e+07	6.14334e+07	5.35158e+07	7.50343e+06	7.12965e+06
P40088	YER145C	S000000947	FTR1	NA	NA	NA	NA	NA	NA	NA	NA	377119	298657	NA	NA	NA	NA	NA	NA	NA	NA	NA	NA	NA	NA	NA	NA	NA	NA	NA	NA	533904	NA	215808	192376	NA	NA	NA	NA	NA	NA	NA	NA	NA	NA	NA	NA	NA	NA
P40098	YER182W	S000000984	FMP10	9.47327e+06	8.55994e+06	2.75686e+06	2.66271e+06	4.05413e+06	9.11796e+06	2.99568e+07	3.05761e+07	4.13096e+07	4.87675e+07	2.5951e+06	2.85823e+06	3.5458e+06	6.08637e+06	5.78374e+06	2.38914e+06	8.07614e+07	6.19997e+07	5.90658e+07	5.73665e+07	6.62058e+06	6.25135e+06	4.82646e+06	3.84408e+06	1.10647e+06	2.01239e+06	1.55701e+06	433313	3.71913e+07	3.42717e+07	2.58013e+07	2.70408e+07	1.90038e+06	2.33631e+06	2.09251e+06	1.97531e+06	NA	NA	2.879e+06	2.73849e+06	2.37578e+07	2.19166e+07	3.66603e+07	3.60592e+07	1.96641e+06	2.10618e+06
P40099	YER183C	S000000985	FAU1	NA	NA	1.01504e+06	1.15318e+06	4.47135e+06	1.25777e+06	2.00164e+06	1.2161e+06	755756	1.4275e+06	3.74012e+06	4.50547e+06	NA	NA	NA	NA	597268	NA	747261	849840	1.48242e+06	1.4933e+06	2.35779e+06	3.12621e+06	NA	NA	NA	NA	516063	NA	NA	319223	4.2056e+06	2.7281e+06	6.78483e+06	6.8576e+06	NA	NA	NA	NA	458329	NA	733344	626131	3.01962e+06	3.56346e+06
P40155	YNL214W	S000005158	PEX17	NA	NA	NA	NA	NA	NA	NA	NA	NA	NA	NA	NA	NA	NA	NA	NA	NA	NA	NA	NA	NA	NA	NA	NA	NA	NA	NA	NA	279942	NA	186632	235639	NA	NA	NA	NA	NA	NA	NA	NA	209733	NA	242499	NA	NA	NA
P40156	YNL213C	S000005157	RRG9	NA	NA	NA	NA	803302	717950	303662	262383	340171	368153	778655	1.00108e+06	NA	NA	NA	NA	255710	255959	434827	270582	589091	694177	478391	521176	NA	NA	NA	NA	NA	NA	NA	NA	614688	510671	768092	761692	NA	NA	NA	NA	NA	NA	NA	NA	612335	717434
P40159	YNL208W	S000005152		NA	NA	9.90864e+06	3.24632e+06	328501	1.07176e+06	4.29691e+06	4.44569e+06	4.13875e+06	5.37332e+06	284492	NA	NA	NA	NA	NA	1.65473e+06	1.6343e+06	2.10594e+06	1.81699e+06	NA	NA	NA	NA	1.05793e+07	NA	NA	5.3255e+06	2.85495e+06	1.86519e+06	3.99079e+06	5.52537e+06	NA	NA	NA	NA	NA	NA	NA	NA	3.54708e+06	3.21209e+06	5.25731e+06	5.35356e+06	1.49287e+06	626051
P40185	YIL051C	S000001313	MMF1	NA	NA	NA	NA	9.79964e+06	1.69871e+07	4.77878e+06	1.63048e+06	3.56278e+06	2.62545e+06	7.25193e+06	6.46546e+06	2.01796e+06	NA	NA	NA	1.23006e+06	2.30469e+06	1.55098e+06	1.89881e+06	1.49141e+07	1.56824e+07	2.67953e+06	2.55816e+06	NA	NA	NA	NA	918519	2.56749e+06	313847	469348	3.93154e+07	2.63909e+07	1.94322e+07	2.48963e+07	NA	NA	NA	NA	300438	155666	942289	1.13029e+06	3.98376e+06	4.62537e+06
P40202	YMR038C	S000004641	CCS1	NA	NA	6.01028e+06	2.47614e+06	1.92553e+06	2.63278e+06	6.23982e+06	4.844e+06	6.06578e+06	6.33014e+06	1.20277e+06	1.28399e+06	7.40968e+06	5.49735e+06	4.08011e+06	7.2513e+06	2.65347e+06	3.98423e+06	7.17032e+06	4.52813e+06	1.17883e+06	686396	2.2489e+06	1.00835e+06	NA	723198	612498	598559	4.62725e+06	6.96401e+06	4.17519e+06	4.3229e+06	363179	401851	269603	308226	NA	NA	1.81803e+06	2.31826e+06	2.23932e+06	210961	3.63352e+06	3.19791e+06	395327	670888
P40212	YMR142C	S000004750	RPL13B	609565	1.05519e+06	1.81859e+06	1.32232e+06	476471	498585	476946	358923	309516	421146	NA	629672	723303	NA	1.41347e+06	1.04226e+06	572930	1.37054e+06	701089	838419	697697	713558	661906	485890	1.40841e+06	2.4627e+06	3.40675e+06	1.74638e+06	794733	1.03602e+06	154444	230816	1.70874e+06	1.48626e+06	585797	480234	NA	NA	NA	NA	NA	789667	NA	NA	1.03673e+06	1.00728e+06
P40215	YMR145C	S000004753	NDE1	4.36838e+07	4.61191e+07	1.34729e+07	1.38501e+07	9.61972e+06	2.85787e+07	1.14199e+08	1.0116e+08	1.49957e+08	1.68e+08	6.21197e+06	5.69101e+06	2.03669e+07	2.0574e+07	1.58228e+07	1.34726e+07	1.4135e+08	1.39855e+08	1.89937e+08	1.99271e+08	9.09301e+06	8.37623e+06	6.69006e+06	6.35631e+06	1.64899e+07	2.09185e+07	8.85948e+06	1.33775e+07	2.5205e+08	1.87644e+08	1.53303e+08	1.6464e+08	7.33919e+06	6.74068e+06	4.50023e+06	4.94962e+06	4.27398e+07	7.23558e+07	2.07722e+07	2.14817e+07	1.55429e+08	2.02963e+08	2.81976e+08	2.61314e+08	1.01352e+07	8.87193e+06
P40217	YMR146C	S000004754	TIF34	NA	NA	NA	NA	NA	NA	NA	NA	NA	NA	NA	NA	NA	NA	NA	NA	261035	574359	205775	NA	NA	NA	NA	NA	NA	NA	NA	NA	NA	NA	NA	NA	NA	NA	NA	NA	NA	NA	NA	NA	NA	NA	NA	NA	NA	NA
P40318	YIL030C	S000001292	SSM4	NA	NA	NA	NA	NA	NA	NA	NA	343793	393339	NA	NA	NA	NA	NA	NA	603885	698180	310482	291745	NA	NA	NA	NA	NA	NA	NA	NA	669140	776319	890450	690645	NA	NA	NA	NA	NA	NA	NA	NA	1.14413e+06	NA	451071	452233	NA	NA
P40319	YLR372W	S000004364	ELO3	NA	NA	NA	NA	NA	NA	373241	NA	658914	312644	137165	131021	NA	NA	NA	NA	461344	569402	127802	118661	196782	238091	NA	NA	NA	846651	316588	NA	804082	1.33572e+06	326207	NA	NA	NA	NA	NA	NA	NA	NA	NA	946152	NA	NA	NA	NA	NA
P40327	YDL007W	S000002165	RPT2	NA	NA	NA	NA	NA	NA	NA	NA	NA	NA	NA	NA	NA	NA	NA	NA	402754	584517	NA	127564	NA	NA	NA	NA	NA	NA	NA	NA	NA	NA	NA	NA	NA	NA	NA	NA	NA	NA	NA	NA	NA	NA	NA	NA	NA	NA
P40341	YMR089C	S000004695	YTA12	3.41575e+06	3.72297e+06	2.87681e+06	2.41755e+06	3.3629e+07	2.64476e+07	1.55468e+07	1.41192e+07	1.94837e+07	2.44464e+07	3.63367e+07	3.61755e+07	2.28165e+06	1.4297e+06	1.3857e+06	1.50794e+06	1.98019e+07	2.0141e+07	2.43404e+07	2.31503e+07	4.78426e+07	4.49328e+07	3.26851e+07	3.05341e+07	1.11195e+06	1.33427e+06	NA	NA	1.02452e+07	9.3392e+06	5.44621e+06	5.2381e+06	2.54362e+07	2.37891e+07	2.56266e+07	2.86325e+07	NA	NA	NA	NA	6.63594e+06	8.76631e+06	1.06226e+07	1.13431e+07	1.65152e+07	1.6415e+07
P40345	YNR008W	S000005291	LRO1	NA	NA	NA	NA	NA	NA	NA	NA	NA	NA	NA	NA	NA	NA	NA	NA	NA	NA	NA	NA	NA	NA	512347	NA	890719	803882	NA	NA	NA	NA	NA	NA	NA	NA	NA	NA	NA	NA	NA	NA	NA	NA	NA	NA	NA	NA
P40354	YJR062C	S000003823	NTA1	NA	NA	NA	NA	523650	438956	169426	99785.3	170920	242895	269836	393382	NA	NA	NA	NA	NA	NA	NA	NA	241172	295632	214320	218764	NA	NA	NA	NA	NA	NA	NA	NA	723775	753264	482127	556970	NA	NA	NA	NA	NA	NA	NA	NA	324907	416729
P40358	YJL073W	S000003609	JEM1	NA	NA	NA	NA	NA	NA	NA	NA	NA	NA	NA	NA	NA	NA	NA	NA	NA	NA	NA	NA	NA	NA	1.05267e+06	1.25244e+06	NA	446481	647472	947211	NA	NA	314202	294704	NA	NA	NA	NA	NA	NA	NA	NA	NA	NA	NA	NA	NA	NA
P40360	YJL071W	S000003607	ARG2	NA	NA	NA	NA	4.15848e+06	4.01436e+06	1.20439e+06	944590	2.43997e+06	2.26529e+06	3.05449e+06	2.85695e+06	NA	NA	NA	NA	1.09426e+06	1.10745e+06	1.27974e+06	1.35413e+06	2.17242e+06	2.63076e+06	1.85855e+06	2.52042e+06	NA	NA	NA	NA	741873	210387	226899	258479	6.43917e+06	5.59025e+06	5.33016e+06	6.2776e+06	NA	NA	NA	NA	259706	512132	286221	128667	3.36174e+06	3.78978e+06
P40364	YJL066C	S000003602	MPM1	7.3068e+07	5.35425e+07	3.79253e+07	3.7901e+07	1.12076e+07	2.21509e+07	1.14538e+08	8.66483e+07	1.14001e+08	1.50255e+08	7.70036e+06	7.92997e+06	3.20503e+07	3.56363e+07	6.32621e+07	4.03973e+07	6.71182e+07	4.53457e+07	9.99256e+07	8.97624e+07	9.12523e+06	8.41603e+06	1.17806e+07	1.36192e+07	9.16661e+06	1.17302e+07	1.97211e+07	2.66776e+07	8.32059e+07	5.75487e+07	9.6158e+07	8.28388e+07	2.02212e+06	1.48524e+06	2.44398e+06	2.23988e+06	6.49411e+07	1.31692e+08	5.13903e+07	5.52118e+07	1.12446e+08	3.99823e+07	1.69475e+08	1.55166e+08	1.32296e+07	1.29742e+07
P40368	YJL061W	S000003597	NUP82	NA	NA	NA	NA	NA	NA	370210	383527	NA	NA	NA	NA	NA	NA	NA	NA	355484	562589	NA	NA	NA	NA	NA	NA	NA	NA	NA	NA	NA	NA	545135	471262	NA	NA	NA	NA	NA	NA	NA	NA	NA	NA	NA	NA	NA	NA
P40416	YMR301C	S000004916	ATM1	NA	NA	NA	NA	2.04112e+06	1.92873e+06	1.78988e+06	1.32636e+06	2.58798e+06	2.81027e+06	2.65547e+06	2.6909e+06	NA	NA	NA	NA	1.69215e+06	1.88569e+06	1.9208e+06	1.81356e+06	2.92873e+06	2.55603e+06	1.94537e+06	1.76416e+06	NA	NA	NA	NA	1.10529e+06	1.16327e+06	310183	278620	4.18357e+06	3.90242e+06	3.36907e+06	2.57782e+06	NA	NA	NA	NA	195848	454264	520782	810243	1.94257e+06	1.78128e+06
P40452	YIL157C	S000001419	COA1	NA	NA	NA	NA	271284	1.57778e+06	8.25604e+06	5.4215e+06	1.16095e+07	8.4746e+06	148922	79839.5	284446	317442	NA	NA	1.48942e+07	1.57361e+07	9.34541e+06	9.48727e+06	155350	NA	NA	NA	NA	NA	NA	NA	1.50764e+07	1.0422e+07	8.82587e+06	8.83913e+06	165929	119586	NA	NA	NA	NA	NA	NA	8.31719e+06	1.97782e+06	1.29792e+07	1.59779e+07	NA	NA
P40458	YIL146C	S000001408	ATG32	NA	NA	NA	NA	NA	NA	NA	NA	129915	111112	NA	NA	NA	NA	NA	NA	NA	NA	NA	NA	NA	NA	NA	NA	2.02768e+06	3.70125e+06	NA	NA	441581	85195.9	234885	141904	445906	442780	NA	NA	NA	NA	NA	NA	NA	NA	NA	NA	NA	NA
P40464	YIL134W	S000001396	FLX1	NA	NA	NA	NA	NA	NA	381288	NA	426157	407180	NA	NA	NA	NA	NA	NA	971457	601237	605706	586529	NA	NA	NA	NA	NA	NA	NA	NA	1.47847e+06	1.33182e+06	666527	783029	NA	NA	NA	NA	NA	NA	NA	NA	NA	NA	488449	827141	NA	NA
P40471	YIL124W	S000001386	AYR1	NA	NA	NA	NA	NA	NA	817877	1.01664e+06	558440	715435	NA	NA	NA	NA	NA	NA	1.09004e+06	605818	595049	599853	NA	NA	NA	NA	NA	NA	NA	NA	1.29114e+06	1.5103e+06	937425	1.03427e+06	NA	NA	NA	NA	NA	NA	NA	NA	716503	1.89432e+06	812587	1.04784e+06	NA	NA
P40472	YIL123W	S000001385	SIM1	NA	NA	NA	NA	NA	NA	NA	NA	NA	NA	NA	NA	NA	NA	NA	NA	1.22706e+06	476447	505990	709195	NA	NA	NA	NA	NA	NA	NA	NA	NA	NA	305511	83245.4	NA	NA	NA	NA	NA	NA	NA	NA	NA	NA	NA	NA	NA	NA
P40477	YIL115C	S000001377	NUP159	NA	NA	NA	NA	NA	NA	NA	260845	NA	NA	NA	NA	NA	NA	NA	NA	870554	428343	231509	214715	NA	NA	NA	NA	NA	NA	NA	NA	NA	NA	261605	332726	NA	NA	NA	NA	NA	NA	NA	NA	NA	NA	NA	NA	NA	NA
P40478	YIL114C	S000001376	POR2	NA	NA	NA	NA	336009	283909	230299	129864	282736	285511	188866	183393	NA	NA	NA	NA	545825	331835	173213	141971	599980	801867	447373	NA	NA	NA	NA	NA	1.25782e+06	539145	449229	459948	350990	361652	243460	530220	NA	NA	NA	NA	458334	873266	918336	711168	428655	386725
P40480	YIL112W	S000001374	HOS4	NA	NA	NA	NA	NA	NA	NA	NA	NA	NA	NA	NA	NA	NA	NA	NA	NA	NA	1.03697e+07	1.11255e+07	NA	NA	NA	NA	NA	NA	NA	NA	1.11414e+07	1.85865e+06	9.11471e+06	1.0813e+07	NA	NA	NA	NA	NA	NA	NA	NA	1.14389e+07	3.05633e+07	1.8473e+07	1.98251e+07	NA	NA
P40482	YIL109C	S000001371	SEC24	NA	NA	NA	NA	NA	NA	362606	552406	NA	NA	NA	NA	NA	NA	NA	NA	361025	268006	192280	291284	NA	NA	NA	NA	NA	NA	NA	NA	336233	NA	400045	218783	NA	NA	NA	NA	NA	NA	NA	NA	NA	NA	NA	NA	NA	NA
P40483	YIL108W	S000001370		NA	NA	NA	NA	63309	175705	1.15855e+06	675010	2.25229e+06	1.19995e+06	NA	31401.6	NA	NA	NA	NA	1.14068e+06	711230	461589	401637	NA	NA	NA	NA	NA	NA	NA	NA	969833	544982	1.90327e+06	1.95067e+06	81894.5	60663.4	NA	55091.4	NA	NA	NA	NA	775629	344617	842752	866049	NA	NA
P40485	YIL105C	S000001367	SLM1	NA	NA	NA	NA	NA	NA	580811	653651	707801	407538	NA	NA	NA	NA	NA	NA	747433	570990	235052	213091	NA	NA	NA	NA	NA	NA	NA	NA	417337	238034	624539	590961	NA	NA	NA	NA	NA	NA	NA	NA	322130	582971	474610	268768	NA	NA
P40491	YIL098C	S000001360	FMC1	NA	NA	NA	NA	6.09492e+06	5.1927e+06	2.15975e+06	1.4085e+06	1.84882e+06	2.32244e+06	3.21799e+06	3.1314e+06	NA	NA	NA	NA	721527	679955	944798	1.2226e+06	4.09099e+06	3.95167e+06	2.81328e+06	2.71668e+06	NA	NA	NA	NA	197200	NA	NA	97551.5	4.02094e+06	3.74601e+06	4.78359e+06	4.64059e+06	NA	NA	NA	NA	342996	406020	228673	346045	3.39877e+06	4.51201e+06
P40495	YIL094C	S000001356	LYS12	998567	884508	371694	198148	2.81835e+07	2.99759e+07	1.59835e+07	1.12006e+07	1.2255e+07	1.17543e+07	2.21592e+07	2.31965e+07	1.8578e+06	1.64706e+06	631059	980775	3.25451e+06	3.73969e+06	9.77447e+06	1.01747e+07	3.20907e+07	2.98377e+07	1.60182e+07	1.79257e+07	1.76046e+06	978479	314615	417156	3.60456e+06	3.54941e+06	1.96797e+06	2.42875e+06	4.39724e+07	3.71177e+07	4.62033e+07	4.59631e+07	447676	678230	565570	516925	2.88486e+06	2.76609e+06	4.72021e+06	4.65138e+06	2.19513e+07	2.20723e+07
P40496	YIL093C	S000001355	RSM25	NA	1.19688e+06	2.24572e+06	2.7705e+06	2.38128e+07	1.35202e+07	9.97053e+06	6.77526e+06	6.73361e+06	1.07302e+07	2.47976e+07	2.55976e+07	3.76956e+06	2.19169e+06	2.83404e+06	2.4998e+06	9.44252e+06	6.40563e+06	1.2946e+07	1.22738e+07	2.20743e+07	2.0508e+07	2.47492e+07	2.28501e+07	NA	NA	642909	1.42104e+06	888152	NA	857301	595444	1.22521e+07	9.29442e+06	1.72511e+07	1.57467e+07	NA	NA	528370	655205	825748	79696.6	1.37806e+06	1.00226e+06	1.14614e+07	1.04512e+07
P40501	YIL088C	S000001350	AVT7	NA	NA	NA	NA	NA	NA	NA	NA	NA	NA	NA	NA	NA	NA	NA	NA	NA	NA	NA	NA	NA	NA	NA	NA	NA	NA	NA	NA	NA	NA	NA	NA	NA	NA	NA	NA	NA	NA	NA	NA	344660	538454	218761	NA	NA	NA
P40502	YIL087C	S000001349	AIM19	NA	NA	NA	NA	1.03778e+06	1.7717e+06	637930	565613	1.23521e+06	1.65989e+06	387322	321732	NA	NA	NA	NA	409540	574209	392645	370425	863502	768126	NA	252285	NA	NA	NA	NA	421969	1.5752e+06	625001	761549	958117	962596	1.29048e+06	1.42464e+06	NA	NA	NA	NA	NA	NA	759298	828095	NA	NA
P40506	YIL083C	S000001345	CAB2	NA	NA	NA	NA	NA	NA	183195	350250	189364	119701	NA	NA	NA	NA	NA	NA	232647	166415	130517	130280	NA	NA	NA	NA	NA	NA	NA	NA	389979	NA	369938	186600	NA	NA	NA	NA	NA	NA	NA	NA	785662	236740	333014	270315	NA	NA
P40508	YIL077C	S000001339		NA	NA	NA	NA	224948	1.35308e+06	7.70923e+06	9.52199e+06	1.0699e+07	1.39414e+07	657130	191208	NA	NA	NA	NA	4.14389e+06	3.34577e+06	4.74161e+06	4.75617e+06	NA	NA	NA	NA	NA	NA	NA	NA	8.23905e+06	6.30104e+06	1.09592e+07	1.0434e+07	NA	NA	NA	NA	NA	NA	1.03153e+06	981458	8.88985e+06	3.67357e+06	1.46938e+07	1.36128e+07	NA	NA
P40513	YIL070C	S000001332	MAM33	NA	NA	NA	NA	1.52222e+07	1.52303e+07	5.90373e+06	4.13683e+06	6.90116e+06	4.89359e+06	1.03114e+07	1.11469e+07	NA	NA	NA	NA	2.21742e+06	2.78899e+06	5.5061e+06	4.46227e+06	9.66578e+06	1.48267e+07	6.51748e+06	5.46866e+06	NA	NA	NA	NA	NA	NA	1.3256e+06	1.12734e+06	1.41605e+07	1.45011e+07	1.04606e+07	8.83292e+06	NA	NA	NA	NA	1.62179e+06	406641	2.13853e+06	2.27448e+06	4.11253e+06	6.47556e+06
P40515	YIL065C	S000001327	FIS1	NA	NA	NA	NA	NA	205233	1.30396e+06	1.45516e+06	1.75149e+06	1.78977e+06	NA	NA	NA	NA	NA	NA	1.47828e+06	1.75009e+06	1.32431e+06	1.12337e+06	NA	NA	NA	NA	NA	NA	NA	NA	2.55853e+06	3.22289e+06	1.59912e+06	1.45809e+06	NA	NA	NA	NA	NA	NA	NA	NA	2.23081e+06	3.66787e+06	2.17235e+06	1.78647e+06	NA	NA
P40528	YIL047C	S000001309	SYG1	NA	NA	NA	NA	NA	NA	NA	NA	131716	195680	NA	NA	NA	NA	NA	NA	267645	178704	127059	130162	NA	NA	NA	NA	NA	NA	NA	NA	NA	NA	205488	120835	NA	NA	NA	NA	NA	NA	NA	NA	NA	NA	NA	NA	NA	NA
P40529	YIL044C	S000001306	AGE2	NA	NA	NA	NA	364882	NA	177802	NA	NA	NA	NA	NA	NA	NA	NA	NA	NA	NA	NA	NA	848168	795970	NA	NA	NA	NA	NA	NA	153900	NA	NA	NA	NA	NA	NA	NA	NA	NA	NA	NA	NA	NA	NA	NA	NA	NA
P40530	YIL042C	S000001304	PKP1	NA	NA	NA	NA	3.05383e+06	2.90222e+06	725861	627004	1.59296e+06	1.6018e+06	2.33764e+06	2.14498e+06	NA	NA	NA	NA	112362	112367	455313	397722	3.10251e+06	2.39585e+06	933875	1.398e+06	NA	NA	NA	NA	205628	133204	71956.6	73292.7	4.12143e+06	5.69509e+06	4.60724e+06	5.28555e+06	NA	NA	NA	NA	174077	237878	165610	142138	3.01926e+06	3.03258e+06
P40531	YIL041W	S000001303	GVP36	NA	NA	NA	NA	308525	271123	385655	353309	240850	NA	321147	392633	NA	NA	NA	NA	542382	625364	566953	803220	541417	509956	512055	577278	NA	NA	NA	NA	322582	NA	215238	241077	NA	NA	NA	NA	NA	NA	NA	NA	NA	NA	NA	NA	NA	NA
P40533	YIL039W	S000001301	TED1	NA	NA	NA	NA	NA	NA	NA	247072	NA	NA	NA	NA	NA	NA	NA	NA	906212	1.24322e+06	190327	240280	NA	NA	NA	NA	NA	NA	NA	NA	685526	319826	204142	226004	NA	NA	NA	NA	NA	NA	NA	NA	674998	NA	180388	103054	NA	NA
P40548	YIL016W	S000001278	SNL1	NA	NA	NA	NA	NA	NA	553320	557732	751274	365143	NA	NA	NA	NA	NA	NA	653307	1.08956e+06	665488	NA	NA	NA	NA	NA	NA	1.22499e+06	NA	NA	801973	NA	626389	408521	NA	NA	NA	NA	NA	NA	NA	NA	513089	NA	NA	249934	NA	NA
P40556	YIL006W	S000001268	YIA6	NA	NA	NA	NA	NA	NA	627191	394514	746823	662463	198290	184057	NA	NA	NA	NA	1.1685e+06	1.87666e+06	693756	647889	NA	NA	NA	NA	NA	NA	NA	NA	1.28777e+06	1.1121e+06	995294	917227	NA	NA	NA	NA	NA	NA	NA	NA	354664	322917	916196	799613	NA	NA
P40557	YIL005W	S000001267	EPS1	NA	NA	NA	NA	NA	NA	273780	158514	NA	NA	NA	NA	NA	NA	NA	NA	444176	358896	376197	410685	NA	NA	NA	NA	NA	NA	NA	NA	199695	NA	328926	289698	NA	NA	NA	NA	NA	NA	NA	NA	453004	NA	424137	425951	NA	NA
P40576	YIR024C	S000001463	INA22	NA	NA	NA	NA	NA	310827	1.89133e+06	1.59305e+06	5.24912e+06	5.01073e+06	NA	NA	NA	NA	NA	NA	1.81711e+06	1.0904e+06	1.09802e+06	1.41998e+06	NA	NA	NA	NA	NA	NA	NA	NA	1.24341e+06	266923	2.23209e+06	1.87079e+06	NA	NA	NA	NA	NA	NA	NA	NA	1.61391e+06	347500	1.44791e+06	1.49736e+06	NA	NA
P40581	YIR037W	S000001476	HYR1	NA	NA	NA	NA	237401	246829	232379	618130	649940	250042	NA	278432	NA	NA	NA	NA	457702	519033	200651	242085	NA	NA	NA	NA	NA	NA	NA	NA	268997	400524	317902	335260	529536	527012	463448	NA	NA	NA	NA	NA	NA	NA	263421	165101	NA	NA
P40825	YOR335C	S000005862	ALA1	NA	NA	NA	NA	3.85553e+06	3.18205e+06	783290	610552	664307	563444	3.05963e+06	3.06639e+06	NA	NA	NA	NA	136170	135508	435513	241724	2.64808e+06	3.3142e+06	1.83129e+06	1.87214e+06	NA	NA	NA	NA	96069.5	212137	189027	99105.2	4.78654e+06	4.07709e+06	4.70329e+06	4.59723e+06	NA	NA	NA	NA	NA	NA	34451.4	145150	3.46109e+06	3.48962e+06
P40851	YPR122W	S000006326	AXL1	NA	NA	NA	NA	NA	NA	NA	NA	NA	NA	NA	NA	NA	NA	NA	NA	NA	NA	NA	NA	NA	NA	NA	NA	NA	NA	NA	NA	374029	NA	121433	164458	NA	NA	NA	NA	NA	NA	NA	NA	NA	NA	NA	NA	NA	NA
P40858	YJL096W	S000003632	MRPL49	NA	3.2305e+06	868058	1.06455e+06	6.31222e+06	6.24464e+06	2.63569e+06	2.45294e+06	3.86933e+06	2.29687e+06	5.70622e+06	6.71249e+06	1.75684e+06	2.67601e+06	3.59457e+06	4.07669e+06	1.09534e+06	2.3653e+06	4.03284e+06	3.28487e+06	5.12949e+06	6.92959e+06	6.75467e+06	6.90185e+06	522495	NA	NA	NA	NA	260226	342114	246634	6.36008e+06	5.70969e+06	2.86973e+06	4.72366e+06	NA	NA	NA	NA	574710	850231	607356	260046	2.64749e+06	2.41671e+06
P40961	YGR132C	S000003364	PHB1	8.67734e+06	1.0709e+07	6.86842e+06	8.44067e+06	2.2131e+06	3.81138e+06	1.88023e+07	1.20135e+07	1.30623e+07	1.30299e+07	7.66163e+06	7.4858e+06	2.87979e+06	2.4859e+06	3.88746e+06	2.2409e+06	2.32924e+07	2.5366e+07	2.52005e+07	2.78078e+07	7.74443e+06	8.99095e+06	8.38374e+06	6.25895e+06	4.69116e+06	3.50708e+06	2.39581e+06	3.46368e+06	2.10985e+07	2.85395e+07	1.7423e+07	2.25019e+07	6.72132e+06	7.74428e+06	5.46406e+06	4.24575e+06	2.79329e+06	2.8485e+06	7.17301e+06	7.27173e+06	2.15881e+07	2.4014e+07	3.6407e+07	3.28219e+07	3.3644e+06	3.62578e+06
P40970	YDR062W	S000002469	LCB2	NA	NA	NA	NA	110677	355992	3.88487e+06	2.78175e+06	2.06958e+06	2.13699e+06	NA	NA	NA	NA	NA	NA	5.25929e+06	5.46504e+06	2.1248e+06	1.96574e+06	NA	NA	NA	NA	NA	1.74176e+06	NA	NA	3.08734e+06	2.80941e+06	2.88294e+06	3.01825e+06	NA	NA	NA	NA	NA	NA	NA	NA	4.32638e+06	4.0851e+06	1.33616e+06	1.94462e+06	NA	NA
P40989	YGR032W	S000003264	GSC2	NA	NA	NA	NA	NA	NA	1.53784e+06	1.07697e+06	553462	652033	NA	NA	NA	NA	NA	NA	887614	878472	847720	481968	NA	NA	NA	NA	NA	NA	NA	NA	472524	259381	1.13344e+06	1.07082e+06	NA	NA	NA	NA	NA	NA	NA	NA	2.76944e+06	8.68763e+06	1.50286e+06	2.01992e+06	NA	NA
P40990	YDL107W	S000002265	MSS2	NA	NA	NA	NA	1.28295e+06	2.01038e+06	754905	617377	1.46082e+06	1.16669e+06	1.11021e+06	1.19175e+06	NA	NA	NA	NA	957009	1.45205e+06	1.24478e+06	1.15494e+06	2.54136e+06	2.13837e+06	1.34748e+06	1.28285e+06	NA	NA	NA	NA	198318	NA	133018	167268	1.31743e+06	1.45881e+06	895022	937871	NA	NA	NA	NA	287747	NA	237902	231080	759189	764810
P41057	YLR388W	S000004380	RPS29A	NA	NA	NA	NA	NA	NA	1.35845e+06	917959	NA	NA	NA	NA	NA	NA	NA	NA	517437	433668	1.28231e+06	1.89114e+06	NA	296493	NA	NA	NA	NA	NA	NA	523247	758824	2.00966e+06	2.41103e+06	NA	NA	NA	NA	NA	NA	NA	NA	2.1453e+06	3.74345e+06	1.85172e+06	1.91355e+06	NA	NA
P41058	YDL061C	S000002219	RPS29B	NA	NA	NA	NA	NA	NA	703321	541645	NA	NA	NA	NA	NA	NA	NA	NA	417286	NA	609973	1.10894e+06	NA	NA	NA	NA	NA	NA	NA	NA	501625	218723	838388	688299	NA	NA	NA	NA	NA	NA	NA	NA	526108	778486	468949	433270	NA	NA
P41277	YIL053W	S000001315	GPP1	NA	NA	NA	NA	6.11774e+06	4.87238e+06	2.9313e+06	2.29991e+06	1.79146e+06	1.90092e+06	4.1805e+06	3.85596e+06	NA	NA	NA	NA	295326	495809	1.21697e+06	1.15711e+06	2.94484e+06	3.44514e+06	1.53481e+06	1.94277e+06	NA	601381	2.5714e+06	1.98123e+06	1.3762e+06	NA	1.49721e+06	1.76053e+06	6.18825e+06	4.89476e+06	8.43903e+06	8.55407e+06	NA	NA	NA	NA	2.4934e+06	1.10486e+06	1.852e+06	2.08315e+06	5.83242e+06	6.35923e+06
P41735	YOR125C	S000005651	CAT5	NA	NA	NA	NA	2.02657e+06	2.55806e+06	1.37455e+06	1.06835e+06	1.52294e+06	1.23332e+06	929617	900740	NA	NA	NA	NA	1.18579e+06	618526	979637	918417	1.58308e+06	2.10945e+06	647095	973981	NA	NA	NA	NA	317879	101728	124594	170604	3.17417e+06	2.74834e+06	4.24198e+06	4.47592e+06	NA	NA	NA	NA	NA	NA	NA	NA	929121	531624
P41800	YLL006W	S000003929	MMM1	NA	NA	NA	NA	NA	NA	484720	404475	527987	439565	NA	NA	NA	NA	NA	NA	804463	909405	460666	459966	NA	NA	NA	NA	NA	NA	NA	NA	1.38203e+06	1.03786e+06	650749	605663	NA	NA	NA	NA	NA	NA	NA	NA	666335	1.03798e+06	710634	920560	NA	NA
P41805	YLR075W	S000004065	RPL10	NA	NA	4.37782e+06	6.09e+06	1.20308e+06	1.21793e+06	4.08195e+06	4.45043e+06	2.59365e+06	3.00362e+06	2.20191e+06	2.25054e+06	4.92601e+06	5.84411e+06	8.26491e+06	6.79519e+06	5.54048e+06	4.19791e+06	5.01895e+06	5.35345e+06	2.18218e+06	2.02709e+06	2.31684e+06	2.6687e+06	2.05014e+07	1.95247e+07	1.04543e+07	7.47059e+06	6.67594e+06	4.56735e+06	4.06145e+06	4.50986e+06	2.58864e+06	2.17761e+06	1.78262e+06	1.50562e+06	3.73306e+06	NA	2.82043e+06	2.17156e+06	5.43336e+06	6.96128e+06	3.70234e+06	4.2497e+06	2.55818e+06	2.54587e+06
P41807	YPR036W	S000006240	VMA13	NA	NA	503652	1.18322e+06	NA	261759	279606	854138	NA	368585	154987	215727	NA	NA	NA	NA	673726	754568	561144	541876	281551	NA	NA	NA	NA	NA	4.43809e+06	2.03359e+06	863480	491740	879658	736420	NA	NA	NA	NA	NA	NA	NA	NA	1.04815e+06	525099	372263	296344	390825	340425
P41818	YMR311C	S000004928	GLC8	NA	NA	NA	NA	NA	NA	NA	NA	NA	NA	NA	NA	NA	NA	NA	NA	NA	NA	NA	NA	NA	NA	NA	NA	NA	NA	NA	NA	329716	NA	NA	250023	NA	NA	NA	NA	NA	NA	NA	NA	445995	634166	397513	491726	NA	NA
P41903	YJR019C	S000003780	TES1	NA	NA	NA	NA	9.90266e+06	7.95187e+06	2.40689e+06	2.13072e+06	3.68014e+06	3.72247e+06	4.53441e+06	4.86739e+06	1.40526e+06	1.32796e+06	NA	NA	1.82449e+06	2.69427e+06	1.48593e+06	1.16577e+06	5.32651e+06	4.41466e+06	1.8523e+06	1.7373e+06	NA	NA	NA	NA	371695	NA	255474	175109	7.6811e+06	8.43186e+06	9.47857e+06	9.24112e+06	NA	NA	NA	NA	547839	230466	283004	272243	6.63997e+06	6.97303e+06
P41911	YOL059W	S000005420	GPD2	NA	NA	NA	NA	5.54078e+06	7.09613e+06	2.31334e+06	2.32599e+06	2.50189e+06	1.76546e+06	4.60242e+06	4.60609e+06	NA	NA	NA	NA	602125	540602	1.35098e+06	1.40726e+06	3.67171e+06	4.00901e+06	2.71649e+06	2.78077e+06	301136	386615	NA	NA	840494	764190	558446	707954	8.00858e+06	6.27494e+06	7.94978e+06	7.80757e+06	NA	NA	NA	NA	478842	153709	937940	1.02522e+06	3.91793e+06	4.53391e+06
P41921	YPL091W	S000006012	GLR1	NA	NA	NA	NA	2.75286e+06	2.78621e+06	612848	479477	961905	1.15164e+06	859930	1.04121e+06	NA	NA	NA	NA	NA	NA	317358	264727	952669	1.36337e+06	682447	1.01983e+06	NA	NA	NA	NA	NA	NA	NA	NA	1.47529e+06	2.088e+06	1.18824e+06	1.30684e+06	NA	NA	NA	NA	NA	NA	NA	NA	2.77698e+06	3.08543e+06
P41940	YDL055C	S000002213	PSA1	NA	NA	861649	NA	371017	497200	601987	1.2234e+06	NA	NA	585084	748184	NA	NA	NA	NA	NA	NA	486314	644425	NA	686120	657492	573401	NA	428794	9.93392e+06	7.85049e+06	NA	NA	777230	634077	888134	662565	787390	843954	NA	NA	NA	NA	NA	NA	291570	283970	NA	NA
P42834	YNL328C	S000005272	MDJ2	NA	NA	NA	NA	255475	385427	188597	112914	344663	474013	251849	217960	NA	NA	NA	NA	373228	360234	199489	157469	238307	256286	198871	198857	NA	NA	NA	NA	142955	NA	NA	NA	292785	516270	475087	341435	NA	NA	NA	NA	NA	NA	NA	NA	NA	NA
P42839	YNL321W	S000005265	VNX1	NA	NA	NA	NA	NA	NA	NA	NA	NA	NA	NA	NA	NA	NA	NA	NA	NA	NA	161336	NA	NA	NA	NA	NA	NA	NA	NA	NA	139321	NA	396735	216343	NA	NA	NA	NA	NA	NA	NA	NA	250911	NA	120832	NA	NA	NA
P42844	YNL310C	S000005254	ZIM17	NA	NA	NA	NA	4.06736e+06	2.76597e+06	1.14218e+06	1.08295e+06	1.21579e+06	716340	3.18468e+06	4.28162e+06	NA	NA	NA	NA	692431	358060	424246	495797	2.07051e+06	1.78259e+06	1.71297e+06	1.9191e+06	NA	NA	NA	NA	300292	209447	197687	131190	3.07273e+06	2.86215e+06	4.77086e+06	5.20559e+06	NA	NA	NA	NA	363386	NA	535174	542783	4.47848e+06	4.84249e+06
P42847	YNL306W	S000005250	MRPS18	NA	NA	NA	NA	1.25593e+07	8.96585e+06	2.44586e+06	2.0499e+06	2.24693e+06	2.74776e+06	8.28924e+06	7.95498e+06	NA	NA	NA	NA	2.0814e+06	2.22837e+06	2.39176e+06	2.36943e+06	8.10144e+06	6.6565e+06	6.06677e+06	6.57598e+06	NA	NA	NA	NA	156163	332293	205319	207996	3.58297e+06	4.46706e+06	9.20812e+06	9.57887e+06	NA	NA	NA	NA	117360	NA	243962	339081	6.42141e+06	7.27513e+06
P42900	YLR139C	S000004129	SLS1	NA	NA	NA	NA	3.85553e+06	5.13569e+06	1.71148e+06	1.25617e+06	1.49138e+06	1.26037e+06	2.40176e+06	3.46139e+06	NA	NA	NA	NA	1.18556e+06	1.05955e+06	1.25888e+06	1.28809e+06	4.3735e+06	3.3246e+06	2.3538e+06	2.19941e+06	NA	NA	NA	NA	NA	212225	47644.7	73704.6	4.09068e+06	4.13841e+06	3.73168e+06	3.92428e+06	NA	NA	NA	NA	NA	NA	NA	NA	1.67209e+06	2.39106e+06
P42934	YGR199W	S000003431	PMT6	NA	NA	NA	NA	NA	325931	1.51807e+06	1.84865e+06	1.0703e+06	1.12565e+06	NA	155962	NA	NA	NA	NA	NA	NA	760471	767930	NA	NA	NA	NA	NA	NA	NA	NA	351528	2.19664e+06	1.24461e+06	1.04277e+06	NA	NA	NA	NA	NA	NA	NA	NA	1.74092e+06	3.17073e+06	780213	724592	NA	NA
P42937	YGR203W	S000003435	YCH1	NA	NA	NA	NA	NA	NA	NA	NA	NA	266408	NA	NA	NA	NA	NA	NA	NA	NA	NA	NA	NA	NA	NA	NA	NA	NA	NA	NA	NA	NA	193359	204357	NA	NA	NA	NA	NA	NA	NA	NA	NA	NA	NA	NA	NA	NA
P42940	YGR207C	S000003439	CIR1	NA	NA	NA	NA	1.16992e+07	9.67376e+06	6.14636e+06	3.86315e+06	6.19234e+06	5.49646e+06	9.5378e+06	1.01195e+07	2.35295e+06	2.50263e+06	1.12805e+06	849211	4.11753e+06	2.43662e+06	7.04384e+06	6.85416e+06	1.34959e+07	1.14006e+07	1.37101e+07	1.03975e+07	NA	NA	NA	NA	1.658e+06	447289	407291	350687	1.92717e+07	1.90632e+07	1.18615e+07	1.60528e+07	NA	NA	NA	NA	493364	NA	947535	923013	5.66142e+06	5.87964e+06
P42949	YJL104W	S000003640	PAM16	NA	NA	NA	NA	3.90282e+06	2.26903e+06	3.26296e+06	2.73874e+06	4.45279e+06	5.58276e+06	3.32874e+06	2.63353e+06	NA	NA	NA	NA	4.81341e+06	3.59515e+06	4.94714e+06	4.61013e+06	4.62364e+06	5.61859e+06	2.65015e+06	3.24174e+06	NA	NA	NA	NA	2.0307e+06	3.32742e+06	998172	1.30361e+06	2.93958e+06	3.21986e+06	2.36084e+06	1.91255e+06	NA	NA	NA	NA	1.42762e+06	2.84705e+06	1.91302e+06	1.8354e+06	2.36177e+06	2.48213e+06
P42951	YJL100W	S000003636	LSB6	NA	NA	NA	NA	NA	NA	307172	315047	437570	397328	NA	278530	NA	NA	NA	NA	590413	353571	373759	396766	NA	NA	NA	NA	NA	NA	NA	NA	NA	NA	544210	596487	NA	NA	NA	NA	NA	NA	NA	NA	433627	801987	389879	332567	NA	NA
P43122	YDL104C	S000002262	QRI7	NA	NA	NA	NA	2.12992e+06	2.26517e+06	1.25521e+06	760370	906745	887266	2.72917e+06	2.79746e+06	NA	NA	NA	NA	631005	486236	937389	924641	3.34429e+06	3.52978e+06	2.70785e+06	2.82235e+06	NA	NA	NA	NA	NA	NA	104407	59982.4	3.02755e+06	2.71897e+06	2.48201e+06	2.83581e+06	NA	NA	NA	NA	211897	NA	193787	388107	2.42579e+06	2.66246e+06
P43557	YFL046W	S000001848	FMP32	NA	NA	NA	NA	1.15211e+06	828205	162659	246163	885459	829294	479007	677749	NA	NA	NA	NA	698064	779899	386407	352103	1.95574e+06	2.44443e+06	474948	658289	NA	NA	NA	NA	204089	NA	NA	NA	955961	2.00218e+06	544425	610781	NA	NA	NA	NA	NA	NA	NA	NA	890166	812354
P43567	YFL030W	S000001864	AGX1	NA	NA	NA	NA	466748	684346	184729	147473	249652	162548	NA	204549	NA	NA	NA	NA	NA	NA	157984	169557	NA	NA	NA	NA	NA	NA	NA	NA	NA	NA	NA	NA	441499	667997	233785	403991	NA	NA	NA	NA	NA	NA	NA	NA	174555	191005
P43582	YFL010C	S000001884	WWM1	NA	NA	NA	NA	NA	NA	653713	NA	357725	634624	NA	NA	NA	NA	NA	NA	237312	401549	337540	272106	NA	NA	NA	NA	NA	NA	470628	NA	514313	300104	655683	828701	NA	NA	NA	NA	NA	NA	NA	NA	1.79701e+06	3.30956e+06	1.32905e+06	1.01289e+06	NA	NA
P43594	YFR011C	S000001907	MIC19	1.56276e+06	1.05914e+06	2.36956e+06	1.92446e+06	625748	4.05419e+06	4.12873e+07	3.17726e+07	3.19552e+07	3.96023e+07	298191	277202	4.3238e+06	3.98887e+06	3.14589e+06	1.62638e+06	2.65208e+07	1.35073e+07	3.38778e+07	3.7056e+07	491653	487342	453795	438731	1.03166e+06	1.10365e+06	2.43452e+06	2.81756e+06	5.51076e+07	3.74634e+07	4.73476e+07	5.11146e+07	674526	682452	214062	132234	1.41229e+06	1.64246e+06	7.30255e+06	5.74811e+06	2.41562e+07	1.0856e+07	8.37437e+07	6.56023e+07	769173	477655
P43603	YFR024C-A	S000002968	LSB3	NA	NA	NA	NA	550671	855549	570299	546420	442244	598040	NA	613476	NA	NA	NA	NA	461982	851971	261014	242202	247429	NA	325668	256519	NA	NA	NA	NA	322518	326207	568622	628082	701155	500203	945168	1.16376e+06	NA	NA	NA	NA	346750	NA	191888	169551	NA	350413
P43609	YFR037C	S000001933	RSC8	NA	NA	NA	NA	NA	NA	371029	577733	NA	NA	NA	NA	NA	NA	NA	NA	NA	NA	NA	NA	NA	NA	NA	NA	NA	NA	NA	NA	134710	NA	968415	418672	NA	NA	NA	NA	NA	NA	NA	NA	NA	NA	NA	NA	NA	NA
P43613	YFR041C	S000001937	ERJ5	2.36557e+06	NA	1.31723e+06	2.0198e+06	279718	336293	606467	854603	392275	307571	1.24839e+06	1.59524e+06	5.77713e+06	4.89506e+06	3.11406e+06	1.61687e+06	899910	785726	595287	470448	1.13745e+06	1.02477e+06	2.2352e+06	2.4173e+06	NA	1.29436e+06	1.49022e+06	3.28392e+06	689139	NA	1.03636e+06	544403	659578	597246	954543	841539	2.78789e+06	NA	2.01057e+06	1.86558e+06	1.29763e+06	1.01029e+06	629900	533121	931639	749368
P43616	YFR044C	S000001940	DUG1	NA	NA	NA	NA	1.0768e+07	9.97557e+06	4.54735e+06	4.84811e+06	3.20827e+06	2.19498e+06	1.17033e+07	1.14836e+07	138727	NA	NA	NA	700693	504353	2.93891e+06	1.90305e+06	6.683e+06	5.16405e+06	4.62198e+06	3.39949e+06	NA	NA	NA	NA	434017	462506	159881	112634	1.1195e+07	9.92631e+06	9.7752e+06	9.68573e+06	NA	NA	NA	NA	24664.8	41242.8	180602	243999	1.6566e+06	1.7555e+06
P43617	YFR045W	S000001941		NA	NA	NA	NA	1.46652e+06	3.34961e+06	605131	523609	1.43462e+06	531259	860735	782412	NA	NA	NA	NA	1.84286e+06	2.14978e+06	1.08526e+06	1.05662e+06	1.51768e+06	1.18535e+06	883552	NA	NA	NA	NA	NA	1.9921e+06	5.03185e+06	843220	558949	1.57368e+06	1.0248e+06	615142	NA	NA	NA	NA	NA	NA	991341	1.08269e+06	873612	NA	NA
P43620	YFR048W	S000001944	RMD8	NA	NA	NA	NA	NA	NA	1.56475e+06	1.69383e+06	1.60024e+06	1.35383e+06	NA	NA	NA	NA	NA	NA	1.23705e+06	1.10528e+06	957256	1.16703e+06	NA	NA	NA	NA	NA	NA	NA	NA	886044	288063	1.98786e+06	1.87309e+06	NA	NA	NA	NA	NA	NA	NA	NA	262041	702547	613630	677010	NA	NA
P43635	YPR001W	S000006205	CIT3	NA	NA	NA	NA	4.32054e+07	5.52328e+07	1.05098e+07	9.59109e+06	1.56493e+07	1.25037e+07	2.1389e+07	2.03107e+07	1.19318e+06	272337	NA	NA	3.66827e+06	5.48243e+06	7.49452e+06	5.74874e+06	3.59179e+07	3.26254e+07	1.41502e+07	2.29524e+07	766789	493652	162465	NA	4.46389e+06	2.92092e+06	1.2463e+06	1.27279e+06	4.86326e+07	5.60577e+07	5.48192e+07	5.41802e+07	NA	NA	457662	438853	3.89273e+06	2.75413e+06	4.30232e+06	4.24616e+06	2.4293e+07	3.42018e+07
P43636	YGL065C	S000003033	ALG2	NA	NA	NA	NA	83692.1	188997	380347	681346	573009	216267	157305	127756	NA	NA	NA	NA	647682	215915	182127	198225	NA	NA	NA	NA	NA	NA	NA	NA	528990	478817	643606	456825	NA	NA	NA	NA	NA	NA	NA	NA	523318	485633	276281	352668	NA	NA
P46367	YOR374W	S000005901	ALD4	3.9235e+06	2.93432e+06	3.33617e+06	4.16356e+06	8.09884e+07	7.44815e+07	3.53966e+07	2.43857e+07	5.18507e+07	5.68317e+07	3.88973e+07	4.32981e+07	1.60075e+07	1.71707e+07	5.97416e+06	1.00778e+07	2.34146e+07	2.36029e+07	4.11465e+07	3.26953e+07	5.57742e+07	6.57479e+07	4.25064e+07	3.82783e+07	4.3521e+06	4.66421e+06	3.3887e+06	2.94364e+06	1.28692e+07	1.21546e+07	4.49758e+06	4.96751e+06	1.17109e+08	1.17809e+08	1.02841e+08	1.03219e+08	9.66203e+06	6.19197e+06	3.20715e+06	3.80961e+06	9.32497e+06	6.74077e+06	9.8474e+06	1.05234e+07	8.09339e+07	9.16976e+07
P46654	YLR048W	S000004038	RPS0B	NA	916406	3.57354e+06	3.1334e+06	NA	464342	1.049e+07	1.23784e+07	2.84051e+06	1.58611e+06	669926	440654	2.21142e+06	5.33611e+06	1.86888e+06	5.65351e+06	7.18191e+06	5.58601e+06	1.04011e+07	9.00871e+06	443592	877716	568321	610133	4.44492e+06	3.77659e+06	8.95816e+06	5.82938e+06	4.09288e+06	6.40961e+06	8.45172e+06	1.30189e+07	NA	NA	NA	NA	1.66645e+07	1.07952e+07	1.35159e+06	2.0467e+06	2.62344e+06	4.23242e+06	6.769e+06	7.69291e+06	NA	NA
P46655	YGL245W	S000003214	GUS1	NA	NA	1.05369e+06	765543	NA	NA	NA	308929	206614	257451	501851	451070	1.29285e+06	475392	2.15163e+06	2.04272e+06	406158	687680	397760	274208	236990	189615	552047	548760	918814	596015	2.9144e+06	1.3229e+06	776035	503722	157579	174880	404440	280829	382790	NA	NA	NA	717119	835244	329780	NA	160536	198264	NA	NA
P46672	YGL105W	S000003073	ARC1	NA	753938	2.28745e+06	3.97092e+06	547364	NA	327576	212040	NA	NA	NA	NA	3.00237e+06	NA	4.54677e+06	6.633e+06	457540	294206	622345	409332	599453	579502	1.55116e+06	1.29641e+06	726089	3.56532e+06	2.46396e+06	4.52607e+06	654899	834023	NA	432739	672005	450692	602884	602437	NA	830062	1.12342e+06	1.00293e+06	NA	NA	NA	NA	507546	NA
P46681	YDL178W	S000002337	DLD2	NA	NA	NA	NA	2.97974e+07	2.51677e+07	1.03865e+07	7.80223e+06	7.83477e+06	6.97448e+06	2.0466e+07	1.94939e+07	777635	586237	NA	NA	1.9516e+06	2.53978e+06	6.63069e+06	5.40514e+06	2.38709e+07	2.55441e+07	1.77851e+07	1.66974e+07	NA	NA	NA	NA	1.02529e+06	818954	554180	383960	3.51481e+07	3.18897e+07	3.75502e+07	4.03662e+07	NA	NA	NA	NA	805142	268616	1.0528e+06	1.22058e+06	1.28314e+07	1.35222e+07
P46943	YLR289W	S000004280	GUF1	NA	NA	NA	NA	2.7307e+06	1.9916e+06	821491	898393	909922	783405	2.07935e+06	1.92042e+06	NA	NA	NA	NA	319249	639777	972685	801957	3.06193e+06	2.88711e+06	1.96837e+06	1.75687e+06	NA	NA	NA	NA	NA	NA	NA	NA	1.55461e+06	1.53264e+06	2.03007e+06	1.99269e+06	NA	NA	NA	NA	NA	NA	NA	NA	1.10289e+06	1.22447e+06
P46949	YGR196C	S000003428	FYV8	NA	NA	NA	NA	344145	373946	467149	553159	282564	383604	675492	1.01107e+06	NA	697388	579351	NA	NA	NA	NA	NA	430643	NA	732597	1.08256e+06	NA	NA	NA	NA	424549	584874	585171	601492	NA	NA	NA	NA	NA	NA	1.2898e+06	1.964e+06	431737	NA	433221	476579	1.3727e+06	1.02976e+06
P46951	YGR198W	S000003430	YPP1	NA	NA	NA	NA	NA	NA	NA	NA	NA	NA	NA	NA	NA	NA	NA	NA	NA	NA	NA	NA	NA	NA	NA	NA	NA	NA	NA	NA	173300	NA	264427	297649	NA	NA	NA	NA	NA	NA	NA	NA	NA	NA	NA	NA	NA	NA
P46956	YJL117W	S000003653	PHO86	NA	NA	NA	NA	NA	NA	NA	NA	NA	NA	NA	NA	NA	NA	NA	NA	NA	269260	NA	NA	NA	NA	NA	NA	NA	NA	NA	NA	258221	NA	100968	138874	NA	NA	NA	NA	NA	NA	NA	NA	NA	NA	NA	NA	NA	NA
P46965	YJR010C-A	S000003770	SPC1	NA	NA	NA	NA	NA	NA	1.88493e+06	1.57209e+06	NA	931765	NA	NA	NA	NA	NA	NA	NA	NA	828015	1.36288e+06	NA	NA	NA	NA	NA	NA	NA	NA	741943	NA	2.45488e+06	1.93257e+06	NA	NA	NA	NA	NA	NA	NA	NA	3.52662e+06	3.02993e+06	1.13543e+06	776718	NA	NA
P46971	YJR143C	S000003904	PMT4	NA	NA	NA	NA	NA	NA	1.25963e+06	863144	388916	372384	NA	NA	NA	NA	NA	NA	165673	121580	586687	552935	NA	NA	NA	NA	NA	NA	NA	NA	518959	NA	867015	545863	NA	NA	NA	NA	NA	NA	NA	NA	749884	NA	429763	343803	NA	NA
P46972	YMR035W	S000004638	IMP2	NA	NA	NA	NA	NA	NA	470913	452559	776071	718382	NA	NA	NA	NA	NA	NA	NA	NA	553410	410658	NA	NA	NA	NA	NA	NA	NA	NA	821304	NA	717973	538460	NA	NA	NA	NA	NA	NA	NA	NA	NA	NA	495656	541550	NA	NA
P46983	YJL185C	S000003721	ATG36	NA	NA	NA	NA	NA	NA	NA	NA	NA	NA	NA	NA	NA	NA	NA	NA	NA	NA	NA	NA	NA	NA	NA	NA	NA	NA	NA	NA	NA	NA	NA	NA	NA	NA	NA	NA	NA	NA	NA	NA	232865	NA	257278	176944	NA	NA
P46985	YJL183W	S000003719	MNN11	NA	NA	NA	NA	NA	NA	459939	587290	NA	NA	NA	NA	NA	NA	NA	NA	184063	298211	368759	221508	NA	NA	NA	NA	NA	NA	NA	NA	172232	NA	445719	365551	NA	NA	NA	NA	NA	NA	NA	NA	NA	NA	NA	NA	NA	NA
P46990	YJL177W	S000003713	RPL17B	NA	NA	NA	NA	NA	NA	833312	879526	NA	NA	NA	NA	NA	NA	NA	NA	NA	NA	NA	NA	NA	NA	NA	NA	NA	NA	NA	NA	701349	NA	NA	1.24151e+06	NA	NA	NA	NA	NA	NA	NA	NA	1.15906e+06	NA	991574	562461	NA	NA
P46998	YJL161W	S000003697	FMP33	NA	NA	NA	NA	NA	NA	NA	NA	3.49833e+06	1.17301e+06	NA	NA	NA	NA	NA	NA	564407	NA	NA	NA	NA	NA	NA	NA	NA	NA	NA	NA	295976	NA	555362	912587	NA	NA	NA	NA	NA	NA	NA	NA	NA	NA	NA	NA	NA	NA
P47007	YJL147C	S000003683	MRX5	NA	NA	NA	NA	238542	371215	326889	333798	354396	339073	317677	235738	NA	NA	NA	NA	405574	378074	193889	444513	448780	619027	717427	470000	NA	NA	NA	NA	NA	NA	NA	NA	818881	858995	743028	892440	NA	NA	NA	NA	NA	NA	NA	NA	668220	1.00758e+06
P47008	YJL145W	S000003681	SFH5	NA	NA	NA	NA	NA	NA	315191	260496	NA	NA	NA	NA	NA	NA	NA	NA	NA	NA	NA	NA	NA	NA	NA	NA	NA	NA	NA	NA	286409	NA	464077	490609	NA	NA	NA	NA	NA	NA	NA	NA	NA	1.05926e+06	NA	267603	NA	NA
P47015	YJL131C	S000003667	AIM23	933192	NA	868864	NA	5.9924e+06	4.07843e+06	2.70712e+06	1.41689e+06	2.24359e+06	2.1011e+06	4.80034e+06	4.39411e+06	NA	NA	994558	1.01744e+06	2.18361e+06	1.24339e+06	2.04747e+06	2.09411e+06	5.41696e+06	6.39203e+06	4.00335e+06	3.73495e+06	437688	1.63706e+06	757243	1.09921e+06	137036	NA	NA	NA	6.0662e+06	5.39976e+06	5.34289e+06	5.71241e+06	NA	NA	1.15528e+06	1.58419e+06	202592	NA	442705	462951	2.59316e+06	2.76144e+06
P47025	YJL112W	S000003648	MDV1	NA	NA	NA	NA	NA	166115	1.27893e+06	1.20648e+06	748320	1.1508e+06	NA	NA	NA	NA	NA	NA	2.67983e+06	939919	1.09183e+06	879708	NA	NA	NA	NA	NA	NA	NA	NA	1.19751e+06	521297	1.37438e+06	1.99884e+06	NA	NA	NA	NA	NA	NA	NA	NA	537610	547409	1.30026e+06	915041	NA	NA
P47031	YJL082W	S000003618	IML2	NA	NA	NA	NA	NA	NA	1.1003e+06	1.0199e+06	593638	464467	NA	NA	NA	NA	NA	NA	3.72767e+06	2.79735e+06	1.3926e+06	1.35133e+06	NA	NA	NA	NA	NA	NA	NA	NA	398315	127559	1.92963e+06	2.07193e+06	NA	NA	NA	NA	NA	NA	NA	NA	303977	421181	471020	515888	NA	NA
P47039	YJL060W	S000003596	BNA3	NA	NA	NA	NA	3.32867e+06	2.97068e+06	872022	737030	917723	570106	2.0423e+06	1.89427e+06	NA	NA	NA	NA	68360.1	745556	672746	594332	2.69222e+06	3.30202e+06	1.16689e+06	1.3197e+06	NA	NA	NA	NA	28343.6	NA	NA	NA	5.65455e+06	6.53573e+06	6.12719e+06	6.48947e+06	NA	NA	NA	NA	NA	NA	NA	NA	1.06392e+06	1.33421e+06
P47045	YJL054W	S000003590	TIM54	NA	NA	NA	NA	265033	570948	2.52134e+06	1.75649e+06	2.98772e+06	3.47587e+06	157749	120826	NA	NA	NA	NA	2.9601e+06	4.09148e+06	4.24579e+06	4.18542e+06	NA	NA	NA	NA	NA	NA	NA	NA	2.70361e+06	2.57969e+06	3.79338e+06	3.46141e+06	NA	NA	NA	NA	NA	NA	NA	NA	2.21886e+06	1.73556e+06	5.10711e+06	4.22837e+06	NA	NA
P47051	YJL046W	S000003582	AIM22	NA	NA	NA	NA	1.601e+06	1.61267e+06	361684	254952	345736	283301	1.10981e+06	832906	NA	NA	NA	NA	NA	NA	185108	291681	1.26489e+06	1.07336e+06	867917	1.0486e+06	NA	NA	NA	NA	NA	NA	NA	NA	1.17887e+06	1.39124e+06	1.38539e+06	1.45477e+06	NA	NA	NA	NA	NA	NA	NA	NA	444254	741167
P47052	YJL045W	S000003581		NA	NA	NA	NA	NA	NA	NA	NA	NA	NA	NA	NA	NA	NA	NA	NA	NA	NA	NA	NA	NA	NA	NA	NA	NA	NA	NA	NA	NA	NA	NA	NA	NA	NA	NA	NA	NA	NA	NA	NA	NA	NA	NA	NA	324641	446343
P47054	YJL039C	S000003576	NUP192	NA	NA	NA	NA	NA	NA	5.26469e+06	7.35548e+06	NA	NA	NA	NA	4.37744e+07	5.12344e+07	6.04154e+07	5.58999e+07	1.02395e+07	4.71581e+06	1.19326e+07	1.16604e+07	NA	NA	2.41536e+07	NA	NA	NA	NA	NA	2.89305e+07	NA	1.15184e+07	1.01352e+07	3.44459e+06	4.57615e+06	1.04916e+07	7.38254e+06	NA	NA	NA	NA	6.69369e+06	5.01758e+06	1.10361e+07	1.40033e+07	NA	NA
P47065	YJL023C	S000003560	PET130	NA	NA	NA	NA	462316	187466	154904	197428	230845	190081	593619	471660	NA	NA	NA	NA	209961	265715	322720	271664	620053	533105	536970	519487	NA	NA	NA	NA	NA	NA	NA	NA	418642	423655	678554	890080	NA	NA	NA	NA	NA	NA	NA	NA	879734	829920
P47069	YJL019W	S000003556	MPS3	NA	NA	NA	NA	NA	NA	538525	621103	764406	657211	NA	NA	NA	NA	NA	NA	1.22276e+06	1.32214e+06	279805	294505	NA	NA	NA	NA	NA	NA	NA	NA	803871	386910	571706	602431	NA	NA	NA	NA	NA	NA	NA	NA	NA	NA	NA	NA	NA	NA
P47075	YJL012C	S000003549	VTC4	NA	NA	NA	NA	NA	NA	1.13173e+06	1.71301e+06	850979	949163	NA	256428	NA	NA	NA	NA	687736	854479	594925	661412	NA	NA	NA	NA	NA	NA	NA	NA	814345	437652	665345	826667	NA	NA	NA	NA	NA	NA	NA	NA	1.01174e+06	1.64849e+06	821629	592395	NA	NA
P47079	YJL008C	S000003545	CCT8	NA	NA	NA	NA	NA	NA	NA	NA	NA	NA	NA	NA	NA	NA	NA	NA	1.42011e+06	2.36564e+06	463723	511872	342653	374503	NA	NA	NA	185216	NA	NA	NA	100486	NA	NA	NA	NA	NA	NA	NA	NA	NA	NA	NA	NA	NA	NA	NA	NA
P47081	YJL003W	S000003540	COX16	NA	NA	NA	NA	385139	976726	960537	984654	2.26039e+06	3.81246e+06	380799	303276	NA	NA	NA	NA	285712	161466	NA	481580	NA	NA	NA	NA	NA	NA	NA	NA	1.7368e+06	946123	1.79195e+06	2.29273e+06	484693	534544	NA	NA	NA	NA	NA	NA	1.65453e+06	2.61809e+06	4.1673e+06	3.2422e+06	NA	NA
P47084	YJR003C	S000003763	MRX12	NA	NA	NA	NA	5.08371e+06	6.18563e+06	776721	753832	1.46487e+06	1.4596e+06	3.10321e+06	3.13578e+06	NA	NA	NA	NA	148312	104124	516229	584265	3.34274e+06	2.81937e+06	1.5477e+06	1.76263e+06	NA	NA	NA	NA	142442	82490.8	136780	136309	5.066e+06	5.94888e+06	7.12852e+06	6.94799e+06	NA	NA	NA	NA	88384.6	60631.7	114019	146077	4.48054e+06	4.55321e+06
P47085	YJR008W	S000003768	MHO1	NA	NA	NA	NA	3.4985e+06	3.90275e+06	1.42537e+06	1.17643e+06	1.15407e+06	853123	3.69293e+06	3.0688e+06	NA	NA	786881	NA	139767	326418	458123	274641	2.7345e+06	2.63498e+06	905316	1.03153e+06	NA	NA	NA	NA	375744	NA	303224	470907	1.95142e+06	2.37343e+06	4.46291e+06	4.54362e+06	NA	NA	NA	NA	92696.6	NA	299446	266669	1.43708e+06	1.45236e+06
P47096	YJR025C	S000003786	BNA1	NA	NA	NA	NA	NA	NA	NA	NA	NA	NA	NA	NA	NA	NA	NA	NA	NA	NA	251157	NA	NA	NA	NA	NA	NA	688974	1.20364e+06	1.36481e+06	440112	NA	854166	1.31424e+06	NA	NA	NA	NA	NA	NA	NA	NA	595756	262202	552658	741150	NA	NA
P47098	YJR027W	S000003788		NA	NA	NA	NA	NA	NA	1.20458e+06	300249	NA	NA	NA	NA	NA	NA	NA	NA	148189	999359	501019	69989.5	NA	NA	NA	NA	NA	NA	NA	NA	31818.1	818733	456321	246363	NA	NA	NA	NA	NA	NA	NA	NA	NA	NA	NA	NA	NA	NA
P47127	YJR080C	S000003841	AIM24	NA	NA	NA	NA	1.56235e+07	1.57138e+07	4.05663e+06	3.37649e+06	8.93967e+06	1.02147e+07	9.08229e+06	8.31224e+06	413763	NA	NA	NA	5.39885e+06	5.15087e+06	5.27419e+06	4.64025e+06	1.09276e+07	1.18958e+07	7.66766e+06	8.82261e+06	NA	NA	NA	NA	2.75935e+06	3.93827e+06	1.42623e+06	1.61694e+06	1.21581e+07	1.42309e+07	1.37292e+07	1.38775e+07	NA	NA	190019	188243	2.92455e+06	3.25008e+06	2.3581e+06	2.72604e+06	1.03761e+07	1.03838e+07
P47131	YJR085C	S000003845		NA	NA	NA	NA	NA	NA	426924	44684.4	385992	814412	NA	NA	NA	NA	NA	NA	669115	236990	1.41307e+06	650947	NA	NA	NA	NA	NA	NA	NA	NA	2.66593e+06	NA	1.47254e+06	2.21745e+06	NA	NA	NA	NA	NA	NA	NA	NA	348575	NA	914195	1.47528e+06	NA	NA
P47137	YJR096W	S000003857		NA	NA	NA	NA	2.78924e+06	1.72189e+06	1.0491e+06	923394	835308	778364	1.90254e+06	2.18935e+06	NA	NA	NA	NA	162668	64471.8	454485	488580	874684	1.10166e+06	711710	311252	NA	NA	NA	NA	224720	145039	195050	246999	2.45358e+06	2.16042e+06	5.06519e+06	5.49596e+06	NA	NA	NA	NA	NA	NA	109843	63584.7	429853	452121
P47140	YJR100C	S000003861	AIM25	NA	NA	NA	NA	2.94667e+06	2.6425e+06	1.41295e+06	870132	3.06046e+06	2.73544e+06	1.58193e+06	1.81937e+06	NA	NA	NA	NA	1.49542e+06	1.55463e+06	1.47184e+06	1.47311e+06	3.19869e+06	3.60889e+06	1.30217e+06	1.62125e+06	NA	NA	NA	NA	438474	NA	219647	284355	1.82493e+06	2.21702e+06	1.81039e+06	2.29294e+06	NA	NA	NA	NA	289954	708862	388264	485008	1.28702e+06	1.21767e+06
P47141	YJR101W	S000003862	RSM26	NA	NA	NA	NA	1.57724e+07	1.20816e+07	7.45682e+06	6.73558e+06	7.55422e+06	5.78705e+06	1.89726e+07	1.37962e+07	NA	NA	NA	NA	9.6992e+06	1.2535e+07	8.60825e+06	8.78328e+06	1.55722e+07	1.97315e+07	1.66843e+07	1.44291e+07	NA	NA	NA	NA	1.3996e+06	822702	931309	808420	1.78562e+07	1.52081e+07	1.66913e+07	1.85016e+07	NA	NA	NA	NA	NA	NA	1.52543e+06	1.11687e+06	3.64613e+06	2.99967e+06
P47143	YJR105W	S000003866	ADO1	NA	NA	NA	NA	NA	NA	NA	NA	NA	NA	NA	NA	NA	NA	NA	NA	NA	NA	NA	NA	NA	NA	NA	NA	NA	619619	2.53218e+06	976732	NA	NA	NA	NA	NA	NA	NA	NA	NA	NA	NA	NA	NA	NA	NA	NA	NA	NA
P47148	YJR111C	S000003872		NA	NA	NA	NA	774958	1.17466e+06	493331	388434	727489	649159	NA	NA	NA	NA	NA	NA	NA	NA	NA	NA	NA	NA	NA	NA	NA	NA	NA	NA	NA	NA	NA	NA	1.13205e+06	1.47292e+06	694792	845125	NA	NA	NA	NA	NA	NA	211354	193549	NA	NA
P47150	YJR113C	S000003874	RSM7	NA	444614	353289	490362	1.07809e+07	1.17415e+07	3.3392e+06	3.44551e+06	4.59403e+06	5.60171e+06	7.45553e+06	7.4499e+06	3.58081e+06	2.05189e+06	920964	1.32236e+06	4.70466e+06	4.3942e+06	4.81999e+06	5.71058e+06	1.3188e+07	1.15822e+07	9.15062e+06	9.46486e+06	NA	NA	NA	NA	1.02712e+06	1.16628e+06	207888	245425	6.29651e+06	5.40143e+06	4.26285e+06	4.94889e+06	NA	NA	NA	NA	302567	339942	964653	749190	3.19848e+06	3.24011e+06
P47154	YJR117W	S000003878	STE24	NA	NA	NA	NA	NA	NA	NA	NA	NA	NA	NA	NA	NA	NA	NA	NA	NA	NA	NA	NA	NA	NA	NA	NA	NA	NA	NA	NA	NA	NA	364013	313123	NA	NA	NA	NA	NA	NA	NA	NA	351169	339482	NA	255563	NA	NA
P47158	YJR122W	S000003883	IBA57	NA	NA	NA	NA	8.93758e+06	6.32056e+06	2.14563e+06	2.01302e+06	2.7706e+06	2.7347e+06	5.4489e+06	6.28668e+06	NA	NA	NA	NA	752074	609948	2.34147e+06	2.50257e+06	7.87887e+06	7.44927e+06	4.97576e+06	4.3071e+06	NA	NA	NA	NA	82278	NA	65321.6	94079.3	4.96312e+06	4.75341e+06	5.46972e+06	7.4356e+06	NA	NA	NA	NA	175668	138201	327195	271793	3.27727e+06	4.28491e+06
P47176	YJR148W	S000003909	BAT2	NA	NA	NA	NA	NA	NA	NA	NA	87797.2	117343	NA	NA	NA	NA	381468	725378	NA	NA	NA	NA	NA	NA	NA	NA	NA	NA	NA	NA	NA	NA	259364	272019	NA	NA	NA	NA	NA	NA	NA	NA	NA	NA	NA	NA	NA	NA
P47177	YJR149W	S000003910		NA	NA	NA	NA	NA	NA	NA	NA	NA	NA	NA	NA	NA	NA	NA	NA	NA	NA	NA	NA	NA	NA	NA	NA	NA	NA	NA	NA	NA	NA	NA	NA	148746	150701	NA	152576	NA	NA	NA	NA	NA	NA	NA	NA	NA	NA
P47818	YLR220W	S000004210	CCC1	NA	NA	NA	NA	NA	405725	NA	355343	1.34427e+06	763345	210128	NA	NA	NA	NA	NA	1.91363e+06	2.08875e+06	293920	370497	NA	NA	NA	NA	NA	NA	NA	NA	NA	NA	NA	NA	NA	NA	NA	NA	NA	NA	NA	NA	NA	NA	NA	NA	NA	NA
P47912	YMR246W	S000004860	FAA4	NA	NA	NA	NA	220021	354873	3.00189e+06	2.73439e+06	1.84639e+06	1.82798e+06	315706	176426	481167	459565	295576	278934	2.83222e+06	2.81675e+06	2.2309e+06	1.80977e+06	383217	527468	153733	NA	1.7587e+06	1.59743e+06	996597	433427	1.31118e+06	1.33116e+06	5.96015e+06	5.58793e+06	366445	50542.2	NA	NA	NA	NA	NA	NA	2.07898e+06	2.07565e+06	2.36397e+06	1.95232e+06	NA	NA
P48015	YDR019C	S000002426	GCV1	NA	NA	NA	NA	2.21641e+07	2.30167e+07	7.72344e+06	5.30286e+06	9.53436e+06	8.73489e+06	1.04699e+07	1.10845e+07	652751	373966	NA	203895	1.59171e+06	1.15962e+06	4.45113e+06	4.52659e+06	1.07449e+07	8.83841e+06	6.77342e+06	6.61731e+06	NA	NA	NA	NA	1.52845e+06	530427	554026	502700	2.38955e+07	2.27682e+07	2.34492e+07	2.41681e+07	NA	NA	NA	NA	823007	456568	1.17871e+06	1.51698e+06	1.0799e+07	1.22428e+07
P48164	YNL096C	S000005040	RPS7B	NA	NA	NA	NA	NA	NA	300132	226194	NA	NA	NA	223147	NA	NA	NA	NA	NA	NA	159974	381358	NA	NA	393634	262558	NA	NA	1.84923e+06	1.29382e+06	293867	NA	261549	314974	NA	NA	NA	NA	NA	NA	NA	NA	308387	618585	188830	159064	NA	NA
P48231	YNL087W	S000005031	TCB2	NA	NA	NA	NA	NA	381791	372864	469585	NA	NA	NA	NA	NA	NA	NA	NA	551212	571676	160955	151136	NA	NA	NA	NA	NA	NA	NA	NA	368139	423135	311159	307732	NA	NA	NA	NA	NA	NA	NA	NA	453087	731587	341636	392420	NA	NA
P48236	YGR149W	S000003381		NA	NA	NA	NA	NA	NA	NA	478188	298154	525680	274000	NA	NA	NA	NA	NA	NA	590728	1.01497e+06	1.02766e+06	NA	NA	NA	NA	1.4486e+06	2.477e+06	NA	NA	239755	503685	1.04412e+06	1.05601e+06	NA	NA	NA	351571	NA	NA	NA	NA	779495	937351	488339	312820	NA	NA
P48237	YGR150C	S000003382	CCM1	NA	NA	NA	NA	4.02767e+06	3.46002e+06	1.31008e+06	1.00732e+06	1.16813e+06	1.85008e+06	3.62062e+06	3.35794e+06	NA	174462	NA	NA	1.74933e+06	2.26532e+06	1.79394e+06	1.4741e+06	4.96965e+06	6.22194e+06	3.08916e+06	3.85982e+06	NA	NA	NA	NA	105299	NA	30347.6	NA	2.52586e+06	2.80114e+06	2.61255e+06	2.85465e+06	NA	NA	NA	NA	57103.9	NA	147338	78496.3	2.5036e+06	2.42422e+06
P48353	YMR161W	S000004771	HLJ1	NA	NA	NA	NA	302687	NA	748609	787754	NA	487496	NA	NA	NA	NA	NA	NA	1.06022e+06	649157	648060	NA	NA	NA	NA	NA	1.08132e+06	1.28333e+06	NA	NA	870228	673106	568416	883130	NA	NA	NA	NA	NA	NA	NA	NA	686206	484619	NA	190040	NA	NA
P48360	YDR376W	S000002784	ARH1	NA	NA	NA	NA	2.80644e+06	3.70723e+06	1.47647e+06	1.38482e+06	1.19322e+06	1.07102e+06	3.05352e+06	2.67719e+06	NA	NA	NA	NA	705234	937494	975446	1.15765e+06	4.10911e+06	5.30246e+06	1.80111e+06	1.7213e+06	NA	NA	NA	NA	126766	NA	NA	43197.7	6.63493e+06	5.86535e+06	5.63139e+06	6.3206e+06	NA	NA	NA	NA	100836	48939.7	139918	116545	1.03966e+06	1.17261e+06
P48445	YDL141W	S000002300	BPL1	NA	NA	NA	NA	474851	498093	198620	385398	NA	NA	318246	371986	NA	NA	NA	NA	133058	NA	NA	257032	NA	378710	277167	257351	NA	NA	NA	NA	NA	NA	NA	NA	NA	NA	NA	NA	NA	NA	NA	NA	NA	NA	NA	NA	NA	NA
P48525	YOL033W	S000005393	MSE1	NA	NA	NA	NA	3.03183e+06	2.1104e+06	1.43224e+06	1.07565e+06	1.05765e+06	1.1949e+06	2.86338e+06	2.41829e+06	NA	NA	NA	NA	954627	631015	1.2445e+06	1.41285e+06	4.16177e+06	5.04432e+06	2.41522e+06	2.97537e+06	NA	NA	NA	NA	51967.6	NA	20914.2	18136	3.02184e+06	2.91099e+06	2.23702e+06	2.47097e+06	NA	NA	NA	NA	133174	108509	32087.9	44324.5	865733	1.07515e+06
P48526	YPL040C	S000005961	ISM1	NA	NA	NA	NA	6.02051e+06	4.22853e+06	1.24796e+06	1.19289e+06	1.63413e+06	1.77104e+06	2.66172e+06	3.01848e+06	NA	NA	NA	NA	931342	978793	1.07735e+06	1.00312e+06	3.90342e+06	5.8267e+06	2.38823e+06	2.77809e+06	NA	NA	NA	NA	NA	NA	NA	NA	3.18289e+06	3.47959e+06	2.76449e+06	3.06964e+06	NA	NA	NA	NA	145537	NA	NA	NA	2.77638e+06	2.71765e+06
P48527	YPL097W	S000006018	MSY1	NA	NA	NA	NA	7.32641e+06	7.69215e+06	2.9921e+06	1.76767e+06	3.39564e+06	3.39378e+06	6.23154e+06	6.91655e+06	NA	NA	NA	NA	4.68145e+06	3.22146e+06	3.29206e+06	3.07811e+06	1.28629e+07	1.29849e+07	5.94579e+06	6.68703e+06	NA	NA	NA	NA	647582	354471	155652	109506	5.63045e+06	6.339e+06	4.58354e+06	4.98109e+06	NA	NA	NA	NA	234774	237904	309738	245308	2.6838e+06	2.98244e+06
P48564	YNL295W	S000005239	MRX6	NA	NA	NA	NA	1.01959e+06	914446	229189	255178	257999	214973	779348	690384	NA	NA	NA	NA	143302	160329	161708	320007	1.72465e+06	1.67733e+06	1.20402e+06	935612	NA	NA	NA	NA	NA	NA	NA	NA	407974	606269	587584	631309	NA	NA	NA	NA	NA	NA	NA	131515	728257	780822
P48567	YNL292W	S000005236	PUS4	NA	NA	NA	NA	9.39267e+06	6.1839e+06	3.14626e+06	2.47118e+06	2.00948e+06	2.52673e+06	1.1189e+07	1.22442e+07	NA	NA	NA	NA	1.1622e+06	1.74691e+06	1.84089e+06	2.04982e+06	9.09797e+06	8.26576e+06	7.63868e+06	7.5322e+06	NA	NA	NA	NA	NA	NA	NA	NA	6.14244e+06	5.3465e+06	6.70754e+06	7.36186e+06	NA	NA	NA	NA	NA	NA	NA	NA	4.37175e+06	4.06378e+06
P48569	YDL183C	S000002342		NA	NA	NA	NA	614586	417805	1.17408e+06	782008	522059	1.88365e+06	440631	613957	NA	NA	NA	NA	917201	277169	823863	948366	961141	613113	NA	469386	NA	NA	NA	NA	463737	NA	188456	195760	661528	838896	1.27259e+06	600242	NA	NA	NA	NA	NA	NA	NA	NA	NA	NA
P48570	YDL182W	S000002341	LYS20	NA	NA	NA	NA	NA	NA	NA	NA	NA	NA	NA	NA	NA	NA	NA	NA	NA	NA	NA	NA	NA	NA	NA	NA	NA	NA	NA	NA	438404	NA	650544	889647	NA	NA	NA	NA	NA	NA	NA	NA	602315	879012	645300	576219	NA	NA
P48589	YOR369C	S000005896	RPS12	NA	NA	NA	NA	NA	NA	686013	1.86224e+06	NA	NA	NA	NA	NA	NA	NA	NA	NA	NA	NA	NA	NA	NA	NA	NA	NA	583545	7.06912e+06	1.48122e+06	2.4365e+06	789991	363005	408094	NA	NA	NA	NA	NA	NA	NA	NA	NA	NA	NA	NA	NA	NA
P48606	YOR265W	S000005791	RBL2	NA	NA	NA	NA	NA	NA	970795	310785	429041	692343	NA	NA	NA	NA	NA	NA	NA	NA	NA	NA	NA	NA	NA	NA	NA	NA	NA	NA	NA	1.31506e+06	621763	611867	NA	NA	NA	NA	NA	NA	NA	NA	523171	610044	567196	573527	NA	NA
P48813	YDR508C	S000002916	GNP1	NA	NA	NA	NA	NA	NA	NA	NA	NA	NA	NA	NA	NA	NA	NA	NA	843733	380933	359435	265800	NA	NA	NA	NA	NA	NA	NA	NA	NA	NA	NA	NA	NA	NA	NA	NA	NA	NA	NA	NA	805583	355389	NA	373757	NA	NA
P48837	YGR119C	S000003351	NUP57	NA	NA	NA	NA	NA	NA	2.14431e+06	2.80598e+06	452493	405717	NA	NA	NA	NA	NA	NA	2.83306e+06	3.12849e+06	781119	1.01855e+06	NA	NA	NA	NA	NA	NA	NA	NA	455091	812338	2.22767e+06	2.13549e+06	NA	NA	NA	NA	NA	NA	NA	NA	1.11633e+06	1.16558e+06	878784	919265	NA	NA
P49017	YML110C	S000004578	COQ5	NA	NA	NA	NA	1.73734e+07	9.05429e+06	8.13849e+06	4.07705e+06	1.05674e+07	9.51384e+06	8.75155e+06	6.93789e+06	NA	910629	NA	NA	3.82028e+06	6.36324e+06	2.52528e+06	3.60348e+06	2.25544e+07	3.20909e+07	6.24919e+06	7.59285e+06	NA	NA	NA	NA	NA	812558	NA	29942.7	2.59133e+07	2.37967e+07	2.78589e+07	2.95199e+07	NA	NA	NA	NA	NA	NA	NA	NA	4.11301e+06	5.38775e+06
P49095	YMR189W	S000004801	GCV2	NA	NA	NA	NA	1.37962e+07	6.58734e+06	1.69652e+06	1.96589e+06	4.09808e+06	3.86067e+06	5.90871e+06	6.39437e+06	NA	NA	NA	NA	1.55966e+06	2.50592e+06	1.47622e+06	1.3829e+06	1.01132e+07	1.24107e+07	3.53881e+06	3.73393e+06	NA	NA	NA	NA	389501	NA	33989.9	28971.9	1.68893e+07	1.91454e+07	1.34057e+07	1.4319e+07	NA	NA	NA	NA	352887	NA	63807.3	37379.8	9.31663e+06	9.25151e+06
P49166	YLR185W	S000004175	RPL37A	NA	NA	NA	NA	NA	NA	NA	NA	NA	NA	NA	NA	NA	NA	NA	NA	NA	NA	304263	348928	NA	NA	NA	NA	1.27252e+06	1.4127e+06	NA	458467	296278	NA	835408	449370	NA	NA	NA	NA	NA	NA	NA	NA	NA	NA	NA	NA	NA	NA
P49167	YLR325C	S000004317	RPL38	NA	NA	1.43474e+06	1.14979e+06	NA	NA	350540	385554	787676	228645	377440	247002	NA	NA	NA	NA	913974	793292	426903	548813	403213	NA	835463	734759	2.40684e+06	1.22359e+06	1.92117e+06	1.11441e+06	667566	NA	633635	535801	NA	NA	NA	447171	NA	NA	NA	NA	473722	298645	NA	NA	NA	NA
P49334	YNL131W	S000005075	TOM22	NA	NA	NA	NA	NA	NA	277517	212048	328344	478939	NA	NA	NA	NA	NA	NA	288471	951623	348283	332744	NA	NA	NA	NA	NA	NA	NA	NA	603824	NA	407677	224304	NA	NA	NA	NA	NA	NA	NA	NA	110371	NA	372387	292010	NA	NA
P49367	YDR234W	S000002642	LYS4	NA	NA	501606	602384	1.67583e+07	1.3636e+07	5.19044e+06	4.64593e+06	5.32611e+06	4.98558e+06	1.21043e+07	1.31649e+07	556965	612392	157309	485084	1.52408e+06	2.73816e+06	6.28126e+06	6.36361e+06	1.17604e+07	1.29119e+07	1.44121e+07	1.42116e+07	297980	190040	NA	62771.1	1.66391e+06	1.02382e+06	869225	803727	2.09947e+07	2.26419e+07	2.73866e+07	3.15856e+07	NA	NA	239565	72375.4	819043	368853	1.82314e+06	1.62219e+06	1.03634e+07	1.06997e+07
P49687	YGL092W	S000003060	NUP145	NA	NA	NA	NA	NA	NA	855655	799478	425621	678366	NA	NA	NA	NA	NA	NA	1.04193e+06	451208	173575	170847	NA	NA	NA	NA	NA	NA	NA	NA	162461	NA	1.16695e+06	1.06373e+06	NA	NA	NA	NA	NA	NA	NA	NA	NA	NA	NA	NA	NA	NA
P49723	YGR180C	S000003412	RNR4	NA	NA	NA	NA	NA	NA	NA	NA	NA	NA	NA	NA	NA	634945	NA	NA	NA	NA	NA	663694	NA	NA	NA	NA	NA	NA	2.6877e+06	1.44959e+06	NA	NA	333115	378142	NA	NA	NA	NA	NA	NA	NA	NA	NA	NA	NA	NA	NA	NA
P49775	YDR305C	S000002713	HNT2	NA	NA	NA	NA	4.68054e+06	5.40967e+06	1.81397e+06	1.53397e+06	1.10743e+06	1.79072e+06	4.02519e+06	3.86147e+06	NA	NA	NA	NA	NA	NA	386207	710440	1.9071e+06	2.17703e+06	1.36928e+06	1.69149e+06	NA	NA	NA	NA	NA	NA	NA	45822.8	2.44518e+06	2.3217e+06	4.09641e+06	4.9467e+06	NA	NA	NA	NA	413608	598501	191226	158546	3.19981e+06	5.07839e+06
P49954	YLR351C	S000004343	NIT3	NA	NA	NA	NA	3.9134e+06	4.413e+06	3.15483e+06	2.3628e+06	1.53478e+06	1.59411e+06	7.60889e+06	6.79459e+06	NA	NA	NA	NA	962543	1.00379e+06	774424	864255	5.35067e+06	5.82263e+06	3.60302e+06	3.43711e+06	NA	NA	NA	NA	271690	288505	121197	232464	4.21194e+06	4.99244e+06	6.02743e+06	7.01459e+06	NA	NA	NA	NA	NA	NA	NA	NA	2.24257e+06	2.19764e+06
P50085	YGR231C	S000003463	PHB2	1.85067e+07	2.51909e+07	1.40341e+07	1.53579e+07	5.77229e+06	6.11651e+06	2.48727e+07	1.81014e+07	2.25766e+07	2.27697e+07	1.08834e+07	1.02007e+07	8.99116e+06	8.37205e+06	9.35254e+06	1.04248e+07	4.6325e+07	3.15399e+07	3.43854e+07	3.49235e+07	1.21865e+07	1.24934e+07	1.15773e+07	1.15841e+07	1.28449e+07	7.76492e+06	5.59619e+06	7.25217e+06	3.49609e+07	5.51436e+07	2.12673e+07	1.98064e+07	1.22931e+07	9.93955e+06	7.07421e+06	7.04606e+06	1.02779e+07	8.94675e+06	1.2088e+07	1.09283e+07	2.58781e+07	2.99675e+07	4.26373e+07	4.1725e+07	7.93897e+06	6.82314e+06
P50087	YGR235C	S000003467	MIC26	NA	NA	NA	NA	NA	511558	5.94119e+06	3.65072e+06	6.4385e+06	6.48086e+06	73549.1	NA	NA	NA	NA	NA	4.40272e+06	5.62095e+06	5.84135e+06	4.93425e+06	NA	NA	NA	NA	NA	NA	NA	NA	6.58913e+06	1.66496e+07	7.99124e+06	9.88654e+06	NA	NA	NA	NA	NA	NA	NA	NA	4.54418e+06	2.0623e+06	6.92687e+06	7.4551e+06	NA	NA
P50088	YGR236C	S000003468	SPG1	NA	NA	NA	NA	468319	703939	679528	957013	2.6586e+06	3.40357e+06	126355	NA	NA	NA	NA	NA	299091	299231	NA	NA	NA	NA	NA	NA	NA	NA	NA	NA	4.95369e+06	5.36065e+06	1.21398e+07	1.39031e+07	332983	332956	1.04426e+06	2.02105e+06	NA	NA	NA	NA	4.35991e+06	5.75776e+06	1.14067e+07	9.00527e+06	458365	675292
P50089	YGR237C	S000003469		NA	NA	NA	NA	NA	NA	NA	NA	450419	515797	2.58316e+06	1.73769e+06	NA	NA	NA	NA	NA	NA	NA	NA	NA	NA	NA	NA	NA	NA	NA	NA	NA	NA	NA	NA	NA	NA	NA	NA	NA	NA	NA	NA	NA	NA	NA	NA	427408	410057
P50105	YMR005W	S000004607	TAF4	NA	NA	NA	NA	NA	NA	NA	173126	NA	NA	NA	NA	NA	NA	NA	NA	263687	277478	NA	NA	NA	NA	NA	NA	NA	NA	NA	NA	NA	NA	359007	394528	NA	NA	NA	NA	NA	NA	NA	NA	NA	NA	NA	NA	NA	NA
P50108	YDR245W	S000002653	MNN10	NA	NA	NA	NA	NA	NA	263898	NA	NA	NA	NA	NA	NA	NA	NA	NA	NA	NA	264100	438244	NA	NA	NA	NA	NA	NA	NA	NA	NA	NA	411095	570106	NA	NA	NA	NA	NA	NA	NA	NA	230055	NA	539985	401224	NA	NA
P50110	YMR060C	S000004664	SAM37	NA	NA	NA	NA	NA	NA	835044	671345	1.5625e+06	1.33362e+06	NA	NA	NA	NA	NA	NA	2.69097e+06	2.80454e+06	1.02516e+06	957026	NA	NA	NA	NA	NA	584526	NA	NA	3.32254e+06	6.58809e+06	1.28557e+06	1.35976e+06	NA	NA	NA	NA	NA	NA	NA	NA	1.52488e+06	1.10357e+06	2.09221e+06	2.22542e+06	NA	NA
P50273	YDR350C	S000002758	ATP22	NA	NA	NA	NA	933744	1.40702e+06	344564	273982	411315	369816	889909	793223	NA	NA	NA	NA	154891	NA	NA	NA	437815	1.11672e+06	503679	260166	NA	NA	NA	NA	NA	NA	NA	NA	619935	1.15922e+06	608544	625381	NA	NA	NA	NA	NA	NA	NA	NA	1.45245e+06	1.49329e+06
P50861	YOL143C	S000005503	RIB4	NA	NA	NA	NA	NA	NA	NA	NA	NA	NA	NA	NA	NA	NA	NA	NA	NA	NA	NA	NA	NA	NA	NA	NA	NA	NA	1.49848e+06	NA	616716	NA	418202	433745	NA	NA	NA	NA	NA	NA	NA	NA	NA	NA	NA	NA	NA	NA
P50945	YNL100W	S000005044	MIC27	NA	NA	NA	NA	156038	567099	6.32452e+06	5.46008e+06	1.053e+07	9.56278e+06	88406.6	NA	NA	NA	NA	NA	6.41611e+06	4.84706e+06	6.43012e+06	3.96946e+06	NA	NA	NA	NA	312422	NA	160727	NA	1.18802e+07	7.83523e+06	9.45904e+06	1.17999e+07	NA	82641.9	NA	NA	NA	NA	NA	NA	6.52679e+06	1.37605e+07	9.49399e+06	7.0708e+06	NA	NA
P51996	YGL210W	S000003178	YPT32	NA	NA	NA	NA	NA	NA	1.8407e+06	2.24385e+06	1.45475e+06	1.44571e+06	NA	NA	NA	NA	NA	NA	1.58679e+06	2.93563e+06	1.5606e+06	1.55033e+06	NA	NA	NA	NA	NA	NA	NA	NA	968638	520577	1.98524e+06	1.85442e+06	NA	NA	NA	NA	NA	NA	NA	NA	2.15421e+06	5.22821e+06	1.9407e+06	1.30296e+06	NA	NA
P51998	YML025C	S000004487	YML6	NA	557624	447405	485796	1.16833e+07	8.58147e+06	4.02106e+06	2.45837e+06	5.63205e+06	1.03757e+07	7.48204e+06	7.5826e+06	367192	661876	370007	339315	5.84957e+06	5.37977e+06	7.61204e+06	6.85966e+06	9.53056e+06	1.03145e+07	9.47609e+06	1.00355e+07	NA	NA	NA	NA	159657	234197	135921	69173.9	8.00383e+06	7.62195e+06	4.00018e+06	4.20165e+06	NA	NA	NA	NA	398988	324014	544955	708920	3.46097e+06	3.70882e+06
P52893	YLR089C	S000004079	ALT1	NA	NA	698512	694148	3.11998e+07	1.31548e+07	7.47752e+06	7.04638e+06	1.06727e+07	1.09723e+07	1.69213e+07	1.709e+07	295419	146399	NA	NA	2.59737e+06	2.66727e+06	9.22198e+06	7.82481e+06	1.39414e+07	1.72915e+07	1.32882e+07	1.14458e+07	144071	315952	245029	392125	2.65047e+06	2.84594e+06	2.638e+06	3.01617e+06	3.6161e+07	2.88939e+07	4.21209e+07	4.75714e+07	NA	NA	329685	640992	851199	280108	3.09538e+06	2.99274e+06	1.22953e+07	1.28801e+07
P52910	YLR153C	S000004143	ACS2	NA	NA	NA	NA	102195	108753	823675	1.46192e+06	186642	215667	NA	NA	491712	1.31765e+06	NA	370282	705980	831205	689994	758314	NA	NA	NA	NA	342968	1.10188e+06	5.37953e+06	1.83485e+06	998864	854164	1.63278e+06	2.24169e+06	NA	NA	NA	NA	NA	NA	NA	NA	1.41539e+06	998381	908258	1.10638e+06	NA	NA
P52919	YLR457C	S000004449	NBP1	NA	NA	NA	NA	NA	NA	NA	NA	NA	NA	323062	348626	NA	NA	NA	NA	411630	385264	288481	275660	NA	NA	NA	NA	NA	NA	NA	NA	NA	NA	NA	NA	NA	NA	NA	NA	NA	NA	NA	NA	NA	NA	NA	NA	NA	NA
P53040	YGL112C	S000003080	TAF6	NA	NA	NA	NA	NA	NA	272124	417806	NA	NA	NA	NA	NA	NA	NA	NA	NA	162670	NA	NA	NA	NA	NA	NA	NA	NA	NA	NA	NA	NA	651263	358362	NA	NA	NA	NA	NA	NA	NA	NA	NA	NA	NA	NA	NA	NA
P53049	YGR281W	S000003513	YOR1	NA	NA	NA	NA	NA	NA	NA	NA	49610.8	86844.7	NA	NA	NA	NA	NA	NA	NA	NA	NA	NA	NA	NA	NA	NA	NA	NA	NA	NA	35210.5	NA	104206	525947	NA	NA	NA	NA	NA	NA	NA	NA	NA	NA	NA	NA	NA	NA
P53070	YGL236C	S000003205	MTO1	NA	334496	2.64107e+06	2.11135e+06	1.05087e+07	9.14526e+06	3.31727e+06	2.60853e+06	2.32575e+06	2.21898e+06	1.00469e+07	1.02779e+07	1.76187e+06	1.45092e+06	261985	453989	2.28805e+06	2.87594e+06	3.22644e+06	3.78959e+06	1.68004e+07	1.70429e+07	1.19623e+07	1.37638e+07	NA	NA	NA	NA	200968	358528	107439	146804	4.08006e+06	3.64589e+06	4.78395e+06	6.211e+06	NA	NA	NA	NA	49786.7	66356.9	327692	257886	2.52091e+06	2.41969e+06
P53075	YGL228W	S000003197	SHE10	NA	NA	NA	NA	NA	NA	505971	369668	NA	NA	NA	NA	NA	NA	NA	NA	652539	588630	526905	NA	NA	NA	NA	NA	NA	NA	NA	NA	1.02051e+06	642270	1.71537e+06	1.32608e+06	NA	NA	NA	NA	NA	NA	NA	NA	950998	968617	262862	240572	NA	NA
P53077	YGL226W	S000003195	MTC3	NA	NA	NA	NA	1.95513e+06	2.02649e+06	450387	590924	1.19464e+06	1.23195e+06	1.33991e+06	1.17324e+06	NA	NA	NA	NA	953859	340680	615535	649360	1.42377e+06	3.36748e+06	828961	721223	NA	NA	NA	NA	NA	NA	215423	187914	1.76882e+06	2.82883e+06	1.66952e+06	1.32214e+06	NA	NA	NA	NA	NA	NA	399135	NA	796668	836592
P53081	YGL221C	S000003189	NIF3	NA	NA	NA	NA	3.63327e+06	2.5494e+06	942184	993116	1.06261e+06	1.00709e+06	1.97485e+06	1.75012e+06	NA	NA	NA	NA	286573	191888	434951	372121	1.7691e+06	2.27369e+06	844543	662639	NA	NA	NA	NA	128137	NA	NA	NA	3.32729e+06	3.23219e+06	3.21854e+06	3.36623e+06	NA	NA	NA	NA	NA	NA	NA	NA	1.97197e+06	1.85693e+06
P53083	YGL219C	S000003187	MDM34	NA	NA	NA	NA	NA	423240	544615	374808	715844	875246	NA	NA	NA	NA	NA	NA	715056	979462	835530	518439	NA	NA	NA	NA	2.3918e+06	815848	NA	NA	1.50399e+06	2.51523e+06	1.23392e+06	1.20158e+06	NA	NA	NA	NA	NA	NA	823057	1.2956e+06	1.44789e+06	1.52669e+06	1.78946e+06	1.87648e+06	NA	NA
P53101	YGL184C	S000003152	STR3	NA	NA	NA	NA	NA	NA	NA	NA	1.13485e+06	437649	NA	197143	NA	NA	NA	NA	1.18479e+06	215940	310282	374565	NA	NA	NA	NA	NA	NA	NA	NA	602362	561653	208032	390858	NA	NA	NA	NA	NA	NA	NA	NA	NA	NA	NA	NA	NA	NA
P53112	YGL153W	S000003121	PEX14	NA	NA	NA	NA	NA	NA	271343	280893	195161	167810	NA	NA	NA	NA	NA	NA	227729	400621	381026	425173	NA	NA	NA	NA	NA	NA	NA	NA	231651	634184	505906	375540	NA	NA	NA	NA	NA	NA	NA	NA	421797	162949	1.95195e+06	2.05119e+06	NA	NA
P53115	YGL150C	S000003118	INO80	NA	NA	NA	NA	NA	NA	NA	248376	NA	NA	NA	NA	NA	NA	NA	NA	NA	138116	NA	NA	NA	NA	NA	NA	NA	NA	253202	326178	NA	NA	892558	1.0228e+06	NA	NA	281826	317192	NA	NA	NA	NA	NA	NA	NA	NA	NA	NA
P53120	YGL140C	S000003108		NA	NA	NA	NA	NA	NA	NA	NA	NA	NA	NA	NA	NA	NA	NA	NA	NA	NA	NA	NA	NA	NA	NA	NA	NA	NA	NA	NA	362311	384469	316920	219388	NA	NA	NA	NA	NA	NA	NA	NA	NA	NA	NA	NA	NA	NA
P53123	YGL136C	S000003104	MRM2	NA	NA	NA	NA	1.98589e+06	1.10344e+06	893677	255310	721145	1.40866e+06	1.65729e+06	1.38988e+06	NA	NA	NA	NA	689542	147078	754566	680933	2.10629e+06	2.54953e+06	1.23025e+06	1.16425e+06	NA	NA	NA	NA	399623	NA	220413	162070	1.10425e+06	1.03984e+06	1.821e+06	1.56574e+06	NA	NA	NA	NA	NA	NA	NA	NA	2.07436e+06	1.71042e+06
P53140	YGL107C	S000003075	RMD9	NA	NA	NA	NA	4.77993e+06	4.96308e+06	1.17474e+06	896996	2.38625e+06	1.14091e+06	3.17746e+06	3.55494e+06	NA	NA	NA	NA	632396	680574	1.6146e+06	1.07845e+06	4.3546e+06	6.94876e+06	3.20709e+06	2.14453e+06	NA	NA	NA	NA	86509.6	NA	47324	96905	5.79847e+06	6.20328e+06	3.93686e+06	3.44198e+06	NA	NA	NA	NA	NA	NA	175798	32223.7	2.26048e+06	3.09748e+06
P53146	YGL098W	S000003066	USE1	NA	NA	NA	NA	NA	NA	382963	425780	NA	NA	NA	NA	NA	NA	NA	NA	378208	558066	NA	227164	NA	NA	NA	NA	NA	NA	NA	NA	381916	NA	473255	526312	NA	NA	NA	NA	NA	NA	NA	NA	430455	409690	207958	153429	NA	NA
P53153	YGL085W	S000003053	LCL3	NA	NA	NA	NA	608847	573811	247805	186651	428130	413074	471193	371576	NA	NA	NA	NA	NA	NA	373807	234994	519377	553136	317970	NA	NA	NA	NA	NA	NA	NA	NA	NA	522466	546686	583975	523450	NA	NA	NA	NA	NA	NA	NA	NA	440152	565397
P53154	YGL084C	S000003052	GUP1	NA	NA	NA	NA	229347	399625	1.21389e+06	852429	NA	NA	NA	NA	NA	NA	NA	NA	2.26407e+06	846955	442941	1.04751e+06	NA	NA	431951	301158	NA	NA	NA	NA	2.15336e+06	NA	2.82245e+06	779953	NA	NA	NA	NA	NA	NA	NA	NA	1.48303e+06	NA	910329	133546	NA	NA
P53157	YGL080W	S000003048	MPC1	NA	NA	NA	NA	3.20911e+06	1.37399e+06	1.07865e+06	560341	2.65122e+06	2.50526e+06	NA	1.92013e+06	NA	NA	NA	NA	3.0132e+06	3.64631e+06	846301	758233	2.78732e+06	3.23346e+06	683803	NA	NA	NA	NA	NA	5.10693e+06	NA	1.18925e+06	1.12024e+06	1.46288e+06	3.30765e+06	NA	NA	NA	NA	NA	NA	1.36517e+06	1.26973e+06	1.66907e+06	1.45872e+06	NA	NA
P53159	YGL075C	S000003043	MPS2	NA	NA	NA	NA	NA	NA	NA	NA	NA	NA	NA	NA	NA	NA	NA	NA	369171	NA	NA	NA	NA	NA	NA	NA	NA	NA	NA	NA	NA	491247	386307	441393	NA	NA	NA	NA	NA	NA	NA	NA	NA	NA	NA	NA	NA	NA
P53163	YGL068W	S000003036	MNP1	NA	NA	3.68344e+06	4.75356e+06	1.10186e+07	1.40862e+07	1.12618e+07	6.27167e+06	7.81575e+06	4.2363e+06	2.79912e+07	2.85865e+07	4.41791e+06	1.72931e+06	4.27535e+06	5.78696e+06	1.13507e+07	9.61153e+06	1.1024e+07	1.11769e+07	2.31631e+07	2.12277e+07	2.74016e+07	3.12621e+07	NA	NA	765449	1.43527e+06	3.0917e+06	3.25207e+06	1.28783e+06	1.30209e+06	1.79798e+07	1.27281e+07	1.73383e+07	1.8723e+07	NA	NA	2.22336e+06	1.84063e+06	1.49252e+06	921252	3.59148e+06	4.34305e+06	8.79565e+06	1.62738e+07
P53164	YGL067W	S000003035	NPY1	NA	NA	NA	NA	NA	NA	128909	NA	NA	NA	NA	NA	NA	NA	NA	NA	NA	NA	NA	NA	NA	310171	NA	NA	NA	NA	NA	NA	NA	NA	NA	NA	588740	377309	292828	244737	NA	NA	NA	NA	NA	NA	NA	NA	NA	NA
P53166	YGL064C	S000003032	MRH4	NA	NA	482187	NA	1.95364e+06	1.65263e+06	1.17117e+06	960274	1.07799e+06	921451	3.14637e+06	2.66674e+06	519194	250845	NA	NA	561164	465654	1.00849e+06	986975	3.03219e+06	2.12537e+06	2.8178e+06	3.19402e+06	8.75422e+06	9.73431e+06	248454	534351	1.23913e+06	303559	482840	371489	2.54774e+06	2.55039e+06	2.19652e+06	2.36156e+06	NA	NA	622371	362609	186083	NA	718986	920287	1.68129e+06	1.86445e+06
P53167	YGL063W	S000003031	PUS2	NA	NA	NA	NA	2.02244e+06	807841	NA	NA	905319	1.0545e+06	1.05757e+06	1.06234e+06	NA	NA	NA	NA	NA	NA	NA	NA	NA	1.23386e+06	608698	682790	NA	NA	NA	NA	NA	NA	NA	NA	1.73141e+06	1.69316e+06	2.07836e+06	2.35881e+06	NA	NA	NA	NA	NA	NA	NA	NA	2.00283e+06	2.48084e+06
P53170	YGL059W	S000003027	PKP2	NA	NA	634207	611066	1.04373e+07	7.84412e+06	1.69153e+06	1.07775e+06	3.35335e+06	3.28169e+06	6.84305e+06	6.70584e+06	2.47864e+06	NA	NA	NA	431296	510832	1.99708e+06	1.52534e+06	3.76557e+06	5.07389e+06	3.86866e+06	5.14779e+06	774131	464616	296078	455779	970817	379287	629267	461012	5.05157e+06	5.834e+06	9.23394e+06	9.30863e+06	NA	NA	295897	368810	1.27868e+06	825384	817419	743671	1.44023e+07	1.55328e+07
P53171	YGL057C	S000003025	GEP7	NA	NA	NA	NA	958681	1.13386e+06	854224	904993	1.85661e+06	1.27668e+06	866689	454363	NA	NA	NA	NA	438243	423310	598801	561108	1.02094e+06	843650	621980	567490	NA	NA	NA	NA	321232	NA	268836	274871	827758	931131	662122	600260	NA	NA	NA	NA	131784	NA	510435	340989	231929	372747
P53184	YGL037C	S000003005	PNC1	NA	NA	NA	NA	NA	NA	659312	544160	985812	422883	NA	NA	NA	NA	NA	NA	489148	394351	318425	418308	NA	NA	NA	NA	NA	NA	NA	NA	831988	239857	292020	502799	NA	NA	NA	NA	NA	NA	NA	NA	NA	NA	NA	NA	NA	NA
P53191	YGL023C	S000002991	PIB2	NA	NA	NA	NA	NA	NA	NA	NA	NA	NA	NA	NA	NA	NA	NA	NA	662252	361872	NA	223258	NA	NA	NA	NA	NA	NA	NA	NA	NA	NA	NA	NA	NA	NA	NA	NA	NA	NA	NA	NA	NA	NA	NA	NA	NA	NA
P53193	YGL018C	S000002986	JAC1	NA	NA	NA	NA	1.12864e+06	821586	453079	431269	453707	551256	969408	928595	NA	NA	NA	NA	NA	NA	500171	467661	1.26891e+06	1.47273e+06	653118	456758	NA	NA	NA	NA	NA	NA	NA	NA	1.36982e+06	1.0143e+06	1.07192e+06	1.12003e+06	NA	NA	NA	NA	NA	NA	NA	NA	460204	569089
P53199	YGL001C	S000002969	ERG26	NA	NA	NA	NA	365378	259295	1.48918e+06	854914	862149	814391	490707	517689	NA	NA	NA	NA	1.7597e+06	2.56795e+06	1.02488e+06	953418	744797	610124	390243	NA	NA	NA	NA	NA	394351	NA	830474	443254	NA	306817	385885	NA	NA	NA	NA	NA	921974	644312	406687	317453	NA	NA
P53203	YGR004W	S000003236	PEX31	NA	NA	NA	NA	NA	NA	197284	168987	NA	NA	NA	NA	NA	NA	NA	NA	NA	NA	NA	NA	NA	NA	NA	NA	NA	NA	NA	NA	167593	NA	152486	139083	NA	NA	NA	NA	NA	NA	NA	NA	NA	NA	NA	NA	NA	NA
P53206	YGR012W	S000003244		NA	227390	4.67222e+06	4.03455e+06	1.14073e+06	3.69071e+06	1.21032e+07	1.21028e+07	1.09661e+07	7.92236e+06	1.14707e+06	1.06617e+06	6.21393e+06	4.81199e+06	2.55529e+06	2.40822e+06	7.68728e+06	8.6727e+06	1.09002e+07	1.05977e+07	954048	1.28042e+06	930139	767447	6.6702e+06	4.85211e+06	4.29413e+06	5.06623e+06	1.0835e+07	1.99663e+07	1.46221e+07	1.65537e+07	1.49033e+06	1.43649e+06	360326	232405	235974	NA	7.75804e+06	7.01264e+06	6.01972e+06	3.24775e+06	2.28052e+07	2.20144e+07	1.37584e+06	1.26469e+06
P53208	YGR015C	S000003247		NA	NA	NA	NA	433327	373879	NA	121308	NA	NA	406988	290020	NA	NA	NA	NA	NA	NA	NA	NA	NA	284569	NA	NA	NA	NA	NA	NA	NA	NA	NA	NA	336486	343257	500116	536404	NA	NA	NA	NA	NA	NA	NA	NA	363862	483238
P53212	YGR021W	S000003253		NA	NA	NA	NA	5.70532e+06	4.80818e+06	2.48294e+06	1.29677e+06	1.21862e+06	1.82693e+06	5.96812e+06	7.1014e+06	NA	NA	NA	NA	640581	705520	1.05811e+06	1.18489e+06	5.43539e+06	6.2442e+06	5.74902e+06	6.46787e+06	NA	NA	NA	NA	67560	NA	31793.3	12226.4	4.33558e+06	3.62535e+06	4.43903e+06	5.41271e+06	NA	NA	NA	NA	43957.8	69033.1	267383	232348	2.09323e+06	2.28846e+06
P53219	YGR031W	S000003263	IMO32	NA	NA	NA	NA	5.00317e+06	3.89462e+06	1.35601e+06	1.01959e+06	1.519e+06	2.35654e+06	3.41729e+06	2.96747e+06	NA	NA	NA	NA	423042	911077	1.05345e+06	959191	5.31567e+06	4.986e+06	2.82099e+06	2.64682e+06	NA	NA	NA	NA	364519	NA	92108.1	94496.4	5.64757e+06	6.08079e+06	6.59875e+06	5.60574e+06	NA	NA	NA	NA	127305	NA	306480	270771	3.0477e+06	3.27768e+06
P53220	YGR033C	S000003265	TIM21	706325	661227	NA	NA	619266	866271	3.06673e+06	2.03585e+06	4.53535e+06	6.81534e+06	439160	182630	NA	NA	NA	NA	3.94247e+06	4.07184e+06	3.34044e+06	3.00116e+06	368379	354326	153454	450272	147366	387138	194639	156240	9.17324e+06	6.20511e+06	6.51469e+06	5.52902e+06	387542	372121	402618	398868	NA	NA	187301	NA	5.36974e+06	9.79176e+06	1.08138e+07	7.11168e+06	61674	NA
P53221	YGR034W	S000003266	RPL26B	NA	NA	NA	2.03297e+06	367858	NA	489501	1.23179e+06	539845	922135	385740	708628	1.67794e+06	NA	3.29019e+06	2.71435e+06	550144	772618	593373	796418	NA	NA	NA	NA	1.18045e+06	1.83057e+06	4.98577e+06	3.34709e+06	699416	690189	750505	634963	NA	NA	NA	NA	4.02177e+06	5.06288e+06	2.49033e+06	3.62393e+06	1.46634e+06	2.49013e+06	767581	874293	1.2685e+06	1.11827e+06
P53230	YGR046W	S000003278	TAM41	NA	NA	NA	NA	4.67508e+06	6.85931e+06	819722	635933	4.05913e+06	3.03267e+06	1.34427e+06	1.36912e+06	NA	NA	NA	NA	1.44431e+06	2.51478e+06	1.20983e+06	1.14565e+06	3.84875e+06	3.93428e+06	1.5848e+06	1.41911e+06	NA	NA	NA	NA	NA	NA	77178.2	105419	2.17159e+06	2.69646e+06	1.82241e+06	1.95354e+06	NA	NA	NA	NA	137643	NA	138717	NA	1.0507e+06	1.37178e+06
P53234	YGR053C	S000003285		NA	NA	NA	NA	603671	379007	79142.2	70890.1	147469	90655.8	184535	330975	NA	NA	NA	NA	NA	397695	590058	NA	556472	550358	220808	342713	NA	NA	NA	NA	NA	NA	NA	NA	324788	464584	348935	473336	NA	NA	NA	NA	NA	NA	NA	NA	NA	485700
P53241	YGR065C	S000003297	VHT1	NA	NA	NA	NA	374771	505365	647031	632191	725759	663073	NA	259198	NA	NA	NA	NA	451077	674421	360559	373311	580743	550894	140731	NA	NA	NA	NA	NA	632904	259322	209610	140517	NA	257808	124700	NA	NA	NA	NA	NA	1.57818e+06	4.2274e+06	1.04107e+06	938821	878306	858512
P53248	YGR077C	S000003309	PEX8	NA	NA	NA	NA	NA	NA	NA	NA	NA	NA	NA	NA	NA	NA	NA	NA	NA	NA	241090	235147	NA	NA	NA	NA	NA	1.1847e+06	NA	NA	NA	NA	284403	NA	NA	NA	NA	NA	NA	NA	NA	NA	259667	NA	NA	NA	NA	NA
P53252	YGR086C	S000003318	PIL1	NA	NA	833159	1.2012e+06	7.64854e+06	4.85573e+06	8.26253e+06	9.65088e+06	7.76132e+06	9.82969e+06	3.04547e+06	3.25138e+06	1.18247e+06	1.2256e+06	NA	435121	5.72553e+06	3.74755e+06	2.68005e+06	2.59206e+06	2.54585e+06	3.51207e+06	1.47073e+06	1.22511e+06	1.54921e+06	971094	7.58483e+06	4.3319e+06	7.68935e+06	5.22326e+06	1.32776e+07	1.3023e+07	838679	652463	776193	898643	NA	NA	472379	472899	1.46839e+07	1.13349e+07	1.24842e+07	1.16865e+07	697422	921174
P53253	YGR089W	S000003321	NNF2	NA	NA	NA	NA	NA	NA	486894	558400	NA	NA	NA	NA	NA	NA	NA	NA	710476	789564	217337	291095	NA	NA	NA	NA	NA	NA	NA	NA	226871	NA	501723	380290	NA	NA	NA	NA	NA	NA	NA	NA	NA	NA	NA	NA	NA	NA
P53257	YGR096W	S000003328	TPC1	NA	NA	NA	NA	NA	217966	268679	NA	NA	NA	NA	NA	NA	NA	NA	NA	185346	NA	230319	303472	287142	626402	255988	447112	NA	NA	NA	NA	504029	NA	275446	135048	NA	607106	330044	NA	NA	NA	NA	NA	NA	NA	NA	NA	383407	223301
P53259	YGR101W	S000003333	PCP1	NA	NA	NA	NA	3.09153e+06	2.25318e+06	2.16144e+06	2.0204e+06	3.14453e+06	4.16884e+06	1.39318e+06	1.3606e+06	NA	NA	NA	NA	1.28462e+06	1.76589e+06	2.38166e+06	1.56476e+06	3.49592e+06	2.83269e+06	911525	806994	NA	NA	NA	NA	872969	2.97612e+06	859203	947883	1.76945e+06	1.74093e+06	2.50164e+06	1.91457e+06	NA	NA	NA	NA	NA	NA	1.00793e+06	663628	1.25822e+06	1.23552e+06
P53260	YGR102C	S000003334	GTF1	NA	NA	NA	NA	1.03946e+06	662037	413353	306375	512346	610438	624861	536951	NA	NA	NA	NA	NA	NA	618230	337607	936174	1.09691e+06	526972	NA	NA	NA	NA	NA	NA	NA	NA	NA	738469	1.19387e+06	826180	1.11487e+06	NA	NA	NA	NA	NA	NA	NA	NA	NA	491180
P53264	YGR110W	S000003342	CLD1	NA	NA	NA	NA	NA	NA	NA	NA	246000	267619	295831	NA	NA	NA	NA	NA	NA	NA	NA	NA	523652	479285	NA	210346	NA	NA	NA	NA	NA	NA	NA	NA	NA	NA	NA	NA	NA	NA	NA	NA	NA	NA	NA	NA	NA	NA
P53266	YGR112W	S000003344	SHY1	NA	NA	NA	NA	5.82058e+06	6.3155e+06	7.95384e+06	7.01238e+06	1.09317e+07	1.42361e+07	2.69225e+06	2.44811e+06	NA	NA	NA	NA	7.34799e+06	8.87083e+06	1.0804e+07	8.90786e+06	4.89453e+06	5.32472e+06	1.76043e+06	1.7863e+06	NA	NA	NA	NA	6.64276e+06	4.61954e+06	5.1046e+06	5.45238e+06	3.96625e+06	3.59172e+06	3.42726e+06	4.1303e+06	NA	NA	NA	NA	2.79323e+06	2.4878e+06	5.82602e+06	4.70923e+06	1.99339e+06	1.6937e+06
P53273	YGR125W	S000003357		NA	NA	NA	NA	NA	NA	NA	NA	NA	NA	NA	NA	NA	NA	NA	NA	NA	129029	NA	NA	NA	NA	NA	NA	NA	NA	NA	NA	92097.9	NA	264797	464906	NA	NA	NA	NA	NA	NA	NA	NA	270415	NA	119258	146956	NA	NA
P53278	YGR130C	S000003362		NA	NA	NA	NA	NA	NA	NA	NA	NA	NA	NA	NA	NA	NA	NA	NA	NA	NA	NA	NA	NA	NA	NA	NA	NA	NA	NA	NA	NA	NA	NA	NA	NA	NA	NA	NA	NA	NA	NA	NA	NA	470197	646825	933847	NA	NA
P53281	YGR136W	S000003368	LSB1	NA	NA	NA	NA	NA	NA	1.3626e+06	417969	NA	NA	NA	NA	NA	NA	NA	NA	1.68985e+06	NA	2.74091e+06	1.07222e+06	NA	NA	NA	NA	NA	NA	NA	NA	NA	NA	2.90165e+06	555248	NA	NA	NA	NA	NA	NA	NA	NA	204315	NA	NA	72336.5	NA	NA
P53292	YGR165W	S000003397	MRPS35	NA	NA	179849	258196	1.66739e+07	1.23113e+07	3.78172e+06	3.22827e+06	4.81256e+06	6.22194e+06	1.27903e+07	1.45985e+07	1.68361e+06	970021	281776	267678	5.26067e+06	3.92922e+06	5.38334e+06	5.29878e+06	1.12692e+07	1.64857e+07	1.34814e+07	1.4937e+07	420276	797255	NA	NA	1.41345e+06	434073	263347	192741	9.96762e+06	9.33322e+06	8.67358e+06	1.00317e+07	NA	NA	NA	NA	804849	372865	1.26589e+06	995513	1.08704e+07	1.23347e+07
P53294	YGR169C	S000003401	PUS6	NA	NA	NA	NA	304969	228622	139996	166084	135449	128299	453483	361345	NA	NA	NA	NA	NA	NA	NA	NA	263677	392259	NA	268994	NA	NA	NA	NA	NA	NA	NA	NA	NA	NA	243566	324657	NA	NA	NA	NA	NA	NA	NA	NA	NA	NA
P53299	YGR181W	S000003413	TIM13	NA	NA	NA	NA	NA	653646	3.48291e+06	2.06551e+06	4.07299e+06	4.71456e+06	NA	NA	NA	NA	NA	NA	6.04861e+06	7.52269e+06	4.58904e+06	4.31532e+06	NA	NA	NA	NA	NA	NA	NA	NA	4.45573e+06	1.61416e+07	2.84907e+06	2.03831e+06	NA	NA	NA	NA	NA	NA	NA	NA	1.19469e+06	2.36206e+06	4.09551e+06	3.81341e+06	NA	NA
P53305	YGR215W	S000003447	RSM27	NA	NA	NA	NA	3.78955e+06	1.80606e+06	723706	979374	1.02295e+06	1.3352e+06	2.23064e+06	2.6283e+06	1.61734e+06	NA	1.4265e+06	NA	NA	374120	2.38242e+06	1.6151e+06	1.91562e+06	2.55376e+06	2.35247e+06	4.86811e+06	9.48776e+06	9.06292e+06	2.10317e+06	3.07604e+06	507937	1.7442e+06	NA	414898	4.66592e+06	4.61754e+06	2.73619e+06	2.66729e+06	NA	NA	4.31433e+06	3.32191e+06	608971	NA	1.11196e+06	1.22569e+06	633936	2.73177e+06
P53311	YGR243W	S000003475	MPC3	NA	NA	NA	NA	986066	1.13667e+06	443761	290536	1.28823e+06	1.45139e+06	306823	248203	NA	NA	NA	NA	NA	NA	NA	NA	NA	NA	NA	NA	NA	NA	NA	NA	847664	562829	544775	705034	877261	830892	NA	NA	NA	NA	NA	NA	804947	1.32269e+06	973213	786053	627426	891728
P53312	YGR244C	S000003476	LSC2	576608	377968	1.02074e+06	1.30127e+06	5.90889e+07	4.4499e+07	2.522e+07	2.23259e+07	1.81371e+07	1.89481e+07	5.23544e+07	5.27708e+07	3.69279e+06	3.06911e+06	1.27361e+06	616770	1.08181e+07	8.07588e+06	1.67041e+07	1.46328e+07	6.02241e+07	6.15453e+07	4.99278e+07	4.53457e+07	706041	992408	237836	166405	4.99369e+06	3.53875e+06	1.62996e+06	1.7514e+06	6.53713e+07	5.73252e+07	7.23677e+07	7.95815e+07	170311	NA	392938	429509	4.15189e+06	1.50138e+06	4.28955e+06	4.54842e+06	4.32769e+07	4.71035e+07
P53318	YGR255C	S000003487	COQ6	NA	NA	NA	NA	4.33707e+06	3.4527e+06	2.92763e+06	2.50271e+06	3.4615e+06	3.70005e+06	3.99702e+06	4.05918e+06	NA	NA	NA	NA	3.27218e+06	6.45646e+06	2.99091e+06	2.69021e+06	5.01891e+06	5.49383e+06	4.12127e+06	3.49698e+06	NA	NA	NA	NA	867205	429618	279403	287733	6.32298e+06	6.90957e+06	7.07297e+06	7.31868e+06	NA	NA	NA	NA	377056	396811	694481	495992	2.72252e+06	2.60222e+06
P53320	YGR257C	S000003489	MTM1	NA	NA	NA	NA	838856	1.6477e+06	377278	365670	1.9423e+06	946100	544724	471618	739565	NA	NA	NA	2.16124e+06	2.90821e+06	1.58298e+06	1.32084e+06	1.72e+06	2.49073e+06	1.33126e+06	1.20069e+06	NA	NA	172037	NA	1.92406e+06	1.56565e+06	691248	871504	541393	1.07335e+06	672045	761984	NA	NA	NA	NA	573976	1.95002e+06	1.60522e+06	1.24783e+06	750427	661288
P53324	YGR263C	S000003495	SAY1	NA	NA	NA	NA	NA	NA	NA	NA	249167	312276	NA	NA	NA	NA	NA	NA	NA	NA	NA	NA	NA	NA	NA	NA	NA	NA	NA	NA	NA	NA	NA	NA	NA	NA	NA	NA	NA	NA	NA	NA	264331	NA	149837	NA	NA	NA
P53326	YGR266W	S000003498		NA	NA	NA	NA	NA	278461	648903	925490	1.03853e+06	617869	NA	NA	NA	NA	NA	NA	1.22675e+06	923700	650307	423125	NA	NA	NA	NA	NA	NA	NA	NA	849702	NA	446932	503732	NA	NA	NA	NA	NA	NA	NA	NA	597567	587889	728581	761796	NA	NA
P53334	YGR279C	S000003511	SCW4	NA	NA	NA	NA	NA	NA	NA	NA	NA	NA	NA	NA	NA	NA	NA	NA	NA	NA	NA	NA	NA	NA	NA	NA	NA	NA	NA	NA	117748	NA	198231	150454	NA	NA	NA	NA	NA	NA	NA	NA	NA	NA	NA	NA	NA	NA
P53337	YGR284C	S000003516	ERV29	NA	NA	NA	NA	NA	NA	1.10049e+06	1.5269e+06	1.45587e+06	1.75051e+06	NA	NA	NA	NA	NA	NA	1.6482e+06	2.64787e+06	1.3566e+06	NA	NA	NA	NA	NA	NA	NA	NA	NA	727041	1.76486e+06	1.55492e+06	1.9125e+06	NA	NA	NA	NA	NA	NA	NA	NA	NA	NA	NA	NA	NA	NA
P53388	YPL265W	S000006186	DIP5	NA	NA	NA	NA	NA	NA	NA	NA	NA	NA	NA	NA	NA	NA	NA	NA	NA	NA	NA	NA	NA	NA	NA	NA	NA	NA	NA	NA	371140	NA	NA	NA	NA	NA	NA	NA	NA	NA	NA	NA	2.65022e+06	4.0822e+06	531826	635534	NA	NA
P53507	YNL070W	S000005014	TOM7	NA	NA	NA	NA	NA	NA	1.03028e+06	1.63677e+06	1.62746e+06	543804	NA	NA	NA	NA	NA	NA	738718	NA	1.92289e+06	1.76431e+06	NA	NA	NA	NA	NA	NA	NA	NA	1.27729e+06	NA	927249	935006	NA	NA	NA	NA	NA	NA	NA	NA	NA	751465	1.28639e+06	1.10794e+06	NA	NA
P53549	YOR259C	S000005785	RPT4	NA	NA	NA	NA	NA	NA	NA	NA	NA	NA	NA	NA	NA	NA	NA	NA	392817	289625	NA	175781	NA	NA	NA	NA	NA	NA	NA	NA	NA	NA	NA	NA	NA	NA	NA	NA	NA	NA	NA	NA	NA	NA	NA	NA	NA	NA
P53598	YOR142W	S000005668	LSC1	463853	NA	166252	NA	1.07705e+08	8.97105e+07	4.1979e+07	3.26631e+07	3.04498e+07	3.07014e+07	7.21709e+07	7.91584e+07	3.24389e+06	2.76082e+06	395388	665239	1.35248e+07	9.31308e+06	2.28595e+07	2.21409e+07	6.41954e+07	7.38933e+07	5.75832e+07	5.1309e+07	NA	65526.4	249828	159526	5.06257e+06	3.76795e+06	2.81006e+06	3.20349e+06	1.05086e+08	1.1589e+08	1.28915e+08	1.38202e+08	NA	NA	230345	212910	7.37452e+06	6.24952e+06	9.27862e+06	8.96916e+06	6.82488e+07	6.78324e+07
P53622	YDL145C	S000002304	COP1	NA	NA	NA	NA	NA	NA	NA	157139	NA	NA	NA	NA	NA	NA	NA	NA	NA	NA	NA	NA	NA	NA	NA	NA	NA	NA	NA	NA	232262	NA	105378	156580	NA	NA	NA	NA	NA	NA	NA	NA	NA	NA	NA	NA	NA	NA
P53629	YNR019W	S000005302	ARE2	NA	NA	NA	NA	NA	NA	456551	646811	876505	586778	NA	NA	NA	NA	NA	NA	921889	NA	373121	NA	NA	NA	NA	NA	NA	NA	NA	NA	319538	390931	419436	463332	NA	NA	NA	NA	NA	NA	NA	NA	758596	872542	NA	NA	NA	NA
P53630	YNR057C	S000005340	BIO4	NA	NA	NA	NA	NA	NA	436524	471480	NA	NA	NA	NA	NA	NA	NA	NA	NA	NA	NA	NA	NA	NA	NA	NA	NA	NA	682606	278259	186424	NA	348106	315939	NA	NA	NA	NA	NA	NA	NA	NA	NA	NA	NA	NA	NA	NA
P53720	YNR015W	S000005298	SMM1	NA	NA	NA	NA	1.33e+06	1.58124e+06	664216	520394	838910	977170	1.16652e+06	1.0229e+06	NA	NA	NA	NA	NA	NA	276281	365707	1.04043e+06	661297	492338	490880	NA	NA	NA	NA	181834	NA	NA	NA	1.68544e+06	1.42951e+06	1.67569e+06	1.53769e+06	NA	NA	NA	NA	NA	NA	NA	NA	1.12643e+06	1.1729e+06
P53721	YNR018W	S000005301	RCF2	NA	338700	415194	565606	716882	1.15649e+06	1.75393e+07	8.96219e+06	2.00392e+07	1.90744e+07	315859	458418	NA	NA	NA	NA	3.35849e+06	4.60387e+06	2.27642e+06	3.54746e+06	NA	NA	NA	NA	582056	460802	NA	NA	1.66925e+07	5.22437e+06	2.19909e+07	1.52451e+07	101031	NA	NA	NA	NA	NA	NA	NA	2.54582e+07	3.68962e+07	2.45094e+07	2.76522e+07	511164	1.05431e+06
P53722	YNR020C	S000005303	ATP23	NA	NA	NA	NA	NA	NA	NA	NA	NA	NA	NA	NA	NA	NA	NA	NA	4.34685e+06	7.15218e+06	5.87916e+06	5.7547e+06	229525	198436	282844	NA	NA	NA	NA	NA	4.92951e+06	2.68238e+06	3.32724e+06	3.66938e+06	NA	NA	NA	NA	NA	NA	NA	NA	848507	1.67132e+06	2.52646e+06	2.13787e+06	NA	NA
P53723	YNR021W	S000005304		NA	NA	NA	3.3482e+06	570400	567871	706615	544828	566392	837841	273333	444399	5.76525e+06	1.89861e+06	NA	1.76503e+06	933032	1.13404e+06	1.20774e+06	898363	738013	603821	597464	814325	2.53038e+06	2.18973e+06	NA	NA	816102	890036	640419	329473	NA	NA	NA	NA	NA	NA	995890	595892	903570	235414	413472	218986	434851	488200
P53724	YNR022C	S000005305	MRPL50	NA	NA	NA	NA	6.03886e+06	6.9656e+06	1.48287e+06	1.5665e+06	1.41257e+06	1.04468e+06	2.91071e+06	2.63607e+06	NA	NA	NA	NA	1.95905e+06	1.19574e+06	837425	557301	4.93759e+06	5.60365e+06	2.84732e+06	2.36625e+06	NA	NA	NA	NA	NA	NA	NA	NA	3.80806e+06	4.23457e+06	2.58796e+06	3.46357e+06	NA	NA	NA	NA	NA	NA	NA	NA	2.27089e+06	2.58758e+06
P53732	YNR036C	S000005319	MRPS12	1.88359e+07	1.70941e+07	7.32841e+06	7.11543e+06	6.97831e+06	5.74584e+06	2.96048e+06	2.46521e+06	4.10253e+06	4.95379e+06	1.05035e+07	1.24514e+07	7.33559e+06	8.31653e+06	9.71829e+06	6.67072e+06	5.48038e+06	7.2632e+06	6.31145e+06	5.36202e+06	8.6883e+06	7.40184e+06	1.39428e+07	1.30396e+07	5.84617e+06	1.47786e+07	5.80391e+06	7.26324e+06	3.57848e+06	1.29367e+06	2.03987e+06	1.45782e+06	3.88414e+06	4.45413e+06	3.01159e+06	2.2827e+06	8.68445e+06	1.92738e+07	7.10794e+06	6.58264e+06	2.54449e+06	2.82085e+06	4.20071e+06	3.98478e+06	7.14425e+06	6.43787e+06
P53733	YNR037C	S000005320	RSM19	NA	NA	NA	NA	3.11121e+06	5.35865e+06	576378	497063	1.04137e+06	1.00004e+06	950241	969931	NA	NA	NA	NA	NA	926710	569630	344688	5.95503e+06	3.57526e+06	1.97435e+06	1.7364e+06	NA	NA	NA	NA	NA	NA	NA	NA	3.54493e+06	3.94335e+06	1.31298e+06	1.21221e+06	NA	NA	NA	NA	NA	NA	NA	NA	729032	927327
P53736	YNR040W	S000005323		NA	NA	NA	NA	2.06361e+06	884931	2.22601e+06	1.32845e+06	2.94866e+06	2.62735e+06	1.8015e+06	2.39611e+06	589008	NA	NA	NA	2.49216e+06	2.67738e+06	2.83548e+06	2.33461e+06	2.46407e+06	3.96044e+06	1.93127e+06	2.48255e+06	732178	351017	NA	NA	1.49106e+06	857913	550223	691375	2.36323e+06	1.59076e+06	1.41716e+06	1.70395e+06	NA	NA	NA	NA	338062	572515	999443	1.13097e+06	1.01936e+06	849482
P53744	YNR056C	S000005339	BIO5	NA	NA	NA	NA	NA	1.74426e+06	NA	NA	2.60083e+06	NA	NA	NA	NA	NA	NA	NA	NA	NA	NA	NA	NA	NA	NA	NA	NA	NA	NA	NA	NA	NA	NA	NA	NA	NA	NA	NA	NA	NA	NA	NA	4.59758e+06	8.42467e+06	1.0693e+06	952858	NA	NA
P53759	YML080W	S000004545	DUS1	NA	NA	NA	NA	811504	575543	413748	270667	286226	344051	1.00882e+06	1.1387e+06	NA	NA	NA	NA	NA	NA	415293	300098	1.11307e+06	1.03223e+06	883140	681011	NA	NA	NA	NA	NA	NA	NA	NA	570987	605828	753517	870740	NA	NA	NA	NA	NA	NA	NA	NA	306331	421859
P53847	YNL258C	S000005202	DSL1	NA	NA	NA	NA	NA	NA	413484	357463	348498	249431	NA	NA	NA	NA	NA	NA	439765	396500	234119	NA	NA	NA	NA	NA	NA	NA	NA	NA	285622	NA	341297	305715	NA	NA	NA	NA	NA	NA	NA	NA	862750	292438	271511	310864	NA	NA
P53848	YNL256W	S000005200	FOL1	NA	NA	NA	NA	8.91724e+06	9.75194e+06	3.00829e+06	2.91568e+06	3.23326e+06	2.58714e+06	5.35897e+06	5.05987e+06	NA	NA	NA	NA	774568	1.06632e+06	979256	1.12923e+06	4.79789e+06	4.93061e+06	2.09002e+06	2.81647e+06	NA	NA	NA	NA	610713	229897	286994	551546	6.60957e+06	6.60679e+06	1.00278e+07	1.37525e+07	NA	NA	NA	NA	60740.5	NA	83688.4	89759.7	3.62725e+06	3.34712e+06
P53852	YNL247W	S000005191		NA	NA	NA	NA	1.36732e+06	2.3343e+06	710257	523717	695549	326253	1.40664e+06	1.36546e+06	NA	NA	NA	NA	143655	148366	301472	187770	1.19658e+06	1.05893e+06	952608	863377	NA	NA	NA	NA	198339	NA	22564.5	NA	3.59026e+06	3.16813e+06	2.13249e+06	2.77085e+06	NA	NA	677042	554499	NA	NA	66057.5	NA	1.60493e+06	1.58191e+06
P53865	YNL225C	S000005169	CNM67	NA	NA	NA	NA	NA	NA	224558	219750	NA	NA	NA	NA	NA	NA	NA	NA	268467	262672	NA	88643.8	NA	NA	NA	NA	NA	NA	NA	NA	NA	NA	250268	246733	NA	NA	NA	NA	NA	NA	NA	NA	168493	NA	157727	NA	NA	NA
P53868	YNL219C	S000005163	ALG9	NA	NA	NA	NA	NA	NA	458914	505363	362419	440407	206686	NA	NA	NA	NA	NA	300544	419055	324358	335180	NA	NA	NA	NA	NA	NA	NA	NA	723878	NA	401078	286482	NA	NA	NA	NA	NA	NA	NA	NA	311960	520077	376750	381995	NA	NA
P53875	YNL185C	S000005129	MRPL19	NA	NA	450864	466934	1.80647e+06	2.33283e+06	1.83345e+06	1.64375e+06	1.60904e+06	1.34625e+06	1.92377e+06	1.8181e+06	NA	NA	NA	NA	669046	990246	2.02889e+06	2.20471e+06	2.47398e+06	2.2334e+06	2.05878e+06	2.49892e+06	NA	NA	NA	NA	328093	412968	215248	215342	1.8029e+06	1.71096e+06	1.98833e+06	2.1398e+06	NA	NA	NA	NA	163255	189230	471738	464838	1.10461e+06	960802
P53879	YNL180C	S000005124	RHO5	NA	NA	NA	NA	405215	307817	429851	345933	349024	404822	1.37269e+06	1.33812e+06	1.12294e+06	606433	675630	NA	324175	172133	389083	442411	358080	294121	1.49572e+06	1.64735e+06	1.68983e+06	2.73398e+06	1.26158e+06	2.04422e+06	490505	NA	508255	526312	590008	388264	1.27127e+06	1.24472e+06	NA	NA	1.1908e+06	1.98319e+06	942090	376198	826737	574795	729310	553505
P53881	YNL177C	S000005121	MRPL22	NA	NA	NA	NA	5.91285e+06	6.67231e+06	2.10394e+06	1.77544e+06	3.63967e+06	3.87719e+06	5.63696e+06	5.23709e+06	2.81287e+06	3.4524e+06	1.78373e+06	1.04226e+06	3.67918e+06	3.32387e+06	3.08987e+06	3.38229e+06	7.14099e+06	8.48361e+06	5.38818e+06	5.78416e+06	NA	240913	456637	562668	729782	117723	432038	335823	4.54862e+06	5.76614e+06	2.78412e+06	3.16478e+06	NA	NA	NA	NA	659874	464317	805201	785031	4.6738e+06	4.20187e+06
P53889	YNL168C	S000005112	FMP41	NA	NA	NA	NA	3.38456e+06	3.15222e+06	719320	548268	1.32738e+06	760650	1.69491e+06	1.96917e+06	NA	NA	NA	NA	275245	NA	621373	679201	2.00251e+06	2.00987e+06	1.60461e+06	1.43587e+06	NA	NA	NA	NA	688921	NA	265902	266660	5.59526e+06	5.87265e+06	3.31087e+06	3.88677e+06	NA	NA	NA	NA	278902	NA	575734	457016	1.86923e+06	2.42021e+06
P53898	YNL156C	S000005100	NSG2	NA	NA	NA	NA	194091	689101	4.70057e+06	4.24243e+06	2.94006e+06	4.35576e+06	350001	528033	1.40376e+06	NA	NA	860979	4.11938e+06	5.48811e+06	3.20158e+06	4.08565e+06	685321	494978	365527	NA	998433	NA	677571	NA	1.44298e+06	2.99053e+06	7.0204e+06	8.02893e+06	NA	NA	NA	NA	NA	NA	NA	NA	2.51875e+06	5.67545e+06	1.75274e+06	2.18045e+06	384532	674036
P53915	YNL129W	S000005073	NRK1	NA	NA	NA	NA	769336	1.10472e+06	352667	139763	441495	NA	499964	494809	NA	NA	NA	NA	NA	NA	NA	NA	699509	NA	NA	NA	NA	NA	NA	NA	NA	NA	NA	NA	788384	712776	1.2204e+06	725775	NA	NA	NA	NA	NA	NA	NA	NA	NA	NA
P53921	YNL122C	S000005066		NA	NA	NA	NA	NA	NA	NA	NA	NA	NA	NA	NA	NA	NA	NA	NA	NA	NA	NA	NA	NA	974148	949270	966560	NA	NA	NA	NA	NA	NA	NA	NA	NA	NA	NA	NA	NA	NA	NA	NA	NA	NA	NA	NA	NA	NA
P53925	YNL115C	S000005059		NA	NA	NA	NA	NA	NA	NA	383139	667038	NA	NA	NA	NA	NA	NA	NA	620369	456115	412760	370100	NA	NA	NA	NA	NA	NA	NA	NA	446937	NA	497354	483024	NA	NA	NA	NA	NA	NA	NA	NA	597861	311384	478199	381491	NA	NA
P53933	YNL094W	S000005038	APP1	NA	NA	NA	NA	2.64554e+06	2.69258e+06	835176	748801	1.10945e+06	1.17017e+06	1.64133e+06	1.78376e+06	NA	NA	NA	NA	633019	793351	447418	717242	1.71009e+06	1.74718e+06	1.06167e+06	1.11065e+06	NA	NA	NA	NA	243931	37013.5	140413	126727	1.5379e+06	1.58756e+06	2.25737e+06	3.02115e+06	NA	NA	NA	NA	NA	NA	NA	NA	2.35052e+06	2.49081e+06
P53937	YNL081C	S000005025	SWS2	NA	NA	NA	NA	853871	339596	179101	206807	396757	548751	636159	762147	NA	NA	NA	NA	349074	NA	388674	513325	558997	302991	786722	819340	NA	NA	NA	NA	298352	NA	NA	NA	504808	362428	415938	525463	NA	NA	NA	NA	NA	NA	NA	NA	337081	NA
P53944	YNL063W	S000005007	MTQ1	NA	NA	NA	NA	1.63647e+06	1.10166e+06	386662	311957	334344	398770	1.24979e+06	1.21853e+06	NA	NA	NA	NA	NA	NA	NA	NA	1.06448e+06	972703	847003	788071	NA	NA	NA	NA	NA	NA	NA	NA	1.48952e+06	1.42698e+06	1.12907e+06	1.84467e+06	NA	NA	NA	NA	NA	NA	NA	NA	1.69932e+06	1.48967e+06
P53950	YNL054W	S000004999	VAC7	NA	NA	NA	NA	NA	NA	312292	305590	NA	NA	NA	NA	NA	NA	NA	NA	1.05983e+06	1.10378e+06	321758	421140	NA	NA	NA	NA	NA	NA	NA	NA	222463	85195.9	324542	431831	NA	NA	NA	NA	NA	NA	NA	NA	NA	NA	NA	NA	NA	NA
P53954	YNL048W	S000004993	ALG11	NA	NA	NA	NA	NA	NA	NA	NA	NA	NA	NA	NA	NA	NA	NA	NA	623628	636809	495514	378228	NA	NA	NA	NA	NA	NA	NA	NA	507951	963029	285632	358622	NA	NA	NA	NA	NA	NA	NA	NA	NA	NA	NA	NA	NA	NA
P53969	YNL026W	S000004971	SAM50	NA	NA	NA	NA	20897.4	355525	2.24398e+06	3.05016e+06	5.51348e+06	3.90371e+06	114471	16127.6	NA	NA	NA	NA	4.56795e+06	6.93766e+06	5.80677e+06	5.39124e+06	NA	NA	NA	NA	NA	NA	NA	NA	7.37796e+06	6.9779e+06	5.17125e+06	6.15569e+06	NA	NA	NA	NA	NA	NA	NA	NA	1.08041e+06	1.18365e+06	6.62294e+06	6.20039e+06	NA	NA
P53982	YNL009W	S000004954	IDP3	NA	NA	NA	NA	1.07988e+07	9.37941e+06	6.34381e+06	5.63416e+06	3.92599e+06	5.379e+06	6.39101e+06	1.05299e+07	5.78784e+06	8.70207e+06	7.01951e+06	NA	6.22529e+06	1.149e+07	6.28135e+06	9.10929e+06	4.02222e+06	5.68504e+06	4.0887e+06	3.22127e+06	7.40996e+06	1.00372e+07	NA	NA	5.74421e+06	1.48883e+07	5.76125e+06	4.77179e+06	2.73748e+07	2.24121e+07	2.20642e+07	3.28554e+07	NA	NA	NA	NA	2.04359e+06	907017	3.41946e+06	3.63481e+06	1.28133e+07	1.26455e+07
P53983	YNL008C	S000004953	ASI3	NA	NA	NA	NA	NA	NA	301384	227001	NA	NA	249628	206315	NA	NA	NA	NA	389444	419089	391693	503645	NA	NA	NA	NA	NA	NA	NA	NA	421990	NA	283874	274318	NA	NA	NA	NA	NA	NA	NA	NA	361947	NA	NA	NA	NA	NA
P54005	YMR316W	S000004935	DIA1	NA	NA	NA	NA	NA	NA	NA	NA	NA	NA	NA	NA	NA	NA	NA	NA	NA	NA	NA	NA	NA	NA	NA	NA	NA	NA	NA	NA	135630	NA	136687	142190	NA	NA	NA	NA	NA	NA	NA	NA	201457	NA	NA	NA	NA	NA
P54115	YPL061W	S000005982	ALD6	NA	NA	NA	NA	NA	NA	516220	1.33427e+06	NA	NA	NA	NA	NA	NA	NA	NA	1.11916e+06	1.08806e+06	386474	343326	NA	NA	NA	NA	1.58977e+06	2.93189e+06	6.21741e+06	3.68139e+06	2.16594e+06	2.94503e+06	715711	966861	NA	NA	NA	NA	NA	NA	NA	NA	NA	NA	NA	NA	NA	NA
P54781	YMR015C	S000004617	ERG5	NA	NA	NA	NA	NA	170537	743404	687278	585089	548288	NA	NA	NA	NA	NA	NA	554932	NA	605068	658795	NA	NA	NA	NA	NA	NA	NA	NA	664529	NA	457272	498899	NA	NA	NA	NA	NA	NA	NA	NA	918401	1.74793e+06	560320	599986	NA	NA
P54783	YML086C	S000004551	ALO1	NA	NA	NA	NA	280313	3.64782e+06	6.53317e+06	5.10557e+06	2.05501e+07	1.94228e+07	NA	NA	NA	NA	NA	NA	1.96382e+07	2.13407e+07	1.1465e+07	7.54543e+06	NA	NA	NA	NA	NA	NA	NA	NA	2.2931e+07	1.43613e+07	7.48758e+06	6.13692e+06	NA	NA	NA	NA	NA	NA	NA	NA	1.02358e+07	5.10092e+06	1.18844e+07	1.05173e+07	NA	NA
P54785	YMR070W	S000004674	MOT3	NA	NA	NA	NA	NA	NA	NA	NA	NA	NA	NA	NA	NA	NA	NA	NA	155713	99350.7	144926	156612	NA	NA	NA	NA	NA	NA	NA	NA	NA	NA	NA	NA	NA	NA	NA	NA	NA	NA	NA	NA	NA	NA	NA	NA	NA	NA
P54837	YML012W	S000004473	ERV25	NA	NA	NA	NA	NA	NA	1.67525e+06	2.09571e+06	514046	452616	NA	NA	NA	NA	NA	NA	304432	486521	654155	1.05292e+06	NA	NA	NA	NA	NA	NA	NA	NA	453320	305235	1.64892e+06	1.39015e+06	NA	NA	NA	NA	NA	NA	NA	NA	1.00381e+06	930363	1.21239e+06	1.18685e+06	NA	NA
P54857	YDR058C	S000002465	TGL2	NA	NA	NA	NA	NA	NA	512164	313448	1.14142e+06	798709	NA	NA	NA	NA	NA	NA	880928	635237	379016	475509	NA	NA	NA	NA	NA	NA	NA	NA	2.82683e+06	1.96494e+06	831142	844654	NA	NA	NA	NA	NA	NA	NA	NA	778565	918043	1.53999e+06	1.65244e+06	NA	NA
P54964	YLR059C	S000004049	REX2	NA	NA	NA	NA	1.88237e+06	1.22354e+06	666390	517529	399499	394665	1.82634e+06	1.41131e+06	NA	NA	NA	NA	140159	NA	311415	255878	1.09361e+06	1.28508e+06	1.14301e+06	1.14335e+06	NA	NA	NA	NA	NA	NA	NA	NA	1.99279e+06	1.8727e+06	2.41355e+06	2.51104e+06	NA	NA	NA	NA	NA	NA	NA	NA	1.54188e+06	1.54006e+06
P57744	YJR135W-A	S000007348	TIM8	NA	NA	NA	NA	NA	991870	3.47209e+06	2.22521e+06	3.23802e+06	6.03092e+06	NA	NA	NA	1.87249e+06	NA	NA	2.94857e+06	4.40499e+06	3.42454e+06	4.28862e+06	NA	NA	NA	NA	NA	NA	NA	NA	6.16969e+06	5.69651e+06	2.34721e+06	2.47823e+06	NA	NA	NA	NA	NA	NA	NA	NA	1.49228e+06	NA	3.1524e+06	2.10918e+06	NA	NA
P60010	YFL039C	S000001855	ACT1	3.34219e+06	3.16187e+06	1.15654e+07	8.9485e+06	1.10052e+06	1.44858e+06	5.19533e+06	9.03518e+06	3.71373e+06	3.50229e+06	1.9507e+06	783755	8.9282e+06	9.93543e+06	9.10451e+06	6.78131e+06	6.97634e+06	5.97977e+06	1.02478e+07	1.11309e+07	1.68314e+06	1.67668e+06	3.06377e+06	3.79406e+06	1.60935e+07	2.26984e+07	2.04371e+07	1.37649e+07	1.76042e+07	1.86696e+07	6.18937e+06	6.94607e+06	1.4255e+06	1.21735e+06	1.85531e+06	2.28947e+06	3.0928e+06	1.52324e+06	4.21995e+06	6.14184e+06	4.63586e+06	5.66251e+06	6.07922e+06	6.07508e+06	1.71602e+06	841023
P61830	YBR010W	S000000214	HHT1	3.89755e+06	4.47433e+06	9.03176e+06	6.08377e+06	410077	403048	2.37499e+06	4.81208e+06	431297	519039	4.27349e+06	4.79631e+06	4.67249e+07	4.31644e+07	2.5618e+06	2.02439e+06	6.35309e+06	2.871e+06	1.2824e+06	1.48547e+06	2.85423e+07	1.41316e+07	3.30348e+06	3.661e+06	4.44575e+06	1.26285e+07	1.48566e+07	1.4365e+07	2.95266e+06	NA	3.1468e+06	2.4068e+06	1.20756e+06	1.11295e+06	1.92218e+06	3.9444e+06	1.56584e+06	8.82219e+06	3.24218e+06	2.18032e+06	873616	5.66251e+06	718986	601601	4.82858e+06	4.39166e+06
P61830	YNL031C	S000004976	HHT2	3.89755e+06	4.47433e+06	9.03176e+06	6.08377e+06	410077	403048	2.37499e+06	4.81208e+06	431297	519039	4.27349e+06	4.79631e+06	4.67249e+07	4.31644e+07	2.5618e+06	2.02439e+06	6.35309e+06	2.871e+06	1.2824e+06	1.48547e+06	2.85423e+07	1.41316e+07	3.30348e+06	3.661e+06	4.44575e+06	1.26285e+07	1.48566e+07	1.4365e+07	2.95266e+06	NA	3.1468e+06	2.4068e+06	1.20756e+06	1.11295e+06	1.92218e+06	3.9444e+06	1.56584e+06	8.82219e+06	3.24218e+06	2.18032e+06	873616	5.66251e+06	718986	601601	4.82858e+06	4.39166e+06
P69771	YKR035W-A	S000006435	DID2	NA	NA	NA	921503	4.67541e+06	2.51038e+06	1.70875e+06	1.15376e+06	1.35996e+06	2.30665e+06	3.03492e+06	3.42747e+06	NA	NA	NA	NA	1.40635e+06	1.19189e+06	1.5827e+06	1.31398e+06	2.51147e+06	2.81141e+06	2.76449e+06	1.90605e+06	NA	NA	NA	NA	583467	1.05161e+06	491290	453567	959845	1.45769e+06	1.51862e+06	1.70847e+06	NA	NA	NA	NA	593162	533433	828739	437671	1.60372e+06	1.58229e+06
P80235	YAR035W	S000000080	YAT1	NA	NA	NA	NA	NA	NA	NA	NA	NA	NA	NA	NA	NA	NA	NA	NA	NA	NA	NA	NA	NA	NA	NA	NA	NA	NA	NA	NA	NA	NA	316607	330808	NA	NA	NA	NA	NA	NA	NA	NA	258982	NA	223323	305931	NA	NA
P80667	YLR191W	S000004181	PEX13	NA	NA	NA	NA	NA	NA	842065	870520	1.02184e+06	826958	NA	NA	NA	NA	NA	NA	2.43283e+06	1.83511e+06	555144	617994	NA	NA	NA	NA	NA	NA	NA	NA	598440	NA	510542	419402	NA	NA	NA	NA	NA	NA	NA	NA	653267	1.41224e+06	675154	562598	NA	NA
P80967	YPR133W-A	S000006433	TOM5	NA	NA	NA	NA	NA	NA	NA	NA	1.23511e+06	701005	NA	NA	NA	NA	NA	NA	NA	NA	NA	NA	NA	NA	NA	NA	NA	NA	NA	NA	NA	NA	NA	NA	NA	NA	NA	NA	NA	NA	NA	NA	603147	NA	NA	535771	NA	NA
P81449	YDR322C-A	S000007255	TIM11	1.01279e+08	1.27445e+08	2.98871e+07	2.37851e+07	5.11049e+06	1.43513e+07	3.56187e+07	2.46389e+07	7.25779e+07	7.64092e+07	4.78937e+06	4.69837e+06	1.83617e+07	2.0975e+07	NA	8.21072e+06	1.65381e+07	2.45668e+07	2.05518e+07	2.21219e+07	2.94298e+06	2.51396e+06	1.53893e+06	1.37702e+06	4.76189e+07	4.29205e+07	1.34642e+07	2.96182e+07	9.30961e+07	1.16378e+08	9.6749e+07	1.1594e+08	8.86518e+06	9.12872e+06	3.73928e+06	4.70189e+06	4.14354e+07	NA	4.56476e+07	4.72228e+07	1.19058e+08	6.19362e+07	1.69261e+08	1.74811e+08	8.93615e+06	8.29221e+06
P81450	YML081C-A	S000007247	ATP18	NA	NA	NA	NA	NA	NA	363923	NA	NA	NA	NA	NA	NA	NA	NA	NA	NA	NA	NA	NA	NA	NA	NA	NA	NA	NA	NA	NA	754947	NA	542668	778494	NA	NA	NA	NA	NA	NA	NA	NA	1.37261e+06	1.90421e+06	2.42237e+06	2.1658e+06	562972	NA
P81451	YOL077W-A	S000007339	ATP19	NA	NA	NA	NA	NA	245990	3.9149e+06	2.10013e+06	3.9016e+06	5.31806e+06	NA	NA	NA	NA	NA	NA	2.10438e+06	1.41527e+06	2.2949e+06	1.83304e+06	NA	NA	NA	NA	NA	NA	NA	NA	2.93691e+07	1.41452e+07	1.11514e+07	7.69005e+06	NA	NA	1.17437e+07	7.75908e+06	NA	NA	NA	NA	3.21215e+06	6.0963e+06	1.24773e+07	9.30985e+06	NA	NA
P87108	YHR005C-A	S000003530	TIM10	6.17088e+06	4.94023e+06	1.24019e+06	1.87337e+06	547381	689820	1.29888e+07	6.32587e+06	1.58304e+07	1.36372e+07	486501	355395	1.19617e+06	1.70247e+06	2.30134e+06	900132	1.0367e+07	1.06766e+07	1.56117e+07	1.51389e+07	778160	409381	817129	859654	NA	NA	NA	NA	2.32234e+07	1.81337e+07	7.86583e+06	1.31435e+07	NA	NA	NA	NA	7.3072e+06	3.50264e+06	3.00026e+06	3.13731e+06	6.16509e+06	8.46504e+06	2.67977e+07	1.88398e+07	NA	NA
P87262	YER056C-A	S000002135	RPL34A	NA	899571	3.24799e+06	2.9167e+06	NA	NA	363989	368139	NA	305140	179553	202076	3.12463e+06	2.74439e+06	4.14697e+06	3.09486e+06	235460	518815	569734	658823	194102	NA	626368	312480	902748	3.20728e+06	7.31066e+06	6.57267e+06	843165	281242	821583	995848	NA	NA	NA	NA	NA	NA	NA	NA	1.38597e+06	NA	1.05377e+06	1.05159e+06	2.02365e+06	1.95798e+06
Q00055	YDL022W	S000002180	GPD1	NA	NA	NA	NA	1.09132e+06	1.30206e+06	2.89592e+06	3.40257e+06	3.98426e+06	3.19812e+06	909811	796841	NA	NA	NA	NA	1.25365e+06	1.49569e+06	1.22869e+06	2.40199e+06	860342	774900	NA	907964	1.22203e+06	726058	2.01723e+06	NA	4.30545e+06	4.13454e+06	3.45963e+06	3.26063e+06	NA	NA	NA	NA	NA	NA	NA	NA	1.3173e+06	NA	3.81319e+06	3.39415e+06	NA	NA
Q00245	YIL118W	S000001380	RHO3	NA	NA	NA	484345	438652	640473	946419	467388	1.16449e+06	881930	398703	372778	NA	NA	NA	NA	360717	407234	685851	602686	368008	396921	268272	131842	NA	NA	622348	675937	654899	661624	1.55132e+06	1.88701e+06	241110	236324	571328	341124	NA	NA	NA	NA	585135	773775	1.68833e+06	1.70709e+06	343156	294993
Q00246	YKR055W	S000001763	RHO4	NA	NA	NA	NA	NA	NA	439112	522498	NA	NA	NA	NA	NA	NA	NA	NA	704942	389076	555553	318095	NA	NA	NA	NA	NA	NA	NA	NA	NA	NA	411223	425632	NA	NA	NA	NA	NA	NA	NA	NA	NA	NA	NA	NA	NA	NA
Q00402	YDR150W	S000002557	NUM1	NA	NA	NA	NA	NA	NA	227815	195921	NA	NA	NA	NA	NA	NA	NA	NA	NA	NA	NA	NA	NA	NA	NA	NA	NA	NA	NA	NA	NA	NA	NA	NA	NA	NA	NA	NA	NA	NA	NA	NA	1.06964e+06	NA	467341	199327	NA	NA
Q00711	YKL148C	S000001631	SDH1	8.35539e+06	8.7887e+06	7.71299e+06	8.47695e+06	1.84963e+08	7.22106e+07	4.95515e+07	3.91408e+07	5.3337e+07	8.59827e+07	1.11776e+08	1.25103e+08	7.0476e+06	5.77808e+06	3.05616e+06	2.84131e+06	2.44382e+07	2.20337e+07	4.12893e+07	3.94601e+07	7.92347e+07	8.15871e+07	7.1881e+07	7.67972e+07	6.01603e+06	4.32206e+06	2.05839e+06	1.92245e+06	3.10583e+07	2.5028e+07	1.29307e+07	1.39182e+07	1.33949e+08	1.28267e+08	2.34864e+08	2.48451e+08	1.22586e+06	1.08562e+06	4.80492e+06	4.10875e+06	1.60382e+07	1.40494e+07	2.11513e+07	2.3957e+07	1.31388e+08	1.26756e+08
Q00873	YKL087C	S000001570	CYT2	2.04131e+07	1.20123e+07	3.2622e+06	3.28811e+06	3.10989e+06	7.51594e+06	2.57141e+07	2.62662e+07	4.92122e+07	4.01412e+07	2.03175e+06	2.42423e+06	7.90119e+06	1.26081e+06	4.3026e+06	3.557e+06	2.2125e+07	2.50283e+07	2.17709e+07	2.07778e+07	1.23235e+06	1.18446e+06	1.19249e+06	1.09005e+06	2.12829e+06	2.81896e+06	NA	NA	2.57413e+07	1.34895e+07	2.07945e+07	2.01813e+07	1.19726e+06	1.378e+06	272787	672898	NA	NA	8.52917e+06	7.85647e+06	1.51337e+07	6.82825e+06	3.31799e+07	2.27387e+07	967774	1.12402e+06
Q00955	YNR016C	S000005299	ACC1	1.19804e+06	1.63369e+06	4.44372e+07	4.0079e+07	252135	402582	474584	928829	317670	176230	449916	462234	1.83585e+07	1.79973e+07	5.77426e+07	5.75822e+07	717246	754008	3.77531e+06	3.36037e+06	1.04828e+06	972280	6.72516e+06	7.44521e+06	4.3895e+06	3.26253e+06	1.81187e+07	3.0293e+07	1.22268e+06	1.43326e+06	842294	1.0094e+06	79190.3	273267	531141	545406	4.64403e+06	1.66556e+06	6.53264e+06	6.49328e+06	704610	452018	576003	584695	675627	715945
Q01163	YGL129C	S000003097	RSM23	NA	NA	NA	NA	7.86848e+06	9.28045e+06	2.42092e+06	1.37473e+06	4.33128e+06	4.16894e+06	5.73134e+06	6.01676e+06	1.90801e+06	362353	145323	126586	2.91698e+06	3.37913e+06	2.65776e+06	1.95925e+06	8.76589e+06	8.59489e+06	4.26048e+06	4.37311e+06	168324	151133	228845	321117	1.03422e+06	1.15694e+06	127056	242458	8.31514e+06	1.02388e+07	6.98931e+06	7.25483e+06	NA	NA	NA	NA	162169	279052	445515	347844	4.16372e+06	4.5203e+06
Q01217	YER069W	S000000871	ARG5,6	3.36126e+06	3.07319e+06	2.97404e+06	3.01385e+06	7.98573e+07	5.44296e+07	2.86533e+07	2.13818e+07	2.56249e+07	2.925e+07	5.52246e+07	5.47493e+07	9.32464e+06	7.67383e+06	9.03935e+06	1.03924e+07	1.27709e+07	1.65721e+07	5.72487e+07	5.76516e+07	7.48809e+07	7.07628e+07	8.33761e+07	8.36126e+07	1.18741e+06	977731	2.05257e+06	2.69983e+06	5.43548e+06	4.48098e+06	4.19127e+06	4.36962e+06	5.22435e+07	4.61815e+07	1.30725e+08	1.311e+08	NA	NA	1.80849e+06	1.82036e+06	3.80893e+06	4.0851e+06	6.89574e+06	6.32277e+06	4.39317e+07	4.96659e+07
Q01519	YLR038C	S000004028	COX12	2.52952e+06	3.98621e+06	1.50617e+06	1.36782e+06	1.79787e+06	6.58054e+06	1.45426e+07	1.12348e+07	2.52435e+07	2.47811e+07	1.12022e+06	1.01517e+06	2.29342e+06	1.79687e+06	2.62333e+06	2.94896e+06	4.10262e+06	5.59529e+06	1.01269e+07	9.59191e+06	1.36445e+06	2.46116e+06	1.44493e+06	1.55127e+06	1.04512e+06	732284	300295	557731	1.56233e+07	1.15687e+07	9.66976e+06	8.72078e+06	269167	364391	NA	NA	NA	NA	1.97196e+06	1.6441e+06	1.30296e+07	1.41208e+07	1.96589e+07	1.75819e+07	1.23087e+06	1.19641e+06
Q01532	YNL239W	S000005183	LAP3	NA	NA	NA	NA	483648	600569	93751.6	54697.9	NA	NA	NA	NA	NA	NA	NA	NA	NA	132599	NA	NA	716763	720137	381362	267497	NA	NA	711137	NA	NA	NA	NA	NA	1.61173e+06	2.51996e+06	775273	703508	NA	NA	NA	NA	NA	NA	NA	NA	1.47096e+06	1.42567e+06
Q01560	YDR432W	S000002840	NPL3	NA	NA	NA	NA	NA	NA	378587	NA	161440	323990	194945	180029	NA	NA	NA	NA	NA	224442	675374	448392	NA	NA	308132	527074	2.99279e+06	4.92072e+06	277608	330228	330490	768012	233493	271821	NA	NA	NA	NA	NA	NA	NA	NA	2.56407e+06	494578	198853	294913	1.26294e+06	1.03791e+06
Q01574	YAL054C	S000000050	ACS1	NA	NA	NA	NA	NA	NA	259823	363597	NA	NA	NA	NA	NA	NA	NA	NA	371138	NA	383683	363975	NA	NA	NA	NA	NA	NA	486272	598902	224186	NA	298686	252270	NA	NA	NA	NA	NA	NA	NA	NA	323858	NA	199219	253559	NA	NA
Q01802	YKL106W	S000001589	AAT1	NA	NA	NA	NA	9.29345e+06	1.25711e+07	2.1109e+06	2.0794e+06	5.37811e+06	3.80741e+06	7.09246e+06	6.91076e+06	1.00737e+06	420215	NA	NA	2.18753e+06	1.94563e+06	2.07194e+06	2.15726e+06	7.12148e+06	7.10325e+06	5.30309e+06	4.58562e+06	291557	964737	NA	NA	1.81665e+06	713139	398405	483634	7.4706e+06	9.47365e+06	8.28285e+06	7.90436e+06	NA	NA	407837	246837	891383	1.25027e+06	1.33188e+06	809493	1.16809e+07	1.19087e+07
Q01852	YIL022W	S000001284	TIM44	NA	NA	49525.1	NA	1.0113e+07	8.11636e+06	8.87052e+06	6.24318e+06	8.53701e+06	1.14606e+07	1.3325e+07	1.3695e+07	472956	262877	47592.7	92419.7	1.06452e+07	9.91333e+06	1.00935e+07	9.30685e+06	1.41266e+07	1.73938e+07	1.17416e+07	8.6994e+06	133916	70560.4	47800.7	NA	1.5449e+06	1.09865e+06	799637	1.06493e+06	1.22288e+07	1.0786e+07	1.87194e+07	1.82039e+07	NA	NA	NA	NA	995195	590788	1.87995e+06	1.81318e+06	8.94196e+06	9.02895e+06
Q01855	YOL040C	S000005400	RPS15	NA	NA	NA	1.42397e+06	NA	1.66355e+06	4.7449e+06	6.69342e+06	2.30379e+06	2.47811e+06	745178	NA	NA	NA	NA	NA	3.07845e+06	3.42803e+06	2.78491e+06	2.53162e+06	NA	NA	NA	NA	NA	NA	1.40917e+07	NA	3.68357e+06	NA	3.04231e+06	3.43722e+06	NA	NA	NA	NA	NA	NA	NA	NA	4.37655e+06	1.34505e+06	3.42609e+06	3.69982e+06	NA	NA
Q01939	YGL048C	S000003016	RPT6	NA	NA	NA	NA	NA	NA	NA	NA	NA	NA	NA	NA	NA	NA	NA	NA	NA	NA	NA	NA	NA	NA	NA	NA	NA	NA	NA	NA	161062	359013	NA	58194.1	NA	NA	NA	NA	NA	NA	NA	NA	NA	NA	NA	NA	NA	NA
Q01976	YBR111C	S000000315	YSA1	NA	NA	NA	NA	458331	NA	268387	NA	NA	NA	NA	NA	NA	NA	NA	NA	NA	NA	NA	NA	NA	300651	NA	NA	NA	NA	NA	NA	NA	NA	NA	NA	1.22793e+06	1.07674e+06	1.27512e+06	1.34801e+06	NA	NA	NA	NA	NA	NA	NA	NA	199606	314438
Q02159	YMR022W	S000004624	UBC7	NA	NA	NA	NA	NA	NA	NA	NA	369541	NA	NA	NA	NA	NA	NA	NA	441117	540443	NA	162538	NA	NA	NA	NA	NA	NA	NA	NA	NA	NA	409661	NA	NA	NA	NA	NA	NA	NA	NA	NA	534575	NA	NA	NA	NA	NA
Q02199	YGL172W	S000003140	NUP49	NA	NA	NA	NA	NA	NA	1.00863e+06	631818	NA	NA	NA	NA	NA	NA	NA	NA	492361	1.67945e+06	203623	198604	NA	NA	NA	NA	NA	NA	NA	NA	97623	NA	684926	620782	NA	NA	NA	NA	NA	NA	NA	NA	NA	NA	NA	NA	NA	NA
Q02201	YKR003W	S000001711	OSH6	NA	NA	NA	NA	NA	707268	781003	762893	465240	NA	NA	NA	NA	NA	NA	NA	576819	783812	500247	528182	NA	NA	NA	NA	NA	NA	NA	NA	185700	NA	371151	590648	NA	NA	NA	NA	NA	NA	NA	NA	304980	NA	334174	237758	NA	NA
Q02204	YKR006C	S000001714	MRPL13	NA	NA	780288	403164	1.31478e+07	1.06539e+07	4.34943e+06	3.51912e+06	5.58895e+06	6.34477e+06	9.29339e+06	1.05101e+07	NA	NA	NA	NA	4.51938e+06	4.12258e+06	6.48983e+06	5.69209e+06	1.33792e+07	1.8224e+07	1.28125e+07	1.01748e+07	NA	NA	NA	NA	214380	483764	215957	133395	8.71364e+06	8.43764e+06	8.05626e+06	8.51711e+06	NA	NA	NA	NA	192892	NA	575161	616680	3.99441e+06	4.93524e+06
Q02207	YKR009C	S000001717	FOX2	NA	NA	NA	NA	NA	NA	101277	NA	NA	NA	NA	NA	NA	NA	NA	NA	560350	1.19314e+06	669384	379373	345147	499835	368825	420014	1.23577e+06	NA	NA	NA	464862	135791	409445	730581	NA	NA	NA	NA	NA	NA	NA	NA	398450	428718	464380	501279	NA	NA
Q02326	YML073C	S000004538	RPL6A	NA	NA	NA	NA	NA	NA	NA	NA	358048	222677	NA	NA	NA	NA	NA	NA	NA	249631	NA	NA	NA	NA	NA	NA	NA	NA	NA	NA	435690	361814	110846	98698.5	NA	NA	NA	NA	NA	NA	NA	NA	NA	NA	NA	NA	NA	NA
Q02455	YKR095W	S000001803	MLP1	NA	NA	NA	NA	NA	NA	NA	NA	NA	NA	3.72194e+06	3.11614e+06	NA	NA	NA	NA	NA	NA	NA	NA	NA	NA	3.61233e+06	NA	NA	NA	NA	NA	NA	NA	NA	NA	NA	NA	NA	NA	NA	NA	NA	NA	NA	NA	NA	NA	NA	2.12873e+06
Q02486	YMR072W	S000004676	ABF2	NA	NA	NA	NA	6.531e+07	5.83867e+07	3.19991e+07	3.17648e+07	4.6526e+07	6.03523e+07	3.39828e+07	3.50944e+07	775098	608004	NA	NA	2.60267e+07	1.58791e+07	1.78613e+07	2.03592e+07	3.74203e+07	4.41758e+07	1.81747e+07	1.82596e+07	NA	NA	NA	NA	9.43473e+06	3.18194e+06	3.27893e+06	3.19161e+06	7.34395e+07	6.69458e+07	7.19927e+07	7.77299e+07	NA	NA	NA	NA	9.97985e+06	8.54735e+06	5.69301e+06	7.06058e+06	4.21164e+07	4.58287e+07
Q02608	YPL013C	S000005934	MRPS16	NA	NA	NA	NA	5.84026e+06	4.4736e+06	932481	1.15981e+06	3.1852e+06	3.22527e+06	4.37106e+06	4.07967e+06	NA	NA	NA	NA	1.1841e+06	800691	2.00099e+06	2.17836e+06	6.14446e+06	5.9409e+06	3.27077e+06	3.82668e+06	NA	NA	NA	NA	1.07295e+06	796607	376229	413568	4.78781e+06	4.45747e+06	1.72502e+06	1.95647e+06	NA	NA	NA	NA	296606	288628	819628	810447	1.88617e+06	2.46892e+06
Q02629	YKL068W	S000001551	NUP100	NA	NA	NA	NA	NA	NA	270072	276739	NA	NA	NA	NA	NA	NA	NA	NA	NA	297057	NA	NA	NA	NA	NA	NA	NA	NA	NA	NA	NA	NA	529717	579543	NA	NA	NA	NA	NA	NA	NA	NA	NA	NA	NA	NA	NA	NA
Q02630	YMR047C	S000004650	NUP116	NA	NA	NA	NA	NA	NA	462622	320335	NA	NA	NA	NA	NA	NA	NA	NA	551973	279050	215699	194265	NA	NA	NA	NA	NA	NA	NA	NA	NA	NA	670587	681104	NA	NA	NA	NA	NA	NA	NA	NA	NA	NA	NA	NA	NA	NA
Q02724	YPL020C	S000005941	ULP1	NA	NA	NA	NA	NA	NA	NA	NA	NA	NA	NA	NA	NA	NA	NA	NA	1.08373e+07	1.17693e+07	4.49323e+06	5.24186e+06	NA	NA	NA	NA	NA	NA	NA	NA	NA	NA	NA	NA	NA	NA	NA	NA	NA	NA	NA	NA	4.05425e+06	1.45272e+07	NA	2.14632e+06	NA	NA
Q02725	YPL019C	S000005940	VTC3	NA	NA	NA	NA	NA	NA	426322	429476	241022	130004	76415.1	NA	NA	NA	NA	NA	1.27401e+06	926375	273253	318329	531226	144947	NA	305213	NA	NA	NA	NA	95879.7	351119	648642	801433	NA	NA	NA	NA	NA	NA	NA	NA	542064	184147	171325	102618	NA	NA
Q02753	YBR191W	S000000395	RPL21A	4.06411e+06	4.58114e+06	3.65981e+06	3.4668e+06	850531	818562	1.6519e+06	1.47582e+06	843968	1.38098e+06	1.31623e+06	978072	2.00565e+06	2.29803e+06	8.38337e+06	2.82924e+06	1.40135e+06	1.50096e+06	2.40938e+06	2.14697e+06	868055	958975	1.51713e+06	1.79986e+06	5.95867e+06	9.9325e+06	7.46938e+06	6.34977e+06	2.89685e+06	1.73979e+06	2.65126e+06	2.94792e+06	1.12956e+06	1.05847e+06	1.03196e+06	1.08115e+06	NA	6.74132e+06	3.50982e+06	2.64733e+06	1.7581e+06	6.0083e+06	2.25228e+06	1.69476e+06	2.29255e+06	1.9221e+06
Q02771	YER058W	S000000860	PET117	NA	NA	NA	NA	212976	658521	1.45728e+06	2.37631e+06	2.61834e+06	2.50642e+06	NA	NA	NA	NA	NA	NA	3.16129e+06	1.21521e+06	1.21574e+06	1.08296e+06	NA	NA	NA	NA	NA	NA	NA	NA	1.11724e+06	196737	962196	992877	NA	NA	NA	NA	NA	NA	NA	NA	1.1687e+06	2.32904e+06	2.72305e+06	2.48592e+06	NA	NA
Q02772	YJR034W	S000003795	PET191	2.09394e+07	2.34945e+07	1.02373e+07	1.12116e+07	2.0355e+06	2.22082e+06	1.35714e+07	1.19266e+07	1.02922e+07	1.08565e+07	1.46993e+06	1.44982e+06	1.04117e+07	1.21387e+07	2.18665e+07	1.22542e+07	7.67029e+06	5.63634e+06	1.14259e+07	1.02928e+07	1.44717e+06	1.11535e+06	2.85849e+06	2.9874e+06	4.72921e+06	8.30553e+06	6.70656e+06	9.64168e+06	2.04799e+07	1.13989e+07	1.04993e+07	1.22671e+07	1.15673e+06	941462	466031	437785	2.96318e+07	6.35374e+07	3.32519e+07	2.96273e+07	1.22054e+07	1.82387e+07	2.69392e+07	2.08731e+07	2.52405e+06	2.26255e+06
Q02773	YML091C	S000004556	RPM2	NA	NA	NA	NA	3.03911e+06	4.83815e+06	588971	420609	1.21609e+06	712130	1.55514e+06	1.70957e+06	NA	NA	NA	NA	780870	464776	525714	442213	2.79042e+06	2.77096e+06	1.21452e+06	1.12258e+06	NA	NA	NA	NA	NA	NA	NA	NA	2.23674e+06	2.9714e+06	1.52032e+06	1.83681e+06	NA	NA	NA	NA	NA	NA	NA	NA	1.74071e+06	1.85849e+06
Q02776	YPL063W	S000005984	TIM50	NA	NA	NA	NA	706960	4.90061e+06	1.93613e+07	1.7134e+07	4.01168e+07	3.55271e+07	512968	309579	1.77579e+06	2.54958e+06	360427	321149	2.58323e+07	2.74268e+07	2.04851e+07	2.09835e+07	465756	572939	310392	316331	2.86916e+06	3.30095e+06	618418	1.04052e+06	2.62207e+07	2.75523e+07	2.1294e+07	1.93289e+07	947370	1.61145e+06	291731	278348	NA	NA	2.10264e+06	1.73382e+06	2.4838e+07	7.79676e+06	2.5618e+07	2.53335e+07	605207	738965
Q02783	YPL060W	S000005981	MFM1	NA	NA	NA	NA	509412	468990	209716	137294	410172	332631	525834	368411	NA	NA	NA	NA	NA	522720	263224	303851	489360	766582	404735	442672	NA	NA	NA	NA	NA	NA	NA	NA	338214	389192	336076	409755	NA	NA	NA	NA	NA	NA	NA	NA	212470	NA
Q02784	YPL059W	S000005980	GRX5	1.39295e+06	2.11135e+06	5.64181e+06	7.31549e+06	3.0707e+07	1.87932e+07	8.63354e+06	6.12058e+06	8.7345e+06	6.96353e+06	2.41023e+07	1.50564e+07	4.34725e+06	1.70094e+06	NA	5.43979e+06	1.44408e+06	1.32891e+06	4.7278e+06	3.7342e+06	2.31554e+07	1.8479e+07	1.70379e+07	2.29895e+07	732698	NA	224401	534773	480502	1.77713e+06	1.15652e+06	933285	2.27922e+07	2.71578e+07	3.09154e+07	2.88978e+07	NA	NA	1.27174e+06	1.09169e+06	1.10126e+06	960075	2.24904e+06	2.85496e+06	2.31106e+07	3.16549e+07
Q02785	YPL058C	S000005979	PDR12	NA	NA	NA	NA	115444	171922	1.00411e+06	646780	1.36653e+06	600723	32984.9	NA	NA	NA	NA	NA	NA	NA	NA	NA	NA	NA	NA	NA	NA	NA	523566	257287	299462	913411	1.6535e+06	1.82778e+06	NA	NA	NA	NA	NA	NA	NA	NA	716405	654924	159929	263869	NA	NA
Q02825	YPL083C	S000006004	SEN54	NA	NA	NA	NA	NA	NA	NA	499928	574061	332558	273653	349983	NA	NA	NA	NA	379030	197924	462761	468184	NA	NA	367229	365025	NA	NA	NA	NA	773715	529280	274669	446888	NA	NA	NA	NA	NA	NA	NA	NA	195877	68484.4	359445	326727	NA	NA
Q02863	YPL072W	S000005993	UBP16	NA	NA	NA	NA	45039.3	66901.6	993100	808407	2.09558e+06	1.31741e+06	109614	47820.3	NA	NA	NA	NA	2.82354e+06	1.68764e+06	1.46584e+06	667465	NA	NA	NA	NA	166532	911153	NA	NA	1.0712e+06	787272	448340	247020	98084.7	92970.1	414027	NA	NA	NA	NA	NA	473429	267917	914678	870886	NA	NA
Q02873	YPL107W	S000006028		NA	NA	NA	NA	1.0964e+07	5.87756e+06	2.49301e+06	2.10215e+06	2.02749e+06	2.97246e+06	7.35685e+06	6.44977e+06	NA	NA	NA	NA	933724	1.31871e+06	1.45726e+06	1.4096e+06	7.10459e+06	7.6759e+06	4.74376e+06	4.75655e+06	NA	NA	NA	NA	NA	NA	NA	NA	7.43066e+06	7.04195e+06	9.44779e+06	9.8729e+06	NA	NA	NA	NA	1.26933e+06	NA	490686	583496	9.29811e+06	8.02495e+06
Q02883	YPL103C	S000006024	FMP30	NA	NA	NA	NA	816945	1.53142e+06	2.03072e+06	1.64562e+06	2.55935e+06	2.16172e+06	1.05722e+06	775473	NA	NA	NA	NA	1.97734e+06	2.62957e+06	2.47471e+06	3.38238e+06	671583	1.4413e+06	1.09965e+06	808286	NA	NA	NA	NA	4.09323e+06	1.72957e+06	2.36227e+06	2.336e+06	1.20306e+06	1.89354e+06	747733	1.12391e+06	NA	NA	NA	NA	1.81155e+06	788010	2.03575e+06	2.46323e+06	NA	NA
Q02887	YPL100W	S000006021	ATG21	NA	NA	NA	NA	NA	NA	315473	466356	333818	339473	NA	NA	NA	NA	NA	NA	415788	203450	162813	168997	NA	NA	NA	NA	NA	NA	NA	NA	146406	250163	244111	248344	NA	NA	NA	NA	NA	NA	NA	NA	NA	NA	NA	NA	NA	NA
Q02889	YPL098C	S000006019	MGR2	NA	NA	NA	NA	NA	NA	170696	222708	299449	64277.1	NA	NA	NA	NA	NA	NA	219252	NA	263976	224259	NA	NA	NA	NA	NA	NA	NA	NA	NA	NA	614671	NA	NA	NA	NA	NA	NA	NA	NA	NA	NA	NA	NA	NA	NA	NA
Q02890	YPL096W	S000006017	PNG1	NA	NA	NA	NA	NA	NA	NA	NA	NA	NA	NA	NA	NA	NA	NA	NA	NA	NA	NA	NA	NA	NA	NA	NA	NA	NA	NA	NA	NA	NA	190533	235190	NA	NA	NA	NA	NA	NA	NA	NA	142620	NA	180271	177141	NA	NA
Q02948	YPL120W	S000006041	VPS30	NA	NA	NA	NA	NA	NA	401936	267950	315728	177093	NA	NA	NA	NA	NA	NA	NA	NA	NA	185325	NA	NA	NA	NA	NA	NA	NA	NA	219609	NA	334816	319833	NA	NA	NA	NA	NA	NA	NA	NA	NA	NA	NA	223224	NA	NA
Q02950	YPL118W	S000006039	MRP51	2.23864e+06	699689	2.07733e+06	3.64816e+06	1.68079e+07	1.08253e+07	6.52555e+06	5.7566e+06	6.66107e+06	5.73716e+06	2.20551e+07	2.21422e+07	5.36527e+06	4.32614e+06	3.5962e+06	3.66789e+06	2.88932e+06	5.19024e+06	9.00017e+06	7.64692e+06	1.30923e+07	1.40044e+07	1.86014e+07	1.95223e+07	NA	484743	1.81322e+06	3.148e+06	746231	640322	686982	648623	1.30178e+07	1.08865e+07	1.55831e+07	1.81822e+07	NA	714987	2.01477e+06	2.84872e+06	1.16053e+06	1.2555e+06	2.41712e+06	2.66526e+06	1.05672e+07	1.19745e+07
Q02969	YPL112C	S000006033	PEX25	NA	NA	NA	NA	NA	NA	332659	315963	404142	199890	NA	NA	NA	NA	NA	NA	NA	469449	NA	NA	NA	NA	NA	NA	NA	NA	NA	NA	NA	NA	NA	NA	NA	NA	NA	NA	NA	NA	NA	NA	NA	NA	NA	NA	NA	NA
Q02981	YPL109C	S000006030		NA	NA	NA	NA	NA	194964	313657	622167	3.07574e+06	1.22742e+06	NA	NA	NA	NA	NA	NA	2.08616e+06	1.8785e+06	1.50546e+06	878986	NA	NA	NA	NA	NA	NA	NA	NA	2.4592e+06	1.19987e+06	1.62266e+06	1.53718e+06	NA	NA	NA	NA	NA	NA	NA	NA	1.46428e+06	765700	1.94146e+06	1.92643e+06	NA	NA
Q03020	YPL135W	S000006056	ISU1	NA	NA	NA	NA	2.04311e+07	2.02676e+07	3.40498e+06	3.55017e+06	5.39703e+06	4.21241e+06	1.72225e+07	1.52585e+07	2.17116e+06	1.91494e+06	714330	646266	3.05378e+06	2.2435e+06	2.22423e+06	2.09609e+06	1.25377e+07	1.27961e+07	1.0578e+07	1.02696e+07	387390	724488	475241	NA	3.05093e+06	1.21097e+06	719052	797367	1.51815e+07	1.31535e+07	2.05342e+07	1.85272e+07	NA	NA	NA	NA	974247	NA	2.4729e+06	2.08329e+06	1.6635e+07	1.96342e+07
Q03028	YPL134C	S000006055	ODC1	NA	NA	NA	NA	1.34761e+06	2.36893e+06	2.9409e+06	2.03142e+06	3.79021e+06	3.15202e+06	826010	787189	NA	NA	NA	NA	2.54357e+06	2.6625e+06	2.71624e+06	2.27651e+06	1.51916e+06	1.44482e+06	749309	822218	NA	NA	NA	NA	6.34887e+06	8.20203e+06	2.96486e+06	3.239e+06	1.24215e+06	1.43657e+06	799683	714706	NA	NA	NA	NA	1.32122e+06	2.49841e+06	5.76901e+06	3.95343e+06	622718	835828
[truncated: 304 more rows]
[truncated: 2 more columns]

## Sheet: MR6 IMS - MR6 Su9
Uniprot	SGDID	SysName	StdName	logFC	pvalue	comparison
P15179	S000006025	YPL104W	MSD1	-6.78511	5.05842e-16	MR6IMS - MR6Su9
[truncated: 662 more rows]

## Sheet: MR6 Matrix - MR6 mock
Uniprot	SGDID	SysName	StdName	logFC	pvalue	comparison
[truncated: 411 more rows]

[truncated: 6 more sheets: MR10 IMS - MR6 IMS, MR10 mock - MR6 mock, MR10 Matrix - MR6 Matrix, atp23 mock - WT mock, atp23 Matrix - WT Matrix, atp23 IMS - WT IMS]
