# Supplementary material for: Dysfunctional mitochondria trap proteins in the intermembrane space
Source: EMBO J. 2025 Jun 16;44(15):4352–77. doi: 10.1038/s44318-025-00486-1 (PMC12317151; doi:10.1038/s44318-025-00486-1)
Supplement: Supplementary file 4 — Dataset EV2 [file 44318_2025_486_MOESM4_ESM.xlsx]

## Sheet: Description
Sheets
Enriched MRPs	All significantly enriched MRPs in the IMS of Datp6 mitochondria.
Columns
Name	Description
Gene	Gene name
Uniprot	Uniprot identification number of those proteins that have at least half of the peptides that the leading protein has
SysName	Gene systematic name
logFC	Difference of average, log2-transformed, normalized signal sums for pairwise comparisons (log2 fold change) using limma
pvalue	p-value for pairwise comparisons using limma
Subunit	Belongs to the small subunit of the mitochondrial ribosome (S) or the large subunit of the mitochondrial ribosome (L)
TargetP2	TargetP2 scores from Bykov, Flohr et. al wer used. Scores >0.8 are labeled in green, between 0.5 to 0.8 are labeled in yellow, and scores <0.5 are labeled in red.

## Sheet: Enriched MRPs
Gene	Uniprot	SysName	logFC	pvalue	Subunit	TargetP2
MRPS17	Q03246	YMR188C	5.8142	9.4e-10	S	0.002612
YML6	P51998	YML025C	5.53906	0	L	0.642226
NAM9	P27929	YNL137C	5.04376	8e-11	S	0.413285
IMG2	P25642	YCR071C	4.75636	9.7e-10	L	0.99183
MRPL13	Q02204	YKR006C	4.4534	0	L	0.85362
EHD3	P28817	YDR036C	4.40604	1e-10	S	0.993935
MRPL11	P36521	YDL202W	4.3149	2.764e-08	L	0.933532
MRPL1	Q04599	YDR116C	4.31481	1e-11	L	0.981095
MRPL15	P36523	YLR312W-A	4.05316	1e-11	L	0.767748
RSM24	Q03976	YDR175C	4.04931	2.114e-08	S	0.895192
RSM10	Q03201	YDR041W	3.93527	1.54e-08	S	0.964673
RSM25	P40496	YIL093C	3.90431	9.9e-10	S	0.420965
MRP21	P38175	YBL090W	3.81036	5e-11	S	0.90686
MRPL24	P36525	YMR193W	3.73095	8.385e-08	L	0.886739
MRPL10	P36520	YNL284C	3.70499	1.5997e-07	L	0.452517
MRPL3	P36516	YMR024W	3.67371	1e-11	L	0.836676
MRPS28	P21771	YDR337W	3.62404	2.5e-10	S	0.906329
MRPS35	P53292	YGR165W	3.55216	2.106e-08	S	0.63736
MRPS9	P38120	YBR146W	3.53525	6.746e-08	S	0.987643
MRP4	P32902	YHL004W	3.52122	8.66e-08	S	0.86384
MRPS18	P42847	YNL306W	3.38348	1.7e-10	S	0.983606
RSM26	P47141	YJR101W	3.34307	5.7e-10	S	0.282338
MRPL22	P53881	YNL177C	3.33095	1.47e-09	L	0.85127
MRPL20	P22354	YKR085C	3.31039	1e-11	L	0.793393
RSM7	P47150	YJR113C	3.29615	1.843e-08	S	0.997289
MRPL35	Q06678	YDR322W	3.19053	1.69e-09	L	0.837573
MRP1	P10662	YDR347W	3.18847	0	S	0.514647
MRPL49	P40858	YJL096W	3.16879	1.2707e-07	L	0.950123
IMG1	P25626	YCR046C	3.16709	3.89e-09	L	0.962959
MRPL4	P36517	YLR439W	3.15439	2.09e-09	L	0.618245
MRP51	Q02950	YPL118W	3.06075	3.4e-10	S	0.214005
MRPL51	Q06090	YPR100W	2.99464	2.3e-10	L	0.342965
MRPL25	P23369	YGR076C	2.92338	1.521e-08	L	0.176489
PET123	P17558	YOR158W	2.90075	1.329e-08	S	0.037595
MRP13	P12686	YGR084C	2.90064	8.467e-08	S	0.786957
MRPL33	P20084	YMR286W	2.88869	4.692e-07	L	0.589278
MRPL23	Q12487	YOR150W	2.79352	1.3477e-05	L	0.056579
MRPS8	Q03799	YMR158W	2.76831	4.111e-07	S	0.485669
MRPL6	P32904	YHR147C	2.72646	2.37781e-06	L	0.912033
MRP7	P12687	YNL005C	2.72054	5.43e-09	L	0.771788
MRPL8	P22353	YJL063C	2.66799	6.808e-08	L	0.011669
RSM23	Q01163	YGL129C	2.61086	6.1866e-05	S	0.997582
MRPL17	P36528	YNL252C	2.5757	2.08473e-06	L	0.790467
MRPL7	P36519	YDR237W	2.51137	0.0043361	L	0.909013
MRPL40	P36534	YPL173W	2.46176	1.321e-08	L	0.023298
MNP1	P53163	YGL068W	2.40974	1.44971e-06	L	0.996971
MRP20	P32387	YDR405W	2.37399	1.108e-08	L	0.489768
RSM18	P40033	YER050C	2.34212	1.2164e-07	S	0.084164
MRPS5	P33759	YBR251W	2.31078	7.2964e-07	S	0.565142
MHR1	Q06630	YDR296W	2.30215	2.81598e-05	L	0.085649
MRPL27	P36526	YBR282W	2.29372	6.23052e-06	L	0.53119
MRPL19	P53875	YNL185C	2.22057	5.8403e-07	L	0.404846
MRP17	P28778	YKL003C	2.17584	6.51693e-05	S	0.085661
MRPL9	P31334	YGR220C	2.11813	1.68384e-06	L	0.930767
MRPL39	P36533	YML009C	2.08429	1.38585e-05	L	0.3143
MRPL16	P38064	YBL038W	1.94304	8.45633e-05	L	0.934198
MRPL36	P36531	YBR122C	1.8441	2.55595e-06	L	0.904509
MRPL38	P35996	YKL170W	1.78819	4.11988e-05	L	0.010607
VAR1	P02381	Q0140	1.73558	1.89798e-05	S	0.06319
MRPS12	P53732	YNR036C	1.65313	8.11366e-05	S	0.994453
MRPL44	P19956	YMR225C	1.53891	0.0008776	L	0.322631
MRPL31	P14063	YKL138C	1.44812	0.00499866	L	0.831937
MRPL32	P25348	YCR003W	1.38035	0.00317851	L	0.60806
MRPL28	P36527	YDR462W	1.3767	0.00161419	L	0.502779
MRP2	P10663	YPR166C	1.3066	0.0329296	S	0.032975
MRPS16	Q02608	YPL013C	1.23941	0.0210437	S	0.733305
