# Supplementary material for: Dysfunctional mitochondria trap proteins in the intermembrane space
Source: EMBO J. 2025 Jun 16;44(15):4352–77. doi: 10.1038/s44318-025-00486-1 (PMC12317151; doi:10.1038/s44318-025-00486-1)
Supplement: Supplementary file 6 — Dataset EV4 [file 44318_2025_486_MOESM6_ESM.xlsx]

## Sheet: Description
Sheets
Name	Description
Normalized signal sums	Processed LFQ protein intensities for all relevant samples
Imputed signal sums	imputed processed LFQ protein intensities for control samples
Name of comparison	Analysis results for respective comparison made using the limma package in R
Columns
Name	Description
Uniprot	Uniprot identification number of those proteins that have at least half of the peptides that the leading protein has
SGDID	Saccharomyces Genome Database identification number
SysName	Gene systematic name
StdName	Gene standard name
logFC	Difference of average, log2-transformed, normalized signal sums for pairwise comparisons (log2 fold change) using limma
pvalue	p-value for pairwise comparisons using limma
comparison	Comparison made between two conditions
Samples
Name	Description
Apj1-GFP_ev	WT with an Apj1-GFP plasmid and an empty vector, 0.5% galactose was added for 5 h
Apj1-GFP_b2-DHFR	WT with an Apj1-GFP plasmid and a b2-DHFR plasmid, Expression of b2-DHFR was induced by addition of 0.5% galactose for 5 h
Pwp2-GFP_ev	WT with an Pwp2-GFP plasmid and an empty vector, 0.5% galactose was added for 5 h
Pwp2-GFP_b2-DHFR	WT with an Pwp2-GFP plasmid and a b2-DHFR plasmid, Expression of b2-DHFR was induced by addition of 0.5% galactose for 5 h
Utp18-GFP_ev	WT with an Utp18-GFP plasmid and an empty vector, 0.5% galactose was added for 5 h
Utp18-GFP_b2-DHFR	WT with an Utp18-GFP plasmid and a b2-DHFR plasmid, Expression of b2-DHFR was induced by addition of 0.5% galactose for 5 h
GFP_ev	WT with an GFP plasmid and an empty vector, 0.5% galactose was added for 5 h
GFP_b2-DHFR	WT with an GFP plasmid and a b2-DHFR plasmid, Expression of b2-DHFR was induced by addition of 0.5% galactose for 5 h

## Sheet: Normalized signal sums
Uniprot	SysName	SGDID	StdName	norm_signal_sum_Apj1b2DHFR_rep1	norm_signal_sum_Apj1b2DHFR_rep2	norm_signal_sum_Apj1b2DHFR_rep3	norm_signal_sum_Apj1b2DHFR_rep4	norm_signal_sum_Apj1ev_rep1	norm_signal_sum_Apj1ev_rep2	norm_signal_sum_Apj1ev_rep3	norm_signal_sum_Apj1ev_rep4	norm_signal_sum_GFPb2DHFR_rep1	norm_signal_sum_GFPb2DHFR_rep2	norm_signal_sum_GFPb2DHFR_rep3	norm_signal_sum_GFPb2DHFR_rep4	norm_signal_sum_GFPev_rep1	norm_signal_sum_GFPev_rep2	norm_signal_sum_GFPev_rep3	norm_signal_sum_GFPev_rep4	norm_signal_sum_Pwp2b2DHFR_rep1	norm_signal_sum_Pwp2b2DHFR_rep2	norm_signal_sum_Pwp2b2DHFR_rep3	norm_signal_sum_Pwp2b2DHFR_rep4	norm_signal_sum_Pwp2ev_rep1	norm_signal_sum_Pwp2ev_rep2	norm_signal_sum_Pwp2ev_rep3	norm_signal_sum_Pwp2ev_rep4	norm_signal_sum_Utp18b2DHFR_rep1	norm_signal_sum_Utp18b2DHFR_rep2	norm_signal_sum_Utp18b2DHFR_rep3	norm_signal_sum_Utp18b2DHFR_rep4	norm_signal_sum_Utp18ev_rep1	norm_signal_sum_Utp18ev_rep2	norm_signal_sum_Utp18ev_rep3	norm_signal_sum_Utp18ev_rep4
A5Z2X5	YPR010C-A	S000122558		NA	NA	NA	NA	8.81934e+07	NA	7.5617e+07	9.01226e+07	5.14006e+07	5.98524e+07	9.66501e+07	8.2147e+07	1.19431e+08	8.49447e+07	1.05414e+08	1.4046e+08	4.85522e+07	4.74563e+07	5.7079e+07	7.46445e+07	8.48894e+07	6.44241e+07	1.0012e+08	1.26596e+08	3.44632e+07	5.77148e+07	4.22591e+07	3.70335e+07	NA	NA	1.00353e+08	1.17102e+08
D6W196	YNL083W	S000005027	SAL1	NA	NA	NA	NA	NA	2.33607e+07	2.0421e+07	1.95259e+07	NA	NA	NA	NA	NA	NA	NA	NA	NA	NA	NA	NA	NA	NA	NA	NA	NA	NA	NA	NA	NA	NA	NA	NA
O13563	YLR421C	S000004413	RPN13	NA	NA	NA	NA	NA	NA	NA	NA	NA	NA	1.59774e+07	1.35612e+07	NA	NA	NA	NA	2.07862e+07	1.885e+07	2.62556e+07	2.22804e+07	2.07566e+07	2.33534e+07	2.22885e+07	NA	NA	1.14908e+07	1.62628e+07	NA	NA	NA	NA	NA
O14455	YPL249C-A	S000006438	RPL36B	2.06471e+09	2.00321e+09	2.01434e+09	1.90039e+09	1.6564e+09	1.80412e+09	1.88779e+09	1.80572e+09	1.89999e+09	2.58214e+09	1.99053e+09	1.97543e+09	1.24365e+09	1.3981e+09	1.17784e+09	1.32559e+09	2.26031e+09	2.37737e+09	2.7859e+09	2.83024e+09	2.04583e+09	1.72446e+09	1.88522e+09	1.24104e+09	2.38289e+09	1.92768e+09	1.97485e+09	1.73827e+09	1.09035e+09	1.23084e+09	1.43781e+09	1.19965e+09
O14467	YOR298C-A	S000007253	MBF1	2.50055e+08	3.75907e+08	4.00501e+08	4.01278e+08	1.0951e+08	9.54609e+07	8.76734e+07	1.18461e+08	8.6724e+08	9.86953e+07	1.43402e+08	1.93472e+08	2.92378e+08	4.85275e+08	4.51792e+08	1.86618e+08	6.37594e+07	1.35571e+08	5.32473e+07	4.2639e+07	8.34431e+07	7.98058e+07	4.8226e+07	5.85122e+08	2.69464e+08	1.56203e+08	2.26655e+08	5.92107e+08	3.87251e+08	6.87196e+08	3.15208e+08	2.05238e+08
O74700	YEL020W-A	S000007256	TIM9	NA	NA	NA	NA	NA	NA	NA	NA	NA	NA	NA	NA	5.43318e+07	NA	NA	2.08458e+07	NA	NA	NA	NA	NA	NA	NA	NA	NA	1.23069e+07	1.38989e+07	2.33108e+07	1.3221e+07	1.32097e+07	NA	2.96183e+07
P00044	YJR048W	S000003809	CYC1	4.22463e+08	6.27235e+08	6.54797e+08	6.3688e+08	3.57504e+08	2.65171e+08	2.77637e+08	2.25091e+08	9.417e+08	1.78334e+08	2.88618e+08	4.15581e+08	6.59511e+08	1.07885e+09	1.23253e+09	6.47487e+08	1.57143e+08	2.85026e+08	1.49027e+08	9.51833e+07	2.18336e+08	2.05731e+08	2.30793e+08	1.36415e+09	2.5779e+08	2.82059e+08	3.81965e+08	6.45138e+08	8.95885e+08	1.07304e+09	6.40099e+08	5.90865e+08
P00045	YEL039C	S000000765	CYC7	1.76392e+08	3.39208e+08	4.25964e+08	3.26242e+08	4.27198e+07	3.61372e+07	4.01494e+07	1.84291e+07	6.08508e+08	2.70955e+07	1.89399e+07	1.11834e+08	1.72321e+08	2.42183e+08	1.3675e+08	4.8479e+07	2.22254e+07	5.87691e+07	1.26455e+07	9.71593e+06	1.48348e+07	1.35251e+07	9.7512e+06	4.42884e+08	1.79611e+08	7.5429e+07	7.12606e+07	4.6156e+08	2.85971e+08	5.71074e+08	1.86216e+08	7.8195e+07
P00127	YFR033C	S000001929	QCR6	NA	NA	NA	NA	NA	NA	NA	NA	NA	NA	NA	NA	NA	NA	NA	NA	NA	NA	NA	NA	NA	NA	NA	NA	NA	NA	NA	NA	2.36449e+07	1.54696e+07	1.84337e+07	6.12734e+07
P00128	YDR529C	S000002937	QCR7	1.86116e+07	2.7146e+07	2.60957e+07	2.9577e+07	3.65483e+07	4.06022e+07	3.95246e+07	3.5322e+07	NA	2.843e+07	3.02864e+07	3.31374e+07	5.71206e+07	3.65576e+07	2.39774e+07	3.56139e+07	NA	NA	NA	NA	3.02292e+07	3.71226e+07	2.32259e+07	4.33554e+07	1.85174e+07	4.06848e+07	3.64718e+07	2.89229e+07	4.3608e+07	4.52399e+07	5.28388e+07	5.82384e+07
P00175	YML054C	S000004518	CYB2	4.85766e+08	4.18054e+08	3.93447e+08	4.29859e+08	8.79363e+07	1.27774e+08	8.89278e+07	1.45958e+08	2.07969e+08	2.21622e+08	2.05316e+08	3.16731e+08	1.56228e+08	NA	1.14224e+08	2.1709e+08	9.1046e+08	7.52319e+08	1.15453e+09	4.61567e+08	8.22808e+07	7.91449e+07	1.11898e+08	8.08592e+07	2.95178e+08	2.66181e+08	2.5282e+08	2.48103e+08	5.6633e+07	5.18965e+07	7.28238e+07	8.71181e+07
P00330	YOL086C	S000005446	ADH1	4.52398e+08	4.46095e+08	3.75986e+08	4.78448e+08	5.87891e+08	3.57523e+08	4.29111e+08	3.27906e+08	3.0679e+08	3.49092e+08	4.1597e+08	4.72708e+08	7.15125e+08	3.83323e+08	5.35819e+08	4.97069e+08	1.35176e+09	1.29148e+09	1.48856e+09	1.56408e+09	6.47221e+08	6.67452e+08	6.1565e+08	6.51894e+08	3.70142e+08	4.08971e+08	4.96482e+08	3.33337e+08	3.26422e+08	2.5511e+08	4.04686e+08	4.20852e+08
P00331	YMR303C	S000004918	ADH2	3.93012e+08	3.13012e+08	3.05481e+08	3.26708e+08	2.95499e+08	2.21887e+08	2.22576e+08	1.94918e+08	1.8014e+08	2.17986e+08	3.66384e+08	2.36966e+08	4.01901e+08	2.87358e+08	3.8098e+08	3.31529e+08	5.89582e+08	3.92841e+08	4.42551e+08	8.34644e+08	2.85299e+08	3.66013e+08	2.87517e+08	3.14706e+08	3.46263e+08	2.37545e+08	3.11763e+08	2.36827e+08	2.25805e+08	1.26037e+08	1.83438e+08	1.89456e+08
P00358	YJR009C	S000003769	TDH2	3.92906e+07	3.91839e+07	3.28941e+07	3.81852e+07	NA	NA	NA	NA	NA	NA	NA	NA	3.44542e+07	NA	2.34283e+07	4.88176e+07	5.15804e+07	4.14544e+07	2.97263e+07	2.72149e+07	1.69867e+07	3.45471e+07	4.6389e+07	5.73984e+07	NA	4.3141e+07	4.4938e+07	NA	2.82879e+07	NA	NA	4.7902e+07
P00359	YGR192C	S000003424	TDH3	5.86267e+08	7.35909e+08	5.27836e+08	7.80308e+08	8.79334e+08	9.33314e+08	8.47382e+08	1.10396e+09	5.2155e+08	7.79529e+08	1.03216e+09	1.02569e+09	1.20127e+09	1.01733e+09	7.85488e+08	9.72632e+08	8.90986e+08	8.52358e+08	8.39029e+08	8.21363e+08	9.62968e+08	1.1294e+09	9.51293e+08	9.79487e+08	4.16196e+08	7.12463e+08	8.74933e+08	7.05147e+08	7.08336e+08	6.8856e+08	8.7252e+08	1.2486e+09
P00360	YJL052W	S000003588	TDH1	2.63908e+07	5.19118e+07	3.01274e+07	4.29248e+07	5.5609e+07	5.28812e+07	5.18918e+07	5.2974e+07	3.58648e+07	5.41456e+07	8.92589e+07	6.83837e+07	7.04278e+07	4.87766e+07	4.28829e+07	5.79332e+07	4.68777e+07	3.50081e+07	3.33507e+07	4.49546e+07	3.82546e+07	4.04284e+07	4.88136e+07	5.16837e+07	2.6924e+07	3.27036e+07	3.69168e+07	3.89727e+07	3.61281e+07	1.86144e+07	2.39621e+07	4.70634e+07
P00401	Q0045	S000007260	COX1	NA	NA	NA	NA	NA	NA	NA	NA	NA	NA	NA	NA	NA	NA	NA	NA	1.59423e+07	8.65405e+06	1.08039e+07	1.33043e+07	NA	NA	NA	NA	NA	2.4175e+07	1.92609e+07	NA	NA	NA	NA	NA
P00410	Q0250	S000007281	COX2	3.21181e+07	3.35643e+07	3.0643e+07	3.76062e+07	4.95642e+07	4.01711e+07	4.38197e+07	4.1311e+07	NA	NA	NA	NA	NA	NA	NA	NA	NA	NA	NA	NA	NA	NA	NA	NA	NA	NA	3.14788e+07	4.84272e+07	NA	NA	NA	NA
P00424	YNL052W	S000004997	COX5A	1.80482e+07	1.83696e+07	1.70211e+07	2.29705e+07	NA	NA	NA	NA	NA	NA	NA	NA	NA	NA	NA	NA	1.20452e+07	1.0826e+07	1.14406e+07	NA	NA	NA	NA	NA	NA	1.59584e+07	1.65227e+07	1.25731e+07	NA	NA	NA	NA
P00427	YHR051W	S000001093	COX6	1.70488e+07	2.19309e+07	1.82468e+07	2.35815e+07	4.51517e+07	4.66763e+07	5.06839e+07	4.3444e+07	NA	1.36363e+07	2.24937e+07	2.36317e+07	3.72036e+07	2.99161e+07	3.35157e+07	3.02854e+07	1.65243e+07	1.42904e+07	1.40641e+07	1.54679e+07	3.4855e+07	4.71247e+07	3.79212e+07	4.38028e+07	NA	2.11695e+07	1.97485e+07	9.04048e+06	3.31555e+07	2.34223e+07	3.13748e+07	4.54214e+07
P00445	YJR104C	S000003865	SOD1	6.83323e+06	6.14252e+07	6.59809e+06	1.33546e+07	3.55608e+07	3.75248e+07	2.6548e+07	7.90773e+07	NA	2.32564e+07	4.44528e+07	6.12326e+07	6.5948e+07	2.15146e+07	3.0591e+07	3.9632e+07	NA	3.35066e+07	1.57508e+07	1.18678e+07	4.15606e+07	3.17347e+07	5.25945e+07	4.42367e+07	NA	NA	NA	3.93216e+07	3.29014e+07	2.31147e+07	3.00553e+07	7.86749e+07
P00546	YBR160W	S000000364	CDC28	5.14562e+07	5.08788e+07	5.76174e+07	5.68109e+07	4.85514e+07	5.11846e+07	4.78253e+07	5.35936e+07	4.19622e+07	4.85594e+07	4.41628e+07	4.64732e+07	5.80075e+07	5.01142e+07	5.78198e+07	NA	5.09363e+07	6.16727e+07	4.67173e+07	6.53663e+07	7.2517e+07	6.70865e+07	6.30879e+07	5.84145e+07	5.04511e+07	5.05376e+07	4.86004e+07	4.90593e+07	4.21477e+07	4.76403e+07	4.95113e+07	4.37879e+07
P00549	YAL038W	S000000036	CDC19	7.03881e+08	7.29942e+08	6.20651e+08	6.52232e+08	7.77953e+08	7.50814e+08	7.58118e+08	8.01741e+08	7.402e+08	9.26055e+08	1.05209e+09	1.01206e+09	8.66581e+08	9.80072e+08	8.98804e+08	1.11523e+09	6.41639e+08	6.56725e+08	6.27939e+08	5.84329e+08	7.16808e+08	7.92142e+08	7.27276e+08	5.84321e+08	5.39682e+08	7.07683e+08	7.01753e+08	7.08427e+08	6.74447e+08	6.28648e+08	6.42346e+08	8.25932e+08
P00560	YCR012W	S000000605	PGK1	1.04765e+08	1.50274e+08	8.04586e+07	1.12947e+08	2.30518e+08	8.55685e+07	9.68149e+07	9.48449e+07	1.10908e+08	1.94933e+08	2.2456e+08	3.13754e+08	3.13133e+08	1.53692e+08	2.06038e+08	1.72939e+08	2.32922e+08	2.54635e+08	2.10289e+08	2.74586e+08	1.32075e+08	1.33689e+08	1.36647e+08	1.48794e+08	1.4048e+08	2.06201e+08	2.05978e+08	1.61414e+08	1.29383e+08	7.32609e+07	1.26255e+08	2.04727e+08
P00815	YCL030C	S000000535	HIS4	1.07437e+07	1.19274e+07	9.16357e+06	1.24944e+07	1.73355e+07	1.47087e+07	1.95259e+07	1.98694e+07	1.18979e+07	1.58174e+07	1.94254e+07	1.4726e+07	NA	NA	NA	NA	1.29997e+07	NA	1.104e+07	1.88867e+07	2.01724e+07	1.37268e+07	1.72037e+07	1.89205e+07	NA	1.20533e+07	1.19892e+07	1.07267e+07	NA	NA	NA	NA
P00817	YBR011C	S000000215	IPP1	2.03095e+07	3.01269e+07	1.66176e+07	2.89854e+07	2.5082e+07	2.23061e+07	2.04462e+07	1.98485e+07	1.49281e+07	NA	2.61978e+07	2.97413e+07	2.94477e+07	2.32935e+07	1.86894e+07	3.32679e+07	3.10114e+07	2.7583e+07	2.30371e+07	2.8194e+07	2.6195e+07	3.01728e+07	2.72959e+07	2.93221e+07	NA	2.35854e+07	2.80182e+07	NA	2.17397e+07	1.64683e+07	2.12893e+07	2.66822e+07
P00830	YJR121W	S000003882	ATP2	1.88711e+08	2.03867e+08	1.65716e+08	1.91416e+08	3.83683e+08	3.23207e+08	3.20986e+08	2.93681e+08	1.27695e+08	2.30385e+08	2.45059e+08	2.88297e+08	3.31264e+08	2.72599e+08	2.6231e+08	3.06721e+08	1.99217e+08	1.95495e+08	1.92984e+08	2.11211e+08	2.70477e+08	2.73429e+08	2.83108e+08	2.27964e+08	1.36763e+08	2.5632e+08	2.33058e+08	1.73089e+08	2.77032e+08	1.6013e+08	2.62938e+08	3.50371e+08
P00890	YNR001C	S000005284	CIT1	NA	NA	NA	NA	4.60697e+07	2.44125e+07	2.34704e+07	4.14391e+07	2.21835e+07	NA	4.08574e+07	6.46268e+07	5.28365e+07	3.11376e+07	3.3881e+07	NA	3.72967e+07	4.06777e+07	3.146e+07	3.6765e+07	3.14008e+07	3.15516e+07	NA	3.07349e+07	NA	NA	3.56828e+07	2.16638e+07	NA	NA	1.55751e+07	5.6326e+07
P00899	YER090W	S000000892	TRP2	9.19159e+07	9.64607e+07	9.99551e+07	9.51484e+07	6.36483e+07	7.44212e+07	6.98688e+07	6.92066e+07	1.20015e+08	1.13106e+08	1.30696e+08	1.10025e+08	1.13963e+08	1.0799e+08	1.19986e+08	1.16957e+08	6.15819e+07	6.79306e+07	6.5473e+07	5.63016e+07	6.5976e+07	6.88232e+07	6.8621e+07	6.41234e+07	8.30463e+07	7.34317e+07	8.46158e+07	9.35304e+07	7.32715e+07	8.71505e+07	8.24099e+07	7.8096e+07
P00912	YDR007W	S000002414	TRP1	NA	NA	NA	NA	NA	NA	NA	NA	NA	NA	NA	NA	NA	NA	NA	NA	NA	NA	NA	NA	NA	NA	NA	NA	1.82723e+07	1.96491e+07	1.67701e+07	1.53917e+07	1.9162e+07	8.88679e+06	1.87483e+07	2.02311e+07
P00924	YGR254W	S000003486	ENO1	1.93843e+07	4.33132e+07	1.5713e+07	3.05905e+07	4.22964e+07	3.923e+07	3.24124e+07	4.18547e+07	2.04754e+07	5.19377e+07	9.87662e+07	9.34621e+07	7.33427e+07	5.69764e+07	4.71938e+07	6.75034e+07	6.10833e+07	9.24693e+07	7.67929e+07	9.7527e+07	3.75438e+07	4.29242e+07	4.69012e+07	4.02024e+07	1.71208e+07	2.40664e+07	4.90682e+07	3.69986e+07	3.44453e+07	NA	8.90893e+06	1.08089e+08
P00925	YHR174W	S000001217	ENO2	5.84028e+07	1.56674e+08	6.12026e+07	1.10629e+08	2.20089e+08	2.11186e+08	1.6864e+08	2.48318e+08	7.00068e+07	2.44805e+08	3.78363e+08	4.41019e+08	4.05988e+08	3.13181e+08	2.8828e+08	3.6127e+08	1.823e+08	2.48794e+08	2.06603e+08	2.24617e+08	2.38487e+08	2.46877e+08	2.66947e+08	2.56357e+08	8.49013e+07	1.84789e+08	2.17465e+08	1.8609e+08	2.13468e+08	1.24991e+08	2.55002e+08	4.85192e+08
P00927	YER086W	S000000888	ILV1	8.6971e+07	8.10508e+07	9.10856e+07	8.32398e+07	9.9044e+07	9.56534e+07	1.0892e+08	8.7649e+07	8.03168e+07	8.7496e+07	8.01815e+07	8.40371e+07	9.80715e+07	1.15961e+08	1.18953e+08	1.03019e+08	8.95726e+07	1.02597e+08	1.00787e+08	1.34731e+08	9.58236e+07	1.10985e+08	1.30447e+08	8.85544e+07	9.52281e+07	7.64041e+07	8.19286e+07	7.6394e+07	1.08474e+08	8.6607e+07	9.77235e+07	1.0378e+08
P00931	YGL026C	S000002994	TRP5	1.30637e+07	1.43922e+07	8.35253e+06	1.56308e+07	3.33907e+07	2.95897e+07	2.59716e+07	2.70397e+07	NA	NA	2.23549e+07	2.08254e+07	3.22153e+07	1.5914e+07	2.28187e+07	1.95584e+07	2.38914e+07	2.45376e+07	2.47954e+07	3.19691e+07	2.74458e+07	2.59817e+07	2.61407e+07	1.87661e+07	1.72121e+07	1.79768e+07	2.62322e+07	1.64455e+07	1.73324e+07	1.1117e+07	1.7968e+07	2.512e+07
P00937	YKL211C	S000001694	TRP3	3.53942e+07	2.75852e+07	2.64675e+07	3.10385e+07	3.95716e+07	4.11382e+07	4.1275e+07	4.3425e+07	1.92755e+07	3.62343e+07	4.16924e+07	3.75638e+07	3.49102e+07	3.47017e+07	3.28049e+07	3.33117e+07	3.83314e+07	3.82355e+07	3.98914e+07	4.76172e+07	3.48941e+07	4.08659e+07	3.77117e+07	3.3028e+07	2.90771e+07	2.63001e+07	3.28469e+07	2.60266e+07	2.88931e+07	3.13545e+07	3.62577e+07	3.55543e+07
P00942	YDR050C	S000002457	TPI1	1.9366e+07	2.53606e+07	1.30229e+07	2.12393e+07	1.12682e+08	3.20955e+07	2.71408e+07	3.40392e+07	1.33588e+07	5.41623e+07	3.11838e+07	5.72717e+07	8.114e+07	5.40816e+07	5.65422e+07	6.25908e+07	2.58111e+07	2.44202e+07	2.39622e+07	2.73305e+07	3.33995e+07	3.43992e+07	4.02222e+07	4.03314e+07	1.78736e+07	3.01932e+07	3.37014e+07	2.49987e+07	3.14748e+07	2.84742e+07	3.68e+07	6.30719e+07
P00950	YKL152C	S000001635	GPM1	9.66901e+07	1.34543e+08	9.98496e+07	1.37745e+08	1.0186e+08	9.2346e+07	8.11386e+07	1.08726e+08	8.26346e+07	1.38329e+08	1.76787e+08	1.83076e+08	1.49135e+08	1.00074e+08	7.35803e+07	1.10855e+08	2.22276e+08	2.00913e+08	1.82088e+08	2.80774e+08	1.47844e+08	1.64192e+08	1.28373e+08	1.32038e+08	9.33275e+07	1.04414e+08	1.19611e+08	9.81774e+07	8.99722e+07	6.50714e+07	9.63601e+07	1.40589e+08
P00958	YGR264C	S000003496	MES1	NA	NA	NA	NA	NA	2.73774e+07	NA	2.73775e+07	NA	NA	NA	NA	2.72996e+07	2.12444e+07	1.96101e+07	NA	2.50385e+07	2.7601e+07	2.61713e+07	3.71598e+07	2.68317e+07	2.73015e+07	NA	NA	NA	NA	NA	NA	NA	NA	NA	NA
P01097	YDL181W	S000002340	INH1	2.27733e+07	4.0338e+07	3.49344e+07	3.15972e+07	2.27101e+07	3.00247e+07	2.11979e+07	4.40835e+07	4.09773e+07	4.0794e+07	6.52216e+07	4.45535e+07	6.04966e+07	7.47348e+07	7.29029e+07	4.64935e+07	NA	NA	NA	NA	3.49547e+07	3.56207e+07	4.12759e+07	6.23657e+07	2.32233e+07	NA	3.40008e+07	NA	5.53615e+07	4.19793e+07	5.26324e+07	9.83793e+07
P01120	YNL098C	S000005042	RAS2	1.98165e+07	2.07855e+07	1.77092e+07	2.21006e+07	2.86713e+07	2.63429e+07	2.63145e+07	2.26201e+07	NA	NA	2.84055e+07	NA	4.23463e+07	2.25165e+07	NA	NA	3.30177e+07	2.71471e+07	2.6387e+07	2.09054e+07	3.17629e+07	2.92409e+07	2.12234e+07	3.28267e+07	2.1823e+07	4.00731e+07	3.44281e+07	2.23707e+07	2.82379e+07	NA	3.64589e+07	3.36313e+07
P01123	YFL038C	S000001856	YPT1	1.96323e+07	2.58026e+07	1.9162e+07	1.75802e+07	2.68053e+07	2.8458e+07	2.16144e+07	2.3734e+07	NA	2.41819e+07	2.26524e+07	2.83706e+07	3.74447e+07	NA	2.02259e+07	2.07058e+07	NA	NA	NA	NA	NA	NA	NA	NA	NA	NA	NA	NA	NA	NA	NA	NA
P02294	YBL002W	S000000098	HTB2	1.00163e+09	1.01073e+09	1.09893e+09	1.13432e+09	1.12973e+09	1.07325e+09	1.11545e+09	1.11677e+09	8.81155e+08	9.45965e+08	9.00213e+08	7.23622e+08	7.16114e+08	8.5689e+08	6.39699e+08	7.27661e+08	3.01907e+09	2.66709e+09	2.76774e+09	2.41721e+09	3.16611e+09	3.46547e+09	2.68927e+09	2.22307e+09	1.31313e+09	1.20704e+09	1.35434e+09	1.37905e+09	1.25097e+09	1.4516e+09	1.30861e+09	1.55892e+09
P02309	YNL030W	S000004975	HHF2	9.06232e+08	7.74242e+08	1.0169e+09	7.96252e+08	9.43133e+08	9.05638e+08	1.01064e+09	1.06544e+09	5.92873e+08	6.5012e+08	7.40014e+08	6.32311e+08	4.37245e+08	4.38612e+08	4.59538e+08	5.30979e+08	2.91399e+09	2.50244e+09	2.93438e+09	2.65742e+09	2.00109e+09	2.19364e+09	2.21482e+09	1.40079e+09	8.61479e+08	1.22636e+09	1.34145e+09	1.06011e+09	9.8346e+08	8.56257e+08	1.04184e+09	1.1789e+09
P02309	YBR009C	S000000213	HHF1	9.06232e+08	7.74242e+08	1.0169e+09	7.96252e+08	9.43133e+08	9.05638e+08	1.01064e+09	1.06544e+09	5.92873e+08	6.5012e+08	7.40014e+08	6.32311e+08	4.37245e+08	4.38612e+08	4.59538e+08	5.30979e+08	2.91399e+09	2.50244e+09	2.93438e+09	2.65742e+09	2.00109e+09	2.19364e+09	2.21482e+09	1.40079e+09	8.61479e+08	1.22636e+09	1.34145e+09	1.06011e+09	9.8346e+08	8.56257e+08	1.04184e+09	1.1789e+09
P02381	Q0140	S000007275	VAR1	3.01743e+07	2.48753e+07	3.03478e+07	2.43477e+07	2.91847e+07	3.38941e+07	3.36872e+07	4.07958e+07	NA	NA	NA	NA	3.91751e+07	NA	NA	NA	3.74315e+07	3.53414e+07	3.67808e+07	2.94878e+07	4.41321e+07	3.39999e+07	3.37559e+07	3.58458e+07	NA	NA	NA	NA	4.13599e+07	NA	4.12029e+07	NA
P02400	YDR382W	S000002790	RPP2B	1.31949e+08	1.2504e+08	8.76423e+07	1.20686e+08	1.19591e+08	1.4523e+08	1.40547e+08	1.57439e+08	8.96614e+07	1.16593e+08	9.92952e+07	1.42289e+08	1.21449e+08	9.71679e+07	9.66297e+07	1.17449e+08	1.33057e+08	1.35899e+08	1.59175e+08	1.69293e+08	1.10876e+08	1.27473e+08	8.33414e+07	9.01304e+07	1.51577e+08	1.53164e+08	1.16566e+08	1.29819e+08	9.41683e+07	7.76023e+07	1.16277e+08	1.00728e+08
P02406	YGL103W	S000003071	RPL28	1.17566e+09	1.11971e+09	1.18202e+09	1.10881e+09	9.45104e+08	9.04137e+08	9.15666e+08	8.10698e+08	1.30002e+09	1.27841e+09	1.05322e+09	1.08143e+09	5.88903e+08	7.29506e+08	6.94781e+08	6.3409e+08	1.07248e+09	1.10906e+09	1.1698e+09	1.23814e+09	7.91743e+08	8.29161e+08	8.10917e+08	6.30018e+08	1.10638e+09	1.11336e+09	9.2452e+08	1.09849e+09	5.87086e+08	5.58032e+08	6.70677e+08	6.54737e+08
P02557	YFL037W	S000001857	TUB2	8.98679e+07	9.11678e+07	9.34479e+07	8.38217e+07	1.05934e+08	1.29265e+08	1.28487e+08	1.15207e+08	1.06686e+08	1.14349e+08	9.79726e+07	1.09274e+08	1.14286e+08	1.21049e+08	1.24036e+08	1.61558e+08	6.87468e+07	6.95782e+07	7.55473e+07	8.168e+07	1.22705e+08	1.20429e+08	1.40669e+08	1.10201e+08	8.32037e+07	8.90088e+07	6.96472e+07	7.51468e+07	1.13209e+08	8.9479e+07	1.38746e+08	1.10441e+08
P02829	YPL240C	S000006161	HSP82	3.37214e+07	3.714e+07	2.35666e+07	3.6522e+07	2.57972e+07	2.01496e+07	2.29183e+07	1.9043e+07	2.34177e+07	2.55552e+07	4.80435e+07	6.09553e+07	3.61866e+07	NA	2.23939e+07	1.84235e+07	9.79412e+07	9.30545e+07	6.99873e+07	8.04383e+07	3.53703e+07	4.06663e+07	2.97603e+07	4.54218e+07	3.73329e+07	5.94536e+07	4.96961e+07	4.40783e+07	2.30642e+07	1.41818e+07	2.57361e+07	3.31599e+07
P02992	YOR187W	S000005713	TUF1	1.92869e+08	1.86848e+08	1.76335e+08	1.64222e+08	9.59371e+07	7.12004e+07	7.9732e+07	7.38948e+07	1.11123e+08	1.3857e+08	1.47483e+08	1.48762e+08	1.09443e+08	7.1405e+07	7.38224e+07	4.50848e+07	2.76183e+08	2.41599e+08	2.81293e+08	3.27503e+08	8.08757e+07	8.4207e+07	8.09723e+07	8.70634e+07	1.29812e+08	1.32276e+08	1.61703e+08	1.5288e+08	5.63024e+07	3.51022e+07	4.65934e+07	6.65784e+07
P02994	YPR080W	S000006284	TEF1	1.15048e+10	1.15651e+10	1.10909e+10	1.19765e+10	9.39191e+09	1.07046e+10	1.02633e+10	9.87351e+09	1.20601e+10	9.22597e+09	1.151e+10	1.08736e+10	1.08232e+10	1.46366e+10	1.44609e+10	1.64986e+10	1.26937e+10	1.04087e+10	1.1666e+10	9.6475e+09	1.10526e+10	1.26945e+10	1.16056e+10	1.38994e+10	7.7581e+09	1.02774e+10	1.04871e+10	1.04495e+10	1.13372e+10	9.05598e+09	8.19473e+09	1.08408e+10
P02994	YBR118W	S000000322	TEF2	1.15048e+10	1.15651e+10	1.10909e+10	1.19765e+10	9.39191e+09	1.07046e+10	1.02633e+10	9.87351e+09	1.20601e+10	9.22597e+09	1.151e+10	1.08736e+10	1.08232e+10	1.46366e+10	1.44609e+10	1.64986e+10	1.26937e+10	1.04087e+10	1.1666e+10	9.6475e+09	1.10526e+10	1.26945e+10	1.16056e+10	1.38994e+10	7.7581e+09	1.02774e+10	1.04871e+10	1.04495e+10	1.13372e+10	9.05598e+09	8.19473e+09	1.08408e+10
P03871	R0020C	S000029675	REP1	5.10394e+06	7.13106e+06	NA	6.0375e+06	NA	NA	NA	NA	NA	NA	NA	NA	NA	NA	NA	NA	NA	NA	NA	NA	NA	NA	NA	NA	NA	NA	NA	NA	NA	NA	NA	NA
P03872	R0040C	S000029676	REP2	1.14267e+07	8.56384e+06	9.57278e+06	6.06184e+06	NA	NA	NA	NA	NA	NA	NA	NA	NA	NA	NA	NA	NA	NA	NA	NA	NA	NA	NA	NA	NA	NA	NA	NA	NA	NA	NA	NA
P03874	YHL038C	S000001030	CBP2	NA	NA	NA	NA	1.1164e+07	9.7423e+06	1.43444e+07	1.62923e+07	NA	NA	NA	NA	NA	NA	NA	NA	9.3979e+06	NA	NA	NA	NA	NA	NA	NA	NA	NA	NA	NA	NA	NA	NA	NA
P03965	YJR109C	S000003870	CPA2	4.43175e+07	4.67659e+07	3.69565e+07	4.3465e+07	5.17803e+07	4.05599e+07	4.55014e+07	4.75818e+07	4.53286e+07	4.53129e+07	6.20607e+07	6.52324e+07	6.34044e+07	4.51924e+07	6.34501e+07	5.29684e+07	3.04132e+07	3.46526e+07	3.16416e+07	3.7041e+07	4.3733e+07	3.73843e+07	4.35381e+07	4.07887e+07	2.71793e+07	3.17246e+07	3.63793e+07	3.4868e+07	2.72848e+07	3.31642e+07	4.19955e+07	4.80893e+07
P04037	YGL187C	S000003155	COX4	2.68259e+07	3.96183e+07	3.40662e+07	3.75257e+07	7.06514e+07	5.93093e+07	5.63556e+07	5.30794e+07	1.47014e+07	5.84929e+07	5.83613e+07	3.75916e+07	9.86244e+07	8.20953e+07	7.84403e+07	7.75334e+07	2.07434e+07	2.74635e+07	2.07319e+07	2.17117e+07	4.36662e+07	6.18217e+07	4.92116e+07	6.68435e+07	2.8642e+07	4.80442e+07	3.85551e+07	3.10864e+07	8.12279e+07	4.9774e+07	6.56317e+07	8.39767e+07
P04046	YMR300C	S000004915	ADE4	NA	NA	NA	NA	1.09688e+07	1.14186e+07	1.05897e+07	1.12749e+07	NA	NA	NA	NA	1.43465e+07	1.24206e+07	1.0864e+07	1.30783e+07	NA	NA	NA	NA	NA	NA	NA	NA	NA	NA	NA	NA	NA	NA	NA	NA
P04050	YDL140C	S000002299	RPO21	5.23253e+07	5.26267e+07	4.87671e+07	5.03925e+07	9.90909e+07	1.05795e+08	8.67057e+07	9.51485e+07	1.5746e+07	1.7889e+07	4.2007e+07	4.95967e+07	5.09175e+07	5.69321e+07	6.58091e+07	7.37557e+07	3.1861e+07	3.69446e+07	2.56008e+07	4.3439e+07	4.09588e+07	4.85438e+07	4.3778e+07	4.38439e+07	5.35555e+07	4.95907e+07	4.58154e+07	4.55489e+07	4.36671e+07	5.93017e+07	7.04044e+07	6.95357e+07
P04051	YOR116C	S000005642	RPO31	1.79334e+07	1.88809e+07	2.50137e+07	NA	2.02603e+07	2.34579e+07	2.27836e+07	2.28876e+07	NA	NA	NA	NA	NA	NA	NA	NA	1.58898e+07	1.47909e+07	1.9026e+07	1.90971e+07	2.35051e+07	1.92688e+07	2.45361e+07	NA	2.45174e+07	1.79034e+07	NA	1.6936e+07	1.73599e+07	1.28498e+07	1.60214e+07	1.5702e+07
P04076	YHR018C	S000001060	ARG4	NA	NA	NA	NA	1.32487e+07	1.03216e+07	9.62085e+06	1.08954e+07	NA	NA	2.7817e+07	9.15545e+06	2.09804e+07	NA	NA	NA	1.17842e+07	1.63306e+07	NA	1.2197e+07	1.40078e+07	1.64978e+07	1.95916e+07	NA	NA	NA	NA	NA	NA	NA	NA	NA
P04147	YER165W	S000000967	PAB1	1.87158e+08	1.87598e+08	1.80101e+08	1.96226e+08	2.99647e+08	2.731e+08	3.04993e+08	3.2635e+08	1.03823e+08	2.05662e+08	1.78299e+08	1.78411e+08	2.40941e+08	2.10628e+08	2.4065e+08	2.31564e+08	2.45709e+08	2.18796e+08	2.3913e+08	1.77627e+08	3.39354e+08	3.52473e+08	3.4997e+08	2.51521e+08	1.58919e+08	1.65853e+08	1.81039e+08	1.66937e+08	2.04825e+08	2.1186e+08	2.46147e+08	2.84636e+08
P04173	YCL018W	S000000523	LEU2	2.42868e+09	2.56075e+09	2.86046e+09	3.06419e+09	2.49816e+09	3.04625e+09	2.84883e+09	2.71128e+09	1.85094e+09	1.39498e+09	1.54351e+09	1.4738e+09	1.45009e+09	1.74659e+09	2.14952e+09	2.06232e+09	2.69763e+09	2.44636e+09	2.79659e+09	2.39461e+09	3.03918e+09	2.8731e+09	3.6832e+09	3.48385e+09	8.06779e+08	1.4605e+09	1.47867e+09	1.42012e+09	1.3422e+09	1.02081e+09	1.13346e+09	1.30894e+09
P04385	YBR020W	S000000224	GAL1	2.19292e+08	1.92249e+08	1.64269e+08	1.97894e+08	4.31346e+08	3.22543e+08	3.83553e+08	3.42214e+08	1.30998e+08	2.19285e+08	1.95435e+08	2.48901e+08	5.07934e+08	2.88973e+08	4.48776e+08	3.52461e+08	2.98065e+08	2.65291e+08	2.55079e+08	2.65065e+08	3.83009e+08	3.86162e+08	3.89675e+08	3.73729e+08	1.77375e+08	2.3032e+08	2.35553e+08	1.76588e+08	3.07686e+08	1.93055e+08	2.95967e+08	3.39431e+08
P04387	YML051W	S000004515	GAL80	1.50056e+08	1.40107e+08	1.24968e+08	1.36465e+08	1.05464e+08	1.06469e+08	1.1109e+08	1.13243e+08	1.5918e+08	1.66687e+08	2.11702e+08	1.72262e+08	1.39146e+08	1.5478e+08	1.71665e+08	2.03421e+08	1.06022e+08	1.16059e+08	1.2324e+08	1.05262e+08	9.74324e+07	1.20749e+08	1.16611e+08	8.45681e+07	1.26859e+08	1.49361e+08	1.40371e+08	9.39382e+07	1.005e+08	9.66719e+07	1.11497e+08	1.13686e+08
P04397	YBR019C	S000000223	GAL10	4.10463e+08	4.24925e+08	3.95316e+08	4.37589e+08	5.23557e+08	5.49905e+08	5.36113e+08	5.53973e+08	3.05656e+08	3.17312e+08	3.69813e+08	3.64157e+08	5.07126e+08	4.28825e+08	4.7627e+08	5.68485e+08	5.71199e+08	5.41142e+08	5.82732e+08	5.38891e+08	6.53578e+08	7.1137e+08	7.14185e+08	7.08924e+08	3.28374e+08	3.79641e+08	4.04357e+08	3.48371e+08	4.22028e+08	3.92508e+08	4.49951e+08	4.85543e+08
P04449	YGL031C	S000002999	RPL24A	2.06548e+09	1.84571e+09	1.70556e+09	1.58577e+09	1.26086e+09	1.31152e+09	1.34406e+09	1.16222e+09	2.07803e+09	1.6307e+09	1.69164e+09	1.74098e+09	1.06022e+09	1.15887e+09	1.16855e+09	1.04299e+09	1.4945e+09	1.55793e+09	1.90997e+09	1.65616e+09	8.55868e+08	8.66015e+08	8.33655e+08	8.09501e+08	1.86198e+09	1.83391e+09	1.54239e+09	1.5939e+09	8.74404e+08	8.50362e+08	9.00381e+08	8.59401e+08
P04456	YOL127W	S000005487	RPL25	1.48127e+09	1.29652e+09	1.53651e+09	1.40946e+09	1.20923e+09	1.41997e+09	1.29446e+09	1.46888e+09	1.12383e+09	1.68041e+09	1.49174e+09	1.48836e+09	9.97302e+08	1.05121e+09	9.2538e+08	1.12767e+09	1.92101e+09	1.71168e+09	2.10609e+09	2.06054e+09	1.3799e+09	1.41095e+09	1.45361e+09	9.86522e+08	1.38729e+09	1.41201e+09	1.30808e+09	1.11185e+09	7.92513e+08	9.34164e+08	8.85368e+08	8.71607e+08
P04650	YJL189W	S000003725	RPL39	4.10771e+08	5.23308e+08	3.70284e+08	5.77807e+08	3.92459e+07	7.25294e+07	7.15863e+07	3.24091e+07	4.76425e+08	1.52406e+08	2.17229e+08	2.40332e+08	3.99278e+07	1.15232e+08	4.59851e+07	4.47912e+07	2.5443e+08	2.21314e+08	3.28615e+08	2.3945e+08	NA	NA	NA	NA	1.24707e+08	4.30675e+08	4.24337e+08	3.22908e+08	1.10811e+07	2.88813e+07	6.09705e+07	4.33781e+07
P04710	YMR056C	S000004660	AAC1	3.93533e+08	3.96423e+08	3.7982e+08	3.60807e+08	6.91487e+08	5.24818e+08	5.39368e+08	4.64376e+08	3.35528e+08	2.89298e+08	3.3981e+08	4.20987e+08	3.92478e+08	3.99729e+08	3.67995e+08	4.07303e+08	5.24546e+08	3.819e+08	4.98942e+08	5.21682e+08	3.93634e+08	4.87114e+08	4.40346e+08	3.85825e+08	3.49636e+08	4.04383e+08	3.92641e+08	4.28061e+08	4.1664e+08	2.87244e+08	3.90132e+08	4.75391e+08
P04801	YIL078W	S000001340	THS1	2.74558e+07	3.04892e+07	2.29216e+07	2.64541e+07	4.20881e+07	3.39922e+07	3.76715e+07	3.62547e+07	1.934e+07	2.37535e+07	2.81949e+07	3.03385e+07	4.51139e+07	3.35668e+07	3.77734e+07	3.97062e+07	1.70775e+07	1.91728e+07	1.81928e+07	2.66128e+07	2.40441e+07	2.39109e+07	2.73891e+07	2.25043e+07	1.9832e+07	2.43099e+07	2.91242e+07	2.06598e+07	2.60389e+07	1.977e+07	2.91494e+07	3.13103e+07
P04802	YLL018C	S000003941	DPS1	8.46789e+07	8.71164e+07	7.88629e+07	9.21797e+07	9.78801e+07	8.81378e+07	8.85965e+07	9.26749e+07	8.36812e+07	9.58391e+07	9.2946e+07	8.09247e+07	1.16162e+08	1.05995e+08	1.20487e+08	1.07322e+08	8.90173e+07	8.93509e+07	8.08051e+07	9.81218e+07	8.90357e+07	7.7642e+07	7.98171e+07	9.01558e+07	9.76133e+07	8.46066e+07	1.05027e+08	7.80341e+07	8.99691e+07	8.64614e+07	9.39232e+07	9.61264e+07
P04806	YFR053C	S000001949	HXK1	NA	NA	NA	NA	NA	NA	NA	NA	NA	NA	NA	NA	NA	NA	NA	NA	1.23192e+07	1.50999e+07	1.3639e+07	NA	NA	NA	NA	NA	NA	NA	NA	NA	NA	NA	NA	NA
P04807	YGL253W	S000003222	HXK2	NA	1.81649e+07	NA	NA	3.64863e+07	2.57646e+07	NA	2.72238e+07	NA	NA	3.14748e+07	4.62831e+07	5.28799e+07	3.91938e+07	3.24709e+07	3.52899e+07	2.11832e+07	2.83068e+07	1.7461e+07	2.26669e+07	3.9599e+07	4.23667e+07	2.493e+07	3.44594e+07	NA	NA	2.10095e+07	1.81494e+07	1.88549e+07	1.63442e+07	3.6557e+07	5.07061e+07
P04821	YLR310C	S000004301	CDC25	1.19167e+08	1.05676e+08	1.07957e+08	9.72063e+07	1.16803e+08	1.21115e+08	1.06333e+08	1.15045e+08	1.23484e+08	1.63367e+08	1.50818e+08	1.35816e+08	1.42405e+08	1.66192e+08	1.42104e+08	1.92689e+08	8.63754e+07	9.67909e+07	9.1828e+07	7.1308e+07	9.44998e+07	1.05979e+08	1.04613e+08	8.72872e+07	1.77869e+08	1.43867e+08	1.27065e+08	1.35512e+08	1.41281e+08	1.96859e+08	1.54157e+08	1.36992e+08
P04840	YNL055C	S000005000	POR1	3.59856e+08	4.38042e+08	4.21383e+08	4.90221e+08	4.87964e+08	4.56437e+08	4.77371e+08	3.95358e+08	2.1606e+08	2.94825e+08	3.5416e+08	3.64769e+08	4.12364e+08	2.9915e+08	2.91964e+08	3.62576e+08	4.50779e+08	3.96577e+08	4.21069e+08	4.68953e+08	4.0102e+08	4.07656e+08	3.69608e+08	4.1755e+08	1.87046e+08	3.42351e+08	3.45341e+08	2.17076e+08	3.08809e+08	2.35279e+08	3.8476e+08	4.09752e+08
P04912	YBL003C	S000000099	HTA2	1.23952e+09	1.38858e+09	1.47795e+09	1.63776e+09	1.27766e+09	1.19729e+09	1.21474e+09	1.20862e+09	8.07086e+08	4.84027e+08	8.33131e+08	9.17112e+08	4.78694e+08	4.97099e+08	6.00619e+08	6.97711e+08	2.60679e+09	2.20637e+09	2.64233e+09	2.78045e+09	2.22811e+09	3.12382e+09	1.9733e+09	1.95585e+09	9.13309e+08	1.05762e+09	1.40652e+09	1.27975e+09	8.73843e+08	1.12195e+09	1.28788e+09	1.19657e+09
P05030	YGL008C	S000002976	PMA1	3.45212e+09	3.1699e+09	3.16713e+09	3.32507e+09	3.68505e+09	4.1067e+09	3.97173e+09	4.37581e+09	2.31069e+09	3.69836e+09	3.73828e+09	3.11111e+09	3.85062e+09	4.27231e+09	4.38275e+09	5.97818e+09	1.70808e+09	1.96701e+09	2.04916e+09	1.48095e+09	2.50789e+09	2.41023e+09	2.38617e+09	2.00177e+09	3.19039e+09	3.77628e+09	3.70415e+09	2.90565e+09	3.60342e+09	3.61255e+09	3.74588e+09	4.03112e+09
P05317	YLR340W	S000004332	RPP0	1.17141e+09	1.10596e+09	1.03664e+09	1.16768e+09	7.40821e+08	8.27336e+08	9.35349e+08	8.3402e+08	1.09657e+09	9.74063e+08	1.13446e+09	9.31561e+08	4.76383e+08	5.77534e+08	6.08458e+08	6.60728e+08	1.26209e+09	1.0482e+09	1.57882e+09	1.59804e+09	8.3872e+08	8.46662e+08	8.24617e+08	5.59915e+08	7.66633e+08	8.10678e+08	9.76727e+08	7.31887e+08	5.54544e+08	3.85043e+08	4.78251e+08	5.45712e+08
P05318	YDL081C	S000002239	RPP1A	1.30608e+08	1.18947e+08	1.01757e+08	NA	NA	NA	1.78016e+08	1.66937e+08	NA	NA	NA	NA	NA	NA	NA	NA	2.05498e+08	NA	1.51879e+08	3.29837e+08	NA	NA	NA	NA	NA	NA	NA	NA	NA	NA	NA	NA
P05319	YOL039W	S000005399	RPP2A	2.70555e+08	2.47629e+08	1.60177e+08	2.33206e+08	3.12422e+08	4.27953e+08	2.80988e+08	3.64009e+08	1.25155e+08	1.81858e+08	2.71869e+08	3.61069e+08	1.78254e+08	1.75187e+08	2.06967e+08	2.19452e+08	3.34168e+08	2.67524e+08	3.33368e+08	4.4215e+08	3.18432e+08	3.85097e+08	2.3405e+08	1.97119e+08	2.54911e+08	2.45202e+08	2.61532e+08	2.54294e+08	1.54088e+08	1.47734e+08	2.03078e+08	2.02056e+08
P05373	YGL040C	S000003008	HEM2	8.05114e+06	9.2147e+06	7.90517e+06	1.0737e+07	NA	5.54553e+06	6.17202e+06	4.55495e+06	NA	NA	NA	NA	NA	NA	NA	NA	NA	NA	NA	NA	NA	NA	NA	NA	NA	7.34408e+06	NA	NA	NA	NA	NA	NA
P05374	YGR157W	S000003389	CHO2	2.18211e+08	1.82082e+08	2.12292e+08	1.83124e+08	2.00397e+08	2.31769e+08	2.36506e+08	2.31675e+08	2.05331e+08	2.08407e+08	1.97277e+08	1.66614e+08	1.65269e+08	2.03227e+08	1.87938e+08	2.208e+08	3.22836e+08	3.09109e+08	3.73095e+08	3.50087e+08	3.51306e+08	3.20347e+08	3.09564e+08	2.87564e+08	2.39677e+08	2.32101e+08	2.6095e+08	2.20546e+08	2.87461e+08	3.01117e+08	2.70373e+08	2.70025e+08
P05375	YJR073C	S000003834	OPI3	NA	NA	NA	NA	NA	NA	NA	NA	NA	NA	NA	NA	NA	NA	NA	NA	2.99831e+07	2.16393e+07	2.94079e+07	2.97149e+07	NA	NA	NA	NA	NA	NA	NA	NA	NA	NA	NA	NA
P05453	YDR172W	S000002579	SUP35	1.00086e+08	9.36903e+07	8.75311e+07	9.70027e+07	1.26518e+08	1.28024e+08	1.23179e+08	1.489e+08	4.91014e+07	7.54862e+07	7.54468e+07	6.90644e+07	8.70344e+07	7.29506e+07	6.62694e+07	7.54726e+07	1.39616e+08	1.03723e+08	1.03694e+08	1.04009e+08	1.2434e+08	1.41871e+08	1.28425e+08	1.15135e+08	7.74645e+07	8.42172e+07	9.62797e+07	7.97449e+07	8.51964e+07	1.05458e+08	1.15041e+08	9.408e+07
P05626	YPL078C	S000005999	ATP4	5.64928e+07	6.52748e+07	5.42086e+07	7.37228e+07	9.16448e+07	9.77502e+07	8.53766e+07	7.17096e+07	3.4742e+07	6.11136e+07	6.25169e+07	6.01949e+07	8.79405e+07	5.69479e+07	5.8134e+07	4.71017e+07	5.34669e+07	5.85056e+07	6.34167e+07	6.28517e+07	8.30419e+07	6.54781e+07	8.39562e+07	7.8016e+07	3.92642e+07	6.7469e+07	5.59365e+07	4.03067e+07	6.86223e+07	7.12779e+07	7.18475e+07	9.15238e+07
P05694	YER091C	S000000893	MET6	5.51239e+06	1.51802e+07	NA	8.11275e+06	1.33905e+08	4.19158e+07	3.55365e+07	7.16849e+07	5.18062e+06	3.18805e+07	3.84257e+07	4.64074e+07	1.272e+08	7.08698e+07	6.67162e+07	6.29085e+07	1.19778e+07	1.91749e+07	1.33431e+07	1.22387e+07	5.37374e+07	4.92482e+07	5.4905e+07	4.7413e+07	NA	1.0866e+07	1.07688e+07	1.45043e+07	5.09062e+07	3.35323e+07	5.04693e+07	1.19273e+08
P05738	YGL147C	S000003115	RPL9A	1.06636e+08	1.20879e+08	1.19074e+08	1.34273e+08	7.76311e+07	NA	9.50577e+07	8.51697e+07	1.32493e+08	1.09202e+08	1.28949e+08	1.33739e+08	1.14538e+08	1.27679e+08	1.1604e+08	8.82573e+07	7.99659e+07	8.87658e+07	7.3412e+07	9.73677e+07	5.71206e+07	4.87362e+07	7.44044e+07	9.14084e+07	4.60814e+07	6.15857e+07	5.86175e+07	8.19922e+07	8.30168e+07	6.724e+07	NA	8.89964e+07
P05739	YLR448W	S000004440	RPL6B	1.56877e+09	1.40444e+09	1.36439e+09	1.35137e+09	1.31596e+09	1.33211e+09	1.36702e+09	1.35635e+09	1.20816e+09	1.55735e+09	1.54861e+09	1.48809e+09	8.95104e+08	8.95128e+08	8.38848e+08	9.29128e+08	1.87286e+09	1.74173e+09	2.03142e+09	2.03367e+09	1.37352e+09	1.3282e+09	1.37935e+09	9.23922e+08	1.49098e+09	1.50297e+09	1.47451e+09	1.30098e+09	7.46246e+08	9.89585e+08	9.41346e+08	8.66818e+08
P05740	YKL180W	S000001663	RPL17A	3.67959e+08	4.39945e+08	4.05772e+08	3.79311e+08	4.29666e+08	2.47484e+08	2.73074e+08	3.29718e+08	8.62091e+08	3.26919e+08	4.80492e+08	6.02969e+08	2.79877e+08	2.84286e+08	3.32965e+08	3.68982e+08	4.20583e+08	4.32205e+08	4.02546e+08	2.10044e+08	3.13782e+08	3.93795e+08	3.21325e+08	3.40519e+08	NA	NA	NA	NA	NA	NA	NA	NA
P05743	YLR344W	S000004336	RPL26A	5.16269e+08	4.56185e+08	6.93993e+08	4.50109e+08	1.39058e+08	1.7483e+08	2.02428e+08	1.63739e+08	9.41759e+08	4.08487e+08	3.06595e+08	4.90634e+08	2.4979e+08	2.74161e+08	2.40734e+08	2.29411e+08	2.49144e+08	2.93957e+08	2.62802e+08	2.15158e+08	2.07319e+08	1.76894e+08	1.50304e+08	2.18565e+08	6.70873e+08	3.43337e+08	2.97688e+08	6.10482e+08	2.5848e+08	3.14867e+08	2.57463e+08	1.70886e+08
P05744	YPL143W	S000006064	RPL33A	2.20661e+09	1.95497e+09	1.94697e+09	1.86906e+09	1.68868e+09	2.02256e+09	2.00645e+09	1.85477e+09	1.4291e+09	1.54826e+09	1.50128e+09	1.67644e+09	1.31297e+09	1.27732e+09	1.32313e+09	1.45486e+09	2.08248e+09	2.05801e+09	2.15929e+09	2.46138e+09	1.50632e+09	1.49494e+09	1.25461e+09	1.08628e+09	1.17197e+09	1.51534e+09	1.61027e+09	1.23977e+09	1.10668e+09	8.6891e+08	9.70065e+08	9.8325e+08
P05745	YMR194W	S000004807	RPL36A	8.43422e+07	6.92724e+07	7.07621e+07	6.00375e+07	8.54714e+07	7.95407e+07	8.33937e+07	8.02206e+07	1.13048e+08	1.19273e+08	9.8341e+07	7.80702e+07	6.19566e+07	6.27132e+07	4.83566e+07	6.11226e+07	1.03173e+08	9.52364e+07	1.2121e+08	1.0872e+08	1.16214e+08	1.05555e+08	1.41109e+08	7.84244e+07	1.17477e+08	7.69373e+07	7.30788e+07	8.03521e+07	8.9516e+07	1.01775e+08	7.79161e+07	7.02519e+07
P05747	YFR032C-A	S000006437	RPL29	1.12733e+09	1.27721e+09	1.08647e+09	1.0707e+09	2.55466e+08	4.16569e+08	3.63589e+08	3.82302e+08	1.92384e+09	1.25106e+09	1.18963e+09	1.45878e+09	3.52018e+08	3.86638e+08	4.06585e+08	3.44289e+08	1.11721e+09	1.00217e+09	1.29649e+09	1.19032e+09	6.51212e+08	3.43702e+08	4.17723e+08	4.51883e+08	1.78661e+09	1.18521e+09	7.53866e+08	9.11945e+08	2.47174e+08	3.69765e+08	3.2776e+08	3.19052e+08
P05748	YLR029C	S000004019	RPL15A	2.0869e+09	1.95603e+09	1.95243e+09	2.02908e+09	1.33398e+09	1.39841e+09	1.41516e+09	1.50513e+09	1.69606e+09	1.79623e+09	1.5506e+09	1.41232e+09	1.03742e+09	1.10819e+09	1.06354e+09	1.08169e+09	2.20253e+09	2.15261e+09	2.26953e+09	2.41034e+09	1.59087e+09	1.50456e+09	1.43057e+09	1.11569e+09	1.58686e+09	1.83713e+09	1.75592e+09	1.46469e+09	9.37529e+08	9.54518e+08	1.11334e+09	8.82653e+08
P05749	YLR061W	S000004051	RPL22A	7.91551e+07	1.29037e+08	1.0031e+08	1.53301e+08	2.65735e+07	2.67567e+07	2.25686e+07	2.00279e+07	2.23877e+08	4.82163e+07	5.18392e+07	1.07512e+08	4.17419e+07	6.09386e+07	5.7419e+07	3.81157e+07	2.42713e+07	4.26618e+07	2.24678e+07	2.62586e+07	1.98607e+07	2.48294e+07	2.48022e+07	5.15958e+07	8.64451e+07	5.33902e+07	4.39379e+07	1.03469e+08	4.43549e+07	3.79014e+07	4.1304e+07	2.98535e+07
P05750	YNL178W	S000005122	RPS3	1.10283e+09	9.45215e+08	8.47721e+08	8.66381e+08	1.01428e+09	1.09105e+09	1.07331e+09	9.04622e+08	1.02485e+09	8.55106e+08	8.14899e+08	9.99538e+08	9.82783e+08	1.02129e+09	1.04538e+09	9.45085e+08	1.19468e+09	1.12175e+09	1.36528e+09	1.51168e+09	1.17181e+09	9.45235e+08	1.09762e+09	9.61245e+08	1.03828e+09	1.09988e+09	8.41584e+08	7.99503e+08	1.12903e+09	1.10708e+09	1.13652e+09	9.78578e+08
P05755	YBR189W	S000000393	RPS9B	8.42959e+08	6.79761e+08	6.02557e+08	6.62464e+08	7.16783e+08	6.07941e+08	7.10254e+08	4.95658e+08	9.19802e+08	7.81365e+08	9.36403e+08	1.02421e+09	6.50016e+08	6.21695e+08	7.58328e+08	6.84972e+08	9.11744e+08	8.69468e+08	1.0382e+09	1.13126e+09	7.7473e+08	7.34963e+08	7.77172e+08	6.43853e+08	7.66101e+08	9.31463e+08	9.42993e+08	7.35865e+08	7.05285e+08	5.28081e+08	6.13238e+08	6.78501e+08
P05756	YDR064W	S000002471	RPS13	1.49043e+09	1.38233e+09	1.15212e+09	1.28852e+09	1.37837e+09	1.22164e+09	1.1201e+09	9.61827e+08	1.53502e+09	1.28036e+09	1.4601e+09	1.56135e+09	1.01169e+09	9.87747e+08	1.12606e+09	1.21932e+09	1.67041e+09	1.32619e+09	1.61995e+09	2.09836e+09	1.14054e+09	1.14616e+09	1.3228e+09	9.54582e+08	1.30558e+09	1.54986e+09	1.51287e+09	1.1615e+09	8.39372e+08	6.62905e+08	6.97824e+08	9.44195e+08
P05759	YLR167W	S000004157	RPS31	2.54946e+08	3.20536e+08	2.53721e+08	3.20103e+08	3.69068e+08	3.31512e+08	3.46055e+08	3.87596e+08	1.56238e+08	1.75598e+08	3.2154e+08	3.31374e+08	2.599e+08	1.85649e+08	2.48761e+08	2.46727e+08	8.85218e+08	9.49761e+08	1.05739e+09	1.00251e+09	9.59481e+08	6.85822e+08	1.0973e+09	1.05433e+09	1.27791e+08	3.00613e+08	4.61948e+08	2.39519e+08	3.73118e+08	2.39975e+08	3.71279e+08	5.81543e+08
P06102	YIL038C	S000001300	NOT3	1.1882e+07	8.09326e+06	9.08824e+06	1.01794e+07	1.24828e+07	9.41012e+06	8.13255e+06	8.99366e+06	1.26249e+07	NA	NA	NA	NA	NA	NA	NA	9.96083e+06	NA	NA	8.87093e+06	NA	NA	NA	NA	1.00017e+07	1.41734e+07	8.30908e+06	9.87208e+06	NA	NA	NA	NA
P06103	YOR361C	S000005888	PRT1	3.76602e+07	3.36604e+07	3.25079e+07	2.80689e+07	5.50205e+07	5.03551e+07	4.57823e+07	5.5163e+07	2.42062e+07	3.73091e+07	3.73894e+07	3.66374e+07	5.12e+07	4.86045e+07	4.56375e+07	4.74507e+07	5.07426e+07	4.2939e+07	4.78752e+07	5.22443e+07	6.6622e+07	6.36411e+07	5.67263e+07	4.38742e+07	3.36387e+07	3.01921e+07	3.89304e+07	3.17524e+07	3.72832e+07	3.98065e+07	4.44364e+07	3.90022e+07
P06105	YJL080C	S000003616	SCP160	7.51739e+06	1.32314e+07	1.24757e+07	1.05411e+07	3.04406e+07	1.60492e+07	1.69511e+07	2.51791e+07	NA	1.46666e+07	1.58753e+07	1.48586e+07	3.67455e+07	1.01892e+07	1.26051e+07	1.51558e+07	1.10747e+07	1.2573e+07	1.61664e+07	1.19616e+07	2.15672e+07	2.13002e+07	2.40282e+07	2.93172e+07	NA	1.13268e+07	NA	NA	1.66262e+07	1.08596e+07	1.98513e+07	2.42612e+07
P06106	YLR303W	S000004294	MET17	4.31724e+07	3.29829e+07	3.15218e+07	3.9606e+07	2.65087e+07	3.41212e+07	4.27493e+07	3.57993e+07	3.0205e+07	NA	3.29513e+07	3.14449e+07	2.72491e+07	NA	2.48907e+07	NA	3.92976e+07	5.86855e+07	5.05532e+07	4.26609e+07	4.2869e+07	3.56331e+07	3.53887e+07	4.21819e+07	NA	NA	4.02548e+07	3.95529e+07	2.9189e+07	2.6362e+07	3.30099e+07	6.01209e+07
P06115	YGR088W	S000003320	CTT1	NA	1.38262e+07	1.11206e+07	1.41993e+07	NA	NA	NA	NA	1.38239e+07	2.16818e+07	1.93905e+07	1.55532e+07	NA	NA	NA	NA	NA	1.13519e+07	1.19629e+07	NA	NA	NA	NA	NA	NA	NA	NA	NA	NA	NA	NA	NA
P06168	YLR355C	S000004347	ILV5	5.8072e+07	7.21928e+07	5.47261e+07	7.45918e+07	7.13226e+07	4.24883e+07	4.62434e+07	3.80926e+07	3.57524e+07	1.51942e+07	6.16922e+07	7.00437e+07	6.23753e+07	4.65543e+07	6.1923e+07	4.70327e+07	6.71225e+07	7.62753e+07	6.62507e+07	9.71198e+07	3.39683e+07	4.29304e+07	2.79201e+07	4.7455e+07	2.24687e+07	5.57588e+07	8.99415e+07	4.54641e+07	4.73428e+07	6.29919e+06	2.80576e+07	7.0104e+07
P06169	YLR044C	S000004034	PDC1	1.80598e+08	2.49531e+08	1.45821e+08	2.3405e+08	4.63072e+08	2.86236e+08	3.27273e+08	2.73414e+08	1.41903e+08	3.8573e+08	4.8103e+08	4.4445e+08	6.33076e+08	3.50501e+08	3.89185e+08	3.68846e+08	3.26881e+08	3.33013e+08	2.68773e+08	3.33337e+08	2.60561e+08	2.8944e+08	2.89863e+08	2.78731e+08	1.79192e+08	2.61231e+08	2.72832e+08	1.67137e+08	2.49511e+08	1.52902e+08	3.01094e+08	4.04187e+08
P06197	YPR113W	S000006317	PIS1	NA	NA	NA	NA	2.45113e+08	3.03441e+08	2.6424e+08	3.11899e+08	NA	NA	NA	NA	NA	NA	NA	NA	1.32768e+08	9.77009e+07	1.10977e+08	1.15199e+08	1.76728e+08	1.46856e+08	1.10757e+08	NA	NA	NA	NA	NA	NA	NA	NA	NA
P06208	YNL104C	S000005048	LEU4	5.85524e+07	8.07337e+07	5.13039e+07	9.23048e+07	1.09482e+08	6.41256e+07	9.07248e+07	9.23096e+07	6.04247e+07	4.76145e+07	1.02932e+08	8.60458e+07	1.61001e+08	9.72238e+07	1.12418e+08	1.30752e+08	8.40855e+07	8.55839e+07	8.46293e+07	8.6628e+07	8.97136e+07	8.17152e+07	7.05858e+07	9.47166e+07	1.28611e+08	1.69193e+08	1.31473e+08	1.31095e+08	3.99262e+08	4.49282e+08	2.34535e+08	2.4622e+08
P06634	YOR204W	S000005730	DED1	1.73913e+08	1.65717e+08	1.8035e+08	1.63853e+08	2.43733e+08	2.46772e+08	2.4349e+08	2.69259e+08	1.12637e+08	1.22138e+08	1.1253e+08	1.11064e+08	1.76095e+08	1.48372e+08	1.58764e+08	1.59447e+08	3.47233e+08	2.43281e+08	2.92178e+08	2.72628e+08	3.76333e+08	3.73677e+08	3.6788e+08	2.83802e+08	1.45167e+08	1.67593e+08	1.70508e+08	1.50736e+08	1.94794e+08	2.13275e+08	1.91568e+08	1.9001e+08
P06700	YDL042C	S000002200	SIR2	NA	1.81649e+07	NA	NA	NA	NA	NA	NA	NA	4.52739e+07	3.87025e+07	2.66309e+07	NA	NA	NA	NA	4.41095e+07	4.57654e+07	6.14138e+07	5.02245e+07	2.62382e+07	3.34921e+07	3.68906e+07	2.18037e+07	4.33506e+07	3.79208e+07	3.28937e+07	2.97205e+07	NA	NA	NA	2.77421e+07
P06701	YLR442C	S000004434	SIR3	1.99197e+07	2.04876e+07	1.95339e+07	1.83657e+07	1.32375e+07	1.11627e+07	1.49266e+07	NA	1.92051e+07	1.79308e+07	NA	NA	NA	NA	NA	NA	1.65008e+07	1.78564e+07	2.19401e+07	1.52335e+07	NA	NA	NA	NA	2.86747e+07	1.85594e+07	1.36213e+07	1.62112e+07	NA	NA	NA	NA
P06704	YOR257W	S000005783	CDC31	5.94717e+07	4.83918e+07	4.71102e+07	5.372e+07	2.47666e+07	NA	NA	2.95883e+07	3.9874e+07	NA	3.3725e+07	2.48929e+07	NA	NA	NA	NA	4.32781e+07	4.64881e+07	5.67927e+07	4.5339e+07	3.14224e+07	3.53073e+07	3.4111e+07	3.08316e+07	2.15686e+07	3.82357e+07	4.06114e+07	2.76228e+07	3.17768e+07	2.25774e+07	NA	2.4821e+07
P06738	YPR160W	S000006364	GPH1	5.60066e+06	1.09837e+07	8.26282e+06	1.27795e+07	3.56087e+07	2.78335e+07	5.34049e+07	4.81872e+07	9.47592e+06	1.35714e+07	1.01817e+07	1.07605e+07	NA	NA	NA	1.88342e+07	2.13662e+07	1.78099e+07	1.58203e+07	1.82991e+07	2.75044e+07	2.2769e+07	1.85893e+07	2.158e+07	1.68813e+07	1.62844e+07	1.49551e+07	1.23737e+07	1.84222e+07	1.38916e+07	1.37132e+07	1.84774e+07
P06773	YHR144C	S000001187	DCD1	NA	NA	NA	NA	NA	NA	NA	NA	1.30275e+07	1.37977e+07	1.58555e+07	NA	NA	NA	NA	NA	NA	NA	NA	NA	NA	NA	NA	NA	NA	NA	NA	NA	NA	NA	NA	NA
P06775	YGR191W	S000003423	HIP1	NA	NA	NA	NA	NA	NA	NA	NA	NA	NA	NA	NA	NA	NA	NA	NA	NA	NA	NA	NA	NA	NA	NA	NA	NA	NA	NA	NA	1.19464e+07	1.31513e+07	1.34752e+07	NA
P06778	YML032C	S000004494	RAD52	1.31602e+06	388063	660029	657731	NA	NA	NA	NA	NA	NA	NA	NA	NA	NA	NA	NA	1.07398e+08	1.25995e+08	1.48567e+08	9.31541e+07	956827	819138	936766	1.14842e+06	NA	1.26983e+06	779512	495279	NA	NA	NA	NA
P06780	YPR165W	S000006369	RHO1	NA	NA	NA	NA	NA	NA	NA	NA	NA	NA	NA	NA	NA	NA	NA	NA	4.85715e+07	4.66098e+07	6.13048e+07	4.249e+07	NA	NA	NA	NA	NA	NA	NA	NA	NA	NA	NA	NA
P06782	YDR477W	S000002885	SNF1	5.40907e+07	5.19406e+07	6.20852e+07	5.92607e+07	5.51134e+07	4.70487e+07	4.94866e+07	5.0194e+07	6.31705e+07	8.57749e+07	7.70168e+07	7.66365e+07	5.70197e+07	5.78928e+07	5.96151e+07	7.42907e+07	5.4676e+07	6.2752e+07	5.90103e+07	5.16891e+07	4.69609e+07	4.4935e+07	5.57544e+07	3.88238e+07	6.42913e+07	5.52728e+07	6.08661e+07	6.13533e+07	5.06736e+07	5.45614e+07	5.53308e+07	5.30984e+07
P06784	YDL159W	S000002318	STE7	2.53451e+07	2.07124e+07	3.14892e+07	2.58189e+07	3.14262e+07	2.84821e+07	2.62457e+07	2.96034e+07	3.15506e+07	NA	NA	NA	NA	NA	NA	NA	NA	NA	NA	NA	NA	NA	NA	NA	NA	NA	NA	NA	NA	3.51155e+07	NA	NA
P06787	YBR109C	S000000313	CMD1	5.69385e+07	5.03291e+07	5.93808e+07	6.92383e+07	4.86791e+07	4.92321e+07	5.01337e+07	3.87008e+07	3.74722e+07	NA	NA	4.13717e+07	NA	NA	NA	NA	9.14419e+07	5.62232e+07	7.9207e+07	9.37645e+07	1.2972e+08	1.08978e+08	9.37478e+07	1.10299e+08	3.84844e+07	3.74459e+07	5.00256e+07	4.53295e+07	7.13765e+07	4.47908e+07	6.99887e+07	6.09829e+07
P06843	YER161C	S000000963	SPT2	8.88077e+06	1.11596e+07	1.77878e+07	1.68276e+07	NA	NA	NA	NA	2.37313e+07	NA	NA	NA	NA	NA	NA	NA	NA	NA	NA	NA	NA	NA	NA	NA	NA	NA	NA	NA	NA	NA	NA	NA
P07143	YOR065W	S000005591	CYT1	6.53717e+07	6.92109e+07	6.76311e+07	7.79901e+07	1.04985e+08	1.04284e+08	1.10111e+08	8.20082e+07	4.86069e+07	8.3923e+07	7.84527e+07	7.76956e+07	1.24617e+08	9.31973e+07	9.94104e+07	9.44322e+07	6.55784e+07	5.9205e+07	6.40608e+07	6.25923e+07	1.18096e+08	1.0842e+08	9.83457e+07	1.09986e+08	6.03028e+07	1.00205e+08	7.87964e+07	6.775e+07	9.95287e+07	8.77851e+07	9.97049e+07	1.149e+08
P07149	YKL182W	S000001665	FAS1	6.07924e+07	5.80215e+07	5.3164e+07	6.118e+07	9.72512e+07	7.91019e+07	9.18853e+07	8.0863e+07	4.16437e+07	5.49496e+07	6.94717e+07	7.42615e+07	1.19139e+08	6.87383e+07	9.41089e+07	8.96043e+07	9.16731e+07	8.85975e+07	8.81651e+07	9.73656e+07	1.39883e+08	1.24039e+08	1.1703e+08	1.40343e+08	6.21866e+07	6.18805e+07	6.31573e+07	5.23604e+07	8.18473e+07	7.59125e+07	8.90423e+07	8.3219e+07
P07170	YDR226W	S000002634	ADK1	NA	NA	NA	NA	5.56334e+07	3.28634e+07	2.91625e+07	3.94409e+07	NA	4.67446e+07	5.65126e+07	6.02097e+07	8.21046e+07	4.257e+07	4.39987e+07	4.13667e+07	1.76703e+07	3.23913e+07	1.87215e+07	2.0695e+07	3.59865e+07	4.06539e+07	2.80029e+07	5.5884e+07	1.67266e+07	2.66332e+07	2.79038e+07	2.25013e+07	4.05262e+07	3.43711e+07	5.50162e+07	8.27177e+07
P07213	YNL121C	S000005065	TOM70	3.06943e+07	3.31741e+07	2.83851e+07	3.35126e+07	4.23621e+07	4.71844e+07	4.31911e+07	4.01203e+07	2.01872e+07	3.3661e+07	2.79663e+07	2.39284e+07	3.94728e+07	3.00628e+07	2.82914e+07	2.48555e+07	4.71398e+07	4.34247e+07	4.43362e+07	5.0662e+07	4.09773e+07	4.02763e+07	4.36408e+07	3.35957e+07	3.35968e+07	4.90414e+07	4.1128e+07	3.86706e+07	3.96272e+07	2.72541e+07	3.97935e+07	4.01664e+07
P07236	YKL194C	S000001677	MST1	3.74413e+07	2.36606e+07	3.40681e+07	2.78565e+07	NA	NA	NA	NA	NA	NA	NA	NA	NA	NA	NA	NA	3.60116e+07	3.27077e+07	3.28198e+07	3.88535e+07	NA	NA	NA	NA	NA	NA	NA	3.1212e+07	NA	NA	NA	NA
P07244	YGL234W	S000003203	ADE5,7	NA	NA	NA	NA	NA	NA	NA	NA	NA	NA	NA	NA	NA	NA	NA	NA	5.01166e+07	5.86728e+07	5.31533e+07	5.79266e+07	NA	NA	NA	NA	NA	NA	NA	NA	NA	NA	NA	NA
P07245	YGR204W	S000003436	ADE3	6.68004e+06	8.24337e+06	5.82892e+06	6.24737e+06	7.47908e+06	6.03573e+06	5.92268e+06	6.05134e+06	NA	NA	NA	NA	NA	NA	NA	NA	1.4975e+07	1.48354e+07	1.22417e+07	2.11273e+07	NA	8.04544e+06	NA	NA	NA	NA	NA	NA	NA	NA	NA	NA
P07246	YMR083W	S000004688	ADH3	1.67025e+07	1.17227e+07	1.02562e+07	1.13917e+07	NA	NA	NA	NA	NA	NA	NA	NA	NA	NA	NA	NA	NA	NA	NA	NA	NA	NA	NA	NA	NA	NA	NA	NA	NA	NA	NA	NA
P07248	YDR216W	S000002624	ADR1	9.70953e+07	8.75142e+07	9.9773e+07	9.59126e+07	1.79879e+08	2.07731e+08	2.07087e+08	2.28279e+08	8.88386e+07	1.08302e+08	1.00004e+08	9.05668e+07	1.02511e+08	1.25483e+08	1.23295e+08	1.47911e+08	1.06123e+08	1.14027e+08	1.28656e+08	9.65177e+07	1.39636e+08	1.32955e+08	1.41821e+08	1.0983e+08	1.24614e+08	1.07644e+08	1.05442e+08	9.9989e+07	1.45629e+08	1.48041e+08	1.47743e+08	1.65885e+08
P07251	YBL099W	S000000195	ATP1	1.57533e+08	1.78315e+08	1.52597e+08	1.77654e+08	3.29477e+08	2.4733e+08	2.71292e+08	2.18212e+08	1.29904e+08	2.2228e+08	2.10975e+08	2.05899e+08	3.41495e+08	2.30074e+08	2.3969e+08	2.18626e+08	1.88377e+08	1.88765e+08	1.6412e+08	1.99971e+08	2.31708e+08	2.4336e+08	2.24174e+08	2.36601e+08	1.31434e+08	2.31598e+08	2.02984e+08	1.43967e+08	2.15948e+08	1.92101e+08	2.6304e+08	3.41357e+08
P07253	YBR120C	S000000324	CBP6	1.44915e+08	1.42087e+08	1.49022e+08	1.67568e+08	6.29819e+07	6.86215e+07	5.38321e+07	7.08101e+07	1.39431e+08	8.23586e+07	7.30388e+07	1.00603e+08	4.75828e+07	4.60908e+07	3.65125e+07	1.16174e+07	2.17236e+08	1.75083e+08	1.8744e+08	1.78898e+08	7.82187e+07	7.9779e+07	5.65095e+07	6.05719e+07	1.36073e+08	1.18561e+08	1.22377e+08	1.58872e+08	4.69285e+07	7.84031e+07	6.71596e+07	4.57311e+07
P07255	YDL067C	S000002225	COX9	6.12188e+07	6.43888e+07	5.38991e+07	5.47005e+07	7.23297e+07	8.9485e+07	8.54754e+07	1.01401e+08	NA	NA	NA	NA	NA	NA	NA	8.67932e+07	NA	NA	NA	NA	8.93135e+07	8.20286e+07	7.47029e+07	6.3416e+07	5.6099e+07	7.32164e+07	6.964e+07	NA	1.05668e+08	9.41567e+07	1.13703e+08	9.7562e+07
P07256	YBL045C	S000000141	COR1	2.09278e+07	2.54596e+07	1.31178e+07	1.97332e+07	4.49377e+07	4.13884e+07	4.31639e+07	3.07458e+07	NA	3.66275e+07	3.23449e+07	4.74887e+07	5.61338e+07	3.72133e+07	4.82053e+07	4.6133e+07	2.0966e+07	2.16944e+07	2.08056e+07	2.19679e+07	2.81411e+07	3.23677e+07	2.67387e+07	2.55849e+07	1.16219e+07	3.8123e+07	3.52857e+07	1.76917e+07	3.14411e+07	NA	4.12611e+07	6.01762e+07
P07257	YPR191W	S000006395	QCR2	2.41759e+07	4.32555e+07	2.93061e+07	3.38646e+07	8.56272e+07	5.37569e+07	5.54828e+07	4.67004e+07	2.30698e+07	4.48399e+07	6.1132e+07	5.83744e+07	9.65762e+07	5.07318e+07	6.50419e+07	5.8974e+07	2.64477e+07	3.60991e+07	2.51084e+07	3.23024e+07	4.05546e+07	5.37631e+07	4.09617e+07	5.16143e+07	3.52449e+07	5.77591e+07	5.59313e+07	3.84602e+07	5.37329e+07	2.54525e+07	6.28313e+07	8.57975e+07
P07258	YOR303W	S000005829	CPA1	2.68683e+07	1.79891e+07	1.66828e+07	1.72145e+07	6.52074e+07	3.34119e+07	2.69723e+07	3.23731e+07	NA	NA	NA	NA	NA	NA	NA	NA	NA	NA	NA	NA	NA	NA	NA	NA	NA	NA	NA	NA	NA	NA	NA	NA
P07259	YJL130C	S000003666	URA2	8.15948e+08	7.4082e+08	8.0541e+08	7.96921e+08	1.3581e+09	1.46683e+09	1.52278e+09	1.44099e+09	7.31845e+08	9.04087e+08	8.79959e+08	7.57267e+08	1.75792e+09	2.03554e+09	2.17676e+09	2.36109e+09	9.86892e+08	1.04655e+09	1.02856e+09	9.47364e+08	2.31873e+09	2.33058e+09	2.50064e+09	1.74217e+09	7.42148e+08	8.52033e+08	9.07617e+08	7.91737e+08	1.97988e+09	1.92829e+09	2.01005e+09	2.02429e+09
P07260	YOL139C	S000005499	CDC33	8.88791e+07	1.02198e+08	1.17569e+08	1.0867e+08	9.70916e+07	8.33437e+07	8.57592e+07	8.02367e+07	1.11348e+08	1.17863e+08	8.59809e+07	9.85905e+07	1.0357e+08	1.203e+08	1.13671e+08	1.11325e+08	7.66542e+07	7.97481e+07	6.7509e+07	6.52413e+07	8.42063e+07	7.68466e+07	5.08549e+07	8.09716e+07	7.64434e+07	8.39828e+07	9.09197e+07	1.03219e+08	8.65271e+07	8.72663e+07	9.1183e+07	9.11822e+07
P07262	YOR375C	S000005902	GDH1	1.10755e+07	1.23733e+07	9.12198e+06	6.44328e+06	4.43502e+07	4.54243e+07	3.76269e+07	5.85674e+07	NA	NA	1.7554e+07	2.42549e+07	5.89347e+07	4.82994e+07	4.16501e+07	3.99214e+07	1.26049e+07	1.119e+07	1.26573e+07	1.37845e+07	3.5252e+07	4.7044e+07	4.64288e+07	2.91247e+07	8.00313e+06	8.45503e+06	1.08176e+07	7.88337e+06	2.44204e+07	3.08162e+07	3.98875e+07	5.6325e+07
P07264	YGL009C	S000002977	LEU1	2.80742e+07	3.61146e+07	2.32187e+07	4.13285e+07	7.70585e+07	5.20218e+07	4.9165e+07	4.46889e+07	1.54851e+07	4.1904e+07	5.30654e+07	4.38014e+07	9.55864e+07	4.94449e+07	4.4649e+07	5.92405e+07	2.61214e+07	3.55266e+07	2.65302e+07	3.15878e+07	4.39398e+07	5.32615e+07	4.26563e+07	5.23618e+07	2.86048e+07	4.4926e+07	4.91191e+07	3.00376e+07	3.95935e+07	3.77076e+07	5.66789e+07	6.41105e+07
P07267	YPL154C	S000006075	PEP4	2.00635e+07	2.73344e+07	1.52683e+07	3.46618e+07	NA	NA	NA	NA	6.09534e+07	NA	9.0385e+06	1.8085e+07	NA	NA	2.38344e+07	NA	NA	NA	NA	NA	NA	NA	NA	3.09254e+07	NA	1.47308e+07	1.95936e+07	2.36508e+07	8.01034e+06	NA	NA	NA
P07273	YGL043W	S000003011	DST1	1.39136e+08	1.72174e+08	1.81788e+08	1.75152e+08	6.45607e+07	5.78534e+07	5.57792e+07	3.77273e+07	4.15411e+08	5.64908e+07	6.2003e+07	1.07994e+08	1.74178e+08	2.9271e+08	2.36089e+08	9.82141e+07	3.55911e+07	7.70403e+07	3.50396e+07	2.34523e+07	4.41023e+07	3.84093e+07	3.15387e+07	2.63069e+08	1.68888e+08	9.28867e+07	9.57235e+07	3.18561e+08	2.2651e+08	3.59522e+08	1.94428e+08	9.44961e+07
P07274	YOR122C	S000005648	PFY1	NA	NA	NA	NA	NA	NA	NA	NA	NA	NA	NA	1.68887e+07	NA	NA	NA	NA	NA	NA	NA	NA	NA	NA	NA	NA	NA	1.13832e+07	1.29893e+07	NA	NA	NA	NA	NA
P07275	YHR037W	S000001079	PUT2	1.07485e+08	9.65953e+07	9.88721e+07	9.60047e+07	1.51213e+07	NA	NA	NA	8.51029e+07	1.06188e+08	1.42306e+08	1.32218e+08	NA	NA	NA	NA	7.11436e+07	7.3741e+07	7.81004e+07	8.5129e+07	NA	2.00166e+07	NA	2.78741e+07	8.74131e+07	8.84423e+07	8.63405e+07	8.36352e+07	NA	NA	NA	8.68372e+06
P07276	YGR258C	S000003490	RAD2	NA	NA	NA	NA	NA	4.41319e+06	4.74785e+06	4.61216e+06	NA	NA	NA	NA	NA	NA	NA	NA	NA	NA	NA	NA	NA	NA	NA	NA	NA	NA	NA	NA	NA	NA	NA	NA
P07278	YIL033C	S000001295	BCY1	1.1225e+07	1.21792e+07	NA	9.99898e+06	1.16624e+07	9.66436e+06	1.07786e+07	1.52031e+07	NA	NA	NA	NA	1.40347e+07	NA	NA	1.13185e+07	NA	NA	NA	NA	NA	NA	NA	NA	1.08775e+07	1.53426e+07	1.35267e+07	1.3961e+07	NA	NA	NA	NA
P07281	YNL302C	S000005246	RPS19B	6.72335e+08	8.79265e+08	7.62926e+08	8.85807e+08	4.22232e+08	4.17608e+08	4.61562e+08	3.41426e+08	1.50366e+09	3.14985e+08	3.96623e+08	5.80405e+08	9.07111e+08	8.4097e+08	8.60382e+08	4.93265e+08	1.8658e+08	3.80503e+08	1.99478e+08	1.83377e+08	3.1406e+08	3.24256e+08	2.52546e+08	8.78363e+08	7.18501e+08	6.17396e+08	5.35414e+08	8.7367e+08	9.64561e+08	1.10031e+09	7.96922e+08	6.4467e+08
P07283	YFL045C	S000001849	SEC53	1.97123e+07	2.09114e+07	9.63804e+06	2.34651e+07	3.57045e+07	3.07955e+07	3.84609e+07	2.64941e+07	1.58847e+07	2.46613e+07	2.90394e+07	3.22072e+07	8.02905e+07	3.59263e+07	6.18938e+07	5.47459e+07	3.73941e+07	3.48759e+07	2.99591e+07	3.04628e+07	4.215e+07	3.40485e+07	3.25724e+07	5.05796e+07	2.65187e+07	3.11289e+07	3.32513e+07	2.98412e+07	4.18038e+07	2.64102e+07	4.99004e+07	5.33634e+07
P07284	YDR023W	S000002430	SES1	1.16418e+07	1.28451e+07	1.42745e+07	1.36213e+07	NA	NA	NA	NA	1.2919e+07	NA	1.49552e+07	1.43068e+07	1.71787e+07	1.69666e+07	1.75548e+07	1.82897e+07	9.25976e+06	8.93329e+06	1.12835e+07	1.31168e+07	NA	1.46163e+07	1.46974e+07	NA	9.62623e+06	NA	1.26098e+07	NA	1.3373e+07	NA	1.21771e+07	1.49219e+07
P07342	YMR108W	S000004714	ILV2	3.19165e+08	3.11177e+08	3.20077e+08	3.11898e+08	3.1276e+08	3.31694e+08	3.4652e+08	3.48922e+08	2.65504e+08	2.65373e+08	2.41705e+08	2.54234e+08	2.78505e+08	2.95107e+08	3.08143e+08	3.23388e+08	4.62474e+08	3.6879e+08	4.80248e+08	4.98797e+08	4.80954e+08	4.69509e+08	5.60193e+08	4.33563e+08	2.792e+08	3.04356e+08	3.4532e+08	2.94234e+08	3.61464e+08	2.75576e+08	3.17506e+08	3.70899e+08
P07560	YFL005W	S000001889	SEC4	3.86934e+07	4.96555e+07	4.24517e+07	5.70727e+07	5.34408e+07	5.49366e+07	5.32887e+07	4.83741e+07	3.17216e+07	4.16008e+07	NA	5.43097e+07	6.46959e+07	4.06137e+07	3.14563e+07	4.78604e+07	6.29151e+07	NA	NA	5.24276e+07	6.81649e+07	5.81777e+07	8.53083e+07	7.23814e+07	3.40132e+07	6.36997e+07	4.94123e+07	3.65988e+07	5.40523e+07	4.1202e+07	5.25804e+07	5.91536e+07
P07703	YPR110C	S000006314	RPC40	6.63046e+07	6.98711e+07	9.23995e+07	8.48827e+07	7.30834e+07	8.04818e+07	7.90152e+07	8.39836e+07	9.74748e+07	8.25515e+07	8.05839e+07	7.37041e+07	7.61073e+07	9.21965e+07	9.44377e+07	9.25042e+07	8.36629e+07	7.72848e+07	8.58332e+07	8.89738e+07	9.12967e+07	8.73152e+07	8.2933e+07	7.44039e+07	6.77311e+07	6.11238e+07	6.97959e+07	7.71647e+07	8.4774e+07	8.28009e+07	7.19772e+07	6.53716e+07
P07806	YGR094W	S000003326	VAS1	1.10205e+07	1.42318e+07	1.03999e+07	1.85927e+07	2.75694e+07	1.3068e+07	1.37825e+07	1.15833e+07	NA	NA	1.53605e+07	1.68274e+07	3.26855e+07	2.18588e+07	1.65475e+07	1.71005e+07	NA	NA	NA	1.50762e+07	NA	NA	NA	NA	1.40089e+07	1.25675e+07	1.08935e+07	2.13408e+07	1.57925e+07	1.69348e+07	1.67414e+07	2.22722e+07
P08004	YNL192W	S000005136	CHS1	3.2312e+07	2.46677e+07	2.59854e+07	2.26349e+07	2.63745e+07	3.0655e+07	2.97369e+07	3.10295e+07	2.65075e+07	4.08135e+07	3.39725e+07	3.3104e+07	3.10196e+07	3.49551e+07	3.02726e+07	3.84072e+07	2.28257e+07	2.58953e+07	2.40188e+07	2.13783e+07	2.53124e+07	2.61441e+07	2.60663e+07	2.2728e+07	3.38623e+07	3.12225e+07	3.19747e+07	3.00346e+07	2.75808e+07	3.38307e+07	2.82169e+07	2.73495e+07
P08018	YJL128C	S000003664	PBS2	1.18376e+07	1.1271e+07	1.27651e+07	1.22587e+07	1.39658e+07	1.10106e+07	1.34513e+07	1.62876e+07	9.33883e+06	NA	NA	NA	NA	NA	NA	NA	1.23502e+07	1.62819e+07	1.19213e+07	1.63085e+07	NA	NA	NA	NA	NA	NA	1.12366e+07	1.17147e+07	NA	NA	NA	NA
P08067	YEL024W	S000000750	RIP1	1.39233e+07	2.41142e+07	1.24882e+07	2.14091e+07	2.57268e+07	2.95041e+07	2.58709e+07	3.49975e+07	NA	2.02417e+07	3.85589e+07	3.82853e+07	5.46769e+07	2.59064e+07	2.70712e+07	2.61566e+07	NA	1.45571e+07	NA	NA	2.23407e+07	1.63085e+07	2.27263e+07	1.67348e+07	NA	1.36139e+07	NA	NA	2.22673e+07	NA	NA	2.88531e+07
P08417	YPL262W	S000006183	FUM1	7.405e+07	5.65397e+07	5.93425e+07	6.18104e+07	3.65436e+07	2.93299e+07	3.01612e+07	3.40933e+07	3.68351e+07	5.54068e+07	5.12082e+07	5.7767e+07	4.58141e+07	2.41539e+07	2.12134e+07	2.48388e+07	7.36806e+07	6.34239e+07	6.4909e+07	6.84757e+07	2.69119e+07	3.96681e+07	3.16769e+07	2.88345e+07	5.52372e+07	6.3098e+07	6.97606e+07	5.2802e+07	2.04825e+07	2.21898e+07	4.29167e+07	4.35899e+07
P08431	YBR018C	S000000222	GAL7	1.29576e+08	1.46373e+08	1.48524e+08	1.38366e+08	1.55718e+08	1.53265e+08	1.70906e+08	1.56623e+08	1.2663e+08	1.45952e+08	1.54238e+08	1.34239e+08	1.59941e+08	1.77869e+08	1.79765e+08	1.7275e+08	1.55474e+08	1.69327e+08	1.69761e+08	1.73314e+08	1.9154e+08	1.93908e+08	2.0596e+08	1.464e+08	1.49695e+08	1.28643e+08	1.40299e+08	1.30836e+08	1.34108e+08	1.23505e+08	1.14929e+08	1.39067e+08
P08456	YER026C	S000000828	CHO1	NA	NA	NA	NA	8.74238e+06	NA	1.12833e+07	1.46537e+07	NA	1.32218e+07	NA	NA	NA	NA	NA	NA	NA	NA	NA	NA	NA	NA	NA	NA	NA	NA	NA	NA	NA	NA	NA	NA
P08466	YJL208C	S000003744	NUC1	8.68687e+06	5.18618e+06	5.84675e+06	8.04845e+06	6.35188e+06	6.5519e+06	5.17708e+06	4.92594e+06	NA	NA	NA	NA	NA	NA	NA	NA	5.51072e+06	5.04604e+06	6.25974e+06	8.07571e+06	NA	NA	NA	NA	NA	NA	NA	NA	NA	NA	NA	NA
P08518	YOR151C	S000005677	RPB2	6.26368e+07	5.08451e+07	5.61857e+07	5.12964e+07	1.09031e+08	9.55831e+07	9.34817e+07	1.04457e+08	5.32015e+07	7.7173e+07	6.53359e+07	6.66931e+07	7.7646e+07	7.40053e+07	7.83359e+07	8.77442e+07	5.92311e+07	6.25584e+07	6.77429e+07	5.98767e+07	9.7096e+07	8.05361e+07	8.55943e+07	7.46345e+07	8.08009e+07	6.35639e+07	6.74902e+07	5.79436e+07	8.36658e+07	9.80162e+07	9.71587e+07	9.12173e+07
P08524	YJL167W	S000003703	ERG20	1.18608e+07	1.42173e+07	NA	NA	5.20403e+07	2.41518e+07	2.63e+07	2.85142e+07	NA	NA	NA	3.57508e+07	5.66575e+07	2.68661e+07	2.34252e+07	2.74597e+07	2.40348e+07	2.09262e+07	1.94885e+07	3.37441e+07	3.65933e+07	4.25343e+07	3.32679e+07	3.99934e+07	1.49779e+07	2.00557e+07	2.3677e+07	1.51334e+07	NA	1.82791e+07	3.37361e+07	4.31164e+07
P08525	YJL166W	S000003702	QCR8	NA	NA	NA	NA	NA	NA	NA	NA	NA	NA	NA	NA	NA	NA	NA	NA	NA	NA	NA	NA	NA	NA	NA	NA	1.62524e+08	1.83602e+08	1.32159e+08	1.28314e+08	1.61272e+08	1.56849e+08	1.76238e+08	2.0826e+08
P08536	YJR010W	S000003771	MET3	1.8847e+07	NA	2.29973e+07	NA	NA	2.28632e+07	2.53264e+07	2.49162e+07	NA	NA	NA	NA	NA	NA	NA	NA	NA	NA	NA	NA	NA	2.06755e+07	2.86114e+07	2.25785e+07	NA	NA	NA	NA	NA	NA	NA	NA
P08566	YDR127W	S000002534	ARO1	4.50526e+07	2.39912e+07	3.62474e+07	3.47346e+07	6.12492e+07	7.18865e+07	6.63796e+07	8.38954e+07	1.55545e+07	7.96434e+06	1.21854e+07	7.51907e+06	1.94448e+07	1.73223e+07	1.67813e+07	2.26871e+07	1.45587e+08	1.1681e+08	1.39883e+08	2.05408e+08	2.7886e+08	2.24535e+08	2.74038e+08	1.4897e+08	2.34954e+07	2.60919e+07	3.16337e+07	2.42809e+07	5.19624e+07	3.75302e+07	4.06749e+07	4.77083e+07
P08638	YLR451W	S000004443	LEU3	NA	NA	NA	NA	NA	1.70442e+07	1.56017e+07	1.8115e+07	NA	NA	NA	NA	NA	NA	NA	NA	NA	NA	NA	NA	NA	NA	NA	NA	NA	NA	NA	NA	NA	NA	NA	NA
P08678	YJL005W	S000003542	CYR1	3.69956e+07	3.66681e+07	3.74721e+07	3.48296e+07	3.73226e+07	5.00664e+07	4.19463e+07	4.99273e+07	4.40514e+07	4.4264e+07	4.04341e+07	3.75397e+07	3.73368e+07	4.32203e+07	3.61649e+07	4.26081e+07	3.77054e+07	3.21321e+07	3.30837e+07	2.80232e+07	3.55236e+07	3.94323e+07	3.89696e+07	4.56485e+07	4.35137e+07	4.05631e+07	4.04201e+07	4.30614e+07	4.34671e+07	5.55622e+07	4.84614e+07	4.51532e+07
P09032	YOR260W	S000005786	GCD1	4.92181e+07	4.47642e+07	5.28669e+07	4.73647e+07	5.55902e+07	6.61676e+07	6.30473e+07	5.8314e+07	7.68049e+07	6.94317e+07	6.72243e+07	5.65688e+07	6.57997e+07	8.7053e+07	8.85381e+07	9.22701e+07	3.94378e+07	4.60786e+07	4.00132e+07	3.50097e+07	5.74981e+07	6.30991e+07	6.1233e+07	5.36133e+07	6.12913e+07	5.73043e+07	4.34961e+07	5.23574e+07	8.02513e+07	7.27318e+07	6.30805e+07	7.24473e+07
P09064	YPL237W	S000006158	SUI3	2.81658e+08	3.51671e+08	3.79705e+08	3.28996e+08	2.36881e+08	2.39843e+08	2.06399e+08	2.00041e+08	5.4979e+08	2.06738e+08	2.02208e+08	2.54401e+08	4.0854e+08	5.51775e+08	5.26905e+08	3.51363e+08	1.19286e+08	1.41455e+08	9.97936e+07	1.03035e+08	1.91005e+08	1.59051e+08	1.65858e+08	4.24584e+08	2.33538e+08	1.84004e+08	1.74271e+08	3.23626e+08	4.60887e+08	5.06999e+08	3.59156e+08	2.93788e+08
P09232	YEL060C	S000000786	PRB1	3.55804e+08	5.69328e+08	4.52395e+08	6.07377e+08	3.1153e+08	3.38055e+08	3.02338e+08	2.88112e+08	8.60654e+08	3.13186e+08	2.72313e+08	3.03042e+08	5.29768e+08	5.81705e+08	4.92418e+08	4.34849e+08	2.19055e+08	2.49397e+08	1.80827e+08	1.49272e+08	4.30017e+08	4.20709e+08	4.08622e+08	1.28755e+09	3.34775e+08	2.52829e+08	2.6069e+08	5.20204e+08	7.8238e+08	8.72109e+08	5.30328e+08	4.3824e+08
P09368	YLR142W	S000004132	PUT1	4.94901e+07	5.49868e+07	5.28391e+07	5.05428e+07	NA	NA	NA	NA	3.05275e+07	5.32044e+07	5.71417e+07	5.2709e+07	NA	NA	NA	NA	7.8744e+07	6.82174e+07	6.58821e+07	1.10334e+08	1.62523e+07	1.45056e+07	1.59636e+07	1.77636e+07	5.01716e+07	4.67834e+07	4.75421e+07	4.45908e+07	NA	NA	1.26796e+07	1.66268e+07
P09435	YBL075C	S000000171	SSA3	1.28322e+07	1.55002e+07	1.187e+07	2.48219e+07	NA	NA	NA	NA	9.44651e+07	4.91965e+07	5.44456e+07	5.6515e+07	NA	NA	NA	NA	7.46683e+07	3.89043e+07	6.04716e+07	9.88427e+07	1.16852e+07	1.00613e+07	NA	4.05512e+07	5.00728e+07	5.58634e+07	7.01317e+07	3.06358e+07	NA	NA	NA	2.18125e+07
P09440	YBR084W	S000000288	MIS1	7.02684e+07	6.99239e+07	6.78889e+07	7.61668e+07	4.96985e+07	4.40338e+07	5.10995e+07	4.78599e+07	7.15448e+07	4.56337e+07	5.0221e+07	5.03469e+07	3.92276e+07	3.64003e+07	4.63274e+07	4.40231e+07	6.77056e+07	5.21535e+07	7.56135e+07	7.53008e+07	4.9265e+07	4.39751e+07	4.18875e+07	3.4647e+07	4.58783e+07	5.14351e+07	6.04482e+07	5.94979e+07	4.0916e+07	2.50988e+07	3.33796e+07	4.15094e+07
P09457	YDR298C	S000002706	ATP5	1.85335e+07	2.99117e+07	2.23418e+07	2.62805e+07	3.77798e+07	4.07187e+07	4.89364e+07	2.97107e+07	NA	2.35754e+07	2.6161e+07	NA	4.64871e+07	3.2454e+07	2.69721e+07	NA	NA	1.96278e+07	NA	2.0369e+07	2.61384e+07	3.57149e+07	1.92942e+07	4.27623e+07	NA	2.91145e+07	3.01129e+07	2.90964e+07	3.69403e+07	3.63521e+07	3.9148e+07	3.8749e+07
P09624	YFL018C	S000001876	LPD1	NA	NA	NA	NA	NA	NA	NA	NA	NA	NA	NA	NA	NA	NA	NA	NA	1.74991e+07	1.95971e+07	1.94394e+07	2.16544e+07	NA	NA	NA	NA	NA	1.75462e+07	NA	NA	NA	NA	NA	NA
P09733	YML085C	S000004550	TUB1	1.38046e+08	1.4423e+08	1.4101e+08	1.46464e+08	1.73055e+08	1.92835e+08	1.84294e+08	1.84149e+08	1.57088e+08	1.55568e+08	1.7999e+08	1.87082e+08	1.5871e+08	1.95035e+08	1.91372e+08	2.26673e+08	1.17756e+08	1.17879e+08	1.19085e+08	1.39835e+08	1.39718e+08	1.40267e+08	1.93895e+08	1.43498e+08	1.00697e+08	1.21469e+08	1.2457e+08	1.06888e+08	1.59088e+08	1.27247e+08	1.23814e+08	1.52306e+08
P09734	YML124C	S000004593	TUB3	1.1471e+08	1.33198e+08	1.19026e+08	1.34952e+08	1.31868e+08	1.44248e+08	1.377e+08	1.42979e+08	1.31643e+08	1.33099e+08	1.21061e+08	1.47353e+08	1.17212e+08	1.32462e+08	1.46572e+08	1.64986e+08	9.37082e+07	7.83122e+07	9.31002e+07	1.16012e+08	1.3116e+08	1.21918e+08	1.30771e+08	9.2233e+07	9.25961e+07	8.51228e+07	8.76077e+07	7.27131e+07	1.13393e+08	1.12267e+08	1.08167e+08	1.1805e+08
P09798	YKL022C	S000001505	CDC16	2.65924e+07	2.27804e+07	2.61215e+07	2.51546e+07	2.84329e+07	2.73755e+07	2.95596e+07	3.2819e+07	NA	NA	NA	NA	2.49204e+07	3.0218e+07	2.46318e+07	2.95299e+07	NA	NA	NA	NA	2.89465e+07	2.95657e+07	2.39685e+07	2.56171e+07	2.3951e+07	2.00204e+07	1.87931e+07	2.51742e+07	2.57419e+07	3.70637e+07	NA	3.16445e+07
P09938	YJL026W	S000003563	RNR2	2.37389e+07	2.88095e+07	2.85174e+07	3.35145e+07	4.47866e+07	3.37334e+07	3.74545e+07	3.57794e+07	2.59915e+07	4.48622e+07	4.75532e+07	3.74349e+07	6.76169e+07	3.63476e+07	4.89317e+07	3.97835e+07	2.50588e+07	2.12722e+07	1.84171e+07	2.66847e+07	2.45276e+07	2.49029e+07	3.09553e+07	3.53475e+07	2.50224e+07	3.25779e+07	3.72827e+07	2.96906e+07	3.51668e+07	2.16351e+07	3.37637e+07	4.33164e+07
P09959	YLR182W	S000004172	SWI6	1.87583e+07	1.63497e+07	1.53402e+07	1.20085e+07	8.64279e+06	1.067e+07	1.12039e+07	1.22238e+07	1.76075e+07	1.65555e+07	1.48456e+07	1.37133e+07	1.34879e+07	1.83411e+07	1.6272e+07	1.7297e+07	NA	NA	NA	NA	NA	NA	NA	NA	1.48102e+07	1.38041e+07	1.76881e+07	1.43777e+07	1.28138e+07	2.062e+07	NA	1.29798e+07
P0C0V8	YKR057W	S000001765	RPS21A	2.28871e+08	2.10824e+08	1.24192e+08	1.93113e+08	3.73884e+08	3.09802e+08	3.44631e+08	3.28788e+08	2.33796e+08	4.51812e+08	4.27288e+08	4.43662e+08	5.85553e+08	3.8289e+08	3.99184e+08	4.66471e+08	1.27172e+08	1.74903e+08	1.35514e+08	1.90242e+08	2.39258e+08	2.7166e+08	2.36878e+08	2.51364e+08	2.60054e+08	2.5134e+08	2.11903e+08	1.73807e+08	2.874e+08	2.77555e+08	3.90663e+08	3.83233e+08
P0C2H7	YDR471W	S000002879	RPL27B	1.21087e+09	9.57833e+08	9.21647e+08	1.01658e+09	5.15194e+08	7.03247e+08	6.87112e+08	6.51409e+08	8.28007e+08	5.99479e+08	7.11504e+08	5.43403e+08	4.23544e+08	4.78455e+08	5.13356e+08	5.39716e+08	1.18665e+09	9.32979e+08	1.21296e+09	1.00454e+09	7.55422e+08	8.48607e+08	6.35571e+08	5.98293e+08	6.5455e+08	7.91882e+08	8.30274e+08	7.30262e+08	4.99746e+08	3.73651e+08	4.20404e+08	4.4055e+08
P0C2H8	YDL075W	S000002233	RPL31A	6.9651e+08	1.08271e+09	9.78563e+08	7.89745e+08	1.95788e+08	2.00206e+08	2.33561e+08	1.50532e+08	1.97367e+09	4.14181e+08	3.71221e+08	7.67812e+08	4.71106e+08	6.57432e+08	4.49433e+08	3.47831e+08	1.55603e+08	5.2454e+08	2.17713e+08	1.68418e+08	2.14088e+08	2.22612e+08	2.22341e+08	6.96427e+08	1.16787e+09	4.12342e+08	3.76247e+08	9.53579e+08	7.83033e+08	8.17642e+08	5.49631e+08	3.3808e+08
P0C2H9	YLR406C	S000004398	RPL31B	1.5486e+09	1.79564e+09	2.2522e+09	1.84074e+09	4.14057e+08	3.95543e+08	4.17884e+08	3.29471e+08	4.86353e+09	7.04026e+08	7.51794e+08	1.27302e+09	7.16265e+08	1.18832e+09	1.05018e+09	6.28865e+08	4.74705e+08	6.91084e+08	5.03556e+08	3.77098e+08	3.58558e+08	3.13872e+08	2.49708e+08	8.42877e+08	1.43452e+09	1.00412e+09	8.61908e+08	1.81853e+09	8.31576e+08	1.0796e+09	7.63321e+08	6.66592e+08
P0C2I9	YPR137C-B	S000007360		3.45154e+08	2.87816e+08	3.29718e+08	3.10696e+08	4.56417e+08	5.28369e+08	5.64389e+08	5.49504e+08	2.71602e+08	2.93248e+08	2.64312e+08	2.06307e+08	3.59444e+08	3.32237e+08	3.28122e+08	3.61239e+08	3.56328e+08	3.36018e+08	3.47544e+08	3.36566e+08	5.55818e+08	5.13738e+08	5.45415e+08	4.24614e+08	3.30173e+08	2.77903e+08	3.2509e+08	2.8909e+08	4.27375e+08	4.71891e+08	4.60184e+08	4.80041e+08
P0C2J0	YPR158W-B	S000007364		NA	NA	NA	NA	4.35964e+07	NA	5.59613e+07	5.66242e+07	NA	NA	NA	NA	NA	NA	NA	NA	NA	NA	NA	NA	NA	4.55597e+07	4.05281e+07	NA	NA	NA	NA	NA	NA	NA	NA	NA
P0CH08	YIL148W	S000001410	RPL40A	5.53583e+08	3.27974e+08	4.19438e+08	3.08989e+08	1.60843e+08	1.61348e+08	1.58013e+08	1.36062e+08	7.34239e+08	3.61249e+08	4.47636e+08	3.42679e+08	2.77234e+08	2.67056e+08	3.29447e+08	5.11114e+08	2.75103e+08	3.22442e+08	2.5479e+08	2.88482e+08	1.82005e+08	1.98387e+08	1.96262e+08	1.16014e+08	3.7249e+08	4.347e+08	3.77661e+08	2.76378e+08	2.43918e+08	2.91346e+08	2.51754e+08	1.9566e+08
P0CS90	YJR045C	S000003806	SSC1	2.30183e+08	2.18762e+08	1.89589e+08	2.1475e+08	2.23243e+08	2.18384e+08	2.23448e+08	2.41638e+08	1.62131e+08	3.31565e+08	3.23411e+08	3.13995e+08	2.93851e+08	2.43049e+08	2.66913e+08	2.81201e+08	2.91527e+08	2.9621e+08	2.59095e+08	2.34763e+08	2.92983e+08	2.86658e+08	2.59186e+08	2.56836e+08	2.15072e+08	2.68103e+08	2.68694e+08	2.2247e+08	2.18509e+08	2.1671e+08	2.72221e+08	2.53956e+08
P0CT04	YNL015W	S000004960	PBI2	1.14952e+07	2.93476e+07	1.31657e+07	3.13081e+07	NA	NA	NA	NA	NA	NA	NA	NA	4.07491e+07	2.5558e+07	2.52393e+07	3.07901e+07	NA	NA	NA	NA	NA	2.63323e+07	2.35443e+07	5.0136e+07	NA	NA	NA	NA	2.22458e+07	NA	2.13843e+07	5.29047e+07
P0CX24	YOR312C	S000005839	RPL20B	1.67411e+09	1.74846e+09	1.55424e+09	1.70768e+09	1.64429e+09	1.74715e+09	1.86803e+09	1.78152e+09	1.40623e+09	1.92179e+09	1.7896e+09	1.77622e+09	1.16344e+09	1.39229e+09	1.115e+09	1.35903e+09	1.87778e+09	1.69115e+09	2.09455e+09	2.19263e+09	1.6564e+09	1.51397e+09	1.4136e+09	9.61392e+08	1.91509e+09	2.20268e+09	2.02485e+09	1.53019e+09	9.77409e+08	1.00092e+09	1.07218e+09	1.16698e+09
P0CX26	YJR094W-A	S000003855	RPL43B	9.91597e+08	7.73915e+08	6.4276e+08	6.70698e+08	7.73936e+08	9.30263e+08	8.01118e+08	8.02861e+08	9.04324e+08	1.31031e+09	1.36223e+09	1.1891e+09	5.14078e+08	6.51857e+08	7.25949e+08	8.3515e+08	1.44988e+09	1.30915e+09	1.39402e+09	1.40033e+09	8.86953e+08	8.81768e+08	8.1143e+08	5.1628e+08	1.12362e+09	1.36602e+09	1.0906e+09	9.1363e+08	6.33241e+08	6.5014e+08	7.45662e+08	6.05923e+08
P0CX28	YHR141C	S000001183	RPL42B	2.26971e+08	1.75538e+08	1.66445e+08	1.67956e+08	1.10777e+08	1.33172e+08	1.51503e+08	1.25663e+08	2.9266e+08	1.90973e+08	2.03956e+08	2.32783e+08	1.07082e+08	1.11664e+08	1.13932e+08	1.20876e+08	2.24651e+08	2.20891e+08	2.35936e+08	1.93971e+08	1.30018e+08	1.28548e+08	1.09647e+08	1.35858e+08	2.10022e+08	2.26678e+08	1.7634e+08	1.69161e+08	8.37015e+07	9.88334e+07	8.7924e+07	1.02772e+08
P0CX30	YPR132W	S000006336	RPS23B	1.44249e+09	1.47555e+09	1.08302e+09	1.17175e+09	7.24527e+08	9.51751e+08	9.68236e+08	7.86949e+08	1.89472e+09	1.68347e+09	1.48362e+09	1.6859e+09	9.04296e+08	8.41614e+08	7.72211e+08	8.41546e+08	1.43212e+09	1.52026e+09	1.7414e+09	1.84835e+09	1.30687e+09	1.00166e+09	9.93585e+08	8.12549e+08	1.85062e+09	1.76015e+09	1.38157e+09	1.39051e+09	8.50117e+08	1.0675e+09	1.02806e+09	7.69594e+08
P0CX32	YIL069C	S000001331	RPS24B	1.26827e+09	1.05532e+09	9.41868e+08	9.99898e+08	7.31482e+08	6.79123e+08	8.10369e+08	6.67159e+08	1.72186e+09	1.08738e+09	1.1458e+09	1.26013e+09	6.34044e+08	7.59288e+08	8.07972e+08	7.14305e+08	9.84912e+08	1.03845e+09	1.17311e+09	1.12991e+09	7.42534e+08	6.93114e+08	7.54444e+08	7.34171e+08	1.3108e+09	1.30162e+09	1.13707e+09	1.08444e+09	8.31321e+08	7.44985e+08	8.46006e+08	8.2258e+08
P0CX34	YOR182C	S000005708	RPS30B	3.24876e+09	2.76986e+09	2.89362e+09	2.37415e+09	1.01513e+09	1.18748e+09	9.90875e+08	8.78454e+08	5.69802e+09	3.56974e+09	3.12604e+09	3.12743e+09	1.73492e+09	2.40716e+09	2.27102e+09	2.53038e+09	1.24508e+09	1.86998e+09	1.37052e+09	1.22918e+09	8.4445e+08	8.76017e+08	8.49669e+08	8.90957e+08	3.46151e+09	2.83669e+09	2.39192e+09	2.8223e+09	1.64619e+09	2.08117e+09	1.66148e+09	1.29788e+09
P0CX36	YHR203C	S000001246	RPS4B	1.70749e+09	1.44528e+09	1.35212e+09	1.46745e+09	9.44259e+08	9.51982e+08	9.72373e+08	8.79004e+08	1.70485e+09	1.02386e+09	1.21089e+09	1.43495e+09	9.53735e+08	7.5118e+08	9.2371e+08	7.80632e+08	1.45288e+09	1.29095e+09	1.48247e+09	1.53616e+09	1.2685e+09	9.83682e+08	9.32964e+08	1.19072e+09	1.13704e+09	1.27798e+09	1.28832e+09	1.04675e+09	8.56179e+08	8.9961e+08	9.36086e+08	9.48739e+08
P0CX38	YBR181C	S000000385	RPS6B	1.89377e+09	1.68715e+09	1.47949e+09	1.49791e+09	1.07417e+09	1.24367e+09	1.30812e+09	1.03498e+09	2.01989e+09	1.24772e+09	1.54313e+09	1.63591e+09	8.4964e+08	9.65566e+08	1.10487e+09	1.06152e+09	1.50584e+09	1.58152e+09	1.86991e+09	1.81335e+09	1.18909e+09	1.18184e+09	1.16894e+09	9.83884e+08	1.30055e+09	1.65017e+09	1.51453e+09	1.39999e+09	9.6551e+08	7.52399e+08	8.01201e+08	9.3616e+08
P0CX40	YER102W	S000000904	RPS8B	1.24521e+09	1.09924e+09	9.12917e+08	1.07516e+09	7.77174e+08	1.10982e+09	1.05287e+09	9.07469e+08	1.41053e+09	1.33201e+09	1.03149e+09	1.14913e+09	7.3376e+08	7.40296e+08	7.39039e+08	8.08419e+08	1.53024e+09	1.40587e+09	1.69344e+09	1.66439e+09	1.25883e+09	1.10292e+09	1.13993e+09	8.93263e+08	1.62384e+09	1.66718e+09	1.33989e+09	1.13598e+09	8.89282e+08	8.04559e+08	9.55195e+08	9.59072e+08
P0CX42	YER117W	S000000919	RPL23B	6.84163e+08	6.21979e+08	5.71469e+08	4.82676e+08	7.11423e+08	8.21899e+08	8.6601e+08	6.92607e+08	5.37781e+08	7.53851e+08	9.00269e+08	8.21814e+08	8.5192e+08	7.97495e+08	9.61809e+08	9.10809e+08	9.45964e+08	8.57405e+08	9.56917e+08	1.2073e+09	7.12724e+08	7.59136e+08	9.01209e+08	4.49851e+08	5.31763e+08	7.05429e+08	8.58789e+08	6.20093e+08	6.93101e+08	4.59771e+08	6.66878e+08	8.41831e+08
P0CX44	YGL135W	S000003103	RPL1B	1.05826e+09	9.58966e+08	8.94363e+08	8.70163e+08	1.00198e+09	1.0285e+09	1.2283e+09	9.44673e+08	8.32141e+08	8.94332e+08	9.56204e+08	9.90728e+08	5.50684e+08	6.26678e+08	7.12234e+08	7.34934e+08	1.49001e+09	1.19762e+09	1.51836e+09	1.5296e+09	9.9287e+08	1.13664e+09	9.09148e+08	6.28484e+08	1.08999e+09	9.54857e+08	9.97331e+08	8.1389e+08	4.65775e+08	6.00533e+08	5.65277e+08	6.12351e+08
P0CX46	YIL018W	S000001280	RPL2B	3.13001e+09	2.82406e+09	2.86276e+09	2.82571e+09	2.41809e+09	2.61543e+09	2.68579e+09	2.31818e+09	3.14665e+09	2.74247e+09	2.68686e+09	2.59307e+09	1.67922e+09	1.85596e+09	1.98387e+09	2.33194e+09	3.40353e+09	3.1057e+09	3.67882e+09	3.21399e+09	2.22913e+09	2.28373e+09	2.33851e+09	2.00792e+09	2.90129e+09	3.131e+09	2.86273e+09	2.47365e+09	1.60466e+09	1.85775e+09	1.65453e+09	1.87211e+09
P0CX48	YBR048W	S000000252	RPS11B	2.21896e+09	1.52811e+09	1.62094e+09	1.69013e+09	1.97337e+09	1.80912e+09	1.91656e+09	1.7968e+09	2.24268e+09	1.76535e+09	1.6803e+09	1.96319e+09	1.44726e+09	1.55234e+09	1.64807e+09	1.71465e+09	2.01389e+09	1.81548e+09	2.41822e+09	2.51409e+09	1.69445e+09	1.55658e+09	1.5176e+09	1.46947e+09	2.10357e+09	2.10729e+09	1.70799e+09	1.77645e+09	1.40281e+09	1.30528e+09	1.38766e+09	1.47357e+09
P0CX50	YNL301C	S000005245	RPL18B	3.25243e+09	2.59727e+09	2.66055e+09	2.46599e+09	2.38252e+09	2.45117e+09	2.7196e+09	2.48963e+09	3.03076e+09	2.84253e+09	2.77924e+09	3.09256e+09	1.83339e+09	1.99321e+09	1.99336e+09	1.97831e+09	4.07036e+09	3.59711e+09	3.95015e+09	4.13181e+09	3.20993e+09	2.92906e+09	3.11009e+09	1.97119e+09	3.03172e+09	2.75931e+09	2.5728e+09	2.38422e+09	1.79263e+09	2.08579e+09	2.01179e+09	1.92e+09
P0CX52	YDL083C	S000002241	RPS16B	9.9507e+08	8.79419e+08	8.98072e+08	8.82005e+08	6.06504e+08	6.52852e+08	6.62479e+08	5.65103e+08	1.32484e+09	9.04041e+08	6.97513e+08	9.94437e+08	8.89595e+08	9.06171e+08	7.08236e+08	6.76685e+08	1.04925e+09	9.71834e+08	1.07676e+09	1.15001e+09	1.05414e+09	9.77941e+08	8.92495e+08	8.48113e+08	1.36791e+09	1.41643e+09	1.01114e+09	1.08025e+09	1.2075e+09	1.15538e+09	1.14009e+09	1.10994e+09
P0CX54	YDR418W	S000002826	RPL12B	1.25708e+09	1.21657e+09	1.05236e+09	1.36892e+09	9.64252e+08	1.19248e+09	1.21038e+09	9.93993e+08	9.22313e+08	1.18633e+09	1.67775e+09	1.42178e+09	6.60378e+08	6.34427e+08	7.88881e+08	8.83398e+08	1.47374e+09	1.35349e+09	1.8745e+09	2.11596e+09	1.03603e+09	9.99476e+08	1.01177e+09	6.76193e+08	8.02326e+08	9.16219e+08	8.36688e+08	4.54053e+08	5.23787e+08	4.36188e+08	5.23516e+08	4.83298e+08
P0CX56	YML026C	S000004488	RPS18B	2.10021e+09	1.72799e+09	1.661e+09	1.93821e+09	1.2785e+09	1.71915e+09	1.70034e+09	1.43453e+09	2.18386e+09	1.25421e+09	1.48598e+09	1.88779e+09	1.41064e+09	1.35281e+09	1.48044e+09	1.57629e+09	2.56099e+09	2.36784e+09	2.80182e+09	2.85857e+09	2.11691e+09	2.22777e+09	1.79829e+09	1.93015e+09	1.88546e+09	2.0604e+09	1.83326e+09	1.5605e+09	1.56149e+09	1.62735e+09	1.64963e+09	1.71184e+09
P0CX58	YPR137C-A	S000007359		2.74828e+07	2.76486e+07	3.43077e+07	3.57238e+07	NA	1.93961e+07	2.75089e+07	NA	2.72501e+07	NA	2.06837e+07	2.52203e+07	NA	1.38342e+07	3.18279e+07	3.62472e+07	2.23506e+07	2.46604e+07	2.39002e+07	1.32001e+07	NA	NA	NA	NA	NA	3.05272e+07	3.97911e+07	1.96369e+07	2.53031e+07	NA	NA	NA
P0CX73	YPL257W-A	S000007357		NA	NA	NA	NA	NA	2.34271e+07	2.70352e+07	1.89614e+07	NA	NA	NA	NA	NA	NA	NA	NA	NA	NA	NA	NA	NA	NA	NA	NA	NA	3.43256e+07	3.88545e+07	NA	NA	NA	NA	NA
P0CX83	YBL027W	S000000123	RPL19B	2.28717e+09	1.84484e+09	1.7116e+09	1.55173e+09	1.2816e+09	1.46683e+09	1.47435e+09	1.46281e+09	2.04158e+09	2.19424e+09	1.87131e+09	1.87916e+09	1.03217e+09	1.16109e+09	1.07001e+09	1.22559e+09	1.78244e+09	1.86522e+09	1.9527e+09	1.94315e+09	1.21151e+09	1.15805e+09	1.07363e+09	9.47362e+08	2.36966e+09	2.2057e+09	1.75197e+09	1.75282e+09	9.181e+08	1.20951e+09	1.14929e+09	9.61041e+08
P0CX85	YDL136W	S000002295	RPL35B	3.15413e+09	2.88959e+09	2.71057e+09	2.72242e+09	1.2893e+09	1.40034e+09	1.36741e+09	1.42296e+09	5.13645e+09	2.51834e+09	2.46004e+09	2.8456e+09	1.17434e+09	1.39831e+09	1.33368e+09	1.44316e+09	1.70037e+09	1.90754e+09	2.14839e+09	2.05523e+09	1.02312e+09	1.16333e+09	1.24864e+09	1.03107e+09	3.00508e+09	3.03069e+09	2.40221e+09	3.19817e+09	1.02168e+09	9.48468e+08	1.14694e+09	1.35492e+09
P10080	YHL034C	S000001026	SBP1	1.25399e+08	1.49323e+08	1.69349e+08	1.33207e+08	1.41085e+08	9.0788e+07	1.4388e+08	1.64233e+08	7.4577e+07	1.12568e+08	1.03508e+08	1.17305e+08	6.10071e+07	5.67642e+07	6.44981e+07	8.55402e+07	1.85788e+08	1.55242e+08	2.0373e+08	1.21678e+08	1.40479e+08	1.17615e+08	1.30604e+08	1.04329e+08	9.93183e+07	9.66036e+07	1.13083e+08	1.30228e+08	5.45911e+07	8.38939e+07	9.01259e+07	1.02897e+08
P10081	YJL138C	S000003674	TIF2	2.57831e+07	3.41351e+07	2.13777e+07	3.62262e+07	9.13867e+07	6.09876e+07	5.65038e+07	4.89539e+07	1.47033e+07	5.13488e+07	6.16129e+07	7.15322e+07	8.3499e+07	5.4941e+07	6.71828e+07	6.26838e+07	4.82965e+07	5.44232e+07	4.27863e+07	4.49703e+07	4.86519e+07	4.99961e+07	4.63712e+07	4.47428e+07	2.09211e+07	3.99342e+07	4.25231e+07	3.65928e+07	4.41019e+07	2.75996e+07	5.33178e+07	8.08096e+07
P10081	YKR059W	S000001767	TIF1	2.57831e+07	3.41351e+07	2.13777e+07	3.62262e+07	9.13867e+07	6.09876e+07	5.65038e+07	4.89539e+07	1.47033e+07	5.13488e+07	6.16129e+07	7.15322e+07	8.3499e+07	5.4941e+07	6.71828e+07	6.26838e+07	4.82965e+07	5.44232e+07	4.27863e+07	4.49703e+07	4.86519e+07	4.99961e+07	4.63712e+07	4.47428e+07	2.09211e+07	3.99342e+07	4.25231e+07	3.65928e+07	4.41019e+07	2.75996e+07	5.33178e+07	8.08096e+07
P10127	YGL256W	S000003225	ADH4	8.01362e+06	1.60451e+07	NA	9.22185e+06	NA	NA	1.12698e+07	1.60969e+07	1.13712e+07	1.06995e+07	2.85728e+07	2.64491e+07	NA	NA	NA	NA	NA	NA	NA	NA	NA	NA	NA	NA	NA	NA	NA	NA	7.29459e+06	9.90395e+06	NA	2.04929e+07
P10363	YIR008C	S000001447	PRI1	6.49289e+07	2.10228e+07	NA	3.54852e+07	3.55871e+07	3.95639e+07	NA	5.68955e+07	NA	NA	4.52038e+07	5.6106e+07	NA	NA	NA	NA	5.0948e+07	5.65067e+07	6.08476e+07	6.54871e+07	3.5753e+07	2.42574e+07	NA	3.07046e+07	NA	NA	NA	4.98808e+07	NA	NA	NA	NA
P10507	YLR163C	S000004153	MAS1	2.01088e+07	1.82803e+07	1.64787e+07	1.72591e+07	1.40109e+07	NA	1.1787e+07	8.19513e+06	NA	NA	NA	NA	NA	NA	NA	NA	1.54179e+07	1.38471e+07	NA	1.27616e+07	NA	NA	NA	NA	NA	NA	NA	NA	NA	NA	NA	NA
P10591	YAL005C	S000000004	SSA1	1.5461e+09	1.58193e+09	1.43972e+09	1.67325e+09	9.2926e+08	1.13311e+09	1.07321e+09	1.29354e+09	9.81949e+08	1.22555e+09	1.32623e+09	1.23704e+09	9.00875e+08	7.69676e+08	7.86156e+08	9.13442e+08	1.47877e+09	1.32884e+09	1.38291e+09	1.36678e+09	1.11842e+09	1.07044e+09	1.0428e+09	1.02599e+09	1.21502e+09	1.56183e+09	1.71808e+09	1.49091e+09	1.00493e+09	9.47678e+08	1.04818e+09	1.05245e+09
P10592	YLL024C	S000003947	SSA2	2.62519e+08	2.75256e+08	2.74594e+08	2.54649e+08	3.02923e+08	3.62834e+08	3.1157e+08	4.28624e+08	1.3777e+08	1.95304e+08	1.65479e+08	2.00455e+08	2.06515e+08	2.36324e+08	2.06716e+08	2.33277e+08	2.07392e+08	1.71803e+08	1.77708e+08	1.67231e+08	3.31989e+08	3.09021e+08	2.36752e+08	2.29185e+08	1.56291e+08	1.75009e+08	2.34639e+08	2.12281e+08	2.41163e+08	2.68501e+08	2.32043e+08	2.90404e+08
P10614	YHR007C	S000001049	ERG11	1.2483e+07	6.41428e+06	NA	8.39109e+06	1.36317e+07	NA	NA	NA	NA	NA	1.04765e+07	1.12659e+07	NA	NA	NA	NA	1.35251e+07	1.76638e+07	1.19544e+07	NA	NA	NA	NA	NA	NA	1.43304e+07	1.33874e+07	5.78648e+06	NA	NA	NA	NA
P10659	YLR180W	S000004170	SAM1	3.05534e+07	2.67328e+07	2.85126e+07	3.47792e+07	4.28146e+07	4.63173e+07	4.36095e+07	4.46927e+07	2.87667e+07	2.6426e+07	2.22028e+07	2.16628e+07	6.74302e+07	5.06759e+07	4.94296e+07	5.68286e+07	5.09159e+07	4.32142e+07	3.92654e+07	3.7891e+07	8.36005e+07	8.30423e+07	7.95008e+07	9.57836e+07	NA	4.8983e+07	5.20496e+07	2.93606e+07	7.48552e+07	5.62687e+07	5.01578e+07	5.79649e+07
P10662	YDR347W	S000002755	MRP1	4.46629e+07	4.64497e+07	4.50526e+07	4.37288e+07	1.91865e+07	2.02756e+07	2.57701e+07	2.27244e+07	3.70227e+07	4.83897e+07	3.21918e+07	3.32079e+07	2.86072e+07	2.12285e+07	2.22749e+07	1.88415e+07	4.01429e+07	3.77244e+07	3.79269e+07	4.44255e+07	1.68746e+07	7.73358e+06	1.18989e+07	1.93357e+07	4.26482e+07	4.37346e+07	4.35096e+07	3.87254e+07	1.49578e+07	2.04405e+07	1.51206e+07	2.23808e+07
P10663	YPR166C	S000006370	MRP2	2.07223e+07	2.49993e+07	2.49073e+07	1.92812e+07	2.14101e+07	2.10705e+07	2.05624e+07	2.14758e+07	NA	NA	NA	NA	NA	NA	NA	NA	1.78159e+07	1.79993e+07	NA	NA	NA	NA	NA	NA	NA	NA	NA	NA	NA	NA	NA	NA
P10664	YBR031W	S000000235	RPL4A	3.06113e+09	2.47533e+09	2.48048e+09	2.79836e+09	2.46399e+09	2.66749e+09	2.59513e+09	2.59239e+09	2.55733e+09	2.93879e+09	3.1933e+09	3.21636e+09	1.61061e+09	2.05455e+09	2.24795e+09	2.19473e+09	3.66333e+09	3.20379e+09	4.14724e+09	4.20536e+09	2.27635e+09	2.20129e+09	2.50232e+09	1.6259e+09	2.48296e+09	3.16833e+09	2.75161e+09	2.45042e+09	1.52813e+09	1.09601e+09	1.31249e+09	1.59212e+09
P10834	YGR222W	S000003454	PET54	NA	1.73856e+07	1.57015e+07	1.48336e+07	2.78979e+07	2.46416e+07	2.62186e+07	2.02784e+07	2.30209e+07	1.56375e+07	1.6701e+07	1.62599e+07	1.61878e+07	2.65494e+07	1.61864e+07	NA	1.75987e+07	1.94246e+07	1.76437e+07	2.10086e+07	2.62865e+07	2.36927e+07	1.95047e+07	2.11051e+07	2.63585e+07	1.59604e+07	2.11082e+07	2.47644e+07	2.34367e+07	2.14762e+07	2.45065e+07	2.28246e+07
P10869	YER052C	S000000854	HOM3	7.91618e+06	1.11346e+07	9.2343e+06	1.07807e+07	1.24434e+07	9.89339e+06	1.01112e+07	9.57273e+06	NA	NA	NA	NA	1.89242e+07	9.96985e+06	1.07596e+07	1.05211e+07	1.16868e+07	1.12747e+07	9.63465e+06	1.72898e+07	NA	1.14802e+07	1.0102e+07	NA	9.5284e+06	1.08157e+07	1.09871e+07	9.16601e+06	NA	NA	NA	NA
P10962	YAL025C	S000000023	MAK16	3.8624e+07	4.19102e+07	4.92387e+07	6.22167e+07	3.95219e+07	2.73389e+07	3.94316e+07	4.56121e+07	4.91883e+07	3.08095e+07	2.79795e+07	2.48466e+07	4.5469e+07	NA	3.6073e+07	NA	6.29772e+07	5.40867e+07	5.28691e+07	4.34963e+07	6.02816e+07	4.2946e+07	4.16875e+07	6.68914e+07	7.0393e+07	7.30604e+07	4.69287e+07	7.09604e+07	8.19473e+07	1.16706e+08	7.0339e+07	7.02179e+07
P10963	YKR097W	S000001805	PCK1	2.71954e+07	3.10639e+07	2.28517e+07	3.17368e+07	2.8813e+07	2.75169e+07	2.44895e+07	2.84952e+07	1.95022e+07	4.41324e+07	3.90162e+07	3.65836e+07	4.17086e+07	3.51915e+07	3.2117e+07	3.58239e+07	3.03041e+07	3.73435e+07	3.46603e+07	2.48294e+07	2.30093e+07	2.40671e+07	2.72917e+07	2.55976e+07	1.81009e+07	2.40946e+07	2.48423e+07	2.60835e+07	2.67552e+07	2.06056e+07	1.89954e+07	2.71898e+07
P10964	YOR341W	S000005868	RPA190	1.13312e+08	1.20244e+08	1.4471e+08	1.36106e+08	1.05924e+08	1.08769e+08	1.11661e+08	1.19514e+08	1.53102e+08	1.24354e+08	1.2141e+08	1.07132e+08	1.44131e+08	1.56005e+08	1.56853e+08	1.25506e+08	1.22978e+08	1.24471e+08	1.31113e+08	1.13251e+08	1.34205e+08	1.33161e+08	1.37862e+08	1.34529e+08	1.01722e+08	9.24842e+07	1.22699e+08	1.31115e+08	1.49241e+08	1.56972e+08	1.17707e+08	1.19444e+08
P11075	YDR170C	S000002577	SEC7	8.92254e+07	8.13209e+07	8.89025e+07	7.6448e+07	9.44447e+07	1.05853e+08	1.05161e+08	9.74542e+07	1.19859e+08	1.63831e+08	1.40181e+08	1.39303e+08	1.42103e+08	1.63827e+08	1.5821e+08	1.84392e+08	6.48444e+07	8.08084e+07	6.80485e+07	5.64548e+07	9.17133e+07	9.07306e+07	1.05269e+08	9.16673e+07	1.43434e+08	1.15331e+08	9.5289e+07	1.10986e+08	1.49639e+08	1.73973e+08	1.26694e+08	1.36034e+08
P11154	YGL062W	S000003030	PYC1	1.07427e+08	8.86847e+07	8.47673e+07	9.06503e+07	1.29268e+08	9.98384e+07	1.02391e+08	9.57178e+07	8.01282e+07	1.00327e+08	1.08279e+08	1.00278e+08	1.30207e+08	1.06248e+08	1.27105e+08	1.0842e+08	1.14664e+08	1.10281e+08	1.15976e+08	1.25064e+08	1.16975e+08	1.03662e+08	1.12569e+08	9.39829e+07	1.09688e+08	9.6836e+07	1.23416e+08	1.05153e+08	9.76368e+07	8.38683e+07	1.06053e+08	9.70171e+07
P11412	YNL241C	S000005185	ZWF1	NA	9.98337e+06	NA	NA	1.07585e+07	1.03158e+07	NA	NA	NA	NA	NA	NA	NA	NA	NA	NA	1.69705e+07	1.79728e+07	1.52199e+07	1.962e+07	NA	1.21773e+07	NA	NA	NA	7.42608e+06	NA	NA	NA	NA	8.66504e+06	NA
P11433	YAL041W	S000000039	CDC24	NA	NA	NA	NA	NA	NA	NA	NA	NA	NA	NA	NA	NA	NA	NA	NA	4.85244e+06	5.89701e+06	6.44998e+06	NA	NA	NA	1.41549e+07	9.68661e+06	NA	NA	NA	NA	1.30485e+07	NA	NA	NA
P11484	YDL229W	S000002388	SSB1	5.86295e+08	5.87826e+08	5.77487e+08	5.99347e+08	7.55896e+08	7.66105e+08	7.60346e+08	6.84931e+08	6.08879e+08	6.85479e+08	7.62346e+08	7.57666e+08	8.54473e+08	8.43641e+08	8.92813e+08	8.6975e+08	6.81347e+08	6.19965e+08	6.38514e+08	6.86278e+08	7.84388e+08	7.74237e+08	7.9969e+08	7.79427e+08	9.04532e+08	9.03329e+08	1.05193e+09	9.19661e+08	1.29475e+09	1.18624e+09	1.39256e+09	1.55636e+09
P11491	YDR481C	S000002889	PHO8	2.57358e+07	2.51559e+07	3.03114e+07	2.74259e+07	3.34968e+07	2.99044e+07	2.73588e+07	3.08142e+07	2.55459e+07	NA	1.98997e+07	1.55541e+07	3.53733e+07	4.05135e+07	2.79553e+07	NA	6.15027e+07	5.79659e+07	7.19998e+07	6.21871e+07	6.17062e+07	6.30898e+07	7.71967e+07	5.33466e+07	4.11416e+07	3.2445e+07	3.66558e+07	2.10317e+07	3.75597e+07	5.09583e+07	3.16894e+07	2.45943e+07
P11632	YPR052C	S000006256	NHP6A	3.28696e+07	7.04083e+07	6.86566e+07	8.09083e+07	1.2632e+07	1.54891e+07	1.31151e+07	1.45769e+07	NA	NA	NA	NA	6.35598e+07	1.07008e+08	8.29767e+07	2.44239e+07	NA	NA	NA	NA	NA	NA	NA	1.21847e+08	2.64982e+07	1.85202e+07	1.99772e+07	7.06513e+07	1.19321e+08	1.67021e+08	7.17841e+07	4.79669e+07
P11633	YBR089C-A	S000002157	NHP6B	5.39393e+08	7.66833e+08	8.77803e+08	7.89017e+08	2.16232e+08	1.97993e+08	1.86512e+08	1.31906e+08	1.35884e+09	2.00386e+08	2.42036e+08	3.43857e+08	6.03493e+08	1.02172e+09	9.54648e+08	3.86601e+08	8.42161e+07	2.39049e+08	9.17649e+07	5.11516e+07	1.49048e+08	1.55989e+08	1.06127e+08	7.98274e+08	4.78656e+08	2.61502e+08	3.17616e+08	8.8354e+08	8.21586e+08	1.28037e+09	6.63017e+08	3.34483e+08
P11655	YNR026C	S000005309	SEC12	NA	NA	NA	NA	NA	NA	NA	NA	NA	NA	NA	NA	NA	NA	NA	NA	4.12686e+07	2.33758e+07	3.20176e+07	2.99972e+07	NA	NA	NA	NA	NA	NA	NA	NA	NA	NA	NA	NA
P11745	YMR235C	S000004848	RNA1	1.41008e+07	1.66351e+07	2.7722e+07	1.91232e+07	3.11972e+07	2.76738e+07	2.9209e+07	3.14309e+07	NA	NA	NA	NA	2.62341e+07	NA	NA	NA	NA	NA	NA	NA	2.0409e+07	NA	1.98042e+07	2.27065e+07	NA	NA	NA	NA	NA	NA	NA	NA
P11792	YHR205W	S000001248	SCH9	4.4551e+07	4.24051e+07	4.92195e+07	4.54347e+07	4.36462e+07	4.01249e+07	4.22766e+07	5.39162e+07	5.03394e+07	6.45632e+07	6.69078e+07	5.30252e+07	5.66484e+07	6.27956e+07	6.28311e+07	6.11581e+07	3.77151e+07	4.1155e+07	3.90838e+07	3.77931e+07	3.61809e+07	3.5748e+07	3.11323e+07	3.98781e+07	6.61081e+07	4.65067e+07	4.44941e+07	4.93674e+07	4.44243e+07	6.97983e+07	5.18072e+07	4.91982e+07
P11978	YDR227W	S000002635	SIR4	1.13485e+07	1.14584e+07	1.19994e+07	1.01357e+07	1.15113e+07	1.33759e+07	1.41371e+07	1.44032e+07	NA	NA	NA	NA	NA	NA	NA	NA	2.05701e+07	2.50202e+07	2.05674e+07	2.34742e+07	1.43997e+07	1.62671e+07	1.35883e+07	9.13253e+06	2.40926e+07	1.52691e+07	1.28105e+07	1.2275e+07	9.66296e+06	1.15148e+07	9.15813e+06	1.44505e+07
P11986	YJL153C	S000003689	INO1	NA	NA	NA	NA	2.28856e+07	2.23051e+07	2.49671e+07	3.039e+07	NA	NA	NA	2.75137e+07	2.62967e+07	2.19823e+07	2.23177e+07	2.72716e+07	NA	NA	NA	NA	1.90224e+07	2.2648e+07	2.62454e+07	1.90827e+07	NA	NA	NA	NA	NA	NA	NA	2.36823e+07
P12383	YGL013C	S000002981	PDR1	1.99313e+07	1.38618e+07	1.39947e+07	1.18766e+07	NA	NA	1.03398e+07	NA	NA	1.62968e+07	1.85355e+07	1.65066e+07	NA	NA	NA	NA	1.19511e+07	1.16144e+07	1.02897e+07	1.52002e+07	NA	NA	NA	NA	1.75465e+07	1.83622e+07	NA	NA	NA	NA	NA	NA
P12385	YBR143C	S000000347	SUP45	3.36366e+07	2.78773e+07	2.52437e+07	2.23197e+07	3.71049e+07	3.69821e+07	3.6168e+07	3.95586e+07	1.38366e+07	2.92052e+07	2.5427e+07	2.94473e+07	3.78806e+07	2.50471e+07	2.79094e+07	2.95131e+07	4.30641e+07	3.47182e+07	3.42245e+07	3.42951e+07	2.92901e+07	3.22364e+07	2.40491e+07	2.67915e+07	2.34814e+07	1.92396e+07	2.26041e+07	2.11473e+07	2.86492e+07	3.03968e+07	3.64497e+07	2.91522e+07
P12611	YOR043W	S000005569	WHI2	4.20467e+07	4.10021e+07	4.0994e+07	3.84044e+07	3.54998e+07	3.2389e+07	3.16898e+07	3.80604e+07	3.09213e+07	3.20938e+07	2.84518e+07	2.43894e+07	2.03286e+07	2.25535e+07	2.04117e+07	NA	4.72522e+07	4.01868e+07	4.69202e+07	5.71673e+07	3.40835e+07	2.92254e+07	NA	3.33446e+07	4.41976e+07	4.06879e+07	3.82973e+07	3.93077e+07	2.47061e+07	2.71228e+07	NA	2.48018e+07
P12612	YDR212W	S000002620	TCP1	2.44499e+07	2.30773e+07	2.26849e+07	2.36911e+07	2.60357e+07	2.70358e+07	2.32631e+07	2.19957e+07	2.77807e+07	2.70074e+07	2.21461e+07	2.44728e+07	2.28601e+07	2.5766e+07	1.99806e+07	2.3985e+07	2.04417e+07	2.18044e+07	2.21697e+07	2.102e+07	2.31266e+07	2.68247e+07	2.47111e+07	2.33807e+07	2.77104e+07	3.4225e+07	4.07455e+07	2.9566e+07	2.16713e+07	2.39268e+07	2.82792e+07	2.24117e+07
P12683	YML075C	S000004540	HMG1	1.67035e+08	1.57885e+08	1.65621e+08	1.77382e+08	1.86167e+08	1.90516e+08	1.64193e+08	1.78019e+08	1.11572e+08	1.25467e+08	1.03423e+08	1.08959e+08	8.97929e+07	9.30347e+07	7.62451e+07	9.41741e+07	2.55425e+08	1.85432e+08	2.36631e+08	2.78409e+08	2.5874e+08	2.83059e+08	2.15345e+08	1.95184e+08	1.19834e+08	1.59554e+08	1.81268e+08	1.37067e+08	1.15117e+08	1.57311e+08	1.51716e+08	1.40014e+08
P12684	YLR450W	S000004442	HMG2	1.25476e+07	NA	1.52932e+07	NA	1.56047e+07	1.0107e+07	1.29098e+07	1.22873e+07	NA	NA	NA	NA	NA	NA	NA	NA	1.8521e+07	1.43687e+07	1.73328e+07	1.77012e+07	NA	NA	NA	NA	NA	NA	NA	NA	NA	NA	NA	NA
P12687	YNL005C	S000004950	MRP7	1.0134e+08	8.91546e+07	1.03606e+08	9.21458e+07	9.25083e+07	8.07695e+07	9.40687e+07	9.81183e+07	7.26656e+07	6.87028e+07	7.03162e+07	6.85404e+07	5.6037e+07	6.42641e+07	6.18792e+07	6.364e+07	1.13166e+08	1.00115e+08	1.09983e+08	7.67404e+07	8.53985e+07	8.89825e+07	8.95501e+07	6.35616e+07	6.5251e+07	5.99798e+07	7.78826e+07	7.55127e+07	6.38047e+07	7.50245e+07	6.20439e+07	6.09786e+07
P12688	YKL126W	S000001609	YPK1	1.40535e+07	1.56136e+07	1.59919e+07	1.81039e+07	2.38543e+07	NA	1.54439e+07	1.82811e+07	NA	NA	1.96361e+07	2.12622e+07	NA	NA	NA	NA	1.84536e+07	1.52798e+07	1.56269e+07	1.51991e+07	1.84494e+07	1.61285e+07	1.8427e+07	2.21164e+07	1.74692e+07	NA	2.73113e+07	1.69958e+07	2.42255e+07	NA	NA	NA
P12695	YNL071W	S000005015	LAT1	4.32843e+07	3.55112e+07	4.22015e+07	4.31042e+07	3.51084e+07	2.84811e+07	2.4443e+07	2.47692e+07	1.62512e+07	2.31442e+07	2.53391e+07	1.97942e+07	5.14835e+07	3.58113e+07	3.17924e+07	4.14869e+07	1.55774e+08	1.49571e+08	2.01113e+08	1.69491e+08	1.27817e+08	1.22177e+08	1.39538e+08	1.33152e+08	2.60389e+07	3.73231e+07	4.25262e+07	3.55869e+07	2.09835e+07	2.09235e+07	2.55799e+07	1.29287e+07
P12709	YBR196C	S000000400	PGI1	1.73161e+07	3.95414e+07	NA	2.51866e+07	3.7394e+07	1.56547e+07	2.011e+07	1.7226e+07	1.8699e+07	3.04478e+07	3.2137e+07	3.09784e+07	4.09388e+07	2.06574e+07	2.52487e+07	2.56278e+07	3.77193e+07	2.90973e+07	2.99538e+07	4.28921e+07	2.75764e+07	3.02928e+07	2.0263e+07	2.29166e+07	2.55376e+07	2.46892e+07	3.19539e+07	2.50107e+07	1.51659e+07	NA	NA	3.2565e+07
P12754	YGR083C	S000003315	GCD2	7.30882e+07	7.13721e+07	8.11553e+07	7.51863e+07	7.90493e+07	7.76093e+07	7.72541e+07	7.7358e+07	1.40623e+08	8.90873e+07	9.08082e+07	7.84162e+07	8.41074e+07	1.05405e+08	1.15842e+08	1.03682e+08	4.3491e+07	5.42211e+07	4.56971e+07	4.76057e+07	5.31748e+07	5.26667e+07	6.35005e+07	7.10536e+07	6.65525e+07	6.90698e+07	7.20788e+07	7.4724e+07	9.00579e+07	8.689e+07	6.95699e+07	8.21973e+07
P12868	YMR231W	S000004844	PEP5	1.65028e+08	1.79949e+08	1.86302e+08	1.50499e+08	1.68465e+08	1.83173e+08	1.53664e+08	2.24739e+08	1.59092e+08	6.9913e+07	1.07212e+08	1.09812e+08	6.12917e+07	2.45783e+08	1.94692e+08	NA	1.59904e+08	1.38206e+08	1.72698e+08	1.77408e+08	2.02475e+08	1.88975e+08	1.20476e+08	2.04437e+08	1.22741e+08	1.54804e+08	1.76517e+08	1.30986e+08	1.49935e+08	1.6051e+08	1.57415e+08	1.77442e+08
P12904	YGL115W	S000003083	SNF4	1.5106e+07	1.49775e+07	1.75626e+07	1.78178e+07	1.37246e+07	8.81513e+06	1.27344e+07	1.27143e+07	2.19597e+07	2.29495e+07	3.06029e+07	2.08236e+07	1.71817e+07	2.06605e+07	1.90516e+07	1.72949e+07	NA	1.41772e+07	1.14651e+07	1.47981e+07	1.14239e+07	1.03796e+07	1.33851e+07	NA	1.67425e+07	1.6383e+07	1.40954e+07	1.85103e+07	9.95287e+06	NA	1.05124e+07	1.06327e+07
P12962	YOR276W	S000005802	CAF20	5.45875e+07	6.03855e+07	4.2905e+07	NA	4.8267e+07	4.58737e+07	4.22136e+07	3.64758e+07	7.23666e+07	8.7125e+07	7.84376e+07	5.89447e+07	8.39308e+07	8.49151e+07	7.83234e+07	8.23091e+07	3.27405e+07	3.8936e+07	3.0458e+07	2.48096e+07	4.82549e+07	4.23491e+07	5.08434e+07	6.34707e+07	NA	NA	NA	NA	NA	NA	NA	NA
P13181	YLR081W	S000004071	GAL2	5.85726e+07	6.63905e+07	7.39543e+07	9.03487e+07	6.97025e+07	5.83932e+07	7.34481e+07	7.5762e+07	NA	NA	5.44305e+07	6.71716e+07	4.25471e+07	NA	7.08351e+07	5.15869e+07	8.84694e+07	7.08226e+07	7.05983e+07	5.33422e+07	7.5353e+07	5.02515e+07	5.76176e+07	7.53936e+07	5.89062e+07	8.06533e+07	1.11014e+08	6.509e+07	NA	NA	6.75702e+07	6.9939e+07
P13185	YDR122W	S000002529	KIN1	1.67459e+07	1.44018e+07	1.70422e+07	1.57714e+07	1.20745e+07	1.59867e+07	1.55795e+07	1.82071e+07	1.46222e+07	NA	1.29308e+07	1.34239e+07	NA	NA	NA	NA	1.71011e+07	1.80808e+07	1.74247e+07	1.6146e+07	1.89853e+07	1.51707e+07	1.41926e+07	1.69674e+07	1.93056e+07	2.416e+07	1.53782e+07	1.78423e+07	1.39373e+07	1.81161e+07	1.49255e+07	1.64576e+07
P13186	YLR096W	S000004086	KIN2	1.42841e+07	1.24396e+07	1.28801e+07	1.24963e+07	1.42043e+07	1.22818e+07	1.1726e+07	1.83589e+07	NA	NA	NA	NA	NA	NA	NA	NA	1.57165e+07	1.12197e+07	1.30012e+07	1.40762e+07	1.55477e+07	1.92874e+07	1.78604e+07	1.24515e+07	1.6653e+07	1.74657e+07	1.5321e+07	1.20886e+07	1.45863e+07	2.5272e+07	2.11688e+07	1.77388e+07
P13259	YGR202C	S000003434	PCT1	1.80569e+07	1.88645e+07	2.28363e+07	1.94898e+07	1.52349e+07	1.02283e+07	1.40189e+07	1.15188e+07	3.05676e+07	NA	1.10915e+07	1.18112e+07	1.88909e+07	2.01137e+07	1.71279e+07	NA	6.73836e+06	1.07424e+07	7.52365e+06	7.22174e+06	1.05239e+07	9.79348e+06	1.23272e+07	2.37637e+07	1.5862e+07	9.49917e+06	9.88578e+06	1.91085e+07	2.55399e+07	3.37528e+07	2.24945e+07	1.40674e+07
P13433	YFL036W	S000001858	RPO41	2.75928e+07	3.23919e+07	4.0051e+07	3.7453e+07	3.57458e+07	3.55993e+07	4.22321e+07	3.31606e+07	NA	NA	NA	NA	NA	NA	NA	NA	NA	NA	NA	NA	NA	NA	NA	NA	NA	NA	NA	NA	NA	NA	NA	NA
P13586	YGL167C	S000003135	PMR1	2.97479e+07	2.68385e+07	3.59714e+07	3.15041e+07	3.17481e+07	3.17741e+07	3.34509e+07	3.52205e+07	2.53046e+07	3.23359e+07	1.85251e+07	2.48605e+07	2.52857e+07	3.01568e+07	2.7042e+07	2.42651e+07	3.63294e+07	2.60381e+07	3.20069e+07	4.33525e+07	3.38346e+07	3.41592e+07	3.44901e+07	2.71755e+07	2.23373e+07	2.52376e+07	3.11888e+07	2.37156e+07	2.34643e+07	3.35067e+07	2.89236e+07	2.77123e+07
P13587	YDR040C	S000002447	ENA1	2.14844e+07	1.91067e+07	3.32123e+07	1.93773e+07	5.02935e+07	9.94535e+07	7.2647e+07	7.60828e+07	2.83777e+07	3.37945e+07	2.38012e+07	2.62794e+07	3.89299e+07	3.41464e+07	2.58781e+07	4.64642e+07	1.85413e+07	1.73041e+07	2.0859e+07	2.2245e+07	7.42811e+07	5.26378e+07	6.90975e+07	5.67946e+07	1.52853e+07	1.62502e+07	1.85426e+07	NA	3.64311e+07	2.81195e+07	3.948e+07	3.4737e+07
P13663	YDR158W	S000002565	HOM2	1.51687e+07	2.20011e+07	1.98118e+07	NA	1.93029e+07	1.88428e+07	NA	2.36201e+07	NA	1.39275e+07	1.7708e+07	2.15506e+07	NA	NA	NA	NA	NA	2.41736e+07	NA	NA	3.28533e+07	2.13551e+07	2.46754e+07	NA	NA	NA	NA	NA	NA	NA	NA	NA
P13711	YGL205W	S000003173	POX1	1.24801e+08	1.18169e+08	1.27124e+08	1.40054e+08	4.23086e+07	4.44668e+07	4.9599e+07	7.12134e+07	6.65701e+07	4.17315e+07	6.85166e+07	4.2836e+07	NA	NA	NA	NA	3.64396e+08	6.64164e+07	7.05288e+07	3.05586e+08	7.58395e+07	6.3908e+07	7.34817e+07	5.25669e+07	9.87592e+07	1.56102e+08	3.13239e+08	1.28802e+08	4.37559e+07	2.82128e+07	5.78994e+07	6.41371e+07
P13856	YGR152C	S000003384	RSR1	NA	NA	NA	NA	2.0157e+07	2.06095e+07	1.82133e+07	2.12547e+07	NA	NA	NA	NA	NA	NA	NA	NA	1.68197e+07	1.2682e+07	1.44423e+07	1.73637e+07	2.0735e+07	1.80503e+07	1.55395e+07	1.46195e+07	1.34844e+07	1.69113e+07	1.59271e+07	1.48742e+07	1.44098e+07	1.19208e+07	1.46222e+07	1.32682e+07
P14020	YPR183W	S000006387	DPM1	2.18404e+07	2.56527e+07	2.22805e+07	2.85878e+07	4.23011e+07	4.05772e+07	3.51761e+07	3.0187e+07	1.52506e+07	2.83808e+07	4.16339e+07	4.3654e+07	3.49708e+07	2.37633e+07	2.64481e+07	3.54028e+07	3.1754e+07	1.92987e+07	2.32614e+07	2.89107e+07	2.92562e+07	2.71339e+07	2.89193e+07	3.51208e+07	1.84624e+07	3.36052e+07	3.79698e+07	2.20666e+07	3.18493e+07	1.45786e+07	2.2569e+07	3.18297e+07
P14063	YKL138C	S000001621	MRPL31	5.10578e+07	6.88333e+07	6.74701e+07	4.68197e+07	4.51902e+07	5.23981e+07	5.67208e+07	6.11463e+07	NA	NA	3.71334e+07	4.64723e+07	NA	3.3496e+07	3.72139e+07	7.35185e+07	3.75556e+07	3.76313e+07	3.07891e+07	NA	NA	NA	NA	NA	NA	NA	NA	NA	NA	NA	NA	NA
P14065	YOR120W	S000005646	GCY1	NA	NA	NA	NA	NA	NA	NA	NA	NA	NA	NA	NA	NA	NA	NA	NA	NA	NA	NA	NA	1.96437e+07	NA	1.78541e+07	1.70641e+07	NA	NA	NA	NA	NA	NA	NA	NA
P14120	YGL030W	S000002998	RPL30	2.6032e+08	2.11199e+08	1.98204e+08	2.16234e+08	4.37795e+08	4.51741e+08	5.52416e+08	4.54944e+08	1.40819e+08	6.20863e+08	6.86167e+08	6.64881e+08	2.52413e+08	3.82056e+08	4.23902e+08	5.80095e+08	6.55399e+08	5.26095e+08	7.68153e+08	6.79892e+08	4.71213e+08	5.91117e+08	6.66687e+08	1.69048e+08	2.04879e+08	2.60899e+08	3.07096e+08	1.45991e+08	2.09897e+08	1.6253e+08	2.11586e+08	1.94564e+08
P14126	YOR063W	S000005589	RPL3	2.12848e+09	1.78642e+09	1.70115e+09	1.81145e+09	1.46792e+09	1.53679e+09	1.72185e+09	1.59868e+09	1.63372e+09	1.6665e+09	1.85355e+09	1.89326e+09	1.15073e+09	1.23689e+09	1.42929e+09	1.33563e+09	2.3258e+09	2.21293e+09	2.56542e+09	2.35607e+09	1.90584e+09	1.57282e+09	1.62276e+09	1.30904e+09	1.80059e+09	2.1242e+09	1.75249e+09	1.56748e+09	1.2476e+09	1.2694e+09	1.23068e+09	1.19284e+09
P14127	YDR447C	S000002855	RPS17B	7.38696e+08	7.18756e+08	7.57598e+08	7.27055e+08	6.60775e+08	6.88784e+08	6.86066e+08	5.82249e+08	1.18129e+09	8.40473e+08	8.81886e+08	9.96292e+08	8.03046e+08	8.94558e+08	8.78951e+08	8.21826e+08	7.92073e+08	8.2948e+08	9.47933e+08	1.03528e+09	7.61553e+08	6.44003e+08	7.3952e+08	5.4779e+08	1.12632e+09	9.59325e+08	8.66949e+08	8.7693e+08	7.39796e+08	6.95799e+08	6.75334e+08	7.40031e+08
P14180	YBR038W	S000000242	CHS2	2.54319e+07	1.59528e+07	2.88691e+07	1.10008e+07	5.31057e+07	7.64998e+07	6.33873e+07	7.50077e+07	1.97045e+07	2.13674e+07	1.18085e+07	1.3691e+07	2.05415e+07	1.28176e+07	NA	2.30435e+07	3.74871e+07	3.44494e+07	3.37225e+07	3.72306e+07	5.17697e+07	5.82212e+07	6.04758e+07	4.09958e+07	2.6201e+07	2.75891e+07	3.21286e+07	2.48293e+07	4.19773e+07	4.99668e+07	5.10749e+07	4.23799e+07
P14540	YKL060C	S000001543	FBA1	1.75177e+08	2.46245e+08	1.3573e+08	1.77004e+08	4.628e+08	2.6136e+08	2.91867e+08	2.54428e+08	1.17943e+08	2.279e+08	2.98991e+08	4.31773e+08	3.98158e+08	2.90113e+08	3.69008e+08	3.61625e+08	2.58656e+08	3.09607e+08	2.68741e+08	3.03003e+08	2.44453e+08	2.2858e+08	2.32123e+08	2.24183e+08	1.87298e+08	2.1254e+08	2.3283e+08	2.04016e+08	2.6893e+08	1.74209e+08	2.4055e+08	4.54118e+08
P14680	YJL141C	S000003677	YAK1	3.12827e+07	2.90814e+07	2.85873e+07	3.13828e+07	3.03393e+07	2.95955e+07	2.86917e+07	3.4024e+07	3.46267e+07	5.15575e+07	4.16953e+07	3.7447e+07	4.46023e+07	5.26532e+07	4.1146e+07	4.7922e+07	2.07638e+07	2.24414e+07	1.93795e+07	1.94825e+07	2.58668e+07	2.83503e+07	3.26562e+07	2.61203e+07	2.63091e+07	3.41485e+07	2.85275e+07	3.34044e+07	4.27763e+07	4.27678e+07	3.55264e+07	3.42496e+07
P14681	YGR040W	S000003272	KSS1	2.2809e+07	2.11372e+07	2.36193e+07	3.06108e+07	NA	NA	NA	NA	2.02155e+07	NA	1.85563e+07	NA	NA	NA	NA	NA	NA	NA	NA	NA	NA	NA	NA	NA	NA	NA	NA	NA	NA	NA	NA	NA
P14741	YKR026C	S000001734	GCN3	NA	NA	NA	NA	3.42224e+07	3.07089e+07	3.80124e+07	3.52917e+07	NA	4.79696e+07	5.3226e+07	4.20181e+07	4.68937e+07	4.83585e+07	6.45252e+07	4.37462e+07	2.24416e+07	2.82518e+07	2.58187e+07	2.96524e+07	3.4496e+07	3.02122e+07	3.62423e+07	1.9155e+07	2.90557e+07	2.69773e+07	2.33474e+07	3.50565e+07	3.63975e+07	2.17766e+07	3.19794e+07	3.0062e+07
P14742	YKL104C	S000001587	GFA1	1.87756e+08	1.8853e+08	1.83379e+08	1.78857e+08	1.77232e+08	1.71674e+08	1.56589e+08	1.57838e+08	1.96175e+08	1.58202e+08	1.66263e+08	1.64991e+08	1.57994e+08	1.52858e+08	1.68701e+08	1.65718e+08	1.9163e+08	2.07738e+08	1.93966e+08	2.3743e+08	1.75309e+08	1.9607e+08	1.90282e+08	1.79239e+08	1.87633e+08	1.93493e+08	1.93119e+08	1.77187e+08	1.841e+08	1.38218e+08	1.71254e+08	1.78655e+08
P14772	YLL015W	S000003938	BPT1	3.29449e+07	2.92707e+07	NA	3.08795e+07	NA	NA	NA	NA	NA	NA	NA	NA	NA	NA	NA	NA	NA	NA	NA	NA	NA	NA	NA	NA	NA	NA	NA	NA	NA	NA	NA	NA
P14832	YDR155C	S000002562	CPR1	2.44036e+07	5.35752e+07	2.17342e+07	4.50672e+07	6.98827e+07	3.00218e+07	3.09962e+07	3.20324e+07	3.61452e+07	6.232e+07	9.77176e+07	1.1316e+08	9.81441e+07	5.39307e+07	6.10786e+07	5.57888e+07	5.25466e+07	6.50842e+07	5.5748e+07	5.02099e+07	5.51446e+07	4.59756e+07	4.28469e+07	5.97892e+07	2.28767e+07	4.32346e+07	5.38605e+07	4.85708e+07	4.13293e+07	2.68531e+07	3.97802e+07	7.56973e+07
P14843	YDR035W	S000002442	ARO3	NA	NA	NA	NA	NA	7.71792e+06	8.02929e+06	1.06013e+07	5.67369e+06	NA	1.18614e+07	1.08801e+07	1.32114e+07	NA	1.02733e+07	1.17616e+07	NA	NA	NA	NA	NA	NA	NA	NA	NA	NA	NA	NA	NA	NA	NA	NA
P14904	YKL103C	S000001586	APE1	NA	NA	NA	NA	NA	NA	NA	NA	NA	NA	NA	NA	NA	NA	NA	NA	NA	5.21365e+06	6.77675e+06	3.9165e+06	6.31833e+06	1.12247e+07	NA	NA	NA	NA	NA	6.86364e+06	NA	NA	NA	NA
P14906	YOR254C	S000005780	SEC63	1.55835e+07	1.16525e+07	1.22016e+07	1.48724e+07	2.23515e+07	2.1186e+07	1.88517e+07	1.80496e+07	1.36451e+07	2.35105e+07	2.10238e+07	1.78123e+07	3.50303e+07	2.67753e+07	2.64867e+07	NA	NA	NA	NA	NA	NA	NA	NA	NA	NA	NA	NA	NA	NA	NA	NA	NA
P15019	YLR354C	S000004346	TAL1	NA	1.63122e+07	6.88396e+06	8.34687e+06	3.82866e+07	2.00918e+07	1.19449e+07	2.44285e+07	NA	1.97326e+07	1.97287e+07	2.67783e+07	4.53227e+07	2.79345e+07	2.22937e+07	2.02105e+07	NA	1.19297e+07	NA	NA	2.16238e+07	1.46422e+07	1.93361e+07	2.37754e+07	1.30856e+07	1.56394e+07	1.88742e+07	1.32092e+07	1.52904e+07	2.15203e+07	2.75479e+07	5.75094e+07
P15108	YMR186W	S000004798	HSC82	1.48735e+08	1.83937e+08	1.24929e+08	1.8806e+08	2.9931e+08	2.03718e+08	2.26897e+08	2.10773e+08	9.88985e+07	2.11347e+08	2.46977e+08	2.55134e+08	3.3645e+08	1.59963e+08	2.18344e+08	2.02763e+08	3.22044e+08	3.15109e+08	2.62364e+08	3.14295e+08	2.77184e+08	2.89709e+08	2.59417e+08	3.16826e+08	1.94966e+08	2.77008e+08	2.58288e+08	1.76718e+08	2.16274e+08	1.65493e+08	2.3045e+08	2.47826e+08
P15179	YPL104W	S000006025	MSD1	1.90506e+07	1.2847e+07	1.44326e+07	1.88089e+07	NA	NA	NA	NA	NA	NA	NA	NA	NA	NA	NA	NA	NA	NA	NA	NA	NA	NA	NA	NA	NA	NA	NA	NA	NA	NA	NA	NA
P15180	YDR037W	S000002444	KRS1	2.65828e+07	2.98963e+07	2.22872e+07	2.89039e+07	3.27149e+07	3.01815e+07	2.73907e+07	3.35439e+07	3.07825e+07	2.8009e+07	3.25536e+07	3.63721e+07	4.35056e+07	4.49507e+07	4.77804e+07	3.72347e+07	2.46266e+07	3.28061e+07	2.4899e+07	3.38014e+07	2.96522e+07	3.46454e+07	3.87413e+07	3.30153e+07	2.31786e+07	2.53171e+07	2.63912e+07	3.03098e+07	3.74659e+07	3.33303e+07	3.39005e+07	3.82445e+07
P15274	YML035C	S000004498	AMD1	1.47635e+07	1.34707e+07	1.25514e+07	1.26709e+07	NA	NA	NA	NA	NA	1.28388e+07	1.26918e+07	1.69981e+07	1.79112e+07	NA	NA	1.84141e+07	NA	NA	NA	NA	NA	NA	NA	NA	NA	NA	NA	NA	NA	NA	NA	NA
P15303	YPR181C	S000006385	SEC23	NA	NA	NA	NA	3.86733e+07	3.17452e+07	2.96187e+07	3.94343e+07	NA	NA	NA	NA	NA	NA	NA	NA	3.5437e+07	4.29009e+07	2.5651e+07	3.33899e+07	NA	NA	NA	NA	3.32269e+07	5.34878e+07	3.32742e+07	4.184e+07	NA	NA	5.10106e+07	4.06666e+07
P15424	YDR194C	S000002602	MSS116	1.09327e+08	9.25391e+07	1.04555e+08	9.5738e+07	6.09563e+07	6.04083e+07	6.2777e+07	7.51007e+07	5.64428e+07	6.17608e+07	5.78465e+07	6.02542e+07	3.59656e+07	3.77971e+07	3.64561e+07	4.32822e+07	2.37021e+08	1.98976e+08	2.446e+08	2.09908e+08	8.77417e+07	8.59405e+07	8.0765e+07	6.60208e+07	8.00425e+07	8.34525e+07	9.46507e+07	8.58496e+07	3.79302e+07	4.37367e+07	4.24714e+07	4.23076e+07
P15442	YDR283C	S000002691	GCN2	1.50153e+07	1.5677e+07	1.36535e+07	1.56803e+07	1.43985e+07	1.6029e+07	1.57422e+07	1.24315e+07	NA	NA	NA	NA	NA	NA	NA	NA	NA	NA	NA	NA	NA	NA	NA	NA	1.16638e+07	NA	NA	NA	NA	NA	NA	NA
P15565	YDR120C	S000002527	TRM1	4.78733e+07	4.41117e+07	5.1877e+07	5.03062e+07	6.15505e+07	6.53506e+07	6.69608e+07	6.56134e+07	4.11766e+07	4.48344e+07	6.16781e+07	4.53307e+07	5.88116e+07	7.58306e+07	9.43772e+07	9.89153e+07	4.35135e+07	3.84577e+07	4.05686e+07	4.29754e+07	5.82582e+07	6.13945e+07	6.12812e+07	5.1883e+07	4.65939e+07	4.20734e+07	4.74766e+07	3.29019e+07	6.20659e+07	5.333e+07	5.33515e+07	5.71338e+07
P15624	YLR060W	S000004050	FRS1	NA	NA	NA	4.9926e+06	NA	NA	NA	NA	NA	NA	NA	NA	1.69446e+07	NA	NA	NA	NA	NA	NA	NA	NA	8.43414e+06	NA	NA	NA	NA	NA	NA	NA	NA	7.26237e+06	9.22751e+06
P15625	YFL022C	S000001872	FRS2	1.68028e+07	1.56203e+07	1.75357e+07	1.69566e+07	3.4381e+07	2.27526e+07	1.85379e+07	2.11722e+07	1.74189e+07	NA	1.85166e+07	2.28731e+07	2.62371e+07	1.64999e+07	1.59526e+07	1.87454e+07	2.19504e+07	1.98479e+07	1.90249e+07	2.16419e+07	1.6672e+07	2.03393e+07	2.01792e+07	1.9664e+07	NA	NA	NA	NA	1.96549e+07	2.02457e+07	2.92617e+07	2.78241e+07
P15646	YDL014W	S000002172	NOP1	2.39926e+09	2.46985e+09	2.95486e+09	2.75142e+09	1.6624e+09	1.9833e+09	2.22818e+09	1.7337e+09	3.56449e+09	1.9319e+09	2.46674e+09	2.56061e+09	2.35916e+09	2.96965e+09	3.29019e+09	2.8998e+09	2.31275e+09	2.39186e+09	2.41363e+09	2.02419e+09	2.04851e+09	2.11575e+09	2.21367e+09	2.58839e+09	2.65951e+09	2.39587e+09	2.58143e+09	2.91662e+09	2.8992e+09	2.98441e+09	2.80228e+09	3.18243e+09
P15703	YGR282C	S000003514	BGL2	1.91885e+07	2.00311e+07	1.80168e+07	1.74405e+07	1.30159e+07	1.28832e+07	1.14015e+07	1.46613e+07	1.13409e+07	NA	1.02328e+07	1.52453e+07	NA	NA	NA	NA	1.58834e+07	1.74639e+07	1.63287e+07	1.74939e+07	8.79433e+06	8.6917e+06	NA	NA	1.49145e+07	1.56606e+07	1.4638e+07	1.60457e+07	NA	NA	NA	NA
P15705	YOR027W	S000005553	STI1	NA	NA	NA	NA	3.46072e+07	3.8107e+07	3.23165e+07	3.35003e+07	2.43049e+07	6.51159e+07	8.8319e+07	6.74109e+07	8.3052e+07	5.22753e+07	4.19747e+07	3.68052e+07	2.45163e+07	4.72172e+07	2.43499e+07	3.2816e+07	3.2054e+07	4.20523e+07	3.21619e+07	7.04244e+07	NA	3.3081e+07	3.25881e+07	3.06876e+07	3.92374e+07	NA	4.91477e+07	NA
P15790	YIL035C	S000001297	CKA1	NA	NA	NA	NA	NA	NA	NA	NA	NA	NA	NA	NA	NA	NA	NA	NA	NA	NA	NA	NA	NA	NA	NA	NA	3.14017e+08	7.42226e+08	1.31317e+09	7.21318e+08	1.2024e+09	1.02997e+09	1.29952e+09	1.48698e+09
P15891	YCR088W	S000000684	ABP1	NA	NA	NA	NA	1.82403e+07	1.4982e+07	1.70083e+07	1.73892e+07	NA	2.03789e+07	1.83863e+07	1.18418e+07	2.49719e+07	NA	NA	NA	NA	1.35106e+07	1.10272e+07	NA	NA	NA	NA	NA	1.31387e+07	NA	1.88597e+07	1.42371e+07	NA	1.0674e+07	1.82417e+07	2.51764e+07
P15992	YBR072W	S000000276	HSP26	1.61488e+08	2.23326e+08	1.63455e+08	2.74783e+08	1.09453e+08	1.21163e+08	1.55117e+08	1.539e+08	2.70664e+08	2.62665e+08	4.38435e+08	3.46481e+08	3.28832e+08	1.66826e+08	1.75955e+08	1.67922e+08	3.37207e+08	3.20961e+08	3.24876e+08	4.71349e+08	1.13694e+08	1.17708e+08	1.34552e+08	2.1026e+08	3.11474e+08	3.04175e+08	3.81341e+08	2.71752e+08	2.24765e+08	1.17732e+08	1.40155e+08	2.72696e+08
P16140	YBR127C	S000000331	VMA2	3.00692e+08	2.81089e+08	2.74067e+08	2.91745e+08	3.3203e+08	3.52182e+08	3.76375e+08	4.17826e+08	1.98696e+08	2.05217e+08	2.36292e+08	2.19058e+08	2.51555e+08	2.24859e+08	2.53698e+08	2.76353e+08	2.91292e+08	2.70709e+08	2.9048e+08	3.19691e+08	2.84137e+08	2.68443e+08	3.263e+08	3.12459e+08	2.10208e+08	2.21707e+08	2.31416e+08	1.92361e+08	2.55154e+08	2.03995e+08	2.30245e+08	2.68461e+08
P16370	YIL021W	S000001283	RPB3	2.64034e+07	NA	1.92636e+07	2.52816e+07	3.17106e+07	NA	NA	NA	NA	NA	NA	NA	NA	NA	NA	NA	NA	NA	NA	NA	NA	NA	NA	NA	NA	NA	NA	NA	2.72256e+07	NA	NA	NA
P16387	YER178W	S000000980	PDA1	6.66605e+07	6.98115e+07	7.00682e+07	8.41834e+07	2.0234e+07	2.77036e+07	2.72745e+07	2.65084e+07	3.4571e+07	3.093e+07	3.24733e+07	3.50478e+07	2.72158e+07	2.47356e+07	2.77528e+07	2.6096e+07	1.48273e+08	1.18778e+08	1.07067e+08	1.17168e+08	5.2571e+07	5.70223e+07	5.92054e+07	5.12704e+07	4.6087e+07	5.07932e+07	5.95802e+07	4.50813e+07	3.07227e+07	2.06087e+07	2.52602e+07	2.54541e+07
P16451	YGR193C	S000003425	PDX1	NA	NA	4.45294e+06	6.09123e+06	NA	NA	NA	NA	NA	NA	NA	NA	NA	NA	NA	NA	1.27482e+07	1.20556e+07	1.27064e+07	1.26022e+07	NA	NA	NA	NA	NA	NA	NA	NA	NA	NA	NA	NA
P16474	YJL034W	S000003571	KAR2	1.08151e+08	1.08473e+08	1.1801e+08	1.2313e+08	1.2373e+08	1.31719e+08	1.20864e+08	1.3277e+08	1.2706e+08	1.29455e+08	1.1971e+08	1.152e+08	1.32719e+08	1.24301e+08	1.13546e+08	1.08451e+08	1.00386e+08	9.72004e+07	9.94027e+07	9.66625e+07	1.1749e+08	1.13468e+08	1.13365e+08	1.14265e+08	1.03818e+08	1.06597e+08	1.18104e+08	1.27187e+08	1.22842e+08	1.40444e+08	1.39706e+08	1.30947e+08
P16521	YLR249W	S000004239	YEF3	2.33318e+08	2.48984e+08	2.12119e+08	2.8e+08	2.65566e+08	1.99523e+08	2.16406e+08	1.87602e+08	3.35977e+08	1.42196e+08	1.51772e+08	1.72401e+08	4.54812e+08	3.00195e+08	3.75448e+08	2.41679e+08	2.26235e+08	1.92902e+08	1.81522e+08	1.71137e+08	3.34427e+08	2.80193e+08	2.25273e+08	4.35293e+08	1.90848e+08	1.82737e+08	2.10074e+08	2.64454e+08	3.22105e+08	2.77647e+08	2.96651e+08	2.39983e+08
P16522	YHR166C	S000001209	CDC23	1.35268e+07	6.56179e+06	6.88895e+06	NA	NA	NA	NA	NA	NA	NA	NA	NA	NA	NA	NA	NA	NA	NA	NA	NA	NA	NA	NA	NA	NA	NA	NA	NA	NA	NA	NA	NA
P16547	YIL136W	S000001398	OM45	3.80529e+07	5.07596e+07	4.05704e+07	6.68351e+07	4.96384e+07	5.45767e+07	4.57697e+07	5.82192e+07	4.71148e+07	4.64164e+07	6.17329e+07	5.56822e+07	6.69348e+07	3.79185e+07	2.95461e+07	3.39367e+07	3.92848e+07	3.73361e+07	3.23348e+07	3.78827e+07	4.11172e+07	4.42265e+07	3.92461e+07	5.66793e+07	4.04345e+07	6.2934e+07	6.06509e+07	4.66426e+07	5.0647e+07	4.3305e+07	4.12877e+07	5.20438e+07
P16622	YOR176W	S000005702	HEM15	NA	NA	NA	NA	NA	NA	NA	NA	NA	NA	NA	NA	NA	NA	NA	NA	NA	5.4273e+06	7.58197e+06	4.94338e+06	NA	NA	NA	NA	NA	NA	NA	NA	NA	NA	NA	NA
P16861	YGR240C	S000003472	PFK1	4.69299e+07	4.39022e+07	4.26501e+07	5.37578e+07	7.83397e+07	8.13777e+07	8.07046e+07	7.86209e+07	3.75758e+07	5.05856e+07	5.86523e+07	5.19133e+07	8.94731e+07	7.12688e+07	8.99744e+07	8.18096e+07	7.34923e+07	7.40235e+07	7.72298e+07	8.60884e+07	1.13571e+08	1.01996e+08	1.12925e+08	8.90468e+07	6.10407e+07	6.36887e+07	6.52e+07	4.96306e+07	9.47826e+07	8.73278e+07	9.73967e+07	9.77014e+07
P16862	YMR205C	S000004818	PFK2	5.40926e+07	5.4367e+07	4.90882e+07	6.13604e+07	7.45693e+07	7.24139e+07	8.4745e+07	7.87499e+07	3.40863e+07	6.62491e+07	6.94943e+07	6.12178e+07	8.92662e+07	5.65531e+07	8.04642e+07	8.42517e+07	7.78131e+07	7.16892e+07	7.25478e+07	8.03477e+07	9.09284e+07	9.38388e+07	8.17222e+07	8.73224e+07	7.17076e+07	6.59476e+07	7.87267e+07	6.43622e+07	7.19724e+07	6.36789e+07	7.87281e+07	9.5722e+07
P16892	YBL016W	S000000112	FUS3	2.18298e+07	NA	1.91774e+07	1.63446e+07	2.59249e+07	2.58762e+07	2.59503e+07	3.06396e+07	NA	NA	NA	NA	NA	NA	NA	NA	2.86456e+07	2.23335e+07	2.64906e+07	3.03982e+07	2.00757e+07	2.36472e+07	2.76342e+07	2.14764e+07	NA	NA	2.67322e+07	1.77466e+07	NA	NA	NA	NA
P17065	YNL272C	S000005216	SEC2	4.23833e+07	2.84472e+07	3.44974e+07	3.36377e+07	2.32986e+07	2.39324e+07	2.92545e+07	2.84895e+07	4.71598e+07	5.0058e+07	4.96485e+07	4.08412e+07	4.98268e+07	5.19311e+07	4.85236e+07	6.7564e+07	2.15524e+07	2.49842e+07	2.68805e+07	2.20346e+07	3.015e+07	3.70026e+07	3.28741e+07	2.37646e+07	2.67964e+07	3.30367e+07	2.51843e+07	2.8579e+07	3.73332e+07	3.02112e+07	2.94792e+07	3.7688e+07
P17076	YHL033C	S000001025	RPL8A	2.99601e+09	2.72786e+09	2.53021e+09	2.56686e+09	2.06667e+09	2.26948e+09	2.41127e+09	2.3679e+09	2.54795e+09	2.27306e+09	2.2882e+09	2.24344e+09	1.47834e+09	1.50156e+09	1.58617e+09	1.7413e+09	3.77012e+09	3.4041e+09	4.50904e+09	4.23431e+09	2.67731e+09	2.88479e+09	3.07563e+09	1.97529e+09	2.46115e+09	2.85762e+09	2.72489e+09	2.18751e+09	1.63201e+09	1.63299e+09	1.63707e+09	1.64203e+09
P17121	YDR389W	S000002797	SAC7	1.4778e+07	1.7844e+07	2.15742e+07	1.68218e+07	1.13668e+07	1.5392e+07	1.28323e+07	1.81577e+07	1.20885e+07	1.26422e+07	1.17584e+07	1.45043e+07	NA	NA	NA	NA	3.28047e+07	2.47122e+07	2.88375e+07	2.64096e+07	1.86623e+07	1.78207e+07	1.91874e+07	1.05306e+07	2.33976e+07	2.4164e+07	2.29482e+07	2.26628e+07	1.4969e+07	2.26902e+07	1.56731e+07	1.25914e+07
P17255	YDL185W	S000002344	VMA1	3.85468e+07	4.6493e+07	3.60624e+07	4.30877e+07	7.6164e+07	6.42546e+07	6.63738e+07	6.98954e+07	9.24971e+06	3.71589e+07	4.02206e+07	4.17705e+07	8.43364e+07	4.97964e+07	4.81875e+07	5.08491e+07	4.50479e+07	5.01885e+07	4.39474e+07	5.70798e+07	6.69131e+07	8.66553e+07	5.3578e+07	6.86501e+07	3.64142e+07	3.4549e+07	3.84418e+07	3.6857e+07	5.37349e+07	5.73935e+07	6.40753e+07	6.80842e+07
P17423	YHR025W	S000001067	THR1	NA	NA	NA	NA	NA	6.3912e+06	NA	8.23336e+06	NA	NA	NA	NA	9.75287e+06	6.28558e+06	NA	NA	NA	NA	NA	NA	NA	NA	NA	NA	NA	NA	NA	NA	NA	NA	NA	NA
P17442	YGR233C	S000003465	PHO81	2.45888e+07	1.5802e+07	1.61164e+07	1.50576e+07	1.1898e+07	NA	1.37535e+07	1.44288e+07	1.77032e+07	1.78473e+07	2.29103e+07	1.71131e+07	9.91107e+06	1.12245e+07	1.52449e+07	1.48329e+07	8.91767e+06	NA	1.32982e+07	1.38751e+07	NA	NA	NA	NA	NA	1.7844e+07	1.42887e+07	1.50975e+07	NA	NA	NA	NA
P17505	YKL085W	S000001568	MDH1	NA	2.24056e+07	NA	1.87915e+07	2.16814e+07	1.7585e+07	NA	2.31192e+07	NA	NA	NA	NA	NA	2.8589e+07	NA	3.4781e+07	1.25246e+07	2.42096e+07	1.49262e+07	1.40272e+07	2.85567e+07	2.60593e+07	2.9157e+07	NA	NA	NA	NA	NA	2.54827e+07	1.90912e+07	2.6353e+07	4.26087e+07
P17536	YNL079C	S000005023	TPM1	NA	NA	NA	NA	NA	NA	NA	NA	NA	NA	NA	NA	1.69819e+07	NA	NA	NA	NA	NA	NA	NA	NA	NA	NA	NA	NA	NA	NA	NA	NA	NA	1.07769e+07	1.18763e+07
P17555	YNL138W	S000005082	SRV2	NA	NA	NA	NA	3.27159e+07	2.43548e+07	2.90472e+07	2.63347e+07	1.91006e+07	NA	3.38658e+07	4.39118e+07	NA	NA	NA	NA	2.61032e+07	2.47556e+07	2.26088e+07	2.38242e+07	1.90471e+07	2.54552e+07	2.30479e+07	2.57647e+07	1.44515e+07	2.45966e+07	2.00531e+07	1.4298e+07	2.58593e+07	NA	NA	2.39111e+07
P17558	YOR158W	S000005684	PET123	3.04309e+09	3.33394e+09	3.858e+09	3.12878e+09	2.36562e+09	2.11609e+09	1.89805e+09	2.03903e+09	4.16153e+09	2.233e+09	2.20932e+09	2.32236e+09	2.24717e+09	2.73823e+09	2.33834e+09	2.1917e+09	1.44004e+09	1.80956e+09	1.41613e+09	1.56887e+09	1.28084e+09	1.33161e+09	1.12789e+09	1.71686e+09	2.42622e+09	2.01764e+09	2.00936e+09	3.02579e+09	2.24887e+09	1.73481e+09	1.76187e+09	1.65001e+09
P17695	YDR513W	S000002921	GRX2	5.92614e+07	5.95033e+07	5.89601e+07	7.8701e+07	4.60397e+07	5.48144e+07	5.39116e+07	6.37546e+07	7.08139e+07	5.66188e+07	8.53659e+07	6.56284e+07	6.86874e+07	5.86022e+07	6.40649e+07	7.03594e+07	5.58059e+07	5.86855e+07	5.3071e+07	5.06964e+07	4.49859e+07	4.24505e+07	3.47729e+07	6.5333e+07	5.21449e+07	6.44695e+07	6.56564e+07	5.86803e+07	5.3189e+07	5.28891e+07	5.84672e+07	7.08063e+07
P17709	YCL040W	S000000545	GLK1	1.02787e+07	1.94007e+07	1.09366e+07	1.51507e+07	1.2771e+07	1.15187e+07	1.40257e+07	1.20264e+07	NA	NA	NA	NA	NA	NA	NA	NA	2.34859e+07	2.18002e+07	1.89394e+07	3.2068e+07	NA	NA	NA	NA	NA	NA	1.67317e+07	1.40078e+07	NA	NA	NA	1.57031e+07
P17967	YCL043C	S000000548	PDI1	2.0896e+07	2.40652e+07	1.73671e+07	2.48956e+07	1.95131e+07	1.99263e+07	2.01769e+07	2.39854e+07	1.76837e+07	3.11007e+07	3.84125e+07	3.39053e+07	5.37113e+07	3.86934e+07	3.17997e+07	3.47863e+07	1.56298e+07	2.18288e+07	1.6177e+07	1.66575e+07	2.79303e+07	2.38665e+07	1.70152e+07	3.46245e+07	2.53355e+07	2.04984e+07	2.30522e+07	1.99519e+07	3.35484e+07	2.46455e+07	2.55523e+07	3.53031e+07
P18239	YBL030C	S000000126	PET9	1.13418e+09	1.04667e+09	9.98592e+08	9.54131e+08	1.28263e+09	1.40399e+09	1.36053e+09	1.32504e+09	1.02494e+09	8.65696e+08	9.91251e+08	9.85813e+08	9.20409e+08	1.10292e+09	1.0484e+09	1.27481e+09	1.25064e+09	8.75806e+08	1.10891e+09	1.29283e+09	1.09302e+09	1.10354e+09	1.07217e+09	1.16034e+09	8.47885e+08	1.14415e+09	1.15578e+09	1.01943e+09	1.01647e+09	8.71402e+08	1.05594e+09	1.17507e+09
P18410	YAL009W	S000000007	SPO7	NA	NA	NA	NA	NA	NA	NA	NA	NA	NA	NA	NA	NA	NA	NA	NA	1.4257e+07	1.43201e+07	1.63138e+07	2.10575e+07	1.13941e+07	NA	1.6282e+07	NA	NA	NA	NA	NA	NA	NA	NA	NA
P18411	YAL008W	S000000006	FUN14	NA	1.16016e+07	1.05475e+07	1.20492e+07	NA	1.81133e+07	1.54797e+07	2.03628e+07	NA	NA	NA	NA	NA	NA	NA	NA	1.05659e+07	NA	1.19213e+07	1.01664e+07	NA	1.45636e+07	NA	1.48188e+07	1.08505e+07	1.04142e+07	8.85755e+06	NA	1.88692e+07	NA	NA	8.2358e+06
P18480	YBR289W	S000000493	SNF5	NA	NA	NA	NA	NA	NA	NA	NA	NA	NA	NA	NA	NA	NA	NA	NA	8.18075e+06	7.65948e+06	9.42347e+06	7.05403e+06	NA	NA	NA	NA	NA	NA	NA	NA	NA	NA	NA	NA
P18496	YLR393W	S000004385	ATP10	NA	NA	NA	NA	NA	NA	NA	NA	NA	NA	NA	NA	NA	NA	NA	NA	1.37262e+07	1.0121e+07	1.06377e+07	NA	NA	NA	NA	NA	NA	NA	NA	NA	NA	NA	NA	NA
P18562	YHR128W	S000001170	FUR1	NA	NA	NA	NA	9.8049e+06	NA	1.01955e+07	1.2387e+07	NA	NA	NA	NA	NA	NA	NA	NA	NA	NA	NA	NA	NA	1.17398e+07	NA	1.32722e+07	NA	NA	NA	NA	NA	NA	NA	NA
P18759	YBR080C	S000000284	SEC18	3.0838e+07	3.31818e+07	2.88317e+07	3.0702e+07	3.87024e+07	2.75342e+07	3.30605e+07	3.82492e+07	2.60052e+07	2.52177e+07	2.4607e+07	NA	4.28498e+07	2.97324e+07	3.39009e+07	2.94787e+07	3.8906e+07	3.34389e+07	3.00553e+07	3.56535e+07	4.632e+07	4.13613e+07	5.2849e+07	3.83236e+07	2.1278e+07	2.78497e+07	3.40393e+07	2.51971e+07	3.25504e+07	2.83266e+07	2.46464e+07	3.22021e+07
P18961	YMR104C	S000004710	YPK2	4.13405e+07	5.84838e+07	7.32039e+07	6.0858e+07	1.83032e+07	2.18673e+07	1.97758e+07	1.59261e+07	8.31916e+07	2.32304e+07	2.34857e+07	3.75369e+07	2.35503e+07	3.99666e+07	5.64597e+07	1.91581e+07	2.37877e+07	3.04782e+07	2.27028e+07	2.17283e+07	1.63438e+07	1.86337e+07	1.60097e+07	3.52146e+07	2.94992e+07	3.00795e+07	2.97625e+07	6.09136e+07	3.76587e+07	5.38919e+07	3.03085e+07	2.45762e+07
P18963	YBR140C	S000000344	IRA1	3.36616e+07	4.42818e+07	3.94195e+07	3.63862e+07	7.69618e+07	5.84952e+07	5.85506e+07	5.44257e+07	4.93447e+07	5.12616e+07	5.69953e+07	5.30141e+07	NA	2.70593e+07	3.44228e+07	3.83069e+07	6.56972e+07	5.82728e+07	5.6218e+07	6.39163e+07	6.81742e+07	5.64369e+07	8.91092e+07	7.12207e+07	5.47359e+07	4.11074e+07	4.39619e+07	4.47124e+07	5.72779e+07	5.78118e+07	5.34556e+07	5.50011e+07
P19073	YLR229C	S000004219	CDC42	NA	NA	NA	NA	2.36027e+07	NA	2.56025e+07	2.60064e+07	NA	2.56619e+07	2.52446e+07	2.31634e+07	2.94507e+07	2.40188e+07	NA	1.75739e+07	3.59923e+07	2.61662e+07	2.5509e+07	2.85368e+07	3.17732e+07	2.6112e+07	2.28834e+07	NA	NA	NA	NA	NA	2.03805e+07	2.48773e+07	2.37139e+07	NA
P19097	YPL231W	S000006152	FAS2	4.89094e+07	5.9437e+07	4.42744e+07	5.91268e+07	1.02198e+08	8.7471e+07	9.05029e+07	7.79406e+07	1.82026e+07	4.1508e+07	7.11352e+07	7.07096e+07	1.17877e+08	6.58878e+07	1.04346e+08	8.45924e+07	7.22928e+07	7.64329e+07	7.17893e+07	8.03227e+07	1.27663e+08	1.25342e+08	1.03236e+08	1.41544e+08	4.40746e+07	6.37279e+07	5.842e+07	4.05529e+07	8.20831e+07	6.90364e+07	9.49711e+07	9.84304e+07
P19145	YKR039W	S000001747	GAP1	1.27136e+07	1.11067e+07	1.09596e+07	1.48239e+07	3.22954e+07	3.61324e+07	4.05194e+07	3.65289e+07	NA	NA	NA	NA	NA	NA	NA	4.62939e+07	NA	NA	NA	NA	3.42038e+07	NA	3.7186e+07	NA	NA	NA	NA	NA	3.38902e+07	2.56073e+07	2.80361e+07	4.59758e+07
P19146	YDL137W	S000002296	ARF2	2.19022e+07	2.37423e+07	1.9139e+07	2.62349e+07	3.95275e+07	3.466e+07	3.51809e+07	2.62009e+07	1.38434e+07	4.43327e+07	3.4511e+07	4.26468e+07	7.03118e+07	3.68152e+07	4.10217e+07	4.29582e+07	3.42867e+07	2.89692e+07	2.79616e+07	3.19253e+07	3.53754e+07	3.83452e+07	3.555e+07	3.58331e+07	2.90138e+07	5.81757e+07	4.83072e+07	3.76018e+07	4.03068e+07	1.94131e+07	3.96127e+07	4.65867e+07
P19158	YOL081W	S000005441	IRA2	2.04252e+07	1.93988e+07	2.31938e+07	1.72475e+07	2.58601e+07	2.79442e+07	2.70556e+07	3.13588e+07	1.82886e+07	2.31869e+07	2.0748e+07	2.28443e+07	1.53817e+07	1.03784e+07	2.1299e+07	1.22151e+07	4.07496e+07	3.1021e+07	3.94492e+07	3.55316e+07	2.97489e+07	3.32086e+07	4.22719e+07	2.55976e+07	2.13935e+07	2.46419e+07	2.42051e+07	1.75083e+07	2.63491e+07	2.7495e+07	2.74775e+07	2.85339e+07
P19262	YDR148C	S000002555	KGD2	4.10579e+07	4.25156e+07	3.62263e+07	4.28317e+07	4.1584e+07	5.21729e+07	4.24297e+07	5.12424e+07	2.07735e+07	5.59187e+07	7.67003e+07	6.14478e+07	4.02174e+07	4.05546e+07	3.73058e+07	4.06122e+07	6.41382e+07	5.19535e+07	4.72076e+07	5.47318e+07	NA	4.1712e+07	4.75159e+07	2.975e+07	3.4657e+07	3.96887e+07	3.75166e+07	3.43875e+07	3.39422e+07	3.35672e+07	3.71524e+07	4.50489e+07
P19263	YLR071C	S000004061	RGR1	NA	NA	NA	NA	NA	NA	NA	NA	NA	NA	NA	NA	NA	NA	NA	NA	NA	NA	4.75868e+06	4.59911e+06	8.98473e+06	NA	NA	NA	NA	NA	NA	NA	NA	NA	NA	NA
P19358	YDR502C	S000002910	SAM2	1.85644e+08	2.0379e+08	1.76843e+08	2.00736e+08	3.07701e+08	3.114e+08	3.10039e+08	3.02468e+08	1.48509e+08	1.77833e+08	1.61361e+08	1.85375e+08	4.32483e+08	3.08251e+08	3.48111e+08	3.53443e+08	1.99056e+08	1.99569e+08	2.34911e+08	2.32877e+08	3.3166e+08	3.35034e+08	4.19074e+08	4.31326e+08	1.19853e+08	1.74466e+08	1.78835e+08	1.68423e+08	3.24034e+08	2.03965e+08	2.8846e+08	3.53223e+08
P19414	YLR304C	S000004295	ACO1	1.01793e+08	1.12355e+08	9.85751e+07	1.01202e+08	1.3045e+08	7.3535e+07	7.75157e+07	7.16717e+07	6.17322e+07	1.02442e+08	1.03811e+08	1.09469e+08	1.57348e+08	8.52382e+07	1.0865e+08	9.29159e+07	1.24754e+08	1.17826e+08	1.15976e+08	1.21324e+08	8.75895e+07	6.75178e+07	6.37844e+07	9.81441e+07	7.76061e+07	1.04273e+08	9.66425e+07	8.51277e+07	8.46525e+07	7.02833e+07	9.36331e+07	1.14485e+08
P19454	YOR061W	S000005587	CKA2	6.29851e+06	9.89784e+06	3.99916e+06	9.80695e+06	NA	NA	NA	NA	6.20742e+06	3.62232e+06	3.1455e+06	1.75332e+06	NA	2.91317e+06	4.34914e+06	2.91463e+06	1.89276e+06	2.08923e+06	6.85548e+06	2.61659e+06	NA	NA	NA	NA	1.94994e+08	1.02562e+09	1.74188e+09	5.78548e+08	1.28373e+09	1.4637e+09	1.70907e+09	1.87871e+09
P19524	YOR326W	S000005853	MYO2	3.20072e+07	4.09329e+07	3.12534e+07	5.53668e+07	3.4305e+07	4.29002e+07	4.64652e+07	6.12981e+07	4.03362e+07	4.03461e+07	3.60225e+07	2.82705e+07	4.65325e+07	NA	2.19513e+07	2.30905e+07	6.5006e+07	NA	6.77056e+07	4.59546e+07	7.16592e+07	6.85356e+07	4.89958e+07	7.90614e+07	3.09293e+07	4.31993e+07	4.73602e+07	4.42029e+07	4.15283e+07	5.57867e+07	5.817e+07	4.70836e+07
P19657	YPL036W	S000005957	PMA2	2.23613e+07	3.23765e+07	NA	3.79835e+07	3.41445e+07	4.03453e+07	3.59288e+07	7.20721e+07	6.75306e+07	8.5786e+07	8.01919e+07	5.99741e+07	5.77895e+07	6.63069e+07	7.73255e+07	9.49997e+07	1.34523e+07	NA	NA	2.12502e+07	NA	NA	NA	1.68521e+07	4.40615e+07	3.00392e+07	3.59947e+07	2.27266e+07	5.08317e+07	4.29011e+07	1.71591e+07	5.13765e+07
P19659	YOL051W	S000005411	GAL11	NA	NA	NA	NA	1.56535e+07	1.33211e+07	1.11002e+07	1.44516e+07	NA	NA	NA	NA	NA	NA	NA	NA	1.37733e+07	1.27413e+07	1.3436e+07	1.27512e+07	1.33444e+07	NA	8.90557e+06	1.00567e+07	1.29971e+07	1.30645e+07	1.55934e+07	1.43418e+07	NA	1.27421e+07	1.44138e+07	1.26414e+07
P19812	YGR184C	S000003416	UBR1	NA	NA	NA	NA	NA	NA	NA	NA	NA	NA	NA	NA	NA	NA	NA	NA	4.58034e+06	6.89115e+06	6.44956e+06	NA	NA	NA	NA	NA	NA	NA	NA	NA	NA	NA	NA	NA
P19880	YML007W	S000004466	YAP1	4.28358e+07	3.98431e+07	3.36455e+07	2.51487e+07	1.21543e+07	2.19375e+07	1.94281e+07	2.5681e+07	1.70085e+07	4.47926e+07	5.28878e+07	4.04471e+07	NA	NA	NA	NA	3.07267e+07	3.83085e+07	2.9519e+07	2.76388e+07	9.19231e+06	1.14026e+07	NA	1.17001e+07	4.81815e+07	3.57383e+07	3.59282e+07	3.3561e+07	NA	NA	NA	NA
P19882	YLR259C	S000004249	HSP60	8.15543e+08	7.72426e+08	8.02123e+08	8.976e+08	1.42662e+08	1.32451e+08	1.18074e+08	1.36603e+08	1.83257e+08	3.21838e+08	3.69596e+08	3.86665e+08	2.32799e+08	1.48403e+08	1.21155e+08	1.56584e+08	4.78728e+08	5.89193e+08	5.3353e+08	4.5339e+08	1.83322e+08	1.67833e+08	1.56568e+08	1.6473e+08	3.3143e+08	5.16514e+08	6.29826e+08	4.53216e+08	1.55507e+08	1.19865e+08	1.74063e+08	2.12208e+08
P20049	YBR166C	S000000370	TYR1	2.41817e+07	2.2913e+07	3.20728e+07	3.30441e+07	3.40084e+07	2.66797e+07	3.02242e+07	3.04574e+07	2.30825e+07	NA	2.03238e+07	2.0575e+07	2.14758e+07	1.62202e+07	2.02238e+07	NA	3.03415e+07	2.69926e+07	2.85267e+07	3.05639e+07	3.34015e+07	2.70067e+07	3.61313e+07	2.97461e+07	1.90438e+07	1.5571e+07	2.54213e+07	2.65361e+07	2.77144e+07	2.38899e+07	2.22636e+07	2.37291e+07
P20081	YNL135C	S000005079	FPR1	3.14178e+07	4.5951e+07	2.37707e+07	4.62668e+07	8.55822e+07	5.16446e+07	5.06936e+07	5.50425e+07	2.41672e+07	9.62193e+07	1.08326e+08	1.26551e+08	1.45241e+08	8.23191e+07	8.23452e+07	7.63975e+07	4.24306e+07	4.4703e+07	2.17958e+07	4.51567e+07	6.23316e+07	6.86277e+07	4.52893e+07	6.1713e+07	4.21516e+07	6.08592e+07	6.14857e+07	3.54473e+07	4.21865e+07	2.84517e+07	6.93299e+07	9.07906e+07
P20084	YMR286W	S000004899	MRPL33	3.78271e+07	4.35544e+07	4.6655e+07	4.34369e+07	2.19705e+07	3.50719e+07	4.56874e+07	4.14818e+07	3.24515e+07	1.69395e+07	2.17739e+07	1.70092e+07	NA	NA	NA	NA	2.46405e+07	2.21991e+07	2.65334e+07	1.86856e+07	NA	NA	NA	NA	NA	NA	NA	NA	NA	2.70121e+07	2.14211e+07	1.97608e+07
P20107	YMR243C	S000004856	ZRC1	2.65239e+07	NA	2.52015e+07	2.14071e+07	2.48652e+07	2.68404e+07	3.01525e+07	2.83377e+07	NA	NA	NA	NA	NA	NA	NA	NA	3.42632e+07	2.63873e+07	3.46315e+07	3.07482e+07	NA	3.10727e+07	3.39287e+07	2.36337e+07	NA	NA	NA	NA	NA	NA	NA	NA
P20434	YBR154C	S000000358	RPB5	3.77972e+07	4.57943e+07	4.70555e+07	5.25242e+07	NA	NA	NA	NA	NA	NA	NA	NA	NA	NA	NA	NA	3.60127e+07	4.0609e+07	3.71204e+07	2.83961e+07	3.48354e+07	3.96216e+07	4.23284e+07	3.41047e+07	3.51462e+07	3.51044e+07	4.53455e+07	4.46556e+07	3.06197e+07	3.72964e+07	2.6977e+07	3.26533e+07
P20435	YPR187W	S000006391	RPO26	3.30249e+07	3.83258e+07	4.3479e+07	4.81173e+07	NA	NA	NA	NA	6.62838e+07	4.71007e+07	3.1539e+07	NA	3.11659e+07	5.79065e+07	6.42121e+07	5.82394e+07	4.6256e+07	4.78552e+07	6.10538e+07	NA	NA	6.85418e+07	5.73568e+07	5.69314e+07	6.8361e+07	5.06724e+07	4.03546e+07	8.35295e+07	5.52646e+07	6.59563e+07	4.3123e+07	4.6841e+07
P20436	YOR224C	S000005750	RPB8	1.48687e+07	1.8977e+07	2.30242e+07	1.95208e+07	2.10009e+07	1.4216e+07	1.74587e+07	2.10507e+07	2.24679e+07	1.66019e+07	2.58379e+07	1.56469e+07	2.40265e+07	1.98645e+07	2.67142e+07	1.73566e+07	2.30162e+07	2.28922e+07	2.35029e+07	2.15461e+07	2.48722e+07	2.98874e+07	2.78039e+07	1.86909e+07	1.53114e+07	2.09522e+07	2.26447e+07	2.08363e+07	NA	NA	NA	NA
P20447	YGL078C	S000003046	DBP3	5.44621e+08	6.10486e+08	6.91827e+08	6.43242e+08	4.2533e+08	4.60248e+08	4.54084e+08	4.1552e+08	8.60693e+08	2.95492e+08	3.06775e+08	3.62404e+08	6.27516e+08	6.96958e+08	6.17821e+08	4.50326e+08	2.80389e+08	2.73238e+08	2.38276e+08	2.26638e+08	3.83235e+08	3.65237e+08	3.9863e+08	6.14317e+08	4.11463e+08	2.96599e+08	3.36962e+08	5.92885e+08	6.13077e+08	7.43088e+08	5.87317e+08	5.14808e+08
P20448	YJL033W	S000003570	HCA4	9.05576e+06	8.67608e+06	1.70987e+07	1.34816e+07	1.65461e+07	1.19652e+07	1.48859e+07	1.58967e+07	7.36555e+06	3.34023e+06	3.35777e+06	7.17288e+06	4.1077e+06	NA	NA	4.59825e+06	5.63762e+07	5.42709e+07	5.43668e+07	3.78775e+07	7.98861e+07	9.29048e+07	9.24963e+07	5.87125e+07	4.32873e+07	5.47254e+07	4.92574e+07	3.38002e+07	6.78325e+07	7.63298e+07	8.37509e+07	9.15664e+07
P20459	YJR007W	S000003767	SUI2	1.942e+07	2.70807e+07	3.63614e+07	3.68139e+07	2.34929e+07	2.24745e+07	1.90425e+07	1.91179e+07	3.23655e+07	NA	2.66466e+07	2.97562e+07	3.44078e+07	3.86828e+07	4.55623e+07	3.15321e+07	2.0782e+07	2.00468e+07	2.19924e+07	1.98825e+07	1.44152e+07	2.15806e+07	1.62276e+07	3.68121e+07	1.02477e+07	2.53573e+07	2.03358e+07	2.14734e+07	3.62821e+07	NA	1.41421e+07	2.35503e+07
P20484	YKL021C	S000001504	MAK11	4.76389e+07	6.52374e+07	8.80007e+07	7.28645e+07	2.64824e+07	3.31743e+07	3.28435e+07	2.71896e+07	9.17682e+07	1.51358e+07	2.05213e+07	3.84124e+07	6.48392e+07	8.98295e+07	7.81835e+07	1.86294e+07	4.10492e+07	4.77007e+07	3.64923e+07	2.12304e+07	4.86519e+07	4.24722e+07	3.89633e+07	1.51491e+08	5.1229e+07	4.71748e+07	4.94673e+07	9.95334e+07	6.91488e+07	1.26755e+08	8.79914e+07	6.56121e+07
P20604	YDL047W	S000002205	SIT4	2.19562e+07	1.75471e+07	1.65994e+07	1.41596e+07	2.24632e+07	2.21598e+07	2.09412e+07	2.08809e+07	1.4891e+07	3.06685e+07	3.06605e+07	2.72225e+07	2.43837e+07	2.622e+07	2.82768e+07	3.44728e+07	1.63628e+07	1.88649e+07	1.64355e+07	1.81054e+07	1.86449e+07	2.334e+07	2.34542e+07	NA	1.65347e+07	1.93905e+07	2.14253e+07	NA	1.53425e+07	1.79264e+07	1.57671e+07	1.59542e+07
P20606	YPL218W	S000006139	SAR1	NA	NA	NA	NA	2.62844e+07	2.04219e+07	2.51017e+07	1.78057e+07	NA	NA	NA	NA	NA	NA	NA	NA	NA	1.80818e+07	NA	NA	NA	NA	NA	NA	NA	NA	NA	NA	NA	NA	NA	NA
P20795	YLR396C	S000004388	VPS33	1.18193e+07	1.39185e+07	1.47067e+07	1.21607e+07	1.08637e+07	1.28457e+07	1.46253e+07	1.37201e+07	9.20935e+06	NA	1.378e+07	1.66243e+07	NA	NA	8.06584e+06	NA	1.59209e+07	1.3792e+07	1.44636e+07	1.6922e+07	1.79403e+07	1.71939e+07	NA	1.36454e+07	NA	1.25836e+07	NA	NA	1.55578e+07	1.66816e+07	1.48765e+07	1.50124e+07
P20967	YIL125W	S000001387	KGD1	3.59556e+07	4.34217e+07	3.60059e+07	3.68672e+07	3.98325e+07	2.58849e+07	2.74673e+07	2.37938e+07	2.04657e+07	3.338e+07	3.3947e+07	3.36271e+07	4.29164e+07	2.28227e+07	2.91213e+07	1.95448e+07	4.31369e+07	3.92947e+07	4.11305e+07	3.54191e+07	NA	2.20243e+07	2.20225e+07	2.15565e+07	3.45536e+07	3.56317e+07	3.6396e+07	3.06717e+07	2.93665e+07	2.07676e+07	3.22409e+07	2.99961e+07
P21147	YGL055W	S000003023	OLE1	1.52381e+08	1.02841e+08	1.01785e+08	1.03035e+08	1.09097e+08	1.34789e+08	1.33515e+08	1.39098e+08	9.4215e+07	8.99089e+07	8.04715e+07	8.89364e+07	8.35343e+07	9.08124e+07	7.58464e+07	8.87923e+07	8.76305e+07	9.19445e+07	9.48916e+07	9.77854e+07	1.41313e+08	1.33203e+08	1.4534e+08	1.29566e+08	1.21064e+08	1.01445e+08	9.797e+07	8.69971e+07	7.66002e+07	1.04371e+08	1.28563e+08	9.15579e+07
P21192	YLR131C	S000004121	ACE2	NA	NA	NA	NA	NA	NA	NA	NA	NA	NA	NA	NA	NA	NA	NA	NA	NA	7.81694e+06	9.0763e+06	1.12939e+07	NA	NA	NA	NA	NA	NA	NA	NA	NA	NA	NA	NA
P21242	YOR362C	S000005889	PRE10	1.24521e+07	1.3611e+07	1.10803e+07	1.27407e+07	9.79458e+06	1.00271e+07	8.56808e+06	1.12816e+07	8.86207e+06	NA	NA	9.87018e+06	NA	NA	NA	NA	1.00764e+07	1.08599e+07	9.19658e+06	1.20053e+07	1.14054e+07	1.29427e+07	NA	1.00362e+07	NA	7.57852e+06	NA	NA	7.75135e+06	1.06801e+07	8.6344e+06	9.39821e+06
P21243	YGL011C	S000002979	SCL1	1.03433e+07	NA	7.63703e+06	NA	9.66129e+06	7.23379e+06	9.15675e+06	7.81408e+06	NA	NA	NA	NA	NA	NA	NA	NA	8.64995e+06	NA	8.16735e+06	1.13428e+07	8.48924e+06	NA	NA	NA	NA	NA	NA	NA	NA	NA	NA	NA
P21268	YJL157C	S000003693	FAR1	2.70044e+07	2.98771e+07	3.42003e+07	2.53844e+07	3.77e+07	3.8465e+07	3.63734e+07	4.06858e+07	NA	NA	NA	NA	NA	NA	NA	NA	8.02431e+06	9.06927e+06	8.19481e+06	1.17032e+07	9.31441e+06	9.51979e+06	1.02804e+07	1.23352e+07	7.34582e+06	8.43158e+06	9.34469e+06	8.83121e+06	NA	6.72462e+06	NA	6.60122e+06
P21304	YLR196W	S000004186	PWP1	4.75675e+07	3.20902e+07	3.93246e+07	3.67072e+07	2.13763e+07	1.61685e+07	2.40952e+07	2.46752e+07	1.46594e+07	2.71836e+07	1.97126e+07	2.52008e+07	NA	NA	NA	NA	5.35214e+07	5.81077e+07	6.91936e+07	5.75662e+07	3.54145e+07	3.21133e+07	2.34773e+07	2.59161e+07	3.969e+07	4.74807e+07	5.04788e+07	5.59067e+07	1.93478e+07	2.82333e+07	3.48708e+07	3.04952e+07
P21339	YOR188W	S000005714	MSB1	NA	NA	NA	NA	7.90615e+06	NA	8.02048e+06	NA	NA	NA	NA	NA	NA	NA	NA	NA	6.41788e+06	NA	5.90712e+06	NA	8.79464e+06	NA	6.89876e+06	9.33742e+06	NA	7.08387e+06	NA	NA	9.73306e+06	NA	NA	1.04792e+07
P21373	YJR049C	S000003810	UTR1	1.51436e+07	NA	NA	1.27999e+07	NA	NA	NA	NA	NA	NA	NA	NA	NA	NA	NA	NA	NA	NA	NA	NA	NA	NA	NA	NA	1.77897e+07	1.11417e+07	1.17969e+07	1.36708e+07	1.68732e+07	NA	NA	NA
P21560	YPL215W	S000006136	CBP3	1.02951e+08	1.0091e+08	1.17176e+08	1.26427e+08	2.84554e+07	3.49632e+07	2.77366e+07	3.29338e+07	9.12288e+07	4.96119e+07	4.93727e+07	5.52083e+07	1.73159e+07	2.54324e+07	2.02468e+07	1.17511e+07	1.00345e+08	9.20344e+07	8.65243e+07	9.51374e+07	3.16847e+07	3.14451e+07	3.3226e+07	3.13934e+07	5.48375e+07	6.18684e+07	6.61086e+07	8.84587e+07	2.29499e+07	2.63528e+07	2.72048e+07	2.20711e+07
P21576	YKR001C	S000001709	VPS1	1.08999e+07	1.083e+07	6.82598e+06	1.20541e+07	1.53456e+07	1.36531e+07	1.18975e+07	1.03185e+07	NA	NA	NA	NA	2.17462e+07	8.6522e+06	1.94817e+07	1.78038e+07	2.55168e+07	2.9057e+07	3.03116e+07	2.9043e+07	2.37417e+07	2.3282e+07	1.7276e+07	1.89175e+07	1.37098e+07	1.35204e+07	1.82151e+07	1.44664e+07	NA	NA	1.59928e+07	1.54615e+07
P21592	YPL172C	S000006093	COX10	NA	NA	NA	NA	8.91518e+06	1.5595e+07	1.90532e+07	1.97584e+07	NA	NA	NA	NA	NA	NA	NA	NA	NA	NA	NA	NA	NA	NA	NA	NA	NA	NA	NA	NA	NA	NA	NA	NA
P21771	YDR337W	S000002745	MRPS28	6.60152e+07	6.29003e+07	6.67715e+07	4.83646e+07	5.23557e+07	4.32091e+07	5.25912e+07	4.05102e+07	8.34799e+07	NA	2.67354e+07	3.50274e+07	6.91939e+07	9.75606e+07	9.31402e+07	4.89963e+07	3.34853e+07	3.99518e+07	2.93748e+07	2.87701e+07	3.72794e+07	2.81931e+07	3.08925e+07	5.11883e+07	4.92399e+07	2.89233e+07	2.62301e+07	5.41998e+07	6.00331e+07	7.89558e+07	5.10096e+07	4.70091e+07
P21801	YLL041C	S000003964	SDH2	9.95938e+07	1.05205e+08	9.00985e+07	9.77204e+07	1.13574e+08	1.0287e+08	9.98818e+07	1.09817e+08	6.6615e+07	9.60524e+07	9.48268e+07	9.17965e+07	1.3952e+08	1.43959e+08	1.158e+08	1.74255e+08	7.07894e+07	6.86195e+07	7.25179e+07	6.65538e+07	9.14304e+07	1.08461e+08	9.72187e+07	1.04495e+08	7.16936e+07	9.05221e+07	9.12056e+07	7.97898e+07	9.78235e+07	1.10042e+08	1.21853e+08	1.21423e+08
P21825	YPL094C	S000006015	SEC62	1.26817e+08	1.52379e+08	1.72626e+08	1.49073e+08	1.3275e+08	1.29573e+08	1.64464e+08	1.31242e+08	1.626e+08	1.65741e+08	1.54304e+08	1.48651e+08	1.10341e+08	1.18305e+08	1.26844e+08	1.21493e+08	1.25567e+08	1.4101e+08	1.66289e+08	1.6921e+08	9.90762e+07	1.19043e+08	1.27902e+08	9.66903e+07	1.86655e+08	1.61053e+08	1.39051e+08	1.32312e+08	1.16352e+08	1.09519e+08	1.02377e+08	1.05068e+08
P21954	YDL066W	S000002224	IDP1	NA	1.13758e+07	1.18556e+07	1.12035e+07	1.25269e+07	1.18449e+07	1.33825e+07	1.13821e+07	NA	NA	NA	NA	NA	NA	NA	NA	NA	NA	NA	NA	NA	NA	NA	NA	NA	NA	NA	NA	NA	NA	NA	NA
P21965	YNL307C	S000005251	MCK1	6.22896e+06	5.88153e+06	NA	NA	NA	NA	1.25136e+07	1.26963e+07	NA	NA	NA	NA	NA	NA	NA	NA	1.03988e+07	1.06176e+07	NA	1.16574e+07	NA	NA	NA	1.32595e+07	NA	NA	NA	NA	NA	NA	NA	NA
P22137	YGL206C	S000003174	CHC1	NA	NA	NA	NA	1.90476e+07	1.49166e+07	1.54506e+07	1.52097e+07	NA	1.641e+07	1.35788e+07	1.65613e+07	2.91248e+07	1.33433e+07	2.149e+07	1.64401e+07	2.03101e+07	1.45285e+07	1.23924e+07	1.20897e+07	2.60592e+07	2.06817e+07	1.81777e+07	2.558e+07	1.15669e+07	1.33936e+07	1.51287e+07	1.24974e+07	1.82936e+07	1.30313e+07	1.56006e+07	1.39057e+07
P22138	YPR010C	S000006214	RPA135	9.98543e+07	1.04043e+08	1.23003e+08	1.16855e+08	1.04957e+08	1.09702e+08	1.13841e+08	1.21365e+08	1.28907e+08	1.10472e+08	1.05096e+08	1.1073e+08	1.34071e+08	1.48752e+08	1.31604e+08	1.38202e+08	1.17018e+08	1.16651e+08	1.21969e+08	1.03094e+08	1.15648e+08	1.17822e+08	1.08034e+08	1.20948e+08	1.04666e+08	9.20797e+07	1.18426e+08	1.35263e+08	1.33587e+08	1.75398e+08	1.12855e+08	1.12346e+08
P22141	YER012W	S000000814	PRE1	1.28341e+07	1.40107e+07	1.20483e+07	1.28959e+07	NA	NA	NA	NA	NA	1.7826e+07	2.77452e+07	NA	NA	NA	NA	NA	2.05091e+07	1.70237e+07	2.13077e+07	1.79012e+07	NA	1.84868e+07	1.26802e+07	1.80069e+07	2.51911e+07	1.74033e+07	1.4453e+07	NA	NA	NA	NA	NA
P22146	YMR307W	S000004924	GAS1	NA	NA	NA	NA	2.51984e+07	3.59062e+07	3.32378e+07	3.03359e+07	NA	2.74229e+07	NA	NA	3.59262e+07	2.35923e+07	NA	NA	NA	NA	NA	NA	NA	NA	NA	NA	NA	4.22736e+07	NA	2.54693e+07	NA	NA	NA	NA
P22147	YGL173C	S000003141	XRN1	3.31677e+07	3.00673e+07	3.40087e+07	3.63261e+07	2.92458e+07	3.11188e+07	3.51093e+07	3.90063e+07	2.4603e+07	2.67923e+07	2.67514e+07	2.46314e+07	2.58911e+07	2.59719e+07	2.42519e+07	3.48573e+07	4.09754e+07	3.26685e+07	3.48644e+07	2.93534e+07	4.5781e+07	4.87631e+07	4.41445e+07	3.65649e+07	2.71448e+07	2.56743e+07	3.11826e+07	2.85102e+07	2.89778e+07	2.78518e+07	3.10224e+07	2.66194e+07
P22202	YER103W	S000000905	SSA4	1.44336e+08	1.50697e+08	1.4469e+08	1.44942e+08	5.07094e+07	6.39447e+07	6.78598e+07	1.0921e+08	7.15712e+07	7.24065e+07	9.89645e+07	8.52482e+07	NA	1.52362e+07	1.41645e+07	NA	1.45202e+08	1.50184e+08	1.63992e+08	1.74314e+08	5.66927e+07	5.45316e+07	5.24427e+07	8.40795e+07	1.05971e+08	9.01438e+07	1.03806e+08	1.13797e+08	1.76722e+07	NA	NA	1.91574e+07
P22203	YOR332W	S000005859	VMA4	NA	1.66659e+07	NA	1.4723e+07	3.87775e+07	3.2389e+07	3.12297e+07	2.16836e+07	NA	3.80741e+07	4.16348e+07	3.81991e+07	5.68845e+07	NA	1.69546e+07	NA	4.67664e+07	6.20409e+07	NA	5.41329e+07	2.77358e+07	2.94033e+07	NA	NA	NA	2.2381e+07	3.83566e+07	NA	2.67297e+07	2.37658e+07	3.77856e+07	5.05177e+07
P22204	YGR092W	S000003324	DBF2	1.22891e+07	9.42995e+06	9.90638e+06	9.2266e+06	NA	NA	NA	NA	NA	NA	NA	NA	NA	NA	NA	NA	NA	NA	NA	NA	NA	NA	NA	NA	NA	NA	NA	NA	NA	NA	NA	NA
P22211	YNL183C	S000005127	NPR1	3.38015e+07	2.87864e+07	3.27973e+07	2.79399e+07	3.6568e+07	4.95882e+07	4.91776e+07	4.031e+07	1.93341e+07	1.44301e+07	1.82389e+07	1.39071e+07	1.55734e+07	NA	1.48795e+07	1.86565e+07	7.25774e+07	7.23336e+07	8.25217e+07	7.28258e+07	7.30859e+07	6.30402e+07	6.73129e+07	4.78888e+07	3.4835e+07	4.59111e+07	4.39608e+07	3.34692e+07	3.08452e+07	3.49279e+07	3.32867e+07	3.11986e+07
P22217	YLR043C	S000004033	TRX1	7.56533e+07	6.46147e+07	6.65041e+07	6.07319e+07	9.29382e+07	9.89723e+07	1.01131e+08	7.98714e+07	9.56387e+07	1.08692e+08	1.35439e+08	1.48938e+08	1.13943e+08	1.25674e+08	1.43576e+08	1.56271e+08	4.13178e+07	5.55237e+07	4.33738e+07	4.99536e+07	7.14144e+07	8.03582e+07	8.76753e+07	6.49324e+07	7.42315e+07	5.96025e+07	6.49859e+07	6.56773e+07	7.7289e+07	7.80063e+07	7.03564e+07	1.02797e+08
P22276	YOR207C	S000005733	RET1	2.42212e+07	2.09402e+07	2.66793e+07	2.63057e+07	3.36216e+07	3.51518e+07	3.63453e+07	3.52917e+07	NA	NA	NA	NA	NA	NA	2.45369e+07	NA	2.74011e+07	2.22943e+07	2.73292e+07	3.12993e+07	3.02961e+07	2.69488e+07	2.82972e+07	1.86049e+07	1.86208e+07	2.20338e+07	2.80868e+07	2.15621e+07	2.48521e+07	2.26984e+07	3.2294e+07	3.83978e+07
P22336	YAR007C	S000000065	RFA1	5.41853e+06	5.36473e+06	6.9912e+06	7.8733e+06	672987	NA	1.20186e+06	1.16801e+06	NA	NA	NA	NA	NA	NA	NA	NA	3.58019e+08	3.39986e+08	4.14969e+08	3.86264e+08	4.38544e+07	5.0507e+07	4.03971e+07	1.62551e+07	2.56317e+07	2.26064e+07	3.21348e+07	1.58303e+07	NA	NA	NA	NA
P22353	YJL063C	S000003599	MRPL8	6.42643e+07	8.2623e+07	8.20532e+07	8.63122e+07	4.67577e+07	6.1562e+07	5.33885e+07	5.80095e+07	1.33744e+08	3.26261e+07	3.98437e+07	6.09377e+07	5.17932e+07	9.34581e+07	8.46843e+07	5.0755e+07	3.54894e+07	4.76288e+07	5.79421e+07	3.62035e+07	3.51471e+07	4.10976e+07	3.83768e+07	7.16027e+07	7.53337e+07	6.0012e+07	5.36058e+07	9.5347e+07	7.99564e+07	6.75589e+07	4.66241e+07	5.98708e+07
P22354	YKR085C	S000001793	MRPL20	6.42016e+07	6.23651e+07	6.20699e+07	5.65839e+07	7.5414e+07	9.431e+07	8.81926e+07	9.82132e+07	5.40663e+07	6.81019e+07	4.43262e+07	6.23427e+07	1.61949e+08	1.28566e+08	1.15873e+08	1.16518e+08	5.41174e+07	4.89409e+07	5.29076e+07	5.22203e+07	8.52699e+07	5.92338e+07	6.747e+07	5.86422e+07	7.2343e+07	4.7519e+07	4.04523e+07	5.84072e+07	5.24308e+07	9.69662e+07	1.06145e+08	NA
P22470	YDR143C	S000002550	SAN1	NA	1.23867e+07	1.17895e+07	1.45116e+07	2.39847e+07	2.56606e+07	2.42173e+07	2.35841e+07	NA	NA	NA	NA	NA	NA	NA	NA	NA	NA	NA	NA	NA	NA	NA	NA	NA	NA	NA	NA	NA	NA	NA	NA
P22579	YOL004W	S000005364	SIN3	NA	6.91215e+06	1.10861e+07	NA	8.93442e+06	NA	1.09414e+07	8.59838e+06	NA	NA	NA	NA	NA	NA	NA	NA	NA	NA	NA	NA	NA	NA	NA	NA	NA	NA	NA	NA	NA	NA	NA	NA
P22768	YOL058W	S000005419	ARG1	NA	NA	NA	NA	2.95123e+07	3.45561e+07	2.33348e+07	3.46968e+07	2.88057e+07	3.04821e+07	3.75085e+07	NA	6.37656e+07	4.52779e+07	4.57429e+07	NA	NA	3.57827e+07	2.94539e+07	3.73618e+07	4.32023e+07	3.14316e+07	3.91518e+07	4.73642e+07	3.06154e+07	2.4824e+07	2.65472e+07	NA	3.18758e+07	4.51343e+07	4.52381e+07	7.08425e+07
P22803	YGR209C	S000003441	TRX2	2.1606e+09	1.73241e+09	1.94198e+09	1.75957e+09	1.51701e+09	1.5926e+09	1.56502e+09	1.47495e+09	2.43274e+09	2.50489e+09	2.51105e+09	3.2083e+09	2.49759e+09	2.50418e+09	2.27603e+09	2.33382e+09	1.12887e+09	1.19466e+09	8.7929e+08	1.09449e+09	1.30131e+09	1.1353e+09	1.16098e+09	1.52136e+09	1.75633e+09	1.37176e+09	1.21483e+09	1.21375e+09	1.85018e+09	2.84548e+09	1.57701e+09	1.82007e+09
P22855	YGL156W	S000003124	AMS1	1.09366e+07	1.26289e+07	1.29625e+07	1.65841e+07	NA	NA	NA	NA	NA	NA	NA	NA	NA	NA	NA	NA	1.3386e+07	1.60946e+07	1.2559e+07	1.50554e+07	NA	NA	NA	NA	NA	NA	NA	NA	NA	NA	NA	NA
P22936	YKL114C	S000001597	APN1	3.02852e+07	4.08714e+07	5.11017e+07	4.19298e+07	NA	NA	NA	NA	5.13518e+07	NA	NA	NA	4.04767e+07	6.91743e+07	5.39994e+07	NA	NA	NA	NA	NA	NA	NA	NA	5.07535e+07	2.50019e+07	3.00734e+07	2.70368e+07	6.43174e+07	4.6755e+07	6.74379e+07	3.55663e+07	2.66535e+07
P22943	YFL014W	S000001880	HSP12	4.7118e+07	1.58462e+08	4.36477e+07	1.95392e+08	7.40389e+07	9.22651e+07	8.99857e+07	1.00936e+08	3.64569e+07	2.78411e+08	4.85074e+08	3.0486e+08	2.87908e+08	1.26962e+08	1.08295e+08	9.86091e+07	8.67274e+07	2.7655e+08	1.22375e+08	1.1771e+08	9.19354e+07	9.80889e+07	1.00994e+08	2.22756e+08	6.66103e+07	1.28975e+08	2.2207e+08	1.10856e+08	9.11569e+07	5.72715e+07	1.08801e+08	2.26458e+08
P23180	YHL021C	S000001013	AIM17	1.04176e+08	1.18322e+08	8.3922e+07	1.43283e+08	NA	NA	NA	NA	7.25376e+07	8.87831e+07	9.12276e+07	8.19885e+07	NA	NA	NA	NA	7.98632e+07	6.75497e+07	7.32143e+07	7.33841e+07	NA	NA	NA	NA	6.60289e+07	7.78339e+07	8.32998e+07	9.40329e+07	NA	NA	NA	NA
P23248	YML063W	S000004528	RPS1B	6.09255e+09	5.00206e+09	4.57187e+09	5.03712e+09	4.21106e+09	4.29454e+09	4.43128e+09	3.47451e+09	5.49868e+09	4.15525e+09	4.80208e+09	5.29761e+09	2.80886e+09	3.09655e+09	3.54854e+09	3.52899e+09	5.79e+09	5.7221e+09	6.3782e+09	6.67413e+09	3.45906e+09	3.48833e+09	3.75285e+09	3.07261e+09	4.2623e+09	5.51369e+09	5.56829e+09	4.716e+09	3.2532e+09	2.34438e+09	2.71864e+09	3.31141e+09
P23254	YPR074C	S000006278	TKL1	NA	NA	NA	NA	1.31464e+07	NA	NA	1.54014e+07	NA	NA	NA	NA	NA	NA	NA	NA	1.09517e+07	1.24313e+07	1.37928e+07	1.50981e+07	2.2855e+07	1.93071e+07	2.06641e+07	1.75966e+07	NA	NA	NA	NA	1.10719e+07	NA	1.14387e+07	2.24138e+07
P23255	YCR042C	S000000638	TAF2	8.82376e+06	8.2302e+06	9.77605e+06	1.07942e+07	NA	NA	NA	1.02018e+07	NA	NA	NA	NA	NA	NA	NA	NA	9.96725e+06	7.21918e+06	NA	9.80614e+06	NA	NA	NA	NA	NA	NA	NA	NA	NA	NA	NA	NA
P23291	YHR135C	S000001177	YCK1	NA	NA	NA	NA	1.31079e+07	1.39139e+07	1.24545e+07	1.08328e+07	NA	NA	NA	NA	NA	NA	NA	NA	NA	NA	NA	NA	NA	NA	NA	1.55692e+07	NA	NA	NA	NA	NA	NA	NA	NA
P23292	YNL154C	S000005098	YCK2	NA	NA	NA	NA	NA	NA	NA	NA	2.84246e+07	NA	NA	NA	NA	NA	NA	NA	2.31735e+07	2.19155e+07	1.94714e+07	1.88314e+07	2.09953e+07	NA	NA	2.0899e+07	1.97425e+07	2.15378e+07	2.59578e+07	2.12779e+07	NA	NA	NA	NA
P23301	YEL034W	S000000760	HYP2	1.38509e+08	1.95958e+08	1.4563e+08	1.66753e+08	1.48303e+08	1.09904e+08	1.03011e+08	8.66584e+07	2.92738e+08	1.10111e+08	1.99856e+08	2.12715e+08	2.55874e+08	2.15727e+08	2.41444e+08	2.4774e+08	4.77701e+07	7.58097e+07	4.29839e+07	5.34245e+07	1.15144e+08	1.04427e+08	4.66351e+07	3.15419e+08	1.19228e+08	6.42421e+07	1.70487e+08	1.70776e+08	8.13524e+07	1.05069e+08	1.14694e+08	1.38631e+08
P23337	YFR015C	S000001911	GSY1	2.40148e+07	2.73892e+07	2.17697e+07	2.38656e+07	4.68525e+07	3.52961e+07	4.52718e+07	4.46879e+07	2.14477e+07	1.8387e+07	2.10852e+07	1.92266e+07	2.66811e+07	3.00744e+07	3.5881e+07	2.99311e+07	2.05391e+07	1.70279e+07	2.01775e+07	2.15742e+07	3.4822e+07	2.59351e+07	3.19377e+07	2.61877e+07	NA	1.83159e+07	1.74116e+07	1.45133e+07	2.5947e+07	2.02498e+07	2.37057e+07	2.73654e+07
P23369	YGR076C	S000003308	MRPL25	1.21675e+08	1.39819e+08	1.26348e+08	1.3922e+08	7.22152e+07	5.93074e+07	6.56521e+07	6.40962e+07	1.76143e+08	1.09517e+08	1.10471e+08	1.71502e+08	4.32604e+07	7.08328e+07	6.68874e+07	5.01855e+07	8.6721e+07	1.04058e+08	1.10774e+08	7.64706e+07	4.41136e+07	4.74319e+07	4.58371e+07	3.62962e+07	1.53515e+08	1.47298e+08	1.15848e+08	2.22939e+08	6.77692e+07	5.94862e+07	6.32572e+07	6.66124e+07
P23493	YKL093W	S000001576	MBR1	NA	NA	NA	NA	NA	NA	NA	NA	NA	NA	NA	NA	1.62252e+07	NA	1.59995e+07	1.29414e+07	NA	NA	NA	NA	NA	NA	NA	NA	NA	NA	NA	NA	NA	NA	NA	NA
P23542	YLR027C	S000004017	AAT2	NA	NA	NA	NA	2.04912e+07	1.05044e+07	9.96687e+06	9.97408e+06	NA	NA	NA	NA	1.68265e+07	NA	1.75736e+07	NA	1.6167e+07	1.45486e+07	1.50426e+07	2.04023e+07	NA	NA	NA	NA	NA	NA	NA	NA	NA	NA	NA	NA
P23615	YGR116W	S000003348	SPT6	NA	NA	NA	NA	NA	NA	NA	NA	NA	NA	NA	NA	NA	NA	NA	NA	1.23641e+07	1.09615e+07	1.18935e+07	NA	NA	NA	NA	NA	NA	NA	NA	NA	NA	NA	NA	NA
P23639	YML092C	S000004557	PRE8	NA	NA	NA	NA	NA	NA	NA	NA	NA	NA	NA	NA	NA	NA	NA	NA	1.57871e+07	1.40047e+07	1.51558e+07	1.47856e+07	NA	NA	NA	NA	NA	NA	NA	NA	NA	NA	NA	NA
P23641	YJR077C	S000003838	MIR1	5.24469e+08	5.06251e+08	4.90173e+08	4.45211e+08	8.7756e+08	9.61268e+08	9.02501e+08	9.36285e+08	5.05017e+08	7.02588e+08	5.96187e+08	6.34036e+08	7.10746e+08	8.61831e+08	8.1412e+08	8.74401e+08	5.26996e+08	4.81896e+08	5.7737e+08	6.00058e+08	8.14054e+08	7.29771e+08	8.5323e+08	6.59876e+08	5.08126e+08	4.94026e+08	5.42212e+08	4.98898e+08	6.80172e+08	6.04614e+08	7.20048e+08	6.30048e+08
P23642	YML115C	S000004583	VAN1	1.26711e+07	1.12662e+07	1.0651e+07	8.37664e+06	1.25438e+07	1.1461e+07	1.02158e+07	NA	NA	NA	NA	NA	NA	NA	NA	NA	1.14963e+07	1.1571e+07	1.13711e+07	1.50137e+07	NA	1.33151e+07	1.241e+07	NA	NA	NA	NA	1.05821e+07	NA	NA	NA	NA
P23643	YDR495C	S000002903	VPS3	NA	NA	NA	NA	1.42146e+07	1.24156e+07	1.00792e+07	1.00481e+07	NA	NA	NA	NA	NA	NA	NA	NA	NA	NA	NA	NA	NA	NA	NA	NA	NA	NA	1.54853e+07	1.25881e+07	1.71589e+07	1.64375e+07	1.75401e+07	1.51667e+07
P23644	YMR203W	S000004816	TOM40	5.81057e+07	5.12977e+07	5.82049e+07	6.01616e+07	4.29816e+07	4.57698e+07	3.61031e+07	3.7901e+07	3.99933e+07	3.37148e+07	4.93812e+07	2.9567e+07	NA	3.86174e+07	3.74676e+07	NA	4.18421e+07	3.56578e+07	3.80979e+07	4.00931e+07	3.8448e+07	5.56415e+07	4.89937e+07	4.91571e+07	2.70572e+07	NA	3.36848e+07	2.23856e+07	NA	NA	1.94795e+07	NA
P24000	YGR148C	S000003380	RPL24B	2.48136e+08	2.4883e+08	3.10244e+08	2.15235e+08	1.58271e+08	1.74234e+08	1.78491e+08	1.61918e+08	2.56691e+08	1.96296e+08	1.44696e+08	2.72522e+08	1.49398e+08	1.49132e+08	1.30007e+08	1.28442e+08	2.01838e+08	1.92035e+08	2.16516e+08	2.13502e+08	1.77726e+08	1.44767e+08	9.92192e+07	1.64134e+08	2.6037e+08	1.77625e+08	1.62015e+08	1.88094e+08	1.00201e+08	1.26324e+08	1.25356e+08	1.02034e+08
P24279	YEL032W	S000000758	MCM3	NA	5.69318e+06	5.23025e+06	5.9795e+06	NA	NA	NA	NA	NA	NA	NA	NA	NA	NA	NA	NA	NA	NA	NA	NA	NA	NA	NA	NA	NA	NA	NA	NA	NA	NA	NA	NA
P24583	YBL105C	S000000201	PKC1	8.40422e+06	NA	6.80452e+06	5.23128e+06	6.53848e+06	6.59886e+06	6.84119e+06	7.81892e+06	NA	NA	NA	NA	NA	NA	NA	NA	NA	NA	NA	NA	NA	NA	NA	NA	NA	NA	NA	NA	NA	NA	NA	NA
P24783	YNL112W	S000005056	DBP2	4.04723e+07	2.8797e+07	3.29813e+07	2.842e+07	1.87988e+07	2.41075e+07	2.09761e+07	1.87052e+07	4.45947e+07	3.10552e+07	2.82705e+07	3.38385e+07	2.27845e+07	1.33391e+07	1.33535e+07	1.43009e+07	2.03572e+07	1.81718e+07	2.21441e+07	2.76211e+07	2.15487e+07	1.72653e+07	1.57866e+07	1.60265e+07	1.74478e+07	2.00275e+07	1.95125e+07	1.7606e+07	NA	1.3869e+07	1.10118e+07	1.159e+07
P24814	YJR090C	S000003850	GRR1	9.5709e+06	5.48408e+06	5.8387e+06	NA	NA	NA	NA	NA	NA	NA	NA	NA	NA	NA	NA	NA	NA	NA	NA	NA	NA	NA	NA	NA	NA	NA	NA	NA	NA	NA	NA	NA
P25037	YDL122W	S000002280	UBP1	NA	NA	NA	NA	NA	7.80626e+06	6.52869e+06	7.32458e+06	NA	NA	NA	NA	NA	NA	NA	NA	NA	NA	NA	NA	NA	NA	NA	NA	NA	NA	NA	NA	NA	NA	NA	NA
P25039	YLR069C	S000004059	MEF1	3.75753e+07	3.6525e+07	3.11346e+07	3.33642e+07	NA	NA	NA	NA	NA	NA	NA	NA	NA	NA	NA	NA	NA	NA	NA	NA	NA	NA	NA	NA	NA	NA	NA	NA	NA	NA	NA	NA
P25045	YMR296C	S000004911	LCB1	NA	NA	NA	NA	2.54133e+07	3.48458e+07	3.65342e+07	2.92448e+07	NA	3.07371e+07	2.56716e+07	2.95401e+07	2.17584e+07	2.93048e+07	3.41503e+07	3.05529e+07	3.14854e+07	2.52995e+07	3.15016e+07	3.19868e+07	3.75633e+07	3.12486e+07	4.16707e+07	2.73006e+07	2.25152e+07	1.55348e+07	1.57358e+07	1.47965e+07	2.19234e+07	3.07085e+07	3.56092e+07	2.77091e+07
P25087	YML008C	S000004467	ERG6	1.50085e+07	1.77873e+07	1.03108e+07	1.38802e+07	2.05344e+07	1.49387e+07	1.39889e+07	1.68806e+07	NA	NA	1.65338e+07	1.78068e+07	1.96082e+07	1.26687e+07	NA	1.21043e+07	NA	NA	NA	NA	1.3474e+07	1.45418e+07	1.0973e+07	NA	1.6572e+07	2.4982e+07	2.25574e+07	NA	NA	1.49764e+07	1.64942e+07	1.64129e+07
P25293	YKR048C	S000001756	NAP1	2.54435e+07	3.54593e+07	3.44371e+07	3.02985e+07	3.6598e+07	3.95091e+07	3.93037e+07	3.8122e+07	NA	3.63651e+07	3.19188e+07	3.3041e+07	3.90278e+07	3.76419e+07	3.34489e+07	3.59692e+07	NA	NA	NA	NA	3.56326e+07	2.95853e+07	2.43822e+07	4.96446e+07	3.00452e+07	3.66661e+07	3.53429e+07	2.72749e+07	3.35371e+07	2.73556e+07	3.60483e+07	3.86042e+07
P25294	YNL007C	S000004952	SIS1	7.68929e+07	9.33328e+07	8.80783e+07	7.49642e+07	1.08618e+08	2.14968e+08	1.60154e+08	1.72222e+08	2.79165e+07	4.34916e+07	4.51112e+07	4.31569e+07	4.05302e+07	2.72451e+07	3.04198e+07	2.4658e+07	2.93999e+07	4.07074e+07	3.75413e+07	3.45826e+07	3.59638e+07	3.72881e+07	3.24918e+07	4.61233e+07	4.29873e+07	4.88693e+07	4.18141e+07	4.93783e+07	3.78516e+07	2.38796e+07	3.62465e+07	3.1803e+07
P25302	YER111C	S000000913	SWI4	2.49583e+07	2.21702e+07	3.07359e+07	2.3083e+07	1.65161e+07	1.95231e+07	1.77503e+07	2.26865e+07	2.57189e+07	4.32106e+07	3.82189e+07	2.5748e+07	2.30781e+07	2.96775e+07	2.97131e+07	3.02896e+07	1.80149e+07	2.18552e+07	1.92343e+07	1.51512e+07	1.35419e+07	1.59444e+07	1.69345e+07	1.21906e+07	2.86942e+07	2.58765e+07	2.733e+07	3.20944e+07	2.41857e+07	7.38813e+06	2.13669e+07	2.24649e+07
P25303	YMR214W	S000004827	SCJ1	1.74251e+07	2.28611e+07	1.81635e+07	1.99669e+07	NA	1.39071e+07	2.01904e+07	1.424e+07	1.96722e+07	NA	2.16615e+07	1.69387e+07	NA	NA	NA	NA	2.08397e+07	1.92976e+07	2.09904e+07	2.20096e+07	1.88146e+07	1.90112e+07	1.66098e+07	1.51237e+07	NA	1.61465e+07	1.49291e+07	NA	NA	NA	NA	NA
P25333	YCR008W	S000000601	SAT4	NA	NA	NA	NA	8.63246e+06	NA	8.14176e+06	1.05386e+07	NA	NA	NA	NA	2.52827e+07	2.97113e+07	2.30244e+07	NA	NA	NA	NA	NA	1.02328e+07	7.04792e+06	NA	1.95897e+07	NA	NA	NA	NA	2.0959e+07	3.12325e+07	2.13067e+07	1.64118e+07
P25337	YCR063W	S000000659	BUD31	2.34765e+07	4.45192e+07	4.6101e+07	2.9385e+07	1.51832e+07	1.08191e+07	9.26031e+06	NA	9.01656e+07	6.90607e+06	1.09347e+07	NA	1.39601e+07	3.71457e+07	3.83308e+07	NA	NA	NA	NA	NA	NA	NA	NA	3.18829e+07	1.17039e+07	1.02281e+07	1.36847e+07	4.39068e+07	4.26977e+07	5.35207e+07	3.03167e+07	2.08111e+07
P25339	YGL014W	S000002982	PUF4	1.30994e+07	8.98868e+06	1.07382e+07	6.20974e+06	NA	NA	NA	NA	9.68523e+06	1.80254e+07	1.54984e+07	1.29565e+07	1.30318e+07	1.94908e+07	1.99744e+07	3.6963e+07	NA	NA	NA	NA	9.54502e+06	1.18536e+07	8.40306e+06	1.16894e+07	NA	NA	6.14223e+06	NA	2.32704e+07	2.06466e+07	1.67434e+07	1.11909e+07
P25340	YGL012W	S000002980	ERG4	4.43272e+07	4.11741e+07	4.11416e+07	3.91386e+07	5.79912e+07	5.64388e+07	5.18337e+07	5.25547e+07	4.54282e+07	5.8683e+07	4.33721e+07	3.77372e+07	4.67817e+07	5.083e+07	4.20113e+07	5.0405e+07	5.48311e+07	5.15196e+07	6.86776e+07	5.53777e+07	7.31743e+07	6.38583e+07	6.80146e+07	6.16095e+07	5.9727e+07	5.01784e+07	4.39307e+07	4.10833e+07	6.43497e+07	7.6053e+07	6.22216e+07	4.82148e+07
P25342	YCR002C	S000000595	CDC10	1.22958e+07	1.23243e+07	1.41049e+07	NA	NA	NA	NA	NA	NA	NA	NA	NA	NA	NA	NA	NA	NA	NA	NA	NA	NA	NA	NA	NA	NA	NA	NA	NA	NA	NA	NA	NA
P25343	YCR009C	S000000602	RVS161	8.41589e+06	1.05897e+07	1.10516e+07	1.28241e+07	NA	NA	NA	NA	NA	NA	NA	NA	NA	NA	NA	NA	NA	NA	NA	NA	NA	NA	NA	NA	NA	NA	NA	NA	NA	NA	NA	NA
P25348	YCR003W	S000000596	MRPL32	1.08324e+08	8.05012e+07	9.53838e+07	1.18106e+08	9.56274e+07	8.19666e+07	1.13443e+08	8.30139e+07	2.0965e+08	1.30317e+08	1.54077e+08	1.58259e+08	8.6083e+07	1.19825e+08	1.40319e+08	1.20824e+08	NA	9.38915e+07	NA	5.32464e+07	1.01325e+08	8.18373e+07	7.24553e+07	1.09615e+08	1.92478e+08	1.46211e+08	1.27502e+08	1.61055e+08	1.01424e+08	1.28734e+08	1.21097e+08	1.76814e+08
P25349	YCR004C	S000000597	YCP4	NA	NA	NA	NA	2.26622e+07	2.74495e+07	2.47743e+07	2.18287e+07	NA	2.64158e+07	NA	2.84012e+07	NA	NA	NA	NA	NA	NA	2.20415e+07	2.38002e+07	NA	NA	NA	NA	NA	3.24531e+07	NA	2.49908e+07	NA	NA	NA	NA
P25358	YCR034W	S000000630	ELO2	1.26759e+08	1.06522e+08	1.10641e+08	1.13102e+08	7.69271e+07	1.07643e+08	1.13075e+08	1.04865e+08	1.20445e+08	1.14923e+08	9.46001e+07	7.19708e+07	1.09342e+08	1.10587e+08	1.26677e+08	1.26362e+08	7.31478e+07	7.1959e+07	8.63587e+07	7.21487e+07	7.78062e+07	7.72241e+07	1.00185e+08	1.13533e+08	7.99447e+07	9.83282e+07	1.05297e+08	1.08862e+08	1.38618e+08	1.42966e+08	1.50552e+08	9.38384e+07
P25361	YCR043C	S000000639		3.48193e+07	3.01634e+07	NA	4.13624e+07	2.5265e+07	3.13469e+07	3.02212e+07	NA	3.99385e+07	NA	NA	3.0627e+07	NA	NA	NA	NA	5.19571e+07	4.816e+07	6.1323e+07	4.20109e+07	3.18977e+07	2.83296e+07	4.40901e+07	4.9586e+07	3.20744e+07	4.30162e+07	3.7554e+07	3.24722e+07	4.61744e+07	5.08783e+07	NA	NA
P25367	YCL028W	S000000533	RNQ1	5.79485e+08	5.72124e+08	4.82401e+08	5.32991e+08	6.27397e+08	8.64731e+08	7.61702e+08	8.80162e+08	1.30891e+08	1.86921e+08	1.94065e+08	2.0665e+08	1.53171e+08	1.58718e+08	2.10192e+08	2.90951e+08	1.97194e+08	1.89717e+08	2.16014e+08	1.90419e+08	1.7609e+08	2.30493e+08	2.26949e+08	2.06e+08	1.50915e+08	1.69696e+08	2.5517e+08	1.82201e+08	2.41857e+08	1.75429e+08	1.73327e+08	2.1323e+08
P25368	YCL031C	S000000536	RRP7	1.48137e+07	NA	1.49358e+07	1.5272e+07	NA	NA	NA	NA	NA	NA	NA	NA	NA	NA	NA	NA	1.56234e+08	1.43751e+08	1.4971e+08	1.05428e+08	1.81943e+08	2.06352e+08	1.97686e+08	1.62297e+08	6.53367e+07	1.15915e+08	1.22117e+08	5.93095e+07	1.28812e+08	1.20593e+08	1.28522e+08	1.89084e+08
P25372	YCR083W	S000000679	TRX3	NA	5.42123e+07	6.23037e+07	6.28326e+07	6.76234e+07	3.80425e+07	4.13428e+07	4.82176e+07	1.19829e+08	1.69385e+08	1.12785e+08	1.1622e+08	1.16384e+08	1.26793e+08	1.0697e+08	1.1887e+08	2.44554e+07	3.1912e+07	1.7225e+07	2.29846e+07	4.50054e+07	3.33741e+07	3.56537e+07	3.15839e+07	8.42109e+07	6.13281e+07	5.07616e+07	6.6115e+07	7.54328e+07	8.26491e+07	5.42655e+07	7.657e+07
P25373	YCL035C	S000000540	GRX1	1.28071e+07	1.32977e+07	2.58014e+07	1.40606e+07	2.22239e+07	2.23628e+07	2.4195e+07	2.09871e+07	1.0098e+07	4.55141e+07	4.43574e+07	4.46398e+07	3.71864e+07	3.6678e+07	2.86411e+07	3.55721e+07	1.42698e+07	1.62057e+07	1.18561e+07	2.097e+07	1.8866e+07	1.9517e+07	2.45634e+07	1.44544e+07	2.01432e+07	2.00647e+07	2.5018e+07	1.3617e+07	1.92141e+07	1.65165e+07	2.11116e+07	2.99663e+07
P25374	YCL017C	S000000522	NFS1	3.48521e+07	3.10821e+07	3.17825e+07	2.99591e+07	2.47178e+07	2.60003e+07	2.40526e+07	1.91047e+07	2.40216e+07	2.98682e+07	2.79682e+07	3.06594e+07	NA	NA	NA	NA	2.42948e+07	1.92257e+07	2.22765e+07	2.36555e+07	1.87848e+07	1.7949e+07	1.74069e+07	1.17333e+07	2.39109e+07	2.78095e+07	3.08135e+07	2.71243e+07	NA	NA	2.16488e+07	2.24808e+07
P25376	YCL025C	S000000530	AGP1	1.28071e+07	1.17217e+07	9.00726e+06	1.15051e+07	NA	NA	NA	NA	NA	NA	NA	NA	NA	NA	NA	NA	1.97323e+07	1.49021e+07	1.70914e+07	2.01242e+07	2.12463e+07	2.48894e+07	1.5287e+07	2.32664e+07	NA	NA	NA	NA	NA	NA	NA	NA
P25378	YCR027C	S000000622	RHB1	7.70569e+06	8.22549e+06	NA	8.32941e+06	NA	NA	NA	NA	NA	NA	NA	NA	NA	NA	NA	NA	NA	NA	NA	NA	NA	NA	NA	NA	NA	NA	NA	NA	NA	NA	NA	NA
P25384	YCL019W	S000000524		3.71142e+07	2.48839e+07	2.96223e+07	3.22557e+07	2.46624e+07	3.57474e+07	4.0099e+07	3.19395e+07	2.95406e+07	2.61302e+07	2.08283e+07	1.49662e+07	2.77365e+07	3.33113e+07	4.29674e+07	3.42418e+07	1.55003e+07	1.79559e+07	2.17285e+07	1.58929e+07	2.43496e+07	2.60986e+07	2.04347e+07	2.4769e+07	1.39185e+07	NA	NA	2.1581e+07	3.06993e+07	2.57765e+07	2.13802e+07	2.30363e+07
P25441	YDL150W	S000002309	RPC53	7.64472e+06	1.14623e+07	1.09778e+07	1.48249e+07	1.32356e+07	NA	1.1788e+07	1.09666e+07	1.70378e+07	NA	NA	NA	NA	NA	NA	NA	NA	NA	NA	NA	NA	1.24018e+07	1.29159e+07	1.78105e+07	NA	NA	NA	NA	1.78865e+07	1.18029e+07	8.14866e+06	1.01626e+07
P25443	YGL123W	S000003091	RPS2	1.23894e+09	1.11509e+09	1.03942e+09	1.10571e+09	9.44822e+08	9.54609e+08	9.63877e+08	9.03939e+08	1.20191e+09	1.04417e+09	9.79537e+08	1.00028e+09	7.6303e+08	7.51191e+08	8.22888e+08	7.27514e+08	1.25813e+09	1.13773e+09	1.46239e+09	1.49522e+09	1.03336e+09	8.966e+08	9.08268e+08	8.27498e+08	1.47468e+09	1.38625e+09	1.11669e+09	1.19281e+09	7.90993e+08	7.67266e+08	7.89497e+08	7.22781e+08
P25491	YNL064C	S000005008	YDJ1	4.29496e+07	4.68149e+07	3.99734e+07	4.99512e+07	4.12123e+07	4.34314e+07	5.20943e+07	4.79253e+07	3.97157e+07	5.44906e+07	5.81431e+07	6.0768e+07	4.88461e+07	4.5032e+07	4.07149e+07	4.80871e+07	1.4471e+08	1.05118e+08	1.71918e+08	1.50522e+08	7.21591e+07	8.15166e+07	7.76816e+07	7.12773e+07	4.12543e+07	7.6875e+07	7.35934e+07	4.9499e+07	4.8352e+07	3.03199e+07	3.96556e+07	4.2679e+07
P25555	YCL011C	S000000517	GBP2	NA	NA	NA	NA	NA	1.20557e+07	1.5409e+07	1.6205e+07	1.52828e+07	1.51136e+07	NA	1.21061e+07	NA	1.22021e+07	1.31061e+07	NA	NA	NA	NA	NA	NA	NA	NA	NA	NA	NA	NA	NA	NA	NA	NA	NA
P25558	YCL014W	S000000520	BUD3	8.07333e+06	1.38916e+07	1.18892e+07	NA	1.17169e+07	1.16034e+07	1.04502e+07	1.07844e+07	7.46219e+06	NA	NA	NA	NA	NA	NA	NA	NA	NA	NA	NA	NA	NA	NA	NA	NA	NA	NA	NA	NA	NA	NA	NA
P25567	YCL037C	S000000542	SRO9	6.03197e+07	4.84005e+07	7.86061e+07	5.2146e+07	5.68921e+07	7.87246e+07	9.00932e+07	9.25278e+07	4.39635e+07	5.12162e+07	4.17983e+07	4.41946e+07	5.01426e+07	8.50091e+07	7.33621e+07	6.31154e+07	4.10097e+07	3.80726e+07	4.19424e+07	4.66432e+07	5.62751e+07	3.69509e+07	3.69713e+07	4.88219e+07	3.55589e+07	7.38906e+07	3.61579e+07	4.72657e+07	5.72943e+07	7.274e+07	7.00816e+07	5.3308e+07
P25573	YCL044C	S000000549	MGR1	1.30232e+07	1.23492e+07	1.54082e+07	1.257e+07	7.62485e+06	1.54381e+07	1.25174e+07	1.26612e+07	1.549e+07	7.38086e+06	5.78946e+06	7.61663e+06	NA	9.02909e+06	7.3836e+06	NA	1.53634e+08	1.22207e+08	1.78776e+08	1.7196e+08	1.76255e+08	1.79428e+08	2.04096e+08	1.49879e+08	8.796e+06	1.5729e+07	1.59738e+07	1.8258e+07	1.31403e+07	1.18901e+07	1.39369e+07	1.3033e+07
P25579	YCL051W	S000000556	LRE1	1.45175e+07	1.45873e+07	1.43263e+07	1.28629e+07	1.24603e+07	1.20201e+07	1.29843e+07	1.31868e+07	1.83482e+07	2.0199e+07	2.24182e+07	1.68256e+07	1.46956e+07	2.65599e+07	2.1276e+07	1.92167e+07	NA	1.28736e+07	7.91355e+06	6.50965e+06	6.65016e+06	7.18248e+06	9.63924e+06	8.80962e+06	2.13357e+07	1.39943e+07	1.51152e+07	1.57915e+07	1.82967e+07	NA	1.86298e+07	1.76697e+07
P25582	YCL054W	S000000559	SPB1	1.98252e+08	2.04049e+08	2.50041e+08	1.89457e+08	1.07895e+08	1.04813e+08	1.12388e+08	9.41541e+07	2.82341e+08	1.45349e+08	1.23857e+08	1.48456e+08	1.67519e+08	2.02161e+08	1.6439e+08	1.04919e+08	1.02053e+08	1.0251e+08	1.03173e+08	1.14949e+08	7.03106e+07	4.71278e+07	1.13061e+08	7.9378e+07	1.76378e+08	1.58246e+08	1.56495e+08	2.43068e+08	1.38036e+08	1.76013e+08	1.35355e+08	1.10494e+08
P25586	YCL059C	S000000564	KRR1	1.40718e+07	9.29023e+06	1.05092e+07	6.19209e+06	4.95839e+06	5.15455e+06	4.89528e+06	4.60201e+06	1.17279e+07	NA	NA	4.34509e+06	NA	NA	NA	NA	2.6834e+08	2.31187e+08	2.48039e+08	1.23199e+08	2.36635e+08	1.70625e+08	2.31935e+08	2.15223e+08	5.18477e+07	6.74257e+07	8.48456e+07	6.89644e+07	1.28026e+08	1.40351e+08	1.21955e+08	1.58765e+08
P25588	YCL061C	S000000566	MRC1	2.2207e+07	1.77431e+07	2.18588e+07	2.01163e+07	1.74181e+07	1.63658e+07	1.30425e+07	1.38301e+07	NA	NA	NA	NA	2.28339e+07	3.04334e+07	2.28135e+07	1.48255e+07	9.13916e+06	1.50841e+07	1.54539e+07	NA	NA	NA	NA	2.21115e+07	3.20707e+07	NA	NA	2.61154e+07	2.84165e+07	5.36796e+07	2.89788e+07	1.57754e+07
P25605	YCL009C	S000000515	ILV6	6.24468e+07	4.69523e+07	4.59678e+07	4.44174e+07	2.62431e+07	2.34339e+07	2.35789e+07	1.72867e+07	2.47906e+07	3.71236e+07	5.66713e+07	4.32005e+07	9.48156e+06	NA	NA	NA	6.24422e+07	5.91659e+07	6.7212e+07	7.24382e+07	NA	NA	NA	NA	5.04324e+07	8.38389e+07	7.4162e+07	4.24362e+07	NA	NA	NA	NA
P25613	YCR010C	S000000603	ADY2	NA	NA	NA	NA	1.79681e+07	1.76793e+07	2.06012e+07	2.53024e+07	NA	NA	1.29761e+07	1.55272e+07	NA	NA	NA	NA	NA	NA	NA	NA	NA	NA	NA	NA	NA	NA	NA	NA	NA	NA	NA	NA
P25617	YCR016W	S000000609		1.21454e+07	1.11615e+07	1.11925e+07	1.20938e+07	8.95779e+06	NA	NA	NA	NA	NA	NA	NA	NA	NA	NA	NA	1.56212e+07	1.63676e+07	1.22097e+07	1.33928e+07	1.5091e+07	1.42274e+07	1.8007e+07	8.72266e+06	NA	8.98157e+06	1.38261e+07	1.23787e+07	NA	NA	NA	NA
P25623	YCR030C	S000000626	SYP1	1.51426e+07	1.80525e+07	1.76076e+07	1.81708e+07	1.43225e+07	1.62503e+07	1.39559e+07	1.40673e+07	2.25578e+07	2.22976e+07	1.25142e+07	1.51925e+07	1.63654e+07	NA	1.0841e+07	1.18703e+07	2.37481e+07	1.77189e+07	1.82312e+07	1.33981e+07	1.3943e+07	1.49814e+07	1.38616e+07	1.647e+07	1.64071e+07	1.85363e+07	2.12579e+07	2.28921e+07	1.61323e+07	1.54942e+07	1.70937e+07	1.58531e+07
P25626	YCR046C	S000000642	IMG1	6.33507e+07	8.4641e+07	8.72877e+07	7.7383e+07	5.71202e+07	6.04121e+07	5.72487e+07	5.77163e+07	1.23376e+08	4.48251e+07	6.12747e+07	6.21043e+07	3.29498e+07	6.03241e+07	6.08928e+07	4.53273e+07	3.8279e+07	4.79663e+07	3.82421e+07	4.43994e+07	3.76806e+07	4.20026e+07	3.82658e+07	6.91816e+07	7.28033e+07	5.16384e+07	4.30658e+07	6.31638e+07	4.81684e+07	5.24738e+07	4.44139e+07	4.384e+07
P25635	YCR057C	S000000653	PWP2	NA	NA	NA	NA	NA	NA	NA	NA	NA	NA	NA	NA	NA	NA	NA	NA	2.92769e+10	2.52064e+10	3.06866e+10	2.77649e+10	3.10233e+10	3.2255e+10	3.16277e+10	2.16161e+10	4.96377e+08	8.4504e+08	1.19809e+09	5.57581e+08	8.64832e+08	7.79889e+08	1.03357e+09	1.05691e+09
P25638	YCR060W	S000000656	TAH1	4.51906e+07	3.31434e+07	3.70303e+07	4.48063e+07	NA	NA	NA	NA	1.26816e+07	5.12737e+07	3.67546e+07	NA	NA	5.11362e+07	NA	8.53093e+07	2.79896e+07	2.67037e+07	3.09237e+07	NA	4.67983e+07	3.0478e+07	2.78646e+07	4.38038e+07	NA	4.99117e+07	4.09388e+07	6.43612e+07	NA	3.92036e+07	3.80276e+07	3.09858e+07
P25642	YCR071C	S000000667	IMG2	9.25651e+07	8.46679e+07	1.02868e+08	8.24436e+07	5.04447e+07	4.65569e+07	5.60747e+07	5.41155e+07	4.89841e+07	4.9662e+07	4.60332e+07	4.58788e+07	2.18512e+07	2.99372e+07	2.42571e+07	3.54404e+07	6.73814e+07	5.58496e+07	5.46659e+07	5.74641e+07	4.71954e+07	3.57655e+07	3.89204e+07	3.20519e+07	6.17991e+07	3.78906e+07	4.02298e+07	4.97203e+07	NA	NA	2.40142e+07	2.01864e+07
P25644	YCR077C	S000000673	PAT1	1.08218e+07	1.08626e+07	1.12519e+07	1.37018e+07	1.35144e+07	1.21808e+07	1.72553e+07	1.12474e+07	1.22575e+07	NA	1.09129e+07	1.53733e+07	NA	NA	NA	NA	1.02415e+07	1.18958e+07	1.07954e+07	9.55479e+06	1.69096e+07	2.07148e+07	1.9467e+07	1.55243e+07	NA	2.33862e+07	NA	NA	1.73599e+07	1.79787e+07	1.55373e+07	1.45293e+07
P25655	YCR093W	S000000689	CDC39	7.62311e+07	6.10005e+07	6.90687e+07	5.84266e+07	8.92691e+07	9.77117e+07	7.31217e+07	7.57554e+07	5.6818e+07	1.13542e+08	1.12426e+08	8.10026e+07	7.26123e+07	NA	NA	NA	8.34296e+07	8.60389e+07	7.03088e+07	8.47436e+07	8.37856e+07	7.43104e+07	1.08337e+08	6.47771e+07	1.43015e+08	1.2493e+08	8.49755e+07	8.40001e+07	8.25861e+07	1.16563e+08	8.14489e+07	7.09458e+07
P25694	YDL126C	S000002284	CDC48	1.3656e+08	1.39502e+08	1.45294e+08	1.37037e+08	2.51899e+08	3.12795e+08	3.21586e+08	3.13018e+08	4.30264e+07	5.01795e+07	7.85642e+07	6.70742e+07	8.30591e+07	6.04952e+07	7.20083e+07	6.48846e+07	3.44494e+08	4.12872e+08	3.91864e+08	3.33306e+08	5.06516e+08	5.16158e+08	6.16781e+08	4.58713e+08	4.38668e+08	5.61914e+08	6.38122e+08	4.02708e+08	1.18944e+09	1.01289e+09	1.1358e+09	1.17784e+09
P25808	YFL002C	S000001894	SPB4	1.3028e+07	1.13153e+07	1.35126e+07	1.405e+07	1.77072e+07	1.47992e+07	1.74045e+07	1.64195e+07	NA	NA	NA	1.84402e+07	NA	NA	NA	NA	2.29434e+07	1.8412e+07	2.35947e+07	2.81503e+07	2.11712e+07	2.22922e+07	2.57615e+07	2.10817e+07	NA	1.56273e+07	NA	NA	1.33189e+07	9.77291e+06	1.10302e+07	NA
P25846	YHR120W	S000001162	MSH1	NA	NA	NA	NA	6.03303e+07	NA	5.36297e+07	5.03714e+07	NA	NA	NA	NA	NA	NA	NA	NA	NA	NA	NA	NA	NA	NA	NA	NA	NA	NA	NA	NA	NA	NA	NA	NA
P26321	YPL131W	S000006052	RPL5	4.75695e+08	4.65237e+08	3.91761e+08	4.70059e+08	3.22024e+08	4.00961e+08	4.24568e+08	3.46569e+08	3.96698e+08	3.36554e+08	3.14984e+08	3.86173e+08	3.98279e+08	3.29133e+08	3.59332e+08	3.2227e+08	3.41283e+08	3.41087e+08	3.24395e+08	3.60472e+08	3.66623e+08	3.73015e+08	2.70341e+08	3.66763e+08	4.00646e+08	4.48052e+08	4.02413e+08	3.29458e+08	3.75516e+08	3.0242e+08	3.41722e+08	3.71218e+08
P26370	YDL170W	S000002329	UGA3	NA	NA	NA	NA	1.06131e+07	1.10539e+07	1.3182e+07	1.27124e+07	NA	NA	NA	NA	8.60093e+06	NA	8.20017e+06	NA	NA	NA	NA	NA	1.68664e+07	1.22694e+07	1.33767e+07	1.46987e+07	6.58612e+06	9.07133e+06	NA	NA	NA	NA	1.15674e+07	NA
P26570	YML016C	S000004478	PPZ1	4.56391e+07	4.18169e+07	4.66703e+07	4.3208e+07	4.87073e+07	4.79619e+07	5.60001e+07	5.49172e+07	3.31189e+07	3.87539e+07	3.71079e+07	1.91765e+07	1.67266e+07	3.04693e+07	2.88186e+07	2.8372e+07	6.30949e+07	6.35858e+07	6.44304e+07	5.30141e+07	5.22326e+07	6.35129e+07	4.68509e+07	4.17813e+07	4.18618e+07	4.28401e+07	4.55565e+07	4.38889e+07	4.0465e+07	3.94425e+07	3.03126e+07	3.47221e+07
P26637	YPL160W	S000006081	CDC60	NA	NA	NA	1.06497e+07	3.12685e+07	1.26446e+07	1.50486e+07	1.04494e+07	NA	NA	NA	NA	2.43867e+07	NA	1.64254e+07	1.11074e+07	1.03596e+07	1.04013e+07	1.01779e+07	1.62585e+07	1.14208e+07	1.298e+07	9.77246e+06	1.33113e+07	1.00436e+07	8.4991e+06	1.16441e+07	NA	NA	NA	NA	8.67669e+06
P26754	YNL312W	S000005256	RFA2	1.63437e+07	1.15776e+07	NA	1.46542e+07	NA	NA	NA	NA	NA	NA	NA	NA	NA	NA	NA	NA	3.57901e+08	3.29056e+08	4.7136e+08	3.68108e+08	NA	4.70813e+07	4.56349e+07	2.15507e+07	3.53446e+07	2.92352e+07	3.72806e+07	1.41055e+07	NA	NA	NA	NA
P26755	YJL173C	S000003709	RFA3	1.11836e+07	1.58317e+07	1.71773e+07	1.67102e+07	NA	NA	NA	NA	NA	NA	NA	NA	NA	NA	NA	NA	1.17082e+08	1.08303e+08	1.41026e+08	1.37918e+08	2.8171e+07	3.00322e+07	2.84679e+07	1.95174e+07	2.03043e+07	1.67191e+07	2.46583e+07	1.60357e+07	NA	NA	NA	NA
P26783	YJR123W	S000003884	RPS5	3.16927e+08	2.79619e+08	2.47262e+08	3.43912e+08	2.94982e+08	2.59917e+08	2.71921e+08	2.1175e+08	2.80846e+08	1.89035e+08	2.57368e+08	3.03497e+08	2.98452e+08	2.18525e+08	2.33198e+08	2.11761e+08	4.77251e+08	3.86746e+08	4.38577e+08	4.49359e+08	5.16524e+08	4.44509e+08	4.79139e+08	4.15185e+08	3.69024e+08	4.2825e+08	3.81694e+08	3.12709e+08	3.27718e+08	4.11877e+08	4.66925e+08	4.8698e+08
P26784	YIL133C	S000001395	RPL16A	2.12452e+09	1.79564e+09	1.67691e+09	1.7393e+09	1.80282e+09	1.72742e+09	1.64658e+09	1.61121e+09	1.77325e+09	2.15158e+09	1.91968e+09	1.85978e+09	1.26464e+09	1.2541e+09	1.2652e+09	1.27878e+09	2.59887e+09	2.17716e+09	2.64511e+09	2.79253e+09	1.85327e+09	1.76469e+09	1.63061e+09	1.22072e+09	2.31861e+09	2.30219e+09	1.99678e+09	1.78961e+09	1.09137e+09	1.43612e+09	1.34589e+09	1.12346e+09
P26785	YNL069C	S000005013	RPL16B	1.39291e+09	1.24924e+09	1.24144e+09	1.10066e+09	1.08055e+09	1.05324e+09	1.01751e+09	1.14201e+09	1.23113e+09	1.38895e+09	1.1919e+09	1.11917e+09	8.28149e+08	8.40336e+08	8.96383e+08	8.12777e+08	1.45994e+09	1.29487e+09	1.52456e+09	1.56429e+09	1.16255e+09	1.10913e+09	1.1504e+09	7.98656e+08	1.35673e+09	1.31712e+09	1.12917e+09	1.0621e+09	7.62991e+08	8.85819e+08	7.72349e+08	7.41106e+08
P26786	YOR096W	S000005622	RPS7A	5.21739e+08	5.47005e+08	3.65962e+08	4.51118e+08	4.09439e+08	4.29772e+08	2.79371e+08	2.52104e+08	5.58887e+08	3.27698e+08	7.00885e+08	8.85868e+08	4.74285e+08	6.51372e+08	6.0303e+08	3.92725e+08	7.36539e+08	7.73514e+08	7.49256e+08	7.78373e+08	5.08501e+08	6.03374e+08	5.68038e+08	4.46216e+08	6.25053e+08	9.15504e+08	6.37218e+08	4.34771e+08	6.43211e+08	5.85778e+08	8.9219e+08	6.8463e+08
P26793	YKL113C	S000001596	RAD27	2.82343e+07	4.74347e+07	5.08075e+07	4.98572e+07	1.37209e+07	1.51042e+07	NA	NA	8.29209e+07	NA	1.26965e+07	NA	3.30124e+07	6.19098e+07	4.35958e+07	NA	NA	NA	NA	NA	NA	NA	NA	NA	NA	NA	NA	NA	4.80755e+07	4.81652e+07	3.23226e+07	2.33215e+07
P27476	YGR159C	S000003391	NSR1	9.68638e+08	8.8431e+08	9.01637e+08	8.23601e+08	5.8194e+08	6.67642e+08	6.82453e+08	6.83697e+08	1.13282e+09	8.94832e+08	7.47364e+08	7.69129e+08	8.77669e+08	8.59117e+08	8.89859e+08	9.25345e+08	6.25727e+08	6.53942e+08	6.49325e+08	5.55683e+08	6.12433e+08	7.18497e+08	6.95311e+08	7.15323e+08	1.0639e+09	7.80874e+08	8.77813e+08	9.85543e+08	9.72674e+08	1.11559e+09	8.07217e+08	7.00401e+08
P27514	YNR013C	S000005296	PHO91	1.82836e+07	1.76854e+07	1.30459e+07	1.78469e+07	2.15049e+07	2.4554e+07	NA	2.12547e+07	NA	NA	NA	NA	NA	NA	NA	NA	2.99649e+07	1.86098e+07	2.89219e+07	2.65982e+07	3.57838e+07	4.05163e+07	2.66664e+07	2.25258e+07	NA	NA	NA	NA	4.67571e+07	2.89254e+07	3.4882e+07	3.28619e+07
P27614	YJL172W	S000003708	CPS1	3.40244e+07	3.81567e+07	3.65588e+07	3.91114e+07	4.34003e+07	4.72941e+07	4.3347e+07	4.32941e+07	4.80529e+07	NA	4.12598e+07	3.95985e+07	5.04564e+07	5.40911e+07	5.53042e+07	5.62152e+07	2.58656e+07	3.07268e+07	3.2212e+07	3.09857e+07	NA	3.51501e+07	3.60988e+07	5.9969e+07	4.8883e+07	3.88455e+07	3.85198e+07	4.18291e+07	4.9698e+07	5.97252e+07	5.80138e+07	5.71604e+07
P27692	YML010W	S000004470	SPT5	4.9138e+07	4.79469e+07	6.13425e+07	5.14293e+07	8.44596e+07	9.7144e+07	8.61303e+07	1.02151e+08	3.38137e+07	4.64952e+07	3.492e+07	3.22814e+07	5.06925e+07	4.54542e+07	4.87981e+07	4.13437e+07	5.86565e+07	5.3837e+07	6.02366e+07	4.66088e+07	6.87533e+07	5.88904e+07	6.09157e+07	6.39055e+07	4.68855e+07	4.12765e+07	4.66034e+07	4.13585e+07	5.49656e+07	7.38269e+07	6.04384e+07	5.19469e+07
P27801	YLR148W	S000004138	PEP3	1.5297e+07	1.15718e+07	1.02246e+07	1.34429e+07	1.42277e+07	1.53361e+07	1.78094e+07	1.60751e+07	NA	NA	1.10849e+07	NA	1.57157e+07	NA	NA	1.41473e+07	1.12031e+07	1.49147e+07	1.48418e+07	1.49491e+07	NA	NA	NA	NA	1.87512e+07	1.76015e+07	2.06841e+07	1.18862e+07	1.82946e+07	NA	1.02816e+07	1.81624e+07
P27810	YOR099W	S000005625	KTR1	NA	NA	NA	NA	NA	NA	NA	NA	NA	NA	NA	NA	NA	NA	NA	NA	1.20517e+07	7.38754e+06	1.20228e+07	NA	1.13776e+07	1.57624e+07	9.17223e+06	6.70555e+06	NA	NA	NA	NA	NA	NA	NA	NA
P27895	YEL061C	S000000787	CIN8	1.08749e+07	1.04677e+07	1.06242e+07	8.45956e+06	9.95884e+06	1.28784e+07	9.80316e+06	NA	NA	NA	NA	NA	NA	NA	NA	NA	1.56009e+07	1.65105e+07	1.18924e+07	2.5369e+07	1.1319e+07	1.01414e+07	1.50399e+07	NA	1.34014e+07	1.37578e+07	1.57399e+07	1.21454e+07	NA	NA	NA	NA
P27929	YNL137C	S000005081	NAM9	5.28492e+07	4.58203e+07	4.49127e+07	3.45454e+07	3.29411e+07	3.27326e+07	2.90317e+07	2.88007e+07	2.55215e+07	2.49293e+07	2.24493e+07	2.10304e+07	2.50627e+07	2.65103e+07	2.44022e+07	2.1731e+07	2.97402e+07	2.82856e+07	2.95735e+07	2.24846e+07	2.51705e+07	2.15547e+07	2.54683e+07	1.89312e+07	2.5137e+07	2.29475e+07	2.36011e+07	2.65232e+07	NA	NA	1.24008e+07	2.88436e+07
P28000	YNL113W	S000005057	RPC19	7.11955e+07	7.10271e+07	7.65619e+07	8.80608e+07	8.16812e+07	8.17482e+07	8.46608e+07	9.77009e+07	9.49684e+07	7.4646e+07	6.83296e+07	5.64714e+07	1.05608e+08	1.006e+08	8.30362e+07	5.9067e+07	8.79922e+07	7.36775e+07	8.23102e+07	7.19903e+07	8.68509e+07	9.26214e+07	8.50811e+07	9.94729e+07	8.53494e+07	6.03078e+07	6.82698e+07	8.74168e+07	9.80358e+07	1.55024e+08	1.03847e+08	8.11779e+07
P28004	YAL032C	S000000030	PRP45	NA	NA	NA	NA	NA	NA	NA	NA	NA	NA	NA	NA	NA	NA	NA	NA	1.00274e+07	9.8959e+06	9.57505e+06	NA	NA	NA	NA	NA	NA	NA	NA	NA	NA	NA	NA	NA
P28005	YAL033W	S000000031	POP5	NA	NA	NA	NA	NA	NA	NA	NA	NA	NA	NA	NA	NA	NA	NA	NA	NA	NA	NA	NA	NA	NA	NA	NA	6.77078e+06	NA	6.61221e+06	7.79882e+06	NA	NA	NA	NA
P28007	YHR089C	S000001131	GAR1	3.59827e+08	4.28548e+08	4.36017e+08	4.27376e+08	2.91097e+08	3.02787e+08	3.24638e+08	2.56383e+08	5.50797e+08	3.7527e+08	5.37683e+08	6.06984e+08	3.90006e+08	4.63674e+08	5.71778e+08	5.82457e+08	3.06561e+08	3.58282e+08	2.94015e+08	3.15691e+08	2.33467e+08	2.31424e+08	2.77065e+08	3.90222e+08	3.40598e+08	3.7623e+08	4.06665e+08	4.42667e+08	4.52795e+08	3.03773e+08	3.39005e+08	4.62738e+08
P28240	YER065C	S000000867	ICL1	NA	2.24585e+07	1.07325e+07	NA	2.71658e+07	1.54016e+07	1.07844e+07	1.34449e+07	9.73722e+06	2.73366e+07	3.49607e+07	3.8571e+07	2.69606e+07	1.90379e+07	NA	1.64004e+07	3.90547e+07	7.18955e+07	7.44236e+07	5.16297e+07	5.4008e+07	3.85955e+07	5.70101e+07	3.54638e+07	7.90894e+06	NA	9.29697e+06	1.30577e+07	NA	NA	NA	NA
P28241	YOR136W	S000005662	IDH2	1.39628e+08	1.2108e+08	1.19563e+08	1.22073e+08	2.69818e+08	3.02296e+08	2.96284e+08	3.10191e+08	9.08008e+07	1.52239e+08	1.49278e+08	1.29129e+08	2.34645e+08	2.19443e+08	2.22687e+08	2.82696e+08	1.89768e+08	1.67274e+08	1.79802e+08	2.12065e+08	2.59831e+08	2.77556e+08	3.5992e+08	2.71364e+08	1.18828e+08	1.184e+08	1.26441e+08	1.09879e+08	2.44786e+08	1.63555e+08	1.71254e+08	1.99683e+08
P28263	YEL012W	S000000738	UBC8	1.31004e+07	1.29364e+07	1.17521e+07	9.19925e+06	NA	NA	NA	NA	NA	NA	NA	NA	NA	NA	NA	NA	NA	1.11181e+07	1.42275e+07	NA	NA	NA	NA	1.26019e+07	NA	NA	1.05723e+07	1.2948e+07	NA	NA	NA	1.52486e+07
P28273	YKL215C	S000001698	OXP1	7.97937e+06	7.75164e+06	9.98209e+06	8.36985e+06	NA	NA	9.36396e+06	NA	NA	NA	NA	NA	1.15839e+07	NA	NA	NA	8.68815e+06	7.45737e+06	7.40027e+06	1.01791e+07	1.19732e+07	1.19291e+07	1.46e+07	1.00763e+07	NA	NA	NA	NA	NA	NA	NA	NA
P28274	YBL039C	S000000135	URA7	2.76893e+07	3.13704e+07	3.43508e+07	2.87643e+07	4.01817e+07	3.844e+07	3.89259e+07	4.00586e+07	3.54299e+07	3.38455e+07	2.51521e+07	3.06279e+07	4.22333e+07	3.41284e+07	4.06251e+07	3.75921e+07	2.85279e+07	2.73375e+07	2.47302e+07	3.03909e+07	5.16771e+07	3.79118e+07	5.42577e+07	4.96847e+07	2.09034e+07	1.2332e+07	2.21602e+07	2.40426e+07	4.01241e+07	4.04945e+07	3.57787e+07	3.39474e+07
P28320	YKL095W	S000001578	YJU2	4.50854e+07	7.42367e+07	7.88476e+07	6.77651e+07	2.26341e+07	2.27391e+07	2.32961e+07	1.54773e+07	1.08074e+08	NA	6.08005e+06	3.00576e+07	4.71116e+07	6.18729e+07	5.74837e+07	2.6909e+07	5.55737e+06	1.51211e+07	7.19934e+06	6.87288e+06	1.02828e+07	1.27597e+07	1.12286e+07	5.55313e+07	2.13096e+07	1.89267e+07	1.70934e+07	5.38619e+07	5.26583e+07	8.65968e+07	4.49154e+07	3.23681e+07
P28496	YKL008C	S000001491	LAC1	5.33508e+07	7.45135e+07	5.47625e+07	5.60399e+07	NA	NA	3.03142e+07	NA	5.95678e+07	NA	5.42094e+07	6.06752e+07	NA	NA	NA	NA	6.88238e+07	7.14384e+07	6.59131e+07	9.4177e+07	NA	1.85499e+07	NA	2.45453e+07	8.03667e+07	5.24292e+07	5.29187e+07	1.05961e+08	2.55725e+07	NA	NA	NA
P28743	YPL155C	S000006076	KIP2	NA	NA	NA	NA	9.79364e+06	1.1893e+07	1.03912e+07	9.77198e+06	NA	NA	NA	NA	NA	NA	NA	NA	8.99493e+06	NA	NA	9.78687e+06	1.3619e+07	9.35978e+06	1.12097e+07	6.99827e+06	NA	NA	NA	NA	NA	NA	NA	NA
P28778	YKL003C	S000001486	MRP17	3.09026e+07	3.54852e+07	NA	4.47995e+07	NA	NA	NA	NA	NA	NA	NA	NA	NA	NA	NA	NA	NA	NA	NA	NA	NA	NA	NA	NA	NA	NA	NA	NA	NA	NA	NA	NA
P28795	YDR329C	S000002737	PEX3	8.27514e+06	8.12699e+06	NA	NA	NA	1.05959e+07	1.17144e+07	1.44212e+07	NA	NA	NA	NA	NA	NA	NA	NA	1.57036e+07	1.4755e+07	1.36881e+07	1.36876e+07	1.16214e+07	6.93041e+06	1.11993e+07	NA	1.398e+07	NA	9.03542e+06	NA	NA	NA	NA	NA
P28817	YDR036C	S000002443	EHD3	NA	NA	NA	NA	NA	NA	NA	NA	NA	NA	NA	NA	NA	NA	NA	NA	1.64794e+07	NA	1.14085e+07	1.16564e+07	NA	NA	NA	NA	NA	NA	NA	NA	NA	NA	NA	NA
P28834	YNL037C	S000004982	IDH1	3.65219e+08	3.45089e+08	3.79178e+08	3.64599e+08	5.41607e+08	5.85356e+08	5.85254e+08	6.29244e+08	2.48052e+08	2.12005e+08	2.48517e+08	2.2299e+08	2.53805e+08	2.90039e+08	3.13749e+08	3.21309e+08	3.89809e+08	3.8645e+08	4.24658e+08	4.0664e+08	5.73716e+08	5.45916e+08	6.44295e+08	5.54834e+08	2.08289e+08	2.26859e+08	2.50284e+08	2.16718e+08	3.45698e+08	2.55007e+08	3.05812e+08	3.39484e+08
P29055	YPR086W	S000006290	SUA7	2.38421e+07	2.69942e+07	2.61809e+07	2.80931e+07	NA	NA	NA	NA	4.50012e+07	3.08187e+07	2.34545e+07	2.31281e+07	3.21457e+07	4.28118e+07	3.76137e+07	2.50938e+07	NA	NA	NA	1.73731e+07	NA	NA	NA	NA	2.88843e+07	1.71316e+07	1.84698e+07	2.62161e+07	2.85043e+07	3.02245e+07	2.29561e+07	1.57797e+07
P29295	YPL204W	S000006125	HRR25	1.18733e+07	9.14609e+06	1.30986e+07	1.17612e+07	1.6671e+07	1.34125e+07	1.69589e+07	1.50873e+07	1.46682e+07	NA	NA	1.318e+07	NA	NA	NA	NA	1.07644e+07	1.04004e+07	NA	1.16605e+07	NA	NA	NA	1.12595e+07	NA	1.23602e+07	2.24347e+07	1.44126e+07	NA	NA	NA	2.97364e+07
P29311	YER177W	S000000979	BMH1	1.60986e+08	1.34668e+08	1.15605e+08	1.92075e+08	1.37913e+08	1.99071e+08	1.18064e+08	1.2535e+08	8.84175e+07	NA	1.51234e+08	1.37244e+08	NA	1.131e+08	8.76185e+07	NA	1.72862e+08	1.43444e+08	1.84171e+08	1.17647e+08	1.79022e+08	NA	1.37275e+08	1.43108e+08	1.58881e+08	1.73892e+08	1.41952e+08	1.39999e+08	1.22648e+08	1.34025e+08	NA	2.07015e+08
P29366	YBR200W	S000000404	BEM1	5.20051e+07	5.97244e+07	5.98686e+07	5.18259e+07	7.40183e+07	7.26073e+07	6.3398e+07	8.318e+07	3.76168e+07	2.62155e+07	2.40345e+07	2.40768e+07	1.76327e+07	1.30994e+07	2.72341e+07	1.14784e+07	6.38375e+07	5.49407e+07	5.51476e+07	5.43745e+07	5.72625e+07	5.98347e+07	5.59649e+07	5.05591e+07	5.02563e+07	5.22129e+07	4.88966e+07	5.27472e+07	5.27267e+07	4.45242e+07	4.6716e+07	4.4421e+07
P29453	YLL045C	S000003968	RPL8B	5.09651e+08	4.76855e+08	4.42639e+08	5.1631e+08	3.59973e+08	3.26921e+08	3.86915e+08	3.01955e+08	4.29013e+08	3.66488e+08	3.18857e+08	4.41473e+08	1.52546e+08	2.02066e+08	2.41465e+08	2.77565e+08	6.32543e+08	5.90696e+08	7.78579e+08	6.71465e+08	3.30137e+08	3.31311e+08	4.74437e+08	4.30808e+08	4.07456e+08	4.21448e+08	3.83077e+08	3.21233e+08	2.69062e+08	3.15739e+08	2.57831e+08	2.75719e+08
P29465	YBR023C	S000000227	CHS3	7.94686e+06	7.76644e+06	1.03156e+07	1.10192e+07	1.16174e+07	8.97381e+06	1.41991e+07	1.30587e+07	NA	NA	NA	NA	NA	NA	NA	NA	1.15049e+07	9.83612e+06	1.16083e+07	1.45731e+07	NA	NA	1.27137e+07	NA	NA	NA	1.07771e+07	1.04525e+07	NA	NA	NA	NA
P29539	YBR275C	S000000479	RIF1	1.00915e+07	1.01698e+07	1.19956e+07	8.86408e+06	1.16484e+07	1.38484e+07	1.40422e+07	1.63635e+07	NA	NA	NA	NA	NA	NA	NA	NA	1.42142e+07	1.70332e+07	1.81244e+07	1.47783e+07	1.65485e+07	1.96184e+07	2.00273e+07	1.28686e+07	1.59953e+07	1.14898e+07	1.49021e+07	1.32042e+07	1.25689e+07	1.48103e+07	1.16747e+07	NA
P29547	YPL048W	S000005969	CAM1	NA	NA	NA	NA	NA	NA	NA	NA	NA	NA	NA	NA	NA	NA	NA	NA	1.03857e+07	7.59578e+06	7.90329e+06	8.66259e+06	NA	NA	NA	NA	NA	NA	NA	NA	NA	NA	NA	NA
P30605	YDR497C	S000002905	ITR1	3.85458e+07	3.82566e+07	3.79762e+07	3.7036e+07	1.17507e+08	1.75369e+08	1.78695e+08	1.83484e+08	NA	NA	NA	NA	2.77435e+07	4.0335e+07	4.14925e+07	4.95742e+07	2.81352e+07	2.11378e+07	2.69628e+07	2.87472e+07	5.68048e+07	7.41738e+07	5.46892e+07	6.0736e+07	4.20658e+07	3.00945e+07	3.50071e+07	NA	5.57452e+07	4.91147e+07	5.51091e+07	6.38104e+07
P30619	YDR164C	S000002571	SEC1	8.0688e+06	1.06935e+07	9.90926e+06	1.00271e+07	NA	NA	NA	NA	NA	NA	NA	NA	NA	NA	NA	NA	NA	NA	NA	NA	1.00794e+07	1.30286e+07	8.73852e+06	1.27622e+07	NA	NA	NA	NA	NA	NA	NA	NA
P30624	YOR317W	S000005844	FAA1	2.66793e+07	2.79254e+07	2.01146e+07	2.81746e+07	2.57982e+07	2.99073e+07	3.57815e+07	3.10457e+07	2.56583e+07	3.37037e+07	3.18394e+07	3.25559e+07	4.09005e+07	3.82268e+07	3.70417e+07	4.38517e+07	3.02752e+07	2.962e+07	2.8282e+07	3.20639e+07	4.18157e+07	3.57635e+07	4.74206e+07	3.94267e+07	2.92448e+07	3.65554e+07	4.30907e+07	2.65182e+07	5.32339e+07	3.30002e+07	3.89775e+07	4.63302e+07
P30665	YPR019W	S000006223	MCM4	3.98491e+07	3.68065e+07	3.75459e+07	3.59478e+07	4.943e+07	5.11548e+07	4.93645e+07	5.40149e+07	3.13493e+07	3.11962e+07	2.94135e+07	3.01781e+07	3.25038e+07	3.26314e+07	3.71127e+07	2.42484e+07	3.67264e+07	3.76292e+07	4.33695e+07	3.83848e+07	3.74234e+07	3.08235e+07	4.53301e+07	3.41907e+07	3.81499e+07	3.5201e+07	2.65202e+07	3.53047e+07	3.0386e+07	3.53657e+07	3.94667e+07	3.54841e+07
P30771	YMR080C	S000004685	NAM7	5.31434e+07	5.64898e+07	7.31905e+07	7.38363e+07	7.07584e+07	5.67467e+07	6.41816e+07	7.79833e+07	3.75494e+07	3.46458e+07	5.16739e+07	2.90727e+07	2.13427e+07	3.74719e+07	4.7294e+07	4.37012e+07	9.75443e+07	8.53289e+07	1.03871e+08	7.0107e+07	8.66781e+07	8.67949e+07	9.57148e+07	7.16486e+07	3.29539e+07	4.30826e+07	5.49916e+07	4.21501e+07	4.28824e+07	3.44234e+07	3.43417e+07	5.1649e+07
P30822	YGR218W	S000003450	CRM1	NA	NA	NA	NA	4.7732e+07	NA	5.64805e+07	3.04147e+07	NA	NA	7.05051e+07	4.2402e+07	6.10465e+07	NA	NA	NA	3.15763e+07	3.35532e+07	3.44424e+07	3.46066e+07	3.88234e+07	3.73036e+07	4.13031e+07	3.72694e+07	4.14015e+07	5.00657e+07	NA	4.23455e+07	NA	4.16378e+07	5.50111e+07	4.10178e+07
P30902	YKL016C	S000001499	ATP7	3.92915e+07	4.42482e+07	3.87745e+07	5.04594e+07	6.48357e+07	7.09993e+07	6.86076e+07	6.19272e+07	4.33938e+07	4.88144e+07	6.0193e+07	4.54262e+07	8.33709e+07	5.56705e+07	4.0433e+07	4.70432e+07	6.43789e+07	5.20868e+07	6.39166e+07	6.15142e+07	7.17528e+07	7.13749e+07	6.3754e+07	6.26754e+07	3.03591e+07	5.21807e+07	5.7159e+07	3.77005e+07	5.92413e+07	5.68142e+07	6.29028e+07	7.81715e+07
P31116	YJR139C	S000003900	HOM6	1.99246e+07	2.66492e+07	NA	2.54794e+07	NA	NA	NA	NA	NA	NA	NA	NA	NA	NA	NA	NA	NA	NA	NA	NA	NA	NA	NA	NA	NA	NA	NA	NA	NA	NA	NA	NA
P31334	YGR220C	S000003452	MRPL9	2.60773e+07	3.43619e+07	3.11423e+07	2.27494e+07	4.26888e+07	3.8106e+07	4.24519e+07	2.71308e+07	NA	NA	NA	2.08495e+07	NA	NA	2.7805e+07	2.97284e+07	2.46041e+07	2.29504e+07	2.52793e+07	2.72461e+07	2.12154e+07	2.45657e+07	2.63847e+07	2.01574e+07	NA	2.28891e+07	2.65524e+07	1.84046e+07	3.26269e+07	NA	1.83622e+07	3.17882e+07
P31373	YAL012W	S000000010	CYS3	NA	NA	NA	NA	1.29024e+07	8.79935e+06	9.87e+06	1.33377e+07	NA	NA	NA	NA	2.49235e+07	1.63986e+07	NA	1.4302e+07	1.25107e+07	1.54703e+07	1.15132e+07	1.56783e+07	1.60815e+07	1.38437e+07	1.34511e+07	1.79551e+07	NA	NA	NA	NA	1.36679e+07	1.34384e+07	2.20206e+07	2.84796e+07
P31374	YAL017W	S000000015	PSK1	1.4886e+07	1.52648e+07	1.88726e+07	1.89302e+07	1.65377e+07	2.15834e+07	1.77997e+07	1.92489e+07	NA	NA	NA	NA	NA	NA	NA	NA	1.25364e+07	1.71908e+07	1.8526e+07	1.27647e+07	1.48791e+07	1.89016e+07	NA	NA	1.71645e+07	1.34288e+07	NA	NA	2.00866e+07	2.37914e+07	NA	NA
P31385	YAL013W	S000000011	DEP1	NA	NA	NA	NA	5.13523e+07	3.35919e+07	1.05074e+08	6.74864e+07	NA	NA	3.00531e+08	NA	NA	NA	NA	NA	1.06276e+08	1.13286e+08	1.93721e+08	2.42273e+08	9.43681e+07	1.70367e+08	9.65244e+07	1.19766e+08	3.59614e+08	1.95435e+08	2.39951e+08	2.51662e+08	NA	NA	NA	NA
P31539	YLL026W	S000003949	HSP104	3.53527e+07	4.47344e+07	3.25693e+07	4.65365e+07	5.41006e+07	3.75777e+07	3.74952e+07	3.61722e+07	3.31795e+07	6.37286e+07	6.90466e+07	7.27118e+07	7.18313e+07	4.21414e+07	4.19048e+07	4.3185e+07	4.92766e+07	5.71967e+07	4.59909e+07	5.25255e+07	3.3849e+07	3.83338e+07	3.70645e+07	5.21703e+07	4.1573e+07	6.38758e+07	5.75426e+07	4.39088e+07	3.90016e+07	3.47587e+07	4.17432e+07	4.7753e+07
P31688	YDR074W	S000002481	TPS2	1.49179e+07	1.62709e+07	1.51418e+07	1.78168e+07	2.02931e+07	1.56604e+07	1.59534e+07	1.3869e+07	NA	NA	1.73641e+07	1.78086e+07	2.97897e+07	1.78027e+07	1.89733e+07	1.69239e+07	1.9056e+07	1.82395e+07	1.78712e+07	2.07825e+07	2.0662e+07	1.9336e+07	1.98828e+07	1.81847e+07	2.31861e+07	2.09884e+07	1.94564e+07	1.99061e+07	1.567e+07	NA	NA	2.37717e+07
P31755	YGL038C	S000003006	OCH1	1.56742e+07	1.64275e+07	1.57513e+07	1.62069e+07	1.67282e+07	1.89746e+07	NA	NA	NA	NA	NA	NA	NA	NA	NA	NA	1.73055e+07	1.49655e+07	2.08238e+07	2.27534e+07	1.43102e+07	1.71225e+07	1.65847e+07	1.49263e+07	NA	NA	NA	NA	NA	NA	NA	NA
P32047	YNL074C	S000005018	MLF3	3.37147e+07	3.12176e+07	2.68479e+07	2.2183e+07	2.90111e+07	2.47022e+07	2.22702e+07	2.60975e+07	2.90266e+07	4.82005e+07	3.80951e+07	2.99407e+07	3.58546e+07	4.28698e+07	3.62536e+07	5.04133e+07	1.42912e+07	1.66216e+07	1.42361e+07	1.35689e+07	2.9969e+07	2.87289e+07	2.79337e+07	2.22395e+07	3.74689e+07	2.94556e+07	2.783e+07	3.05042e+07	3.3529e+07	3.96332e+07	3.08764e+07	2.9912e+07
P32048	YNL073W	S000005017	MSK1	1.91731e+07	2.04165e+07	2.08449e+07	1.70458e+07	NA	NA	NA	NA	1.8912e+07	1.49374e+07	1.36582e+07	1.13382e+07	NA	NA	NA	NA	2.43355e+07	2.52466e+07	2.85897e+07	3.25576e+07	NA	NA	NA	NA	1.64853e+07	1.8334e+07	1.67254e+07	1.8261e+07	NA	NA	NA	NA
P32074	YNL287W	S000005231	SEC21	1.24541e+07	1.54762e+07	1.53737e+07	1.4176e+07	2.47901e+07	2.02285e+07	2.44198e+07	2.08477e+07	2.15669e+07	2.04253e+07	2.15292e+07	1.60651e+07	2.65257e+07	3.27581e+07	3.20846e+07	3.46149e+07	1.6091e+07	1.77115e+07	1.9778e+07	2.00565e+07	2.72925e+07	2.97519e+07	4.66089e+07	2.90241e+07	1.80161e+07	1.99973e+07	1.59468e+07	1.69699e+07	2.67797e+07	2.07543e+07	2.7118e+07	2.47273e+07
P32190	YHL032C	S000001024	GUT1	1.56269e+08	1.25107e+08	1.49185e+08	1.25661e+08	1.42643e+08	1.51552e+08	1.62333e+08	1.78702e+08	9.33932e+07	1.63163e+08	1.33389e+08	1.37828e+08	1.28754e+08	1.41045e+08	1.37553e+08	1.57107e+08	1.34823e+08	1.31116e+08	1.41912e+08	1.23178e+08	1.15689e+08	1.21649e+08	1.3539e+08	9.68016e+07	1.10266e+08	1.16508e+08	1.02753e+08	1.10607e+08	1.0627e+08	1.22889e+08	1.1165e+08	8.45769e+07
P32191	YIL155C	S000001417	GUT2	3.40195e+07	3.66412e+07	2.93051e+07	3.5652e+07	2.28471e+07	1.93027e+07	1.93089e+07	2.17253e+07	1.33138e+07	4.0972e+07	3.7977e+07	3.43569e+07	3.47337e+07	1.53017e+07	1.45747e+07	1.56615e+07	4.72693e+07	3.38114e+07	4.38395e+07	3.45139e+07	2.25053e+07	1.45625e+07	1.4511e+07	2.05912e+07	1.88593e+07	3.80828e+07	3.08613e+07	1.90945e+07	NA	NA	1.66903e+07	1.98683e+07
P32264	YDR300C	S000002708	PRO1	2.92964e+07	2.77918e+07	2.6662e+07	2.34544e+07	4.74157e+07	4.84161e+07	5.98535e+07	6.30582e+07	3.14265e+07	3.05155e+07	4.27373e+07	4.00492e+07	4.05302e+07	4.82477e+07	4.79881e+07	6.21728e+07	3.34885e+07	3.00824e+07	2.65718e+07	3.20024e+07	5.214e+07	6.19862e+07	5.87728e+07	3.83627e+07	3.05408e+07	2.45021e+07	2.32684e+07	3.4558e+07	4.70479e+07	4.6981e+07	4.58233e+07	4.29184e+07
P32266	YOR211C	S000005737	MGM1	5.04056e+06	NA	NA	6.59777e+06	NA	4.70121e+06	NA	4.70799e+06	NA	NA	NA	NA	NA	NA	NA	NA	NA	NA	NA	NA	NA	NA	NA	NA	NA	NA	NA	NA	NA	NA	NA	NA
P32288	YPR035W	S000006239	GLN1	NA	NA	NA	NA	3.42721e+07	3.32493e+07	2.86161e+07	2.95427e+07	NA	NA	NA	NA	5.07833e+07	3.46193e+07	2.64961e+07	NA	3.68976e+07	4.0428e+07	3.09718e+07	NA	6.62239e+07	5.48109e+07	4.9751e+07	4.66636e+07	NA	NA	NA	NA	2.55541e+07	2.93212e+07	3.54825e+07	NA
P32316	YBL015W	S000000111	ACH1	NA	NA	NA	NA	1.67658e+07	1.123e+07	1.34173e+07	1.25672e+07	NA	NA	NA	NA	NA	NA	NA	NA	8.98519e+06	1.23498e+07	8.0178e+06	8.87384e+06	NA	NA	NA	1.07328e+07	NA	NA	NA	NA	NA	NA	NA	8.49876e+06
P32324	YOR133W	S000005659	EFT1	1.57301e+08	1.80025e+08	1.58117e+08	2.10483e+08	2.34826e+08	2.74929e+08	2.42299e+08	2.76071e+08	9.81363e+07	1.91697e+08	1.96276e+08	2.20143e+08	3.33362e+08	2.64259e+08	2.56944e+08	3.00701e+08	2.19718e+08	1.77982e+08	1.9778e+08	1.87898e+08	3.00739e+08	2.82035e+08	2.51017e+08	2.76455e+08	1.22909e+08	1.57662e+08	1.77328e+08	1.4283e+08	2.25754e+08	2.06374e+08	2.40091e+08	3.28268e+08
P32324	YDR385W	S000002793	EFT2	1.57301e+08	1.80025e+08	1.58117e+08	2.10483e+08	2.34826e+08	2.74929e+08	2.42299e+08	2.76071e+08	9.81363e+07	1.91697e+08	1.96276e+08	2.20143e+08	3.33362e+08	2.64259e+08	2.56944e+08	3.00701e+08	2.19718e+08	1.77982e+08	1.9778e+08	1.87898e+08	3.00739e+08	2.82035e+08	2.51017e+08	2.76455e+08	1.22909e+08	1.57662e+08	1.77328e+08	1.4283e+08	2.25754e+08	2.06374e+08	2.40091e+08	3.28268e+08
P32327	YBR218C	S000000422	PYC2	NA	NA	NA	NA	NA	NA	NA	NA	NA	NA	NA	NA	NA	NA	NA	NA	NA	NA	NA	NA	NA	NA	NA	NA	NA	NA	NA	NA	1.68854e+07	NA	1.75584e+07	1.46804e+07
P32330	YKL121W	S000001604	DGR2	2.50316e+07	2.16311e+07	2.31075e+07	2.01153e+07	2.32047e+07	2.21906e+07	2.31934e+07	2.6608e+07	2.76156e+07	4.03619e+07	4.29536e+07	2.7893e+07	2.79272e+07	4.24644e+07	3.34969e+07	3.3643e+07	1.82717e+07	2.40752e+07	1.9731e+07	2.09804e+07	3.32709e+07	2.28021e+07	2.68256e+07	1.93406e+07	4.04279e+07	3.63632e+07	2.97386e+07	3.33267e+07	3.62801e+07	3.6512e+07	2.91167e+07	3.35089e+07
P32331	YPR058W	S000006262	YMC1	5.01789e+07	4.88435e+07	5.55302e+07	4.82521e+07	7.65685e+07	1.12137e+08	1.11865e+08	1.0885e+08	3.34512e+07	3.5409e+07	2.80834e+07	3.28963e+07	3.48578e+07	4.20706e+07	4.82501e+07	5.0244e+07	6.95557e+07	5.11556e+07	5.51263e+07	6.26038e+07	6.41831e+07	7.44676e+07	5.79601e+07	6.81811e+07	4.86361e+07	3.94271e+07	3.87547e+07	3.95888e+07	6.07393e+07	6.42091e+07	3.18109e+07	6.09233e+07
P32332	YKL120W	S000001603	OAC1	9.40334e+07	9.67298e+07	1.02246e+08	9.91363e+07	1.36852e+08	1.31017e+08	1.42126e+08	1.29136e+08	1.12628e+08	1.26116e+08	7.62384e+07	8.08274e+07	9.5996e+07	1.1348e+08	1.01148e+08	1.06873e+08	9.72543e+07	8.14465e+07	1.10282e+08	1.3322e+08	1.31849e+08	1.28052e+08	1.32981e+08	9.832e+07	9.01802e+07	8.78396e+07	9.21682e+07	9.60788e+07	1.17525e+08	1.01664e+08	1.26173e+08	8.92752e+07
P32338	YGR044C	S000003276	RME1	1.75977e+07	2.24758e+07	2.14027e+07	2.04092e+07	1.54048e+07	2.39439e+07	1.94736e+07	2.01133e+07	1.89081e+07	NA	1.54153e+07	1.86145e+07	1.94751e+07	2.10026e+07	1.73231e+07	2.22347e+07	1.79935e+07	2.19991e+07	1.65733e+07	1.57168e+07	1.60682e+07	1.61947e+07	1.92177e+07	1.63626e+07	2.1905e+07	1.17826e+07	1.5874e+07	1.8263e+07	NA	NA	NA	NA
P32340	YML120C	S000004589	NDI1	2.74954e+07	4.15431e+07	3.15505e+07	4.09803e+07	7.4833e+07	5.62559e+07	5.45063e+07	5.23801e+07	2.27356e+07	3.79044e+07	4.57092e+07	4.42818e+07	6.80144e+07	3.46542e+07	3.59739e+07	3.64865e+07	4.16196e+07	3.38526e+07	3.88296e+07	4.29796e+07	4.657e+07	3.68464e+07	3.65398e+07	5.72284e+07	4.72433e+07	6.36233e+07	4.88031e+07	3.86566e+07	5.14093e+07	4.72455e+07	7.24674e+07	8.83515e+07
P32342	YKL122C	S000001605	SRP21	2.86163e+07	3.02297e+07	2.94249e+07	2.74666e+07	NA	NA	NA	NA	NA	NA	NA	NA	NA	NA	NA	NA	NA	NA	NA	NA	NA	NA	NA	NA	NA	NA	NA	NA	NA	NA	NA	NA
P32343	YKL124W	S000001607	SSH4	NA	NA	2.42135e+07	2.11462e+07	NA	NA	NA	NA	1.93722e+07	2.75583e+07	NA	NA	NA	NA	NA	NA	3.00869e+07	2.50953e+07	2.89988e+07	2.89118e+07	NA	NA	NA	NA	NA	NA	NA	NA	NA	NA	NA	NA
P32350	YLL019C	S000003942	KNS1	9.12879e+06	8.87798e+06	8.6797e+06	8.90374e+06	NA	NA	NA	NA	1.13243e+07	1.49754e+07	1.56099e+07	1.49634e+07	NA	NA	NA	NA	7.07488e+06	9.07816e+06	5.95455e+06	8.29738e+06	NA	NA	NA	NA	NA	NA	NA	NA	NA	NA	NA	NA
P32351	YIL154C	S000001416	IMP2	2.84205e+07	3.05103e+07	3.39119e+07	2.82949e+07	2.35605e+07	2.25139e+07	2.0483e+07	3.03796e+07	NA	NA	NA	NA	2.12387e+07	NA	2.35296e+07	NA	2.27337e+07	2.19716e+07	2.16089e+07	2.09742e+07	1.84556e+07	NA	NA	3.50642e+07	3.52338e+07	2.22874e+07	2.76075e+07	3.57095e+07	2.49888e+07	3.71426e+07	3.03453e+07	3.24628e+07
P32353	YLR056W	S000004046	ERG3	NA	NA	NA	NA	NA	NA	NA	NA	NA	NA	NA	NA	NA	NA	NA	NA	NA	NA	NA	NA	NA	NA	NA	NA	NA	2.87764e+07	2.98197e+07	2.73397e+07	NA	NA	NA	NA
P32356	YDR001C	S000002408	NTH1	1.65906e+07	1.72136e+07	1.22467e+07	1.26078e+07	1.38532e+07	1.46375e+07	1.69511e+07	1.70002e+07	NA	NA	NA	NA	NA	NA	NA	NA	2.65644e+07	1.44555e+07	1.53737e+07	1.73523e+07	1.41734e+07	1.49576e+07	1.42764e+07	1.80089e+07	1.03809e+07	1.70109e+07	1.36993e+07	1.00458e+07	NA	NA	NA	NA
P32361	YHR079C	S000001121	IRE1	7.44909e+06	9.08497e+06	1.04383e+07	6.21372e+06	NA	NA	NA	NA	NA	NA	NA	NA	NA	NA	NA	NA	8.41658e+06	7.97587e+06	8.44872e+06	7.89602e+06	NA	NA	NA	NA	NA	NA	NA	NA	NA	NA	NA	NA
P32368	YKL212W	S000001695	SAC1	3.0238e+07	2.68472e+07	2.99846e+07	2.76024e+07	1.97215e+07	1.64245e+07	1.87897e+07	1.77772e+07	3.95037e+07	2.91802e+07	3.26944e+07	3.71419e+07	NA	NA	2.65003e+07	NA	3.37068e+07	2.34848e+07	3.32332e+07	4.11056e+07	2.39917e+07	2.79045e+07	2.77683e+07	2.68355e+07	2.76367e+07	3.34462e+07	4.79413e+07	3.26766e+07	2.07968e+07	NA	1.64319e+07	2.18136e+07
P32379	YGR253C	S000003485	PUP2	2.75658e+07	3.20959e+07	2.79242e+07	2.54028e+07	2.63032e+07	2.42133e+07	2.6794e+07	2.91594e+07	NA	NA	NA	NA	NA	NA	NA	NA	5.00257e+07	4.16068e+07	4.59663e+07	4.58776e+07	6.69224e+07	6.74175e+07	6.52108e+07	6.15059e+07	NA	NA	NA	NA	1.66446e+07	1.42299e+07	1.70396e+07	1.33555e+07
P32381	YDL029W	S000002187	ARP2	2.62982e+07	3.15434e+07	2.50798e+07	2.67131e+07	4.05478e+07	3.87825e+07	3.97018e+07	3.84835e+07	2.60697e+07	5.18746e+07	3.33065e+07	4.16341e+07	4.7602e+07	3.60984e+07	4.0313e+07	4.0423e+07	2.89848e+07	2.90602e+07	3.10679e+07	3.28378e+07	3.99518e+07	4.07428e+07	4.26311e+07	3.93368e+07	3.17902e+07	2.63142e+07	2.87448e+07	2.77046e+07	3.2334e+07	3.55749e+07	3.91582e+07	3.7655e+07
P32387	YDR405W	S000002813	MRP20	1.0243e+08	8.76959e+07	9.7358e+07	9.7827e+07	1.47834e+08	1.32518e+08	1.43957e+08	1.46566e+08	6.0582e+07	7.87142e+07	6.51762e+07	8.3898e+07	8.11592e+07	1.1727e+08	8.14016e+07	1.13833e+08	8.08155e+07	8.46009e+07	8.86308e+07	7.80268e+07	1.43514e+08	1.04593e+08	1.11479e+08	7.53751e+07	8.73637e+07	9.99452e+07	7.27514e+07	7.56253e+07	9.12855e+07	1.15466e+08	1.02571e+08	9.42471e+07
P32388	YKL167C	S000001650	MRP49	2.51406e+07	2.57171e+07	2.56174e+07	3.31799e+07	NA	2.16199e+07	2.19108e+07	NA	NA	NA	NA	NA	NA	NA	NA	NA	NA	NA	NA	NA	NA	NA	NA	NA	NA	NA	NA	NA	NA	NA	NA	NA
P32445	YCR028C-A	S000007222	RIM1	7.70338e+07	5.94899e+07	6.58649e+07	6.73937e+07	2.81354e+07	4.0633e+07	3.48109e+07	4.6206e+07	3.60973e+07	5.05893e+07	4.26796e+07	4.15516e+07	4.58555e+07	3.79143e+07	3.54791e+07	4.01858e+07	9.75988e+08	9.74469e+08	1.01967e+09	7.51289e+08	1.79444e+08	1.67274e+08	1.53049e+08	1.49849e+08	1.23579e+08	1.22737e+08	1.37284e+08	1.18384e+08	6.41568e+07	8.54289e+07	9.396e+07	8.33786e+07
P32449	YBR249C	S000000453	ARO4	1.27068e+07	1.60134e+07	1.28562e+07	1.89893e+07	2.86798e+07	2.3406e+07	2.49244e+07	2.40623e+07	7.53851e+06	2.35188e+07	2.47241e+07	3.26737e+07	3.72228e+07	2.64417e+07	2.4039e+07	2.74074e+07	1.51526e+07	1.46714e+07	1.48418e+07	1.78044e+07	1.71112e+07	2.4514e+07	2.18172e+07	2.24789e+07	1.66148e+07	2.01341e+07	2.73154e+07	1.45303e+07	2.21173e+07	1.3747e+07	1.80977e+07	3.34174e+07
P32451	YGR286C	S000003518	BIO2	1.54127e+07	2.62725e+07	1.59689e+07	1.47676e+07	1.30028e+07	1.43065e+07	1.39986e+07	1.83304e+07	2.91937e+07	2.57064e+07	1.72234e+07	3.92127e+07	1.49902e+07	1.51116e+07	1.57396e+07	2.44731e+07	NA	NA	NA	NA	NA	NA	NA	NA	1.34788e+07	2.26064e+07	9.10871e+06	1.73996e+07	NA	NA	NA	NA
P32462	YNL280C	S000005224	ERG24	NA	NA	NA	NA	NA	NA	NA	NA	NA	NA	NA	NA	NA	NA	NA	NA	2.92287e+07	NA	2.78003e+07	3.07941e+07	NA	NA	NA	NA	NA	NA	NA	NA	NA	NA	NA	NA
P32463	YKL192C	S000001675	ACP1	2.24482e+07	1.83533e+07	1.80542e+07	1.97613e+07	NA	NA	NA	NA	NA	1.74402e+07	NA	2.1418e+07	NA	NA	NA	NA	1.74007e+07	1.44333e+07	1.86403e+07	1.72023e+07	NA	NA	NA	NA	1.41729e+07	1.79627e+07	1.83575e+07	1.88722e+07	NA	NA	NA	NA
P32468	YHR107C	S000001149	CDC12	NA	NA	NA	NA	NA	NA	NA	NA	NA	NA	NA	NA	NA	NA	NA	NA	1.58877e+07	1.14387e+07	1.1431e+07	1.24918e+07	NA	1.36709e+07	NA	NA	NA	NA	NA	NA	1.22679e+07	NA	1.30524e+07	NA
P32471	YAL003W	S000000003	EFB1	2.3464e+07	3.74581e+07	1.95463e+07	3.73182e+07	4.69333e+07	5.17793e+07	4.22679e+07	5.01418e+07	NA	5.0913e+07	7.69082e+07	6.05844e+07	7.83936e+07	5.36108e+07	4.04957e+07	4.72846e+07	4.45311e+07	4.47294e+07	3.26735e+07	5.32745e+07	5.11484e+07	5.35614e+07	5.01804e+07	3.71208e+07	3.40207e+07	3.33355e+07	3.151e+07	2.18941e+07	4.23355e+07	NA	4.77444e+07	7.24835e+07
P32473	YBR221C	S000000425	PDB1	2.24115e+08	1.93633e+08	2.20256e+08	2.32265e+08	1.45985e+08	1.94557e+08	1.89331e+08	2.212e+08	8.65941e+07	8.41548e+07	8.31657e+07	8.50414e+07	8.80353e+07	1.08476e+08	1.08755e+08	1.14115e+08	1.63157e+08	1.73697e+08	2.15598e+08	1.89356e+08	1.40397e+08	1.69239e+08	1.96744e+08	1.3789e+08	9.04131e+07	9.67606e+07	9.70178e+07	9.78375e+07	8.56363e+07	7.00516e+07	9.67492e+07	1.02247e+08
P32480	YOR038C	S000005564	HIR2	2.64419e+07	3.57898e+07	NA	4.01647e+07	NA	NA	NA	NA	NA	NA	NA	NA	NA	NA	NA	NA	NA	NA	NA	NA	NA	NA	NA	NA	NA	NA	NA	NA	NA	NA	NA	NA
P32481	YER025W	S000000827	GCD11	1.51552e+08	1.64583e+08	1.58289e+08	1.7521e+08	1.72614e+08	1.65332e+08	1.48917e+08	1.62202e+08	1.94914e+08	1.43179e+08	1.32179e+08	1.30483e+08	2.18724e+08	2.49837e+08	2.37989e+08	2.04498e+08	1.2898e+08	1.30058e+08	1.19223e+08	1.08834e+08	1.6243e+08	1.73046e+08	1.75451e+08	2.49879e+08	1.17626e+08	1.23602e+08	1.17553e+08	1.54405e+08	2.14713e+08	2.14577e+08	1.94887e+08	1.60361e+08
P32485	YLR113W	S000004103	HOG1	NA	NA	NA	NA	NA	NA	NA	NA	NA	NA	NA	NA	1.71928e+07	NA	NA	NA	1.14824e+07	NA	NA	8.32248e+06	NA	1.21101e+07	NA	1.35965e+07	NA	NA	NA	NA	NA	NA	NA	NA
P32487	YNL268W	S000005212	LYP1	NA	NA	NA	NA	3.3188e+07	3.30992e+07	3.60411e+07	4.59461e+07	NA	NA	NA	NA	NA	NA	NA	NA	NA	NA	NA	1.56345e+07	NA	NA	NA	NA	NA	NA	NA	NA	NA	NA	NA	NA
P32488	YMR081C	S000004686	ISF1	NA	NA	NA	NA	NA	1.40553e+07	1.67584e+07	1.83181e+07	NA	NA	NA	NA	NA	NA	NA	NA	NA	NA	NA	NA	NA	NA	NA	NA	NA	NA	NA	NA	9.5551e+06	1.14164e+07	1.19708e+07	8.68893e+06
P32491	YPL140C	S000006061	MKK2	1.66273e+07	2.06e+07	1.97246e+07	1.92609e+07	3.76868e+07	5.87646e+07	4.71549e+07	5.46003e+07	NA	8.48995e+06	9.48457e+06	5.70362e+06	1.04458e+07	NA	1.24871e+07	NA	NA	9.64766e+06	9.64822e+06	1.6897e+07	2.85166e+07	2.58079e+07	2.70079e+07	2.11901e+07	NA	NA	NA	NA	NA	NA	NA	NA
P32495	YDL208W	S000002367	NHP2	1.07958e+09	1.20446e+09	1.55625e+09	1.51585e+09	6.62052e+08	7.7286e+08	7.22634e+08	6.89646e+08	1.80237e+09	9.61915e+08	1.17764e+09	1.12103e+09	1.01108e+09	1.55878e+09	1.41645e+09	1.54525e+09	5.18597e+08	6.50609e+08	5.62917e+08	5.02432e+08	5.9759e+08	6.84725e+08	5.90682e+08	9.449e+08	1.08495e+09	9.94391e+08	1.18603e+09	1.43398e+09	1.21005e+09	7.53711e+08	8.29584e+08	9.92476e+08
P32496	YFR052W	S000001948	RPN12	1.32596e+07	1.47785e+07	1.52875e+07	1.35777e+07	NA	NA	NA	1.58227e+07	NA	NA	NA	NA	1.53544e+07	NA	NA	NA	NA	NA	NA	NA	NA	NA	NA	NA	NA	NA	NA	NA	NA	NA	NA	NA
P32497	YMR309C	S000004926	NIP1	1.12849e+08	1.03956e+08	9.42472e+07	1.01668e+08	1.17253e+08	1.3273e+08	1.22307e+08	1.22276e+08	1.3561e+08	1.34852e+08	1.09857e+08	1.24094e+08	1.82007e+08	1.91128e+08	1.81091e+08	1.90066e+08	8.63015e+07	9.44375e+07	9.42315e+07	7.78175e+07	1.37373e+08	1.15412e+08	1.16329e+08	1.14314e+08	1.24772e+08	1.31279e+08	1.19861e+08	1.0628e+08	1.30261e+08	1.69072e+08	1.39338e+08	1.55903e+08
P32501	YDR211W	S000002619	GCD6	1.15202e+08	1.2504e+08	1.27919e+08	1.0352e+08	1.9057e+08	1.79834e+08	1.93767e+08	1.90999e+08	1.29396e+08	2.11913e+08	1.87424e+08	1.97673e+08	2.38863e+08	2.58811e+08	2.61057e+08	2.4913e+08	1.23438e+08	1.45719e+08	1.26989e+08	1.15689e+08	1.56762e+08	1.20325e+08	1.60191e+08	1.57216e+08	2.43907e+08	1.30002e+08	1.29311e+08	1.44964e+08	1.87283e+08	3.06377e+08	2.52112e+08	2.27799e+08
P32502	YLR291C	S000004282	GCD7	5.36547e+07	4.8337e+07	5.62575e+07	5.31798e+07	5.31573e+07	5.37376e+07	6.41032e+07	5.22131e+07	5.5622e+07	5.99831e+07	5.98208e+07	5.3744e+07	5.7393e+07	6.65719e+07	6.88351e+07	5.95331e+07	2.58474e+07	3.37902e+07	3.14974e+07	3.89389e+07	3.99837e+07	3.70823e+07	4.91571e+07	4.77472e+07	3.72425e+07	3.0492e+07	3.97049e+07	2.83367e+07	4.39968e+07	4.28283e+07	4.55731e+07	4.45509e+07
P32523	YLL036C	S000003959	PRP19	2.18404e+07	NA	1.23166e+07	NA	NA	NA	NA	NA	NA	NA	NA	NA	NA	NA	NA	NA	4.51496e+07	3.44029e+07	5.09933e+07	3.72848e+07	NA	3.2647e+07	NA	NA	NA	NA	NA	NA	NA	NA	NA	NA
P32529	YJR063W	S000003824	RPA12	4.93107e+07	4.51784e+07	5.85346e+07	5.26309e+07	5.89477e+07	4.67359e+07	4.56293e+07	4.60893e+07	6.60395e+07	9.59411e+07	6.72451e+07	6.19727e+07	8.36241e+07	9.3513e+07	8.39203e+07	7.5133e+07	5.06762e+07	4.78383e+07	6.29488e+07	6.55038e+07	5.31367e+07	5.71754e+07	6.61995e+07	5.31776e+07	5.42048e+07	4.2177e+07	5.69293e+07	6.90182e+07	5.70983e+07	7.49087e+07	5.72907e+07	6.19577e+07
P32558	YGL207W	S000003175	SPT16	2.78938e+07	2.04539e+07	2.36385e+07	1.85422e+07	2.75609e+07	2.57607e+07	NA	2.3475e+07	1.89706e+07	NA	NA	NA	3.36006e+07	2.5632e+07	3.11546e+07	2.78986e+07	1.74221e+07	2.61376e+07	2.11955e+07	NA	NA	2.23418e+07	2.81453e+07	NA	2.08811e+07	2.5625e+07	1.9604e+07	2.66169e+07	2.94921e+07	4.66016e+07	3.32367e+07	1.8952e+07
P32561	YNL330C	S000005274	RPD3	1.32972e+07	1.88386e+07	1.66464e+07	1.90262e+07	1.30404e+07	1.67113e+07	1.70112e+07	2.09938e+07	NA	NA	NA	NA	NA	NA	NA	NA	NA	NA	NA	NA	NA	NA	NA	NA	NA	NA	NA	NA	NA	NA	NA	NA
P32564	YGR049W	S000003281	SCM4	5.50486e+07	6.7905e+07	8.41319e+07	7.27598e+07	6.8501e+07	6.32721e+07	6.36401e+07	6.87948e+07	6.33034e+07	7.9853e+07	7.05165e+07	5.9785e+07	6.91787e+07	5.11045e+07	5.01144e+07	NA	NA	NA	NA	NA	6.19623e+07	NA	4.96054e+07	6.03892e+07	NA	6.86201e+07	5.9681e+07	7.25436e+07	5.32298e+07	NA	NA	NA
P32565	YIL075C	S000001337	RPN2	8.38955e+07	7.62028e+07	6.8901e+07	6.99201e+07	7.2738e+07	6.47097e+07	7.28931e+07	7.53873e+07	6.34393e+07	7.98233e+07	8.90596e+07	9.58826e+07	6.68965e+07	6.27586e+07	5.94126e+07	6.49651e+07	6.43918e+07	6.44302e+07	6.3892e+07	8.40509e+07	6.17638e+07	6.28343e+07	5.36502e+07	4.50417e+07	7.9967e+07	7.30363e+07	6.95526e+07	6.29874e+07	5.56462e+07	6.07956e+07	6.19039e+07	6.74861e+07
P32578	YDR422C	S000002830	SIP1	2.05902e+07	1.62757e+07	1.63972e+07	1.27009e+07	1.77673e+07	1.52409e+07	1.73502e+07	1.62904e+07	NA	NA	NA	NA	NA	2.34519e+07	1.90485e+07	NA	9.73848e+06	1.00348e+07	1.14502e+07	9.77229e+06	1.23322e+07	2.57655e+07	1.71178e+07	NA	1.97705e+07	1.40848e+07	1.19113e+07	1.23538e+07	1.98182e+07	2.37463e+07	1.79915e+07	1.77952e+07
P32580	YPL029W	S000005950	SUV3	NA	NA	NA	NA	NA	NA	NA	NA	NA	NA	NA	NA	NA	NA	NA	NA	1.09196e+07	9.81612e+06	1.00205e+07	1.12855e+07	NA	NA	NA	NA	NA	NA	NA	NA	NA	NA	NA	NA
P32582	YGR155W	S000003387	CYS4	8.58403e+06	1.12874e+07	NA	1.76054e+07	2.05006e+07	1.87013e+07	1.76341e+07	1.30075e+07	NA	NA	NA	NA	2.87495e+07	NA	1.42365e+07	NA	NA	NA	NA	1.76023e+07	1.38083e+07	1.65433e+07	1.90648e+07	1.46498e+07	NA	NA	NA	NA	NA	NA	NA	NA
P32583	YKR092C	S000001800	SRP40	2.51502e+08	2.07076e+08	2.69562e+08	2.33351e+08	2.37754e+08	2.57636e+08	2.30384e+08	2.62285e+08	2.07383e+08	2.33185e+08	2.1704e+08	2.17315e+08	1.57197e+08	1.64229e+08	1.43837e+08	1.42623e+08	3.30979e+08	3.18125e+08	3.72006e+08	3.09972e+08	3.05841e+08	2.96588e+08	2.8824e+08	1.88022e+08	3.47325e+08	3.11822e+08	3.16764e+08	2.94234e+08	2.13029e+08	3.75353e+08	3.17149e+08	2.86435e+08
P32589	YPL106C	S000006027	SSE1	2.36666e+07	3.53747e+07	2.23974e+07	4.01191e+07	5.73229e+07	4.25384e+07	4.09941e+07	4.1033e+07	1.65883e+07	5.63415e+07	8.66752e+07	9.4779e+07	1.06638e+08	5.40003e+07	4.46187e+07	5.27761e+07	3.09375e+07	3.71266e+07	3.57948e+07	3.33097e+07	3.97265e+07	5.23109e+07	4.94074e+07	6.33418e+07	2.49348e+07	6.62917e+07	6.51865e+07	4.02199e+07	4.64826e+07	3.41137e+07	5.06123e+07	8.53675e+07
P32597	YIL126W	S000001388	STH1	7.68563e+06	1.00516e+07	1.04038e+07	9.83604e+06	NA	NA	5.39339e+06	6.64218e+06	NA	NA	NA	NA	NA	NA	NA	NA	NA	NA	NA	NA	NA	NA	NA	NA	NA	5.51792e+06	NA	4.68181e+06	7.41644e+06	NA	NA	NA
P32598	YER133W	S000000935	GLC7	1.38461e+08	1.494e+08	1.74974e+08	1.53554e+08	2.22886e+07	9.1349e+07	9.54336e+07	2.45139e+07	1.56014e+08	1.46527e+08	1.39869e+08	1.18066e+08	NA	1.24227e+08	9.2324e+07	9.54741e+07	1.3769e+08	1.58322e+08	1.42233e+08	1.22658e+08	1.14579e+08	1.27038e+08	1.39674e+08	1.15389e+08	1.50673e+08	1.78621e+08	1.87287e+08	1.68303e+08	1.25791e+08	1.43848e+08	1.48397e+08	1.14527e+08
P32599	YDR129C	S000002536	SAC6	NA	4.09386e+07	NA	2.80505e+07	NA	NA	NA	NA	NA	NA	NA	NA	NA	NA	NA	NA	3.72517e+07	3.50494e+07	2.79712e+07	3.72983e+07	3.65759e+07	3.93495e+07	3.44419e+07	3.5454e+07	2.60007e+07	3.31262e+07	4.07902e+07	2.54574e+07	3.59709e+07	NA	3.5695e+07	3.85255e+07
P32600	YKL203C	S000001686	TOR2	8.58953e+06	1.03091e+07	1.23971e+07	8.17812e+06	NA	NA	NA	NA	NA	NA	NA	NA	NA	NA	NA	NA	1.8384e+07	1.22958e+07	1.45031e+07	8.85426e+06	NA	NA	NA	NA	NA	6.46717e+06	6.81118e+06	8.06502e+06	NA	NA	NA	NA
P32608	YGL252C	S000003221	RTG2	2.00066e+07	1.59826e+07	1.72204e+07	1.77916e+07	1.47956e+07	1.46298e+07	1.13279e+07	NA	1.44923e+07	2.5329e+07	2.45673e+07	1.57906e+07	1.61929e+07	NA	NA	NA	2.6849e+07	2.39112e+07	2.89272e+07	1.68304e+07	2.40194e+07	2.63716e+07	2.20058e+07	1.49732e+07	1.28769e+07	2.19201e+07	2.30626e+07	1.9597e+07	1.49761e+07	1.42617e+07	1.84266e+07	1.57541e+07
P32610	YEL051W	S000000777	VMA8	6.50312e+07	7.96651e+07	6.83758e+07	7.51756e+07	5.87525e+07	6.56364e+07	5.83772e+07	6.69085e+07	NA	NA	NA	NA	NA	NA	NA	NA	4.53604e+07	3.75763e+07	NA	5.23547e+07	NA	NA	NA	NA	NA	2.71323e+07	3.35538e+07	2.86388e+07	4.20477e+07	NA	4.20343e+07	NA
P32611	YEL050C	S000000776	RML2	4.99677e+07	4.30383e+07	5.26053e+07	4.44455e+07	7.03239e+07	5.78918e+07	7.09915e+07	7.37837e+07	4.20355e+07	5.10474e+07	5.49227e+07	3.46101e+07	5.32341e+07	4.40955e+07	4.37012e+07	3.85357e+07	4.26404e+07	4.50892e+07	4.25918e+07	4.5914e+07	6.53763e+07	4.39172e+07	5.8954e+07	4.14277e+07	5.76409e+07	3.30196e+07	3.52524e+07	3.19937e+07	3.58311e+07	4.70527e+07	4.5855e+07	4.04144e+07
P32618	YEL043W	S000000769		NA	1.09645e+07	1.30689e+07	1.18261e+07	NA	2.03353e+07	1.51852e+07	2.29095e+07	NA	NA	NA	NA	NA	NA	NA	NA	6.74071e+07	3.70588e+07	1.15677e+08	6.07413e+07	5.24568e+07	3.95709e+07	3.57878e+07	2.71159e+07	1.21688e+07	8.98862e+06	2.06404e+07	1.47097e+07	NA	1.65862e+07	1.22752e+07	1.32522e+07
P32629	YEL036C	S000000762	ANP1	7.6099e+07	6.52085e+07	7.61489e+07	6.85012e+07	6.57818e+07	6.3988e+07	6.46486e+07	7.46718e+07	9.11897e+07	9.56258e+07	1.12303e+08	1.0269e+08	6.26951e+07	7.26138e+07	7.68265e+07	1.03405e+08	1.02995e+08	9.68332e+07	1.09161e+08	1.10907e+08	9.98414e+07	1.07282e+08	1.05049e+08	7.45426e+07	7.15911e+07	1.00376e+08	1.00251e+08	8.52922e+07	8.92129e+07	7.63503e+07	7.3742e+07	8.30678e+07
P32634	YER132C	S000000934	PMD1	3.37967e+07	3.6425e+07	3.71022e+07	3.14119e+07	4.09748e+07	4.29493e+07	3.583e+07	3.91819e+07	3.55921e+07	5.46872e+07	4.22526e+07	4.19392e+07	4.49161e+07	5.14465e+07	4.49872e+07	5.54513e+07	2.45431e+07	2.84052e+07	2.51597e+07	2.32523e+07	3.53024e+07	2.83638e+07	3.33517e+07	2.91677e+07	5.55083e+07	5.63655e+07	3.91861e+07	5.15528e+07	4.55785e+07	6.37917e+07	5.22883e+07	5.17e+07
P32642	YER174C	S000000976	GRX4	2.80221e+07	2.60332e+07	NA	2.7648e+07	2.64731e+07	2.26419e+07	2.78431e+07	2.64144e+07	NA	4.55938e+07	4.40834e+07	3.23139e+07	3.5339e+07	3.73421e+07	4.21877e+07	5.22055e+07	NA	NA	NA	NA	1.60003e+07	1.40319e+07	1.5971e+07	NA	NA	NA	NA	NA	1.52068e+07	NA	1.89045e+07	1.98299e+07
P32644	YER176W	S000000978	ECM32	NA	NA	NA	NA	NA	NA	NA	NA	NA	NA	NA	NA	NA	NA	NA	NA	1.13005e+07	9.71115e+06	9.35307e+06	1.10001e+07	NA	NA	NA	NA	NA	NA	NA	NA	NA	NA	NA	NA
P32660	YER166W	S000000968	DNF1	2.13764e+07	2.15965e+07	2.03964e+07	2.13509e+07	2.06967e+07	1.87648e+07	1.63874e+07	1.98761e+07	2.62505e+07	2.17847e+07	NA	3.02495e+07	2.34756e+07	NA	NA	NA	1.96563e+07	2.34403e+07	1.9199e+07	2.65565e+07	NA	NA	NA	NA	2.12994e+07	2.449e+07	2.46386e+07	2.33856e+07	NA	NA	3.1432e+07	2.97896e+07
P32770	YDL167C	S000002326	NRP1	1.75649e+07	1.81861e+07	2.00495e+07	1.85141e+07	3.38028e+07	3.25286e+07	3.50444e+07	2.79041e+07	1.70476e+07	1.55346e+07	1.12955e+07	1.79839e+07	3.46116e+07	3.75648e+07	4.24528e+07	4.93756e+07	1.02729e+07	1.36397e+07	1.26199e+07	1.20782e+07	1.86274e+07	2.13178e+07	2.64193e+07	1.7876e+07	1.18092e+07	1.70139e+07	1.68876e+07	1.63787e+07	3.43657e+07	2.60216e+07	3.21918e+07	2.88915e+07
P32772	YDL169C	S000002328	UGX2	3.03402e+07	4.62124e+07	4.64805e+07	4.13663e+07	3.68543e+07	5.82065e+07	6.90464e+07	6.61789e+07	NA	NA	NA	NA	NA	NA	NA	NA	NA	NA	NA	NA	NA	NA	NA	NA	1.70965e+07	1.97749e+07	1.63491e+07	1.86857e+07	NA	NA	NA	NA
P32775	YEL011W	S000000737	GLC3	NA	NA	NA	NA	NA	NA	NA	NA	NA	NA	NA	NA	NA	NA	NA	NA	1.04663e+07	7.87217e+06	5.82476e+06	7.08049e+06	NA	NA	NA	NA	NA	NA	NA	NA	NA	NA	NA	NA
P32784	YBL011W	S000000107	SCT1	4.32843e+07	NA	7.88025e+07	5.34262e+07	NA	7.99708e+07	NA	NA	NA	NA	NA	NA	NA	NA	NA	NA	NA	NA	NA	NA	NA	NA	NA	NA	4.69227e+07	5.70336e+07	4.83446e+07	9.55484e+07	NA	NA	NA	NA
P32787	YJR144W	S000003905	MGM101	1.02719e+08	8.99695e+07	1.21815e+08	9.89036e+07	4.94413e+07	5.19015e+07	6.09956e+07	6.43268e+07	3.8081e+07	4.84667e+07	3.97417e+07	5.5072e+07	NA	NA	NA	NA	2.49197e+08	2.51831e+08	2.00707e+08	2.19523e+08	1.27045e+08	1.29665e+08	1.5684e+08	9.69218e+07	9.75667e+07	1.19356e+08	1.35735e+08	1.17985e+08	3.31412e+07	2.18996e+07	1.62205e+07	3.12561e+07
P32790	YBL007C	S000000103	SLA1	7.88879e+07	1.23886e+08	1.23099e+08	1.5912e+08	2.77684e+07	NA	3.70902e+07	NA	3.06145e+08	3.59367e+07	4.99102e+07	8.69398e+07	1.13034e+08	1.44592e+08	1.67699e+08	5.50521e+07	7.62722e+07	1.34503e+08	7.46618e+07	7.44622e+07	3.35301e+07	4.65e+07	6.5635e+07	1.66557e+08	9.88431e+07	9.36715e+07	9.49116e+07	1.85621e+08	1.19566e+08	1.15322e+08	9.75131e+07	6.99092e+07
P32792	YHR017W	S000001059	YSC83	NA	1.75836e+07	1.9486e+07	1.99592e+07	1.44755e+07	NA	NA	NA	NA	NA	NA	NA	NA	NA	NA	NA	1.97216e+07	1.67877e+07	1.70818e+07	1.98262e+07	NA	NA	NA	NA	NA	NA	NA	NA	NA	NA	NA	NA
P32793	YHR016C	S000001058	YSC84	1.49632e+07	1.86579e+07	2.49485e+07	3.53776e+07	NA	NA	NA	NA	4.19525e+07	NA	NA	NA	NA	NA	NA	NA	2.66232e+07	1.89125e+07	1.59816e+07	1.67585e+07	1.69641e+07	NA	NA	3.11013e+07	NA	NA	NA	NA	NA	NA	NA	NA
P32795	YPR024W	S000006228	YME1	3.36066e+07	3.3545e+07	NA	4.48402e+07	NA	NA	NA	NA	NA	NA	NA	NA	NA	NA	NA	NA	NA	NA	NA	NA	NA	NA	NA	NA	NA	NA	NA	NA	NA	NA	NA	NA
P32796	YML042W	S000004506	CAT2	1.30628e+07	1.07665e+07	1.30296e+07	1.07904e+07	NA	1.47087e+07	1.00715e+07	9.26825e+06	NA	NA	1.63656e+07	1.53622e+07	NA	1.51687e+07	1.37073e+07	NA	2.43901e+07	2.73259e+07	3.2009e+07	2.21586e+07	1.21378e+07	1.85489e+07	1.48451e+07	9.98246e+06	2.571e+07	1.84608e+07	1.89085e+07	1.4294e+07	8.02524e+06	9.86581e+06	1.26868e+07	1.36268e+07
P32799	YGL191W	S000003159	COX13	1.18376e+07	2.24489e+07	1.79574e+07	1.55396e+07	1.92738e+07	2.73928e+07	2.54291e+07	2.35072e+07	NA	NA	NA	NA	NA	NA	NA	NA	2.64788e+07	1.98733e+07	NA	NA	3.36607e+07	2.18298e+07	2.36082e+07	4.00422e+07	NA	NA	NA	NA	NA	NA	2.25139e+07	NA
P32803	YGL200C	S000003168	EMP24	NA	NA	NA	NA	NA	NA	NA	NA	NA	NA	NA	NA	NA	NA	NA	NA	2.17097e+07	1.66173e+07	2.45636e+07	2.68659e+07	3.18658e+07	3.18299e+07	2.41099e+07	2.14578e+07	NA	NA	NA	NA	NA	NA	NA	NA
P32804	YGL255W	S000003224	ZRT1	NA	NA	NA	NA	1.78752e+07	1.9093e+07	2.2773e+07	1.2609e+07	NA	1.53055e+07	1.15081e+07	NA	2.093e+07	1.09869e+07	1.06709e+07	1.63272e+07	NA	NA	NA	NA	NA	NA	NA	NA	NA	NA	NA	NA	NA	NA	NA	NA
P32805	YGL254W	S000003223	FZF1	6.65988e+07	5.89614e+07	7.3316e+07	6.10519e+07	2.24848e+07	2.4196e+07	2.56916e+07	1.7931e+07	7.0768e+07	8.08767e+07	5.69887e+07	5.89216e+07	2.86849e+07	4.2817e+07	5.19411e+07	4.10344e+07	4.46467e+07	5.24815e+07	4.9814e+07	4.66776e+07	NA	NA	NA	NA	6.72513e+07	6.08683e+07	4.70982e+07	5.0485e+07	3.33585e+07	2.9072e+07	2.03436e+07	2.28363e+07
P32829	YMR224C	S000004837	MRE11	NA	NA	NA	NA	NA	8.18194e+06	8.14195e+06	7.82243e+06	NA	NA	NA	NA	NA	NA	NA	NA	NA	NA	NA	NA	NA	NA	NA	NA	1.027e+07	9.80495e+06	6.41532e+06	1.12432e+07	NA	NA	NA	NA
P32836	YOR185C	S000005711	GSP2	2.88517e+07	4.01237e+07	3.35765e+07	3.89078e+07	6.13478e+07	3.58841e+07	4.4275e+07	3.30059e+07	NA	5.69582e+07	5.05809e+07	4.35455e+07	6.59339e+07	3.92455e+07	5.12375e+07	NA	3.25704e+07	4.02069e+07	3.02614e+07	4.68328e+07	2.83633e+07	2.78114e+07	NA	NA	NA	NA	NA	NA	3.77057e+07	NA	NA	NA
P32839	YDR375C	S000002783	BCS1	1.01436e+07	8.33398e+06	1.01172e+07	NA	NA	NA	NA	NA	NA	NA	NA	NA	NA	NA	NA	NA	NA	NA	NA	NA	NA	NA	NA	NA	1.35272e+07	1.2819e+07	NA	NA	NA	NA	NA	NA
P32843	YMR302C	S000004917	YME2	5.9983e+07	6.62569e+07	6.79694e+07	5.24127e+07	7.65976e+07	8.45542e+07	9.05049e+07	7.94881e+07	3.62781e+07	3.98926e+07	5.12611e+07	4.83076e+07	2.09734e+07	1.16436e+07	1.26051e+07	NA	6.53751e+07	5.79056e+07	7.94848e+07	8.29915e+07	3.75407e+07	3.75084e+07	2.57123e+07	2.60343e+07	6.9438e+07	9.28122e+07	1.43823e+08	1.10278e+08	1.24628e+08	1.04535e+08	2.228e+08	2.7922e+08
P32849	YLR032W	S000004022	RAD5	1.10524e+07	NA	NA	NA	1.69019e+07	1.34693e+07	NA	1.54811e+07	NA	NA	NA	NA	NA	NA	NA	NA	1.12267e+07	9.21307e+06	9.57697e+06	1.23553e+07	1.31973e+07	1.57655e+07	1.1636e+07	1.33093e+07	NA	NA	NA	NA	NA	1.25812e+07	1.02949e+07	9.23592e+06
P32857	YKL039W	S000001522	PTM1	NA	NA	NA	NA	1.94315e+07	1.65583e+07	2.08559e+07	2.30793e+07	NA	NA	NA	NA	1.69193e+07	1.24322e+07	1.73252e+07	1.99524e+07	5.96559e+07	4.3557e+07	5.42471e+07	5.44381e+07	2.61888e+07	3.69871e+07	3.51939e+07	2.03694e+07	NA	2.10961e+07	2.74526e+07	NA	NA	NA	2.56728e+07	NA
P32860	YKL040C	S000001523	NFU1	NA	NA	NA	NA	NA	NA	NA	1.12702e+07	NA	NA	NA	NA	NA	NA	NA	NA	NA	NA	NA	NA	NA	NA	NA	NA	NA	NA	NA	NA	8.75751e+06	1.07632e+07	8.67382e+06	1.22892e+07
P32861	YKL035W	S000001518	UGP1	3.53045e+07	5.27882e+07	5.2727e+07	5.36929e+07	3.3692e+07	4.54907e+07	3.84997e+07	4.0904e+07	5.42803e+07	5.98459e+07	4.96004e+07	5.502e+07	5.05462e+07	4.51037e+07	4.44183e+07	3.8891e+07	4.90423e+07	5.34444e+07	4.90129e+07	5.48297e+07	4.4773e+07	4.36638e+07	4.49845e+07	4.13641e+07	5.70437e+07	3.87016e+07	4.42737e+07	5.27821e+07	3.84486e+07	4.45652e+07	4.07546e+07	4.4088e+07
P32875	YOR196C	S000005722	LIP5	5.0588e+07	5.81474e+07	5.84761e+07	5.77875e+07	4.58886e+07	4.53964e+07	4.19221e+07	3.00503e+07	8.46798e+07	3.13983e+07	NA	2.76714e+07	7.9444e+07	1.01889e+08	1.09464e+08	5.33853e+07	2.40948e+07	2.73523e+07	2.26568e+07	2.30044e+07	2.36584e+07	2.9486e+07	3.30228e+07	1.11276e+08	3.57564e+07	2.88287e+07	3.78056e+07	6.72505e+07	9.49377e+07	9.90098e+07	7.52239e+07	5.73168e+07
P32891	YDL174C	S000002333	DLD1	2.24723e+07	3.20411e+07	2.60957e+07	3.07553e+07	2.25824e+07	2.19962e+07	2.50833e+07	1.95886e+07	1.36177e+07	1.06401e+07	2.16454e+07	3.00242e+07	2.8138e+07	1.66826e+07	9.03261e+06	1.84768e+07	1.92336e+07	1.67538e+07	1.49988e+07	1.58866e+07	1.71647e+07	1.81848e+07	1.48116e+07	2.22336e+07	7.57222e+06	1.96723e+07	2.27767e+07	1.48543e+07	7.48654e+06	NA	1.89862e+07	2.24638e+07
P32892	YLL008W	S000003931	DRS1	9.26172e+07	9.76331e+07	1.19898e+08	9.08433e+07	1.94859e+08	1.98532e+08	1.97051e+08	2.20498e+08	6.22569e+07	8.55384e+07	5.48858e+07	5.51805e+07	7.88981e+07	7.65116e+07	7.67159e+07	9.5077e+07	9.2253e+07	8.08476e+07	9.10503e+07	1.15147e+08	1.74331e+08	1.84744e+08	1.45644e+08	7.2186e+07	5.75682e+07	4.25906e+07	6.94445e+07	4.13206e+07	8.18983e+07	9.06869e+07	1.04419e+08	9.92838e+07
P32895	YKL181W	S000001664	PRS1	NA	NA	NA	NA	1.42409e+07	8.18877e+06	1.18878e+07	7.60799e+06	NA	NA	NA	NA	1.54321e+07	NA	1.43952e+07	1.45915e+07	8.09204e+06	8.404e+06	9.46384e+06	1.14699e+07	NA	NA	NA	NA	7.11197e+06	9.09638e+06	1.05921e+07	8.35305e+06	NA	NA	NA	NA
P32898	YDR430C	S000002838	CYM1	5.5832e+08	4.05408e+08	4.16764e+08	4.75655e+08	NA	NA	NA	3.14631e+08	NA	NA	NA	NA	NA	NA	NA	NA	2.80902e+08	NA	2.94272e+08	2.94357e+08	NA	NA	NA	NA	NA	NA	NA	NA	NA	NA	NA	NA
P32899	YHR148W	S000001191	IMP3	2.14217e+07	2.16551e+07	2.02776e+07	1.59276e+07	2.32705e+07	2.17412e+07	2.2338e+07	2.27567e+07	1.78156e+07	1.11168e+07	9.82371e+06	2.02783e+07	1.60617e+07	NA	1.53712e+07	1.24387e+07	3.82244e+08	3.95095e+08	4.46332e+08	3.82014e+08	5.8933e+08	5.91376e+08	5.50045e+08	3.81252e+08	1.75335e+08	2.39758e+08	2.47966e+08	1.97336e+08	2.78685e+08	2.65599e+08	3.1195e+08	3.74922e+08
P32900	YHR149C	S000001192	SKG6	2.97778e+07	3.10629e+07	3.13292e+07	3.15962e+07	3.73884e+07	4.48489e+07	4.1459e+07	4.70989e+07	2.61742e+07	5.38285e+07	3.74083e+07	3.63898e+07	4.89126e+07	6.50918e+07	6.58655e+07	6.41343e+07	2.3121e+07	2.77216e+07	2.22851e+07	1.6795e+07	3.85693e+07	4.24298e+07	3.85234e+07	3.30378e+07	3.75024e+07	3.06057e+07	2.88935e+07	3.33217e+07	3.79843e+07	5.46404e+07	6.03781e+07	4.43774e+07
P32902	YHL004W	S000000996	MRP4	4.7856e+07	4.19842e+07	4.37608e+07	4.13149e+07	3.34593e+07	3.35871e+07	3.08867e+07	3.1855e+07	4.23355e+07	4.48028e+07	3.55927e+07	3.59706e+07	3.58687e+07	2.33009e+07	2.8163e+07	2.76614e+07	5.20223e+07	4.70532e+07	4.9531e+07	4.91088e+07	3.91289e+07	3.40051e+07	3.92157e+07	3.27251e+07	3.96975e+07	3.80134e+07	3.77287e+07	3.75609e+07	3.03186e+07	3.21307e+07	3.44132e+07	2.62502e+07
P32904	YHR147C	S000001190	MRPL6	8.36061e+07	1.22128e+08	1.16266e+08	2.2953e+08	NA	NA	NA	NA	1.90224e+08	1.9051e+07	1.03083e+07	3.66253e+07	NA	2.13246e+07	2.91693e+07	NA	2.03112e+07	2.42964e+07	2.30328e+07	1.7696e+07	4.35139e+06	8.08712e+06	NA	2.91013e+07	3.70459e+07	2.54731e+07	2.94642e+07	9.12014e+07	1.56109e+07	1.52122e+07	1.22731e+07	1.47932e+07
P32908	YFL008W	S000001886	SMC1	1.91576e+07	1.62978e+07	2.25364e+07	2.03607e+07	1.97281e+07	2.62178e+07	2.69219e+07	3.18389e+07	NA	NA	NA	NA	NA	NA	NA	NA	2.26449e+07	2.478e+07	2.05407e+07	1.75523e+07	3.14944e+07	2.3582e+07	2.56128e+07	1.90006e+07	1.92059e+07	1.43968e+07	2.37674e+07	1.84106e+07	1.68415e+07	1.80884e+07	2.03497e+07	2.10942e+07
P32909	YBR172C	S000000376	SMY2	4.89798e+07	5.93938e+07	5.96424e+07	6.58885e+07	1.84816e+07	1.87369e+07	1.66286e+07	1.70438e+07	1.25829e+08	1.43791e+07	1.48447e+07	2.6527e+07	4.34834e+07	5.63768e+07	5.81883e+07	1.47325e+07	1.42452e+07	2.01357e+07	1.36411e+07	9.76229e+06	1.91355e+07	1.58058e+07	1.22791e+07	6.40052e+07	3.83857e+07	2.17199e+07	2.38152e+07	8.38376e+07	4.70857e+07	8.2565e+07	4.66669e+07	2.50476e+07
P32915	YLR378C	S000004370	SEC61	2.59982e+07	2.86672e+07	2.43611e+07	NA	2.52847e+07	1.95241e+07	2.50533e+07	2.36097e+07	NA	3.90998e+07	NA	3.36428e+07	NA	3.23527e+07	2.75869e+07	2.79561e+07	3.0181e+07	2.65714e+07	2.54395e+07	3.44431e+07	2.75826e+07	2.1443e+07	2.36344e+07	NA	2.76582e+07	2.19312e+07	NA	NA	NA	NA	NA	NA
P32916	YDR292C	S000002700	SRP101	1.58237e+07	1.6442e+07	1.44077e+07	1.41848e+07	1.05652e+07	NA	NA	1.4204e+07	NA	NA	NA	NA	NA	NA	NA	NA	2.63118e+07	2.00341e+07	2.32881e+07	2.72472e+07	1.74702e+07	NA	1.15983e+07	1.35936e+07	NA	NA	NA	NA	NA	NA	NA	NA
P32917	YDR103W	S000002510	STE5	1.07282e+07	1.05667e+07	NA	NA	2.13256e+07	2.23705e+07	2.79748e+07	2.39816e+07	NA	NA	NA	1.35065e+07	1.75257e+07	2.62443e+07	2.54251e+07	2.12461e+07	NA	NA	NA	NA	1.22797e+07	1.06848e+07	1.46031e+07	1.22941e+07	NA	NA	NA	NA	2.30377e+07	1.51292e+07	NA	1.73515e+07
P33200	YBL005W	S000000101	PDR3	NA	NA	NA	NA	NA	NA	NA	NA	NA	NA	NA	NA	NA	NA	NA	NA	1.70872e+07	1.34841e+07	1.69964e+07	1.86012e+07	NA	NA	NA	NA	NA	NA	NA	NA	NA	NA	NA	NA
P33201	YKL009W	S000001492	MRT4	NA	NA	NA	NA	8.25054e+07	7.94714e+07	9.11277e+07	7.43597e+07	NA	NA	NA	NA	NA	NA	NA	NA	NA	NA	NA	NA	NA	NA	NA	NA	NA	NA	NA	NA	NA	NA	NA	NA
P33204	YKL013C	S000001496	ARC19	NA	NA	NA	NA	9.56274e+06	NA	9.02704e+06	NA	NA	NA	1.0348e+07	9.06827e+06	NA	NA	NA	NA	NA	NA	NA	NA	NA	NA	NA	NA	NA	NA	NA	NA	NA	NA	NA	NA
P33297	YOR117W	S000005643	RPT5	6.13963e+07	6.00847e+07	5.94613e+07	5.44357e+07	7.82074e+07	8.30415e+07	7.88961e+07	7.97718e+07	4.77304e+07	7.41787e+07	7.6962e+07	7.47057e+07	7.63041e+07	7.03208e+07	6.8047e+07	7.60641e+07	5.90245e+07	6.65275e+07	6.28089e+07	6.19277e+07	5.48031e+07	5.72034e+07	7.0059e+07	4.93466e+07	6.47972e+07	6.58862e+07	6.3701e+07	5.62995e+07	7.13265e+07	4.87866e+07	5.94599e+07	5.79287e+07
P33298	YDR394W	S000002802	RPT3	8.50889e+07	7.1916e+07	7.36955e+07	7.58196e+07	9.1198e+07	9.25298e+07	1.0364e+08	9.62112e+07	7.29617e+07	6.52086e+07	9.46474e+07	8.9185e+07	6.54738e+07	6.25169e+07	6.8379e+07	8.6951e+07	1.05558e+08	9.65803e+07	9.55187e+07	1.02888e+08	1.09045e+08	9.98235e+07	1.12118e+08	9.52188e+07	8.40227e+07	8.52737e+07	8.24556e+07	7.93322e+07	9.05048e+07	6.50334e+07	7.41996e+07	9.73321e+07
P33299	YKL145W	S000001628	RPT1	9.58663e+07	8.2647e+07	9.47954e+07	8.83382e+07	7.3686e+07	8.25902e+07	7.94957e+07	8.30699e+07	7.38851e+07	6.91433e+07	6.4566e+07	7.62025e+07	7.10827e+07	6.78789e+07	6.38019e+07	7.06739e+07	8.14426e+07	8.08603e+07	8.12494e+07	7.57893e+07	9.20393e+07	7.29047e+07	7.76428e+07	9.67586e+07	7.65272e+07	7.74223e+07	7.60488e+07	7.87479e+07	6.55517e+07	7.69174e+07	7.19016e+07	7.0386e+07
P33301	YDR369C	S000002777	XRS2	8.90325e+06	8.99176e+06	8.2956e+06	7.72249e+06	NA	NA	NA	NA	NA	NA	5.17542e+06	NA	NA	NA	NA	NA	NA	NA	NA	NA	NA	NA	NA	NA	NA	NA	NA	NA	NA	NA	NA	NA
P33302	YOR153W	S000005679	PDR5	1.12694e+08	1.06234e+08	9.53627e+07	1.07448e+08	NA	2.13245e+06	3.52265e+06	4.49934e+06	8.16907e+07	6.78997e+07	8.02051e+07	6.00214e+07	2.21367e+06	NA	2.09712e+06	NA	1.57379e+08	1.38026e+08	1.15933e+08	1.4821e+08	1.70597e+06	1.26469e+06	NA	NA	1.52658e+08	1.16206e+08	1.48106e+08	1.16768e+08	1.841e+06	2.78631e+06	3.77978e+06	3.9728e+06
P33303	YJR095W	S000003856	SFC1	4.02311e+08	3.25706e+08	3.54778e+08	3.26795e+08	3.23414e+08	4.13692e+08	4.37984e+08	3.92227e+08	2.12669e+08	2.84902e+08	3.13851e+08	3.12817e+08	1.38945e+08	1.779e+08	1.68774e+08	2.24008e+08	4.4254e+08	4.15634e+08	4.82918e+08	4.4038e+08	2.59923e+08	2.56766e+08	3.29107e+08	1.89332e+08	2.07776e+08	2.68324e+08	3.07304e+08	2.19579e+08	1.99274e+08	1.60653e+08	1.57048e+08	2.15145e+08
P33307	YGL238W	S000003207	CSE1	NA	NA	NA	NA	NA	NA	NA	NA	NA	NA	NA	NA	NA	NA	NA	NA	NA	NA	NA	NA	NA	NA	NA	NA	4.22671e+07	2.86114e+07	NA	2.68312e+07	NA	NA	NA	3.57203e+07
P33310	YLR188W	S000004178	MDL1	5.84839e+06	5.5944e+06	4.87633e+06	4.40227e+06	7.1454e+06	8.96458e+06	1.21697e+07	1.33671e+07	NA	NA	NA	NA	NA	NA	NA	NA	3.45531e+07	2.03738e+07	3.50823e+07	2.99701e+07	5.39565e+07	4.14482e+07	4.48693e+07	3.7027e+07	1.3189e+07	1.00061e+07	1.8054e+07	1.41255e+07	3.44902e+07	2.4056e+07	4.07505e+07	2.978e+07
P33315	YBR117C	S000000321	TKL2	NA	NA	NA	NA	NA	NA	NA	NA	NA	NA	NA	NA	NA	NA	NA	NA	8.68494e+07	8.31501e+07	1.13647e+08	1.06022e+08	NA	NA	NA	NA	NA	NA	NA	NA	NA	NA	NA	NA
P33322	YLR175W	S000004165	CBF5	2.27086e+09	2.48657e+09	2.86257e+09	2.74754e+09	8.40916e+08	1.12781e+09	1.21571e+09	9.70367e+08	3.2989e+09	1.4163e+09	1.61002e+09	1.55541e+09	1.40266e+09	1.85776e+09	1.92907e+09	2.21375e+09	1.12459e+09	1.33095e+09	1.15688e+09	9.67385e+08	1.01002e+09	1.04448e+09	9.15558e+08	1.61857e+09	1.67388e+09	1.68237e+09	1.86809e+09	2.05631e+09	1.68925e+09	1.67821e+09	1.36305e+09	1.36513e+09
P33327	YDL215C	S000002374	GDH2	1.72263e+07	1.95439e+07	1.55136e+07	1.80098e+07	1.54113e+07	1.69037e+07	1.98252e+07	1.66757e+07	1.10361e+07	1.39099e+07	1.91023e+07	1.0051e+07	1.83652e+07	1.63057e+07	1.82458e+07	1.54306e+07	2.89345e+07	2.21208e+07	1.84961e+07	3.41993e+07	1.63397e+07	1.68226e+07	1.22204e+07	1.30904e+07	1.46574e+07	1.53406e+07	1.45372e+07	1.29131e+07	8.7819e+06	1.14174e+07	1.49694e+07	NA
P33329	YDR436W	S000002844	PPZ2	3.91381e+07	3.36459e+07	4.3273e+07	3.69875e+07	4.71688e+07	4.04617e+07	4.75327e+07	4.81834e+07	3.44371e+07	3.73564e+07	3.61425e+07	3.60661e+07	1.07929e+07	2.25228e+07	1.50183e+07	3.54289e+07	6.56608e+07	4.76637e+07	6.46654e+07	5.80089e+07	4.04743e+07	4.70782e+07	3.59344e+07	2.73475e+07	4.02574e+07	4.06275e+07	4.23183e+07	3.60654e+07	2.82206e+07	3.54498e+07	3.0856e+07	2.91213e+07
P33332	YER008C	S000000810	SEC3	1.25052e+07	1.41337e+07	1.5413e+07	1.32993e+07	1.21243e+07	1.17554e+07	1.36663e+07	1.33045e+07	1.40741e+07	1.15174e+07	9.05626e+06	8.81992e+06	NA	NA	1.01261e+07	NA	1.0895e+07	1.31011e+07	1.27032e+07	1.06584e+07	1.26583e+07	1.08379e+07	1.09165e+07	1.43909e+07	1.25899e+07	1.13007e+07	1.65508e+07	1.5279e+07	1.37424e+07	1.34814e+07	1.5093e+07	1.63426e+07
P33333	YDL052C	S000002210	SLC1	1.24753e+08	8.12008e+07	1.12567e+08	1.02182e+08	8.40447e+07	1.39158e+08	1.12145e+08	1.40816e+08	9.77943e+07	6.86898e+07	1.02176e+08	9.93139e+07	6.8088e+07	6.22054e+07	7.44769e+07	7.88167e+07	1.72509e+08	1.64025e+08	1.9622e+08	2.22096e+08	1.52525e+08	1.31031e+08	1.58505e+08	1.55487e+08	8.68327e+07	9.54515e+07	1.18769e+08	9.47458e+07	9.93011e+07	5.56791e+07	8.3612e+07	9.23816e+07
P33338	YNL243W	S000005187	SLA2	9.01592e+06	1.87973e+07	1.46751e+07	1.99058e+07	1.34205e+07	8.63364e+06	9.52766e+06	7.17457e+06	2.7126e+07	1.48428e+07	1.49089e+07	1.27089e+07	3.28983e+07	3.54787e+07	3.76419e+07	2.34448e+07	NA	NA	NA	NA	NA	6.4511e+06	NA	2.33592e+07	1.37061e+07	2.39014e+07	1.48199e+07	1.88672e+07	3.30585e+07	3.45505e+07	3.03351e+07	2.35514e+07
P33399	YDL051W	S000002209	LHP1	1.66138e+07	1.69186e+07	2.17457e+07	1.90718e+07	NA	NA	NA	NA	NA	NA	NA	NA	2.87777e+07	2.07281e+07	2.18261e+07	1.95135e+07	NA	NA	NA	NA	2.02032e+07	NA	NA	2.45092e+07	2.03248e+07	1.58145e+07	2.03192e+07	2.19858e+07	2.80889e+07	3.28033e+07	2.23351e+07	3.1239e+07
P33400	YHL027W	S000001019	RIM101	1.25881e+07	1.52052e+07	1.18892e+07	1.19949e+07	NA	NA	NA	NA	NA	NA	NA	NA	NA	NA	NA	NA	NA	NA	NA	NA	NA	NA	NA	NA	NA	NA	NA	NA	NA	NA	NA	NA
P33416	YDR258C	S000002666	HSP78	1.40429e+08	1.33044e+08	1.66838e+08	1.54911e+08	1.37274e+07	1.08692e+07	1.22801e+07	1.44962e+07	3.77028e+07	5.00951e+07	4.89882e+07	4.42818e+07	1.61596e+07	7.08138e+06	1.26238e+07	1.25735e+07	5.80123e+07	5.80009e+07	6.71405e+07	5.94496e+07	1.40366e+07	8.508e+06	1.5064e+07	1.4469e+07	5.73269e+07	7.46291e+07	7.30352e+07	6.48268e+07	8.03462e+06	3.68955e+06	1.01152e+07	1.6166e+07
P33442	YLR441C	S000004433	RPS1A	9.90536e+08	8.97033e+08	8.1139e+08	9.01421e+08	7.76592e+08	7.1287e+08	6.61074e+08	6.21872e+08	1.19106e+09	9.64326e+08	8.12405e+08	9.022e+08	5.95774e+08	5.56145e+08	6.6784e+08	6.28646e+08	9.67011e+08	9.77686e+08	1.08445e+09	1.31158e+09	6.5976e+08	7.24599e+08	6.9816e+08	5.94248e+08	7.84912e+08	1.1037e+09	9.79211e+08	8.5353e+08	6.60467e+08	5.60872e+08	6.7802e+08	6.02369e+08
P33750	YLL011W	S000003934	SOF1	6.9516e+06	1.08598e+07	1.14129e+07	9.63655e+06	4.40995e+06	2.13428e+06	3.37105e+06	6.7234e+06	4.46572e+06	1.61206e+06	NA	1.35093e+06	6.49613e+06	5.23914e+06	2.80754e+06	1.33406e+06	4.22124e+08	3.66652e+08	4.12673e+08	3.55285e+08	5.47362e+08	6.18496e+08	5.91876e+08	3.9328e+08	1.66605e+08	2.35019e+08	2.61594e+08	2.11154e+08	3.37341e+08	2.91582e+08	3.05006e+08	3.84999e+08
P33755	YBR170C	S000000374	NPL4	NA	NA	NA	NA	NA	NA	NA	NA	NA	NA	NA	NA	NA	NA	NA	NA	8.40459e+06	6.29605e+06	5.1191e+06	NA	NA	1.13519e+07	NA	NA	NA	NA	NA	NA	NA	NA	NA	NA
P33759	YBR251W	S000000455	MRPS5	5.10838e+07	4.21321e+07	4.1271e+07	4.52194e+07	3.35306e+07	3.3819e+07	3.41464e+07	3.35752e+07	2.59358e+07	2.98627e+07	2.80258e+07	2.75582e+07	2.87919e+07	3.24414e+07	3.05273e+07	2.52244e+07	1.75826e+07	2.29642e+07	2.63069e+07	2.76732e+07	2.72719e+07	2.55452e+07	1.74278e+07	1.96532e+07	2.99418e+07	2.60315e+07	2.40138e+07	2.53756e+07	2.6396e+07	3.21471e+07	2.84681e+07	2.43953e+07
P33767	YEL002C	S000000728	WBP1	NA	NA	NA	NA	NA	9.88954e+06	8.15832e+06	6.53819e+06	NA	NA	NA	NA	NA	NA	NA	NA	5.7702e+06	NA	NA	4.80276e+06	NA	NA	NA	NA	NA	NA	NA	NA	NA	NA	NA	NA
P33891	YGL145W	S000003113	TIP20	NA	NA	NA	NA	NA	NA	NA	NA	NA	NA	NA	NA	NA	NA	NA	NA	8.03619e+06	8.11745e+06	9.17767e+06	NA	NA	NA	NA	NA	NA	NA	NA	NA	NA	NA	NA	NA
P33892	YGL195W	S000003163	GCN1	1.70421e+07	1.63411e+07	1.45035e+07	1.36232e+07	2.08638e+07	1.64014e+07	1.5874e+07	1.37599e+07	2.24171e+07	1.89258e+07	1.67482e+07	2.25197e+07	2.08119e+07	1.84984e+07	2.24346e+07	2.54397e+07	1.16055e+07	1.3064e+07	1.05962e+07	1.39897e+07	1.16862e+07	1.1233e+07	1.16716e+07	1.36884e+07	1.82947e+07	1.29841e+07	1.33157e+07	1.53697e+07	2.62062e+07	1.37931e+07	1.67322e+07	1.76856e+07
P34077	YFR002W	S000001898	NIC96	NA	NA	NA	NA	NA	NA	NA	NA	NA	NA	NA	NA	NA	NA	NA	NA	8.86599e+07	NA	7.49267e+07	8.34519e+07	NA	NA	8.97805e+07	NA	NA	NA	NA	NA	NA	NA	NA	NA
P34163	YKL140W	S000001623	TGL1	NA	NA	NA	NA	NA	NA	NA	NA	NA	NA	NA	NA	NA	NA	NA	NA	4.24167e+07	2.99755e+07	NA	4.04056e+07	NA	NA	NA	NA	NA	NA	NA	NA	NA	NA	NA	NA
P34164	YGL208W	S000003176	SIP2	8.02905e+06	6.58331e+06	6.71462e+06	9.15503e+06	NA	NA	NA	NA	NA	NA	NA	NA	NA	NA	NA	NA	NA	NA	NA	NA	NA	NA	NA	NA	1.1239e+07	7.95062e+06	6.16437e+06	6.94928e+06	NA	NA	NA	NA
P34167	YPR163C	S000006367	TIF3	1.40072e+07	NA	NA	1.46231e+07	2.56349e+07	2.31596e+07	2.19816e+07	2.48498e+07	NA	NA	NA	NA	2.5654e+07	NA	NA	2.00475e+07	2.43505e+07	1.80204e+07	1.70893e+07	2.44753e+07	2.31389e+07	2.26945e+07	2.18246e+07	2.37441e+07	NA	NA	NA	NA	2.07366e+07	NA	NA	2.50732e+07
P34221	YBL056W	S000000152	PTC3	NA	NA	NA	NA	2.58338e+07	2.8434e+07	2.3608e+07	2.51145e+07	NA	8.01571e+06	1.0946e+07	1.12084e+07	1.8682e+07	1.21905e+07	1.28472e+07	NA	NA	NA	NA	NA	1.77798e+07	1.21608e+07	1.3738e+07	1.59493e+07	NA	NA	NA	NA	NA	NA	NA	NA
P34223	YBL058W	S000000154	SHP1	1.17691e+07	1.05388e+07	1.05858e+07	1.25428e+07	2.48098e+07	3.53202e+07	2.8063e+07	2.89307e+07	7.49502e+06	1.60529e+07	1.41702e+07	9.0386e+06	1.66812e+07	1.52964e+07	1.38733e+07	1.54097e+07	1.24197e+07	1.75527e+07	1.51686e+07	1.32564e+07	3.69194e+07	2.62423e+07	3.84826e+07	3.42884e+07	4.91197e+07	6.83102e+07	7.2978e+07	5.28798e+07	1.67538e+08	1.69061e+08	1.44016e+08	1.22711e+08
P34224	YBL059W	S000000155		NA	NA	NA	NA	2.23215e+07	2.61553e+07	2.65954e+07	3.638e+07	NA	NA	NA	NA	NA	NA	NA	NA	NA	NA	NA	NA	NA	NA	NA	NA	NA	NA	NA	NA	NA	NA	NA	NA
P34226	YBL061C	S000000157	SKT5	1.59308e+07	1.53205e+07	1.92004e+07	1.69837e+07	NA	NA	NA	NA	NA	NA	NA	NA	NA	NA	NA	NA	NA	NA	NA	NA	NA	NA	NA	NA	NA	NA	NA	NA	NA	NA	NA	NA
P34227	YBL064C	S000000160	PRX1	1.00616e+08	9.18203e+07	8.35195e+07	8.87591e+07	5.95587e+07	5.68805e+07	5.94351e+07	6.04973e+07	8.71217e+07	5.96901e+07	7.79133e+07	7.23789e+07	5.56314e+07	4.27083e+07	5.13169e+07	5.41252e+07	5.90085e+07	5.3072e+07	5.97239e+07	6.03485e+07	7.16643e+07	5.68569e+07	5.67881e+07	7.05963e+07	2.99678e+07	4.8014e+07	5.62369e+07	5.80363e+07	4.95102e+07	1.96715e+07	3.13656e+07	4.20841e+07
P34239	YKL176C	S000001659	LST4	1.97953e+07	1.93604e+07	2.03887e+07	1.63136e+07	2.37294e+07	2.52998e+07	2.11659e+07	2.02888e+07	2.65719e+07	3.90265e+07	3.01249e+07	2.72058e+07	3.01439e+07	3.40957e+07	3.70396e+07	3.74155e+07	3.14415e+07	2.86634e+07	3.17537e+07	2.35898e+07	5.23251e+07	5.61173e+07	5.73516e+07	4.34032e+07	2.28367e+07	2.05537e+07	1.84106e+07	2.28213e+07	3.59729e+07	3.34329e+07	4.14644e+07	3.18414e+07
P34240	YKL175W	S000001658	ZRT3	4.41834e+07	4.2825e+07	5.35541e+07	4.60564e+07	6.54758e+07	7.85062e+07	7.89571e+07	6.75718e+07	8.52622e+07	9.22383e+07	8.34916e+07	8.815e+07	6.35871e+07	6.80415e+07	9.91495e+07	1.20197e+08	5.37665e+07	4.40258e+07	3.54615e+07	6.36684e+07	4.92732e+07	4.61731e+07	6.85372e+07	5.14404e+07	4.99479e+07	3.16169e+07	4.79891e+07	4.91012e+07	8.91701e+07	7.43714e+07	6.29559e+07	5.95537e+07
P34241	YKL014C	S000001497	URB1	1.88171e+07	2.01935e+07	2.44444e+07	1.87672e+07	2.48267e+07	1.95991e+07	2.20581e+07	2.20422e+07	2.89689e+07	2.145e+07	2.19543e+07	1.97784e+07	1.88848e+07	2.09118e+07	2.22165e+07	2.08866e+07	2.46009e+07	1.68671e+07	2.19401e+07	1.81137e+07	2.71032e+07	2.98646e+07	3.38209e+07	2.61525e+07	3.42909e+07	2.20248e+07	2.04772e+07	2.40665e+07	3.35739e+07	3.50345e+07	2.61692e+07	3.1007e+07
P34244	YKL101W	S000001584	HSL1	NA	NA	NA	NA	8.25701e+06	1.39822e+07	1.13637e+07	1.20302e+07	NA	NA	NA	NA	NA	NA	NA	NA	NA	NA	NA	NA	1.19454e+07	NA	NA	NA	NA	NA	NA	NA	NA	NA	NA	NA
P34247	YKL099C	S000001582	UTP11	2.41817e+07	2.27919e+07	2.58494e+07	2.1605e+07	7.65413e+06	7.0904e+06	7.46735e+06	7.9769e+06	1.73593e+07	9.90662e+06	8.01513e+06	NA	NA	NA	NA	NA	3.60084e+08	3.60007e+08	3.46443e+08	2.92941e+08	5.19857e+08	5.70989e+08	4.97384e+08	3.80891e+08	2.43973e+08	2.42887e+08	2.39098e+08	2.24285e+08	3.18911e+08	4.03315e+08	3.64119e+08	3.95801e+08
P34730	YDR099W	S000002506	BMH2	1.20498e+08	1.2601e+08	1.06855e+08	1.42158e+08	1.43375e+08	1.33067e+08	1.10489e+08	1.28822e+08	1.06257e+08	1.39887e+08	1.45773e+08	1.61894e+08	2.03085e+08	1.56807e+08	1.33441e+08	1.3769e+08	1.5189e+08	1.44375e+08	1.46313e+08	1.21387e+08	1.67604e+08	1.4578e+08	1.40889e+08	1.55291e+08	1.41207e+08	1.53345e+08	1.58564e+08	1.11554e+08	1.32618e+08	1.71655e+08	1.59846e+08	1.72142e+08
P34756	YFR019W	S000001915	FAB1	8.92901e+06	NA	NA	5.40595e+06	9.1396e+06	1.08586e+07	9.21507e+06	7.25047e+06	NA	NA	NA	NA	NA	NA	NA	NA	5.63688e+06	5.91013e+06	NA	NA	6.13997e+06	5.83629e+06	7.04957e+06	NA	NA	NA	NA	NA	NA	NA	NA	NA
P34760	YML028W	S000004490	TSA1	4.83055e+07	6.16866e+07	3.94367e+07	5.76129e+07	5.03086e+07	4.95122e+07	5.71267e+07	5.47038e+07	4.96584e+07	9.74805e+07	1.13711e+08	1.1009e+08	1.02652e+08	7.73561e+07	7.14446e+07	1.13979e+08	4.23397e+07	5.44793e+07	4.63925e+07	5.45287e+07	4.95921e+07	6.78095e+07	4.85057e+07	6.72656e+07	5.10688e+07	6.63159e+07	5.1719e+07	5.09755e+07	5.74718e+07	3.71631e+07	5.91209e+07	7.52919e+07
P34761	YNL197C	S000005141	WHI3	NA	NA	NA	NA	NA	NA	NA	NA	NA	NA	NA	NA	NA	NA	NA	NA	1.2729e+07	1.41613e+07	1.42713e+07	1.17501e+07	NA	NA	NA	NA	NA	NA	NA	NA	NA	NA	NA	NA
P34909	YER068W	S000000870	MOT2	1.16292e+07	9.91995e+06	8.61319e+06	8.50863e+06	5.85807e+06	NA	6.6461e+06	5.57475e+06	9.12209e+06	1.22481e+07	9.27996e+06	9.43431e+06	NA	NA	NA	NA	8.88075e+06	9.59888e+06	7.29751e+06	6.67517e+06	NA	NA	NA	NA	NA	NA	NA	NA	NA	NA	NA	NA
P35169	YJR066W	S000003827	TOR1	3.1384e+07	6.85997e+07	8.28496e+07	1.63844e+08	4.16591e+07	7.0319e+07	1.00608e+08	6.47556e+07	1.41395e+08	3.36369e+07	4.92045e+07	6.723e+07	NA	NA	NA	NA	4.13296e+08	5.27312e+08	5.07861e+08	2.72867e+08	2.21412e+08	2.96846e+08	2.7873e+08	1.74969e+08	2.92551e+07	1.29428e+08	1.11482e+08	6.82406e+07	3.16697e+07	2.99036e+07	4.46458e+07	3.60662e+07
P35172	YBR001C	S000000205	NTH2	NA	NA	NA	NA	9.75797e+06	NA	9.43176e+06	7.82632e+06	NA	NA	NA	NA	NA	NA	NA	NA	NA	NA	NA	NA	NA	NA	NA	NA	NA	NA	NA	NA	NA	NA	NA	NA
P35179	YDR086C	S000002493	SSS1	2.69436e+07	5.11373e+07	NA	3.72552e+07	3.27806e+07	3.29789e+07	3.31496e+07	2.99545e+07	1.95208e+07	2.90689e+07	2.55573e+07	3.83771e+07	4.80439e+07	2.46744e+07	9.304e+06	NA	NA	NA	NA	NA	NA	NA	NA	NA	NA	NA	NA	NA	NA	NA	NA	NA
P35180	YGR082W	S000003314	TOM20	1.74144e+07	2.10382e+07	1.68735e+07	2.20453e+07	1.76302e+07	2.26737e+07	NA	1.87441e+07	1.30793e+07	NA	NA	NA	NA	NA	NA	NA	2.20532e+07	1.78406e+07	1.91306e+07	2.05044e+07	2.07906e+07	1.76625e+07	1.50996e+07	1.62473e+07	NA	NA	NA	NA	NA	NA	NA	NA
P35187	YMR190C	S000004802	SGS1	NA	NA	NA	NA	NA	NA	NA	NA	NA	NA	NA	NA	NA	NA	NA	NA	7.20039e+06	7.12342e+06	7.16964e+06	NA	NA	NA	NA	NA	NA	NA	NA	NA	NA	NA	NA	NA
P35189	YPL129W	S000006050	TAF14	2.76864e+07	2.35626e+07	2.53242e+07	2.32372e+07	2.24041e+07	2.2258e+07	2.53691e+07	2.70758e+07	2.25001e+07	2.32861e+07	2.26619e+07	2.08022e+07	2.19319e+07	2.33167e+07	1.76738e+07	NA	2.7292e+07	2.39197e+07	2.255e+07	2.35117e+07	2.81308e+07	NA	2.73158e+07	2.44437e+07	2.98253e+07	2.36106e+07	2.39379e+07	2.24953e+07	2.25244e+07	2.68132e+07	2.03415e+07	2.11229e+07
P35191	YFL016C	S000001878	MDJ1	1.30348e+08	9.89112e+07	1.27622e+08	1.19037e+08	6.22845e+07	5.9164e+07	6.83654e+07	7.05425e+07	6.87071e+07	5.9296e+07	5.52023e+07	6.06521e+07	1.58135e+07	1.91297e+07	2.19273e+07	2.52892e+07	2.88799e+08	2.55577e+08	3.02241e+08	2.27482e+08	1.13354e+08	1.13157e+08	1.20434e+08	1.00411e+08	7.00874e+07	1.08569e+08	1.35475e+08	1.23438e+08	4.49172e+07	2.82364e+07	3.28588e+07	4.58215e+07
P35194	YBL004W	S000000100	UTP20	2.70362e+06	2.43794e+06	6.31729e+06	5.3014e+06	NA	4.75385e+06	3.60208e+06	5.6554e+06	3.44596e+06	8.48856e+06	2.29632e+06	7.83819e+06	NA	NA	NA	NA	1.55292e+08	1.27e+08	1.55318e+08	1.08095e+08	1.74074e+08	1.78662e+08	2.41863e+08	1.5835e+08	4.83203e+07	5.82572e+07	5.20434e+07	6.12825e+07	1.03137e+08	7.01356e+07	6.24984e+07	1.28053e+08
P35688	YDL240W	S000002399	LRG1	NA	NA	NA	NA	NA	NA	NA	NA	NA	NA	NA	NA	NA	NA	NA	NA	NA	NA	NA	NA	NA	NA	NA	NA	NA	1.22586e+07	NA	NA	1.58588e+07	2.16484e+07	NA	1.44026e+07
P35691	YKL056C	S000001539	TMA19	1.14643e+07	3.02663e+07	1.33296e+07	2.19793e+07	5.18019e+07	2.75044e+07	3.14999e+07	3.02989e+07	NA	NA	4.82381e+07	5.09878e+07	6.5944e+07	4.17592e+07	4.73639e+07	4.14576e+07	2.51006e+07	2.61937e+07	1.51953e+07	2.12627e+07	3.62127e+07	3.85366e+07	2.92817e+07	4.64458e+07	NA	2.73053e+07	2.80088e+07	2.60496e+07	2.58746e+07	1.37439e+07	3.08876e+07	6.16927e+07
P35723	YKL065C	S000001548	YET1	1.15e+08	1.04216e+08	1.19908e+08	1.58015e+08	1.10411e+08	1.37811e+08	1.27199e+08	1.70514e+08	9.82047e+07	NA	NA	NA	NA	NA	NA	NA	NA	NA	NA	NA	NA	NA	NA	NA	NA	NA	NA	9.15833e+07	NA	NA	NA	NA
P35724	YKL064W	S000001547	MNR2	5.31665e+07	5.26642e+07	5.72331e+07	4.97156e+07	5.16893e+07	6.10896e+07	5.7457e+07	4.72052e+07	7.22288e+07	7.58553e+07	7.08887e+07	6.76297e+07	5.34812e+07	7.38733e+07	5.98176e+07	5.60417e+07	4.20069e+07	5.31026e+07	5.08534e+07	3.97744e+07	4.77148e+07	4.54573e+07	4.88848e+07	4.31043e+07	1.0012e+08	7.74052e+07	6.31043e+07	7.32136e+07	7.18418e+07	8.16894e+07	8.97481e+07	7.12448e+07
P35732	YKL054C	S000001537	DEF1	2.83732e+07	2.28361e+07	1.98396e+07	2.25738e+07	NA	1.06728e+07	1.22956e+07	NA	4.22573e+07	1.74755e+07	1.86801e+07	1.90383e+07	3.13022e+07	3.60836e+07	3.48998e+07	1.82918e+07	1.34052e+07	NA	NA	9.40228e+06	1.10608e+07	1.64574e+07	1.07667e+07	4.50935e+07	3.63406e+07	2.19383e+07	2.12257e+07	3.34254e+07	3.09442e+07	4.41028e+07	NA	1.79006e+07
P35996	YKL170W	S000001653	MRPL38	4.43551e+07	3.99882e+07	4.52491e+07	4.21984e+07	3.43378e+07	3.97477e+07	3.15086e+07	2.82865e+07	5.64868e+07	4.41537e+07	4.75617e+07	4.57341e+07	4.98338e+07	5.44385e+07	3.84237e+07	4.75176e+07	2.70437e+07	3.9117e+07	3.43762e+07	2.74201e+07	4.16089e+07	3.05142e+07	2.92314e+07	3.15282e+07	3.47213e+07	4.09947e+07	3.71029e+07	5.29536e+07	4.32457e+07	7.69573e+07	4.47438e+07	3.79498e+07
P36004	YKL168C	S000001651	KKQ8	1.52613e+07	2.11795e+07	2.23821e+07	1.95897e+07	NA	NA	NA	NA	2.89367e+07	NA	NA	1.60327e+07	NA	NA	NA	NA	1.46454e+07	1.67909e+07	NA	NA	NA	NA	NA	NA	1.61909e+07	1.61657e+07	NA	1.82421e+07	NA	NA	NA	NA
P36006	YKL129C	S000001612	MYO3	1.27145e+07	1.01679e+07	NA	2.30432e+07	2.05813e+07	1.63927e+07	1.50632e+07	2.18629e+07	NA	1.08534e+07	8.08106e+06	7.70854e+06	NA	NA	NA	NA	4.7005e+07	2.04563e+07	3.40974e+07	2.94826e+07	2.98096e+07	2.64109e+07	2.63973e+07	1.70866e+07	1.518e+07	1.66859e+07	2.17819e+07	1.98891e+07	1.44761e+07	1.80689e+07	1.86625e+07	1.72855e+07
P36007	YKL218C	S000001701	SRY1	4.01761e+07	3.48952e+07	3.96274e+07	3.61942e+07	4.69642e+07	6.89102e+07	5.5817e+07	5.82751e+07	4.01555e+07	4.04342e+07	3.5979e+07	3.49746e+07	2.90673e+07	3.38687e+07	2.70963e+07	2.62767e+07	4.82922e+07	4.52596e+07	5.25497e+07	5.81423e+07	4.55352e+07	5.01574e+07	5.59544e+07	4.01976e+07	4.8338e+07	4.03961e+07	3.8184e+07	2.9552e+07	3.90047e+07	4.58756e+07	4.28973e+07	4.06113e+07
P36008	YKL081W	S000001564	TEF4	7.50783e+07	6.72044e+07	4.74993e+07	8.02837e+07	9.6857e+07	8.60766e+07	1.07302e+08	7.6931e+07	5.06844e+07	6.44241e+07	6.78997e+07	9.2339e+07	1.32719e+08	8.2033e+07	9.72769e+07	8.42517e+07	1.11379e+08	8.76843e+07	8.36882e+07	1.004e+08	1.18868e+08	9.13377e+07	8.12572e+07	1.19815e+08	6.84793e+07	1.17857e+08	1.1459e+08	9.11396e+07	9.58387e+07	8.65455e+07	1.19371e+08	1.13271e+08
P36009	YKL078W	S000001561	DHR2	1.15974e+07	1.06493e+07	1.33593e+07	1.12539e+07	1.79278e+07	1.74263e+07	2.15573e+07	2.04529e+07	NA	NA	NA	NA	NA	NA	NA	NA	1.97387e+07	1.41793e+07	1.26947e+07	1.72273e+07	1.88701e+07	1.91147e+07	2.06474e+07	1.43254e+07	NA	NA	NA	NA	1.50843e+07	NA	NA	2.13485e+07
P36013	YKL029C	S000001512	MAE1	1.62153e+07	1.30344e+07	1.28082e+07	1.81446e+07	1.7343e+07	1.35694e+07	1.18277e+07	1.49004e+07	1.26269e+07	1.46351e+07	1.21401e+07	1.12807e+07	2.10279e+07	1.83738e+07	1.76988e+07	1.70723e+07	NA	8.81425e+06	1.05894e+07	1.25199e+07	1.19948e+07	1.13468e+07	NA	1.96611e+07	NA	NA	NA	NA	1.55935e+07	1.48072e+07	1.71816e+07	1.76675e+07
P36015	YKL196C	S000001679	YKT6	3.74663e+07	3.93588e+07	2.99051e+07	4.03402e+07	NA	NA	NA	NA	NA	NA	NA	NA	NA	NA	NA	NA	NA	NA	NA	NA	NA	NA	NA	NA	4.77603e+07	5.39104e+07	7.1981e+07	4.78001e+07	NA	NA	NA	NA
P36017	YOR089C	S000005615	VPS21	NA	NA	NA	NA	NA	NA	NA	NA	NA	NA	NA	NA	NA	NA	NA	NA	6.76104e+06	5.0362e+06	5.03994e+06	7.67279e+06	NA	NA	NA	NA	5.08359e+06	6.24359e+06	6.36292e+06	NA	NA	NA	NA	6.14192e+06
P36018	YKR014C	S000001722	YPT52	NA	NA	NA	NA	NA	NA	NA	NA	NA	NA	NA	NA	NA	NA	NA	NA	4.98363e+06	4.37274e+06	4.7135e+06	NA	NA	NA	NA	NA	NA	1.33584e+07	6.59485e+06	NA	NA	NA	NA	NA
P36024	YKR072C	S000001780	SIS2	NA	NA	NA	NA	NA	NA	NA	NA	NA	NA	NA	NA	1.22599e+07	NA	1.10289e+07	1.08023e+07	NA	NA	NA	NA	NA	NA	NA	NA	NA	NA	NA	NA	NA	NA	NA	NA
P36026	YKR098C	S000001806	UBP11	NA	NA	NA	NA	NA	NA	1.43938e+07	1.42106e+07	NA	NA	NA	NA	NA	NA	NA	NA	1.50627e+07	1.48312e+07	1.67047e+07	1.41668e+07	NA	NA	NA	NA	NA	NA	NA	NA	NA	NA	NA	NA
P36035	YKL217W	S000001700	JEN1	NA	NA	NA	NA	NA	2.75323e+07	2.78402e+07	2.33772e+07	NA	NA	NA	NA	NA	NA	NA	NA	NA	NA	NA	NA	NA	NA	NA	NA	NA	NA	NA	NA	NA	NA	NA	NA
P36036	YKL214C	S000001697	YRA2	NA	5.4885e+07	5.57544e+07	5.48828e+07	NA	NA	NA	NA	NA	NA	NA	NA	NA	NA	NA	NA	NA	NA	NA	NA	NA	NA	NA	NA	NA	NA	NA	NA	NA	NA	NA	NA
P36046	YKL195W	S000001678	MIA40	2.49534e+07	2.15244e+07	2.49035e+07	2.30015e+07	NA	NA	NA	NA	NA	NA	NA	NA	NA	NA	NA	NA	2.25999e+07	2.65206e+07	2.66188e+07	2.35471e+07	NA	NA	NA	NA	2.30193e+07	3.21804e+07	3.08582e+07	2.33806e+07	1.82385e+07	1.84196e+07	NA	2.30959e+07
P36049	YKL172W	S000001655	EBP2	5.57924e+07	5.05328e+07	5.41741e+07	4.82919e+07	8.17113e+07	7.33271e+07	7.45418e+07	8.29741e+07	3.87376e+07	5.47957e+07	4.75211e+07	4.4152e+07	4.81902e+07	5.2839e+07	4.34403e+07	5.57596e+07	9.88839e+07	8.8733e+07	9.40103e+07	7.98498e+07	1.23445e+08	1.15495e+08	1.10086e+08	7.02759e+07	1.12287e+08	9.86462e+07	9.71269e+07	8.60829e+07	9.0064e+07	1.395e+08	1.09383e+08	9.98085e+07
P36057	YKL154W	S000001637	SRP102	NA	NA	NA	NA	NA	NA	NA	NA	NA	NA	NA	NA	NA	NA	NA	NA	9.48831e+06	6.2752e+06	7.14913e+06	1.05907e+07	NA	NA	NA	NA	NA	NA	NA	NA	NA	NA	NA	NA
P36060	YKL150W	S000001633	MCR1	2.03394e+07	2.23509e+07	1.68601e+07	2.42759e+07	1.4835e+07	2.09348e+07	2.38705e+07	1.49858e+07	1.48196e+07	NA	1.86914e+07	1.3947e+07	NA	NA	NA	NA	6.87189e+07	2.71587e+07	4.67707e+07	3.20378e+07	2.60468e+07	3.05421e+07	2.06694e+07	3.30993e+07	1.3448e+07	1.44259e+07	2.15355e+07	2.226e+07	NA	NA	NA	NA
P36066	YKL133C	S000001616		NA	NA	NA	NA	1.27888e+07	1.85223e+07	1.87471e+07	2.26903e+07	NA	NA	NA	NA	NA	NA	NA	NA	8.95009e+06	NA	8.97663e+06	NA	NA	1.6355e+07	1.46105e+07	NA	NA	NA	NA	NA	NA	NA	NA	NA
P36080	YKL082C	S000001565	RRP14	1.70865e+07	NA	2.43649e+07	1.51022e+07	2.47582e+07	2.98495e+07	2.09964e+07	3.5619e+07	NA	NA	NA	NA	NA	NA	NA	NA	2.46512e+07	NA	1.76106e+07	1.61002e+07	2.09665e+07	NA	NA	2.46977e+07	NA	NA	NA	NA	NA	NA	NA	NA
P36081	YKL077W	S000001560		4.80229e+07	4.1176e+07	4.20674e+07	3.23042e+07	4.15183e+07	5.27878e+07	4.65766e+07	5.31828e+07	3.09027e+07	3.82299e+07	4.07846e+07	2.96254e+07	4.28225e+07	3.78836e+07	3.23665e+07	4.75897e+07	5.58027e+07	4.70383e+07	4.92479e+07	4.37255e+07	4.27085e+07	3.30711e+07	3.6567e+07	2.65912e+07	3.32698e+07	3.19399e+07	4.46428e+07	3.87593e+07	3.1483e+07	5.19263e+07	3.99293e+07	NA
P36101	YKL027W	S000001510	TCD2	1.76093e+07	2.23163e+07	1.97303e+07	2.49315e+07	2.91744e+07	2.59686e+07	2.43209e+07	2.65131e+07	NA	NA	NA	NA	NA	1.95246e+07	NA	NA	2.22104e+07	1.75316e+07	2.05695e+07	2.29857e+07	3.34982e+07	2.8281e+07	3.36711e+07	3.18585e+07	1.9805e+07	1.83451e+07	1.63107e+07	NA	NA	NA	1.77821e+07	2.68216e+07
P36103	YKL023W	S000001506		NA	NA	NA	NA	NA	2.15738e+07	2.76697e+07	1.92764e+07	NA	NA	NA	NA	NA	NA	NA	NA	NA	NA	NA	NA	NA	NA	NA	NA	NA	NA	NA	NA	NA	NA	NA	NA
P36106	YKL005C	S000001488	BYE1	NA	1.51216e+07	1.69742e+07	1.65774e+07	NA	NA	NA	NA	NA	NA	NA	NA	1.25909e+07	1.49839e+07	1.17888e+07	NA	NA	NA	NA	NA	NA	NA	NA	NA	NA	NA	NA	NA	NA	NA	NA	NA
P36112	YKR016W	S000001724	MIC60	2.30781e+07	2.52606e+07	2.33366e+07	2.69497e+07	3.7302e+07	3.70783e+07	3.57873e+07	3.5824e+07	2.16099e+07	2.30329e+07	2.03068e+07	2.19587e+07	3.10772e+07	3.15715e+07	3.73183e+07	4.37075e+07	1.61745e+07	1.36185e+07	1.84203e+07	1.96419e+07	3.15315e+07	3.33235e+07	3.30123e+07	2.99826e+07	9.56474e+06	1.99621e+07	1.23957e+07	2.22999e+07	3.24646e+07	2.15531e+07	2.42215e+07	2.49093e+07
P36119	YKR023W	S000001731		2.29276e+07	2.94254e+07	4.81663e+07	3.77032e+07	NA	NA	NA	NA	7.17803e+07	1.3181e+07	1.37215e+07	1.36836e+07	NA	NA	NA	NA	8.38822e+06	1.74702e+07	9.80493e+06	9.23207e+06	NA	NA	NA	2.14158e+07	2.92886e+07	1.57441e+07	1.36432e+07	3.66576e+07	1.74905e+07	1.91753e+07	NA	NA
P36120	YKR024C	S000001732	DBP7	NA	NA	NA	NA	NA	NA	NA	NA	NA	NA	NA	NA	NA	NA	NA	NA	1.31581e+07	9.59263e+06	NA	1.02772e+07	NA	NA	NA	NA	NA	NA	NA	NA	NA	NA	NA	NA
P36125	YKR030W	S000001738	GMH1	5.68893e+06	5.7543e+06	NA	6.05496e+06	NA	9.80485e+06	8.32629e+06	NA	NA	NA	NA	NA	NA	NA	NA	NA	NA	NA	NA	NA	NA	NA	NA	NA	NA	NA	NA	NA	NA	NA	NA	NA
P36126	YKR031C	S000001739	SPO14	NA	NA	NA	NA	8.80517e+06	8.25276e+06	8.59559e+06	7.56558e+06	NA	NA	NA	NA	NA	NA	NA	NA	NA	NA	NA	NA	NA	NA	NA	NA	NA	NA	NA	NA	NA	NA	NA	NA
P36139	YKR046C	S000001754	PET10	2.93292e+07	5.23577e+07	4.36506e+07	4.33331e+07	5.50758e+07	5.03176e+07	5.26852e+07	5.08202e+07	2.59505e+07	3.88058e+07	4.40872e+07	4.7421e+07	4.01972e+07	2.74964e+07	1.95923e+07	2.61827e+07	5.52827e+07	4.36247e+07	4.19466e+07	4.62442e+07	5.28014e+07	5.07759e+07	5.04307e+07	5.90965e+07	3.70533e+07	4.64433e+07	4.82157e+07	3.66596e+07	4.51213e+07	2.92484e+07	3.93022e+07	3.40176e+07
P36144	YKR060W	S000001768	UTP30	NA	NA	NA	NA	NA	NA	NA	NA	NA	NA	NA	NA	NA	NA	NA	NA	3.67135e+08	3.03173e+08	3.28337e+08	3.01659e+08	5.89474e+08	5.14865e+08	5.81454e+08	4.72225e+08	1.89049e+08	2.65779e+08	2.71387e+08	2.74703e+08	3.14789e+08	2.75176e+08	2.82271e+08	4.12402e+08
P36148	YKR067W	S000001775	GPT2	7.05308e+07	5.56095e+07	7.32911e+07	7.54171e+07	4.35514e+07	4.25365e+07	5.39067e+07	5.27881e+07	3.82412e+07	1.41899e+07	5.36672e+07	5.30994e+07	1.14437e+07	1.74279e+07	1.64651e+07	1.41818e+07	1.29301e+08	9.70893e+07	9.96163e+07	1.32585e+08	7.1726e+07	6.51937e+07	7.08173e+07	4.11179e+07	4.50612e+07	4.92728e+07	7.46621e+07	4.99865e+07	3.0838e+07	3.44029e+07	5.27213e+07	5.1682e+07
P36149	YKR068C	S000001776	BET3	2.14439e+07	2.10055e+07	NA	NA	1.39799e+07	NA	1.16146e+07	1.25378e+07	NA	NA	NA	NA	NA	NA	NA	NA	2.6375e+07	2.98718e+07	2.93983e+07	1.47137e+07	2.54533e+07	NA	2.49792e+07	NA	NA	NA	NA	1.2281e+07	NA	NA	NA	NA
P36160	YKR081C	S000001789	RPF2	3.6165e+07	3.39381e+07	3.98479e+07	3.57122e+07	3.68064e+07	3.37189e+07	3.53379e+07	3.70119e+07	2.16725e+07	2.51992e+07	2.11929e+07	2.43717e+07	NA	NA	NA	NA	4.14794e+07	3.64292e+07	NA	3.68316e+07	3.52078e+07	3.70492e+07	4.3602e+07	2.45717e+07	NA	NA	NA	4.56296e+07	NA	NA	NA	NA
P36165	YKR089C	S000001797	TGL4	9.97289e+06	9.53114e+06	9.84121e+06	NA	NA	NA	NA	NA	NA	NA	NA	NA	NA	NA	NA	NA	8.70281e+06	7.64382e+06	1.14726e+07	1.36126e+07	NA	NA	NA	NA	NA	9.99442e+06	1.18894e+07	9.45553e+06	NA	NA	NA	NA
P36169	YKR100C	S000001808	SKG1	2.46293e+07	2.65954e+07	2.48527e+07	NA	3.1124e+07	1.93306e+07	2.33028e+07	2.02964e+07	NA	NA	NA	NA	NA	NA	NA	NA	2.46159e+07	2.42519e+07	3.00457e+07	2.8492e+07	NA	NA	NA	NA	1.85406e+07	2.53543e+07	2.30636e+07	2.34604e+07	NA	NA	NA	NA
P36421	YGR185C	S000003417	TYS1	NA	NA	NA	NA	NA	NA	NA	NA	NA	NA	NA	NA	NA	NA	NA	NA	NA	NA	NA	NA	NA	NA	NA	NA	1.37182e+07	1.93976e+07	NA	1.53149e+07	1.6714e+07	1.79315e+07	2.38794e+07	2.60118e+07
P36516	YMR024W	S000004626	MRPL3	1.19042e+08	1.03812e+08	1.12346e+08	1.09504e+08	7.25662e+07	7.29374e+07	8.62814e+07	8.89992e+07	5.85759e+07	8.91921e+07	7.7679e+07	8.58529e+07	4.97783e+07	5.30745e+07	5.29995e+07	6.28061e+07	1.22314e+08	1.13752e+08	1.24896e+08	1.27491e+08	8.53769e+07	8.34891e+07	7.41196e+07	6.89539e+07	8.66603e+07	8.37866e+07	7.79065e+07	7.62764e+07	6.12158e+07	7.10923e+07	6.82198e+07	5.44914e+07
P36517	YLR439W	S000004431	MRPL4	5.08687e+07	5.30169e+07	4.94227e+07	5.31643e+07	4.79704e+07	5.82662e+07	5.95474e+07	6.84532e+07	3.74048e+07	4.53156e+07	3.26736e+07	3.34509e+07	3.64398e+07	3.90259e+07	NA	4.41339e+07	4.534e+07	4.14618e+07	4.51459e+07	4.19327e+07	4.16943e+07	4.40237e+07	4.58245e+07	3.17158e+07	NA	3.24481e+07	3.29217e+07	2.90545e+07	3.44943e+07	3.67817e+07	3.36196e+07	2.92575e+07
P36519	YDR237W	S000002645	MRPL7	2.85141e+07	3.39534e+07	3.81736e+07	4.82395e+07	3.96223e+07	NA	3.21993e+07	3.5749e+07	NA	NA	NA	NA	NA	NA	NA	NA	NA	NA	NA	NA	NA	NA	NA	NA	NA	NA	NA	NA	NA	NA	NA	NA
P36520	YNL284C	S000005228	MRPL10	2.50489e+07	2.85663e+07	2.65528e+07	2.52186e+07	4.35936e+07	3.48313e+07	3.46114e+07	4.33842e+07	3.64227e+07	3.31528e+07	2.16313e+07	2.18316e+07	2.49144e+07	2.70361e+07	2.77821e+07	3.08967e+07	3.83121e+07	3.24622e+07	3.85166e+07	3.20253e+07	3.69657e+07	3.44488e+07	3.31097e+07	2.62942e+07	3.23791e+07	3.00734e+07	2.1417e+07	3.08142e+07	NA	NA	NA	NA
P36521	YDL202W	S000002361	MRPL11	5.18112e+07	4.67418e+07	5.02698e+07	5.07756e+07	3.94364e+07	3.7112e+07	3.69788e+07	3.96013e+07	3.64608e+07	3.6136e+07	3.57504e+07	3.0052e+07	1.81755e+07	2.34086e+07	2.14837e+07	2.44731e+07	6.44239e+07	6.06854e+07	5.87699e+07	6.45142e+07	4.28052e+07	5.10604e+07	4.98337e+07	3.46548e+07	3.22747e+07	4.22183e+07	4.67364e+07	3.67085e+07	2.88277e+07	3.11925e+07	2.79299e+07	2.38706e+07
P36523	YLR312W-A	S000004304	MRPL15	6.9844e+07	6.72237e+07	7.21612e+07	7.25561e+07	4.80117e+07	4.76414e+07	4.54268e+07	4.34744e+07	4.72565e+07	4.57014e+07	5.35538e+07	4.69852e+07	3.13476e+07	4.58713e+07	4.01345e+07	4.50796e+07	6.3967e+07	6.40461e+07	7.32838e+07	8.10113e+07	4.45734e+07	3.44437e+07	5.10706e+07	3.57725e+07	4.49345e+07	4.81489e+07	5.1586e+07	4.27792e+07	2.05549e+07	3.04501e+07	1.48448e+07	2.28416e+07
P36525	YMR193W	S000004806	MRPL24	3.36298e+07	3.20373e+07	3.30283e+07	3.42215e+07	3.37624e+07	4.36662e+07	4.35679e+07	5.14199e+07	2.36258e+07	3.16431e+07	4.35062e+07	1.9784e+07	3.29861e+07	3.73885e+07	3.99278e+07	4.06989e+07	2.23421e+07	2.21896e+07	2.29196e+07	2.53044e+07	2.73481e+07	3.19954e+07	3.03133e+07	2.81467e+07	2.54333e+07	2.46761e+07	2.64744e+07	2.70286e+07	3.29953e+07	3.01404e+07	3.4787e+07	3.15327e+07
P36526	YBR282W	S000000486	MRPL27	5.18584e+07	4.48747e+07	5.78129e+07	5.45046e+07	4.83112e+07	4.94775e+07	4.42237e+07	4.92243e+07	4.36576e+07	3.59552e+07	4.22205e+07	3.82473e+07	NA	NA	2.86234e+07	5.51336e+07	6.43447e+07	4.76806e+07	4.73358e+07	3.10357e+07	4.60783e+07	4.641e+07	3.68529e+07	3.57227e+07	4.25988e+07	3.40439e+07	3.25756e+07	3.22738e+07	NA	NA	NA	NA
P36527	YDR462W	S000002870	MRPL28	1.21685e+08	1.03447e+08	1.15221e+08	1.08825e+08	1.56882e+08	1.29102e+08	1.50351e+08	1.6206e+08	6.03329e+07	6.91887e+07	6.04708e+07	NA	8.13338e+07	8.61123e+07	8.00289e+07	8.3655e+07	7.69763e+07	8.48961e+07	8.90634e+07	1.02674e+08	1.10958e+08	NA	1.06096e+08	6.8183e+07	4.5937e+07	7.34478e+07	6.7459e+07	6.16913e+07	7.77798e+07	NA	1.01138e+08	8.77236e+07
P36528	YNL252C	S000005196	MRPL17	5.3073e+07	3.68824e+07	5.09407e+07	4.11975e+07	6.46621e+07	8.06002e+07	5.71422e+07	9.09888e+07	2.48492e+07	4.06679e+07	4.88843e+07	NA	NA	NA	NA	NA	6.57764e+07	5.23831e+07	5.56743e+07	4.4264e+07	6.88901e+07	6.12859e+07	5.02139e+07	6.56759e+07	3.85655e+07	4.06989e+07	4.08525e+07	4.11082e+07	4.20446e+07	6.54292e+07	5.93313e+07	4.85713e+07
P36531	YBR122C	S000000326	MRPL36	1.32962e+07	1.6711e+07	1.36372e+07	1.2891e+07	2.59944e+07	2.81001e+07	3.02145e+07	2.74904e+07	1.06247e+07	NA	NA	NA	NA	NA	1.90902e+07	2.24134e+07	1.27408e+07	1.32725e+07	1.75582e+07	1.32053e+07	1.64601e+07	2.01676e+07	2.2188e+07	1.84632e+07	NA	1.0707e+07	1.01537e+07	1.33239e+07	1.63558e+07	NA	NA	1.80325e+07
P36533	YML009C	S000004468	MRPL39	1.33165e+08	1.09837e+08	1.30478e+08	1.15012e+08	9.50642e+07	9.05041e+07	9.45627e+07	8.69326e+07	1.26308e+08	9.76103e+07	7.8517e+07	1.18149e+08	1.37532e+08	1.47326e+08	1.14109e+08	1.13572e+08	5.70033e+07	7.11538e+07	4.62195e+07	3.39129e+07	6.91401e+07	6.51347e+07	5.38964e+07	NA	1.48921e+08	1.01305e+08	7.66528e+07	1.55851e+08	7.86992e+07	1.80576e+08	1.50072e+08	1.15751e+08
P36534	YPL173W	S000006094	MRPL40	8.69343e+07	8.71779e+07	9.34604e+07	8.44453e+07	8.67001e+07	9.83757e+07	1.04212e+08	1.09163e+08	8.3603e+07	6.17979e+07	4.72387e+07	5.87296e+07	6.80537e+07	6.92746e+07	6.57935e+07	6.38971e+07	6.49214e+07	5.83585e+07	6.66277e+07	5.32995e+07	8.29915e+07	7.07998e+07	6.81256e+07	6.86637e+07	6.98619e+07	5.76001e+07	4.8012e+07	7.07111e+07	6.30098e+07	8.69392e+07	7.77691e+07	6.61442e+07
P36775	YBL022C	S000000118	PIM1	NA	NA	8.20667e+06	9.3906e+06	NA	NA	NA	NA	NA	NA	NA	NA	NA	NA	NA	NA	1.0332e+07	9.52914e+06	8.20965e+06	9.19572e+06	NA	NA	NA	NA	NA	NA	NA	NA	NA	NA	NA	NA
P37012	YMR105C	S000004711	PGM2	NA	1.34745e+07	9.1376e+06	7.8153e+06	2.61952e+07	1.36521e+07	8.81703e+06	1.24306e+07	NA	NA	NA	2.58138e+07	2.48347e+07	1.52436e+07	1.33931e+07	1.28965e+07	1.60086e+07	2.18637e+07	1.45437e+07	1.26137e+07	NA	NA	NA	NA	1.37275e+07	1.37961e+07	NA	NA	NA	NA	1.27103e+07	2.32566e+07
P37262	YCR073W-A	S000000718	SOL2	1.23682e+07	1.45316e+07	NA	NA	NA	1.60069e+07	9.94168e+06	1.10453e+07	NA	1.57321e+07	1.51479e+07	1.28425e+07	2.0595e+07	3.35985e+07	2.59773e+07	2.85162e+07	NA	NA	NA	NA	NA	2.40671e+07	1.79442e+07	2.03909e+07	NA	1.62099e+07	1.33115e+07	2.20855e+07	NA	NA	1.4517e+07	1.36268e+07
P37263	YCR087C-A	S000007223		2.60223e+08	2.36952e+08	2.3947e+08	2.33536e+08	1.80066e+08	2.34666e+08	1.99337e+08	1.62297e+08	3.66084e+08	3.91155e+08	3.25196e+08	2.90643e+08	2.90148e+08	3.51461e+08	3.76116e+08	3.31226e+08	1.143e+08	1.46153e+08	1.14139e+08	9.13207e+07	1.41981e+08	1.42853e+08	1.76949e+08	1.86762e+08	2.78035e+08	2.65608e+08	2.37778e+08	3.0903e+08	3.00411e+08	4.39561e+08	3.91889e+08	2.66822e+08
P37267	YGR174C	S000003406	CBP4	4.3921e+07	3.61982e+07	4.64652e+07	4.19967e+07	2.69987e+07	2.67904e+07	2.50145e+07	2.63774e+07	3.25571e+07	2.18969e+07	2.55828e+07	2.8327e+07	1.74198e+07	NA	2.5993e+07	3.00607e+07	4.73784e+07	3.87032e+07	4.84382e+07	3.75858e+07	3.54495e+07	2.79076e+07	2.26551e+07	3.51716e+07	3.48154e+07	4.37849e+07	5.85292e+07	5.33035e+07	1.97059e+07	2.57253e+07	3.04291e+07	NA
P37291	YLR058C	S000004048	SHM2	NA	NA	NA	NA	NA	NA	NA	NA	NA	NA	NA	3.75777e+07	NA	NA	NA	NA	2.57051e+07	2.4635e+07	2.50849e+07	2.37971e+07	NA	NA	NA	NA	2.26783e+07	2.43904e+07	2.34805e+07	2.26139e+07	NA	NA	NA	NA
P37292	YBR263W	S000000467	SHM1	1.95647e+07	1.60211e+07	1.50824e+07	2.15662e+07	771505	NA	474659	797111	2.39649e+07	1.30438e+07	1.58687e+07	2.13188e+07	3.09137e+06	2.25556e+06	1.77479e+06	NA	2.42959e+09	1.07445e+09	2.45241e+09	1.83502e+09	1.5199e+08	3.16768e+08	6.80198e+08	2.62923e+08	1.44813e+07	2.3198e+07	4.2283e+07	3.38292e+07	3.03839e+06	4.23227e+06	4.52667e+06	5.20842e+06
P37297	YLR305C	S000004296	STT4	1.4967e+07	1.3906e+07	1.47019e+07	1.58451e+07	1.5431e+07	1.414e+07	2.06845e+07	1.60437e+07	NA	NA	NA	NA	NA	NA	NA	NA	1.64687e+07	1.19128e+07	1.56504e+07	1.67595e+07	2.1056e+07	2.20915e+07	1.99613e+07	1.09146e+07	NA	NA	NA	NA	NA	NA	NA	NA
P37299	YHR001W-A	S000003529	QCR10	NA	1.18841e+07	1.22716e+07	1.67946e+07	NA	NA	NA	NA	NA	NA	NA	NA	NA	NA	NA	NA	NA	NA	NA	NA	NA	NA	NA	NA	NA	NA	NA	NA	NA	NA	NA	NA
P37304	YDR251W	S000002659	PAM1	2.0678e+07	1.95314e+07	1.66387e+07	1.62961e+07	1.73083e+07	1.7432e+07	1.46476e+07	1.88893e+07	1.68658e+07	2.09316e+07	1.50034e+07	1.73885e+07	1.79909e+07	1.24248e+07	1.55006e+07	1.60827e+07	1.92486e+07	1.7667e+07	2.03655e+07	1.66387e+07	2.00263e+07	2.38944e+07	1.94743e+07	1.43186e+07	1.57521e+07	1.83753e+07	2.06435e+07	1.79121e+07	1.85457e+07	2.0905e+07	2.15191e+07	1.88179e+07
P37838	YPL043W	S000005964	NOP4	3.14564e+07	3.22708e+07	3.68914e+07	3.06584e+07	5.05977e+07	4.73941e+07	4.8484e+07	6.19443e+07	1.73837e+07	2.79209e+07	1.67586e+07	1.49745e+07	1.95558e+07	1.73635e+07	1.27345e+07	1.54933e+07	6.34373e+07	6.40239e+07	6.07761e+07	5.62079e+07	6.62064e+07	7.9388e+07	9.80734e+07	4.8139e+07	5.62965e+07	6.08512e+07	6.69943e+07	6.52934e+07	5.95015e+07	9.21152e+07	9.15895e+07	8.67978e+07
P38011	YMR116C	S000004722	ASC1	3.28773e+07	3.02288e+07	3.1907e+07	3.52525e+07	4.83628e+07	3.19406e+07	3.38316e+07	4.77507e+07	2.17809e+07	3.22162e+07	2.88628e+07	3.06029e+07	7.3707e+07	4.83058e+07	4.06241e+07	3.66286e+07	5.29372e+07	5.89225e+07	5.08374e+07	5.62037e+07	6.10767e+07	4.18858e+07	5.16844e+07	3.83685e+07	4.62417e+07	3.57001e+07	5.00734e+07	3.92618e+07	5.43666e+07	4.9571e+07	5.31125e+07	5.20427e+07
P38013	YLR109W	S000004099	AHP1	NA	NA	NA	NA	NA	NA	NA	NA	NA	NA	NA	NA	NA	NA	NA	NA	3.30904e+07	3.75773e+07	3.80103e+07	3.55972e+07	NA	NA	NA	NA	NA	NA	2.40689e+07	NA	NA	NA	NA	NA
P38041	YBL085W	S000000181	BOI1	4.38458e+07	3.95712e+07	3.96035e+07	4.67712e+07	8.80414e+07	9.23094e+07	9.25314e+07	8.65483e+07	1.25155e+07	3.35432e+07	3.73809e+07	2.84652e+07	2.83267e+07	3.63655e+07	3.4785e+07	3.79934e+07	4.508e+07	4.64532e+07	4.62056e+07	4.4965e+07	5.8321e+07	6.3426e+07	6.8444e+07	5.35674e+07	4.8761e+07	4.32889e+07	4.00521e+07	4.21023e+07	6.07934e+07	6.30832e+07	5.45198e+07	5.6226e+07
P38042	YBL084C	S000000180	CDC27	1.7974e+07	NA	2.27117e+07	2.38336e+07	2.37323e+07	2.55471e+07	1.90745e+07	2.35234e+07	2.17115e+07	3.25065e+07	2.11702e+07	NA	NA	NA	NA	NA	9.61083e+06	1.2317e+07	1.44957e+07	7.77123e+06	2.21288e+07	2.33038e+07	2.71179e+07	1.59571e+07	2.71653e+07	NA	1.81029e+07	2.32161e+07	3.11309e+07	4.6415e+07	3.50679e+07	2.12411e+07
P38061	YBL092W	S000000188	RPL32	1.76508e+09	1.51572e+09	1.36516e+09	1.47647e+09	1.14475e+09	1.09394e+09	1.24506e+09	1.05121e+09	2.53505e+09	1.71268e+09	1.59018e+09	1.61328e+09	9.78889e+08	1.04975e+09	9.53615e+08	1.00538e+09	1.68325e+09	1.64702e+09	1.69942e+09	1.82502e+09	1.36653e+09	1.28021e+09	1.05499e+09	9.26385e+08	2.21258e+09	2.07942e+09	1.553e+09	1.73936e+09	8.93272e+08	1.19434e+09	1.11824e+09	1.04647e+09
P38064	YBL038W	S000000134	MRPL16	NA	NA	NA	NA	4.137e+07	3.51066e+07	3.47208e+07	4.37742e+07	NA	NA	NA	NA	NA	NA	NA	NA	3.55675e+07	NA	4.47518e+07	4.30296e+07	NA	NA	NA	NA	5.30458e+07	4.93945e+07	3.88992e+07	NA	NA	NA	NA	NA
P38068	YBR014C	S000000218	GRX7	NA	NA	NA	NA	1.60796e+07	NA	1.95618e+07	1.78797e+07	NA	NA	NA	NA	NA	NA	NA	NA	1.55528e+07	NA	1.51013e+07	1.60585e+07	4.46115e+07	3.68444e+07	3.87193e+07	NA	NA	NA	NA	NA	NA	NA	NA	NA
P38070	YBR028C	S000000232	YPK3	1.26094e+08	1.24069e+08	1.21163e+08	1.10493e+08	1.12429e+08	NA	NA	1.63825e+08	NA	NA	NA	NA	NA	NA	NA	NA	NA	NA	NA	NA	NA	NA	NA	NA	NA	NA	NA	NA	NA	NA	NA	NA
P38071	YBR026C	S000000230	ETR1	NA	NA	NA	NA	NA	NA	NA	NA	NA	NA	NA	NA	NA	NA	NA	NA	7.75627e+06	1.10662e+07	NA	8.25602e+06	NA	NA	NA	NA	NA	NA	NA	NA	NA	NA	NA	NA
P38077	YBR039W	S000000243	ATP3	4.97844e+07	5.02493e+07	4.48619e+07	5.34795e+07	8.83971e+07	7.40344e+07	6.35055e+07	5.915e+07	3.01904e+07	4.33247e+07	5.51239e+07	4.94965e+07	8.76489e+07	5.49927e+07	5.74148e+07	7.26156e+07	4.03484e+07	3.43722e+07	3.49744e+07	3.85473e+07	5.33414e+07	5.77288e+07	4.54317e+07	5.21585e+07	3.94012e+07	5.35944e+07	4.55992e+07	3.79946e+07	6.51813e+07	5.08609e+07	6.82504e+07	6.61676e+07
P38079	YBR054W	S000000258	YRO2	9.41106e+07	7.1104e+07	8.94746e+07	8.97318e+07	1.08289e+08	7.95484e+07	9.15753e+07	1.12863e+08	7.11989e+07	9.54497e+07	8.19698e+07	4.76714e+07	7.9445e+07	8.07767e+07	8.20946e+07	1.29571e+08	5.85794e+07	6.47731e+07	6.19821e+07	4.2764e+07	8.15422e+07	7.11442e+07	1.08337e+08	6.63374e+07	1.28816e+08	1.04806e+08	1.10983e+08	8.23969e+07	1.54864e+08	1.48349e+08	1.04715e+08	9.95893e+07
P38080	YBR059C	S000000263	AKL1	1.63581e+09	1.83149e+09	1.90633e+09	1.65405e+09	5.1647e+08	7.75689e+08	7.02679e+08	8.21847e+08	2.92787e+09	1.10009e+09	1.23281e+09	1.33609e+09	1.29491e+09	1.78639e+09	1.77062e+09	1.28348e+09	1.32715e+09	1.38672e+09	1.0492e+09	7.89352e+08	9.09747e+08	1.0335e+09	1.0817e+09	2.00206e+09	2.26541e+09	1.75633e+09	1.81704e+09	3.51053e+09	2.07886e+09	2.5392e+09	1.73562e+09	1.48123e+09
P38084	YBR068C	S000000272	BAP2	NA	NA	NA	NA	NA	NA	NA	NA	NA	NA	NA	NA	NA	NA	NA	NA	1.15734e+07	NA	1.24201e+07	NA	NA	NA	NA	NA	1.29226e+07	1.09103e+07	9.69564e+06	NA	NA	NA	NA	NA
P38085	YBR069C	S000000273	TAT1	9.86581e+06	6.86997e+06	6.96533e+06	NA	1.44352e+07	1.26561e+07	1.31471e+07	1.31432e+07	NA	NA	NA	NA	9.06334e+06	NA	9.91275e+06	NA	NA	NA	NA	NA	NA	NA	NA	NA	NA	NA	NA	NA	NA	NA	NA	NA
P38086	YBR073W	S000000277	RDH54	2.73381e+07	2.38134e+07	2.86353e+07	2.60643e+07	3.1827e+07	2.93251e+07	3.26149e+07	3.16681e+07	NA	NA	NA	NA	NA	NA	NA	NA	2.41664e+07	2.06986e+07	2.95383e+07	2.54128e+07	3.23729e+07	2.34444e+07	3.16633e+07	2.358e+07	NA	2.43743e+07	2.26395e+07	NA	NA	NA	NA	NA
P38088	YBR121C	S000000325	GRS1	2.89463e+07	3.20171e+07	2.47693e+07	3.13489e+07	5.24927e+07	3.15932e+07	3.73498e+07	2.95019e+07	2.87168e+07	3.45243e+07	3.70919e+07	4.40027e+07	6.28656e+07	3.62262e+07	5.47374e+07	3.63924e+07	3.04443e+07	3.30209e+07	2.74552e+07	2.9718e+07	4.06307e+07	4.05856e+07	3.2186e+07	3.9838e+07	2.49246e+07	3.212e+07	3.27294e+07	2.82101e+07	3.83373e+07	2.08312e+07	3.54018e+07	3.57011e+07
P38111	YBR136W	S000000340	MEC1	NA	NA	NA	NA	NA	NA	NA	NA	NA	NA	NA	NA	NA	NA	NA	NA	2.96043e+07	3.02782e+07	3.60544e+07	3.53347e+07	NA	NA	NA	NA	NA	NA	NA	NA	NA	NA	NA	NA
P38112	YBR142W	S000000346	MAK5	5.05291e+07	4.17506e+07	5.34141e+07	4.4301e+07	9.20015e+07	1.00762e+08	1.0148e+08	1.15985e+08	NA	2.51917e+07	3.87403e+07	2.88056e+07	2.04578e+07	2.29589e+07	1.98449e+07	1.98092e+07	7.38583e+07	5.6021e+07	7.5385e+07	5.89475e+07	8.4806e+07	7.12115e+07	8.74365e+07	4.2306e+07	4.75349e+07	4.67683e+07	5.2349e+07	4.23714e+07	4.79357e+07	5.56945e+07	5.3426e+07	6.17608e+07
P38116	YBR164C	S000000368	ARL1	NA	NA	NA	2.00241e+07	1.62317e+07	NA	NA	NA	NA	NA	1.88936e+07	1.98739e+07	2.75014e+07	NA	NA	2.14258e+07	NA	NA	NA	NA	1.52987e+07	1.65702e+07	NA	NA	1.73593e+07	1.75331e+07	1.80873e+07	1.23089e+07	NA	NA	NA	NA
P38120	YBR146W	S000000350	MRPS9	2.11401e+07	2.22038e+07	1.84605e+07	2.15041e+07	2.40617e+07	1.61695e+07	2.4536e+07	1.52894e+07	NA	NA	NA	NA	NA	NA	NA	NA	1.61274e+07	1.64829e+07	1.54261e+07	1.44949e+07	1.6781e+07	1.29376e+07	1.54986e+07	1.72849e+07	1.8304e+07	1.89659e+07	1.90676e+07	1.70228e+07	1.8811e+07	1.66693e+07	1.91497e+07	1.57914e+07
P38127	YBR192W	S000000396	RIM2	5.00574e+07	5.17359e+07	5.51315e+07	4.82763e+07	1.0293e+08	1.05747e+08	1.12359e+08	1.12692e+08	3.945e+07	2.97931e+07	2.93408e+07	3.04229e+07	4.19629e+07	4.73641e+07	4.5482e+07	5.14186e+07	4.34012e+07	3.85223e+07	4.12384e+07	4.58546e+07	6.57446e+07	6.79812e+07	7.11461e+07	6.02573e+07	4.03841e+07	3.52664e+07	4.39078e+07	3.77583e+07	6.03781e+07	5.35248e+07	6.54837e+07	6.50544e+07
P38129	YBR198C	S000000402	TAF5	NA	NA	NA	NA	1.04216e+07	1.03909e+07	1.09346e+07	1.31052e+07	NA	9.70632e+06	1.04274e+07	1.14783e+07	NA	NA	NA	NA	9.9358e+06	9.92659e+06	8.81982e+06	1.11616e+07	9.99741e+06	7.80413e+06	1.06724e+07	NA	NA	NA	NA	NA	NA	NA	NA	NA
P38130	YBR205W	S000000409	KTR3	6.2387e+07	7.35266e+07	1.04277e+08	7.91306e+07	4.86003e+07	6.27312e+07	6.89621e+07	5.66081e+07	8.38913e+07	8.5696e+07	7.57226e+07	7.43143e+07	5.30857e+07	4.59705e+07	3.43852e+07	4.77789e+07	2.01004e+08	2.04838e+08	2.45988e+08	1.99221e+08	1.53502e+08	1.48542e+08	1.45204e+08	1.18828e+08	7.27884e+07	1.10763e+08	1.02225e+08	8.92124e+07	8.81772e+07	6.93533e+07	6.40211e+07	4.21937e+07
P38152	YBR291C	S000000495	CTP1	6.46926e+07	6.91081e+07	7.04132e+07	7.42737e+07	6.42509e+07	6.49051e+07	6.29882e+07	6.62918e+07	5.36833e+07	4.73224e+07	4.23169e+07	5.29538e+07	NA	NA	NA	NA	5.82894e+07	3.85868e+07	3.75851e+07	5.58787e+07	5.01054e+07	4.11803e+07	5.77171e+07	1.08716e+08	3.40514e+07	4.67452e+07	5.02241e+07	4.90115e+07	6.83437e+07	2.43718e+07	2.41939e+07	2.99684e+07
P38153	YBR288C	S000000492	APM3	3.67698e+07	4.02064e+07	3.46479e+07	3.81814e+07	2.42748e+07	2.03978e+07	3.15949e+07	2.65852e+07	6.1311e+07	NA	1.30923e+07	1.67319e+07	3.64227e+07	5.34545e+07	4.89505e+07	2.30853e+07	1.62365e+07	2.58762e+07	1.79204e+07	1.35543e+07	2.02814e+07	1.55545e+07	2.59459e+07	4.4351e+07	1.40182e+07	2.48361e+07	2.35969e+07	3.61661e+07	5.15216e+07	5.95016e+07	4.49103e+07	3.30077e+07
P38164	YBL104C	S000000200	SEA4	4.23264e+07	3.36325e+07	4.09854e+07	3.89601e+07	5.01537e+07	5.17447e+07	6.04483e+07	6.68326e+07	2.23467e+07	2.52604e+07	3.11574e+07	2.07633e+07	2.56852e+07	2.92425e+07	1.88679e+07	2.49256e+07	8.79472e+07	7.29484e+07	8.61216e+07	7.36643e+07	6.24972e+07	6.29409e+07	6.25181e+07	3.67466e+07	6.17441e+07	6.26523e+07	7.03313e+07	5.0819e+07	3.99211e+07	5.40816e+07	5.01629e+07	5.17979e+07
P38167	YBL101C	S000000197	ECM21	1.48156e+07	1.4423e+07	1.49032e+07	1.49286e+07	1.00912e+07	1.43844e+07	1.19585e+07	1.43264e+07	1.66919e+07	1.53102e+07	1.74822e+07	1.46305e+07	NA	1.6027e+07	1.36395e+07	1.49071e+07	1.85231e+07	1.57613e+07	2.32005e+07	1.52033e+07	1.26562e+07	1.18443e+07	1.08913e+07	1.21085e+07	1.73835e+07	1.61506e+07	1.48355e+07	1.92241e+07	1.39434e+07	NA	1.3273e+07	NA
P38169	YBL098W	S000000194	BNA4	NA	NA	NA	NA	NA	NA	NA	NA	NA	NA	NA	NA	NA	NA	NA	NA	8.66985e+06	8.55469e+06	1.12526e+07	NA	NA	NA	NA	NA	NA	1.69918e+07	8.03287e+06	NA	NA	NA	NA	NA
P38172	YBL095W	S000000191	MRX3	1.80608e+07	1.74683e+07	1.88372e+07	1.8421e+07	NA	NA	NA	NA	1.62355e+07	NA	1.94131e+07	2.04776e+07	NA	NA	NA	NA	2.95808e+07	2.74063e+07	3.29202e+07	2.62409e+07	2.27192e+07	3.09052e+07	3.6435e+07	2.58575e+07	NA	1.94268e+07	2.67437e+07	1.90477e+07	2.22856e+07	1.93588e+07	1.91588e+07	2.88648e+07
P38175	YBL090W	S000000186	MRP21	6.06525e+07	7.03794e+07	9.42347e+07	7.5516e+07	3.86189e+07	3.56166e+07	3.07405e+07	3.03644e+07	1.09403e+08	3.36323e+07	3.08721e+07	4.44868e+07	8.07798e+07	1.00189e+08	8.72177e+07	5.57167e+07	NA	NA	NA	NA	2.30577e+07	NA	1.68801e+07	8.54044e+07	3.71735e+07	4.8664e+07	3.31161e+07	7.92993e+07	7.03091e+07	9.5947e+07	5.3855e+07	4.65569e+07
P38177	YBL086C	S000000182		2.25958e+07	1.86099e+07	2.36107e+07	2.06545e+07	2.36684e+07	2.94328e+07	2.71001e+07	2.67294e+07	2.4945e+07	2.7613e+07	3.10091e+07	2.9783e+07	2.33404e+07	2.87147e+07	2.82497e+07	3.85159e+07	4.1443e+07	4.52712e+07	4.63285e+07	4.46671e+07	3.73154e+07	3.77567e+07	3.54401e+07	2.51911e+07	3.53744e+07	3.07788e+07	3.62182e+07	3.04025e+07	4.46815e+07	3.34821e+07	3.71013e+07	5.96516e+07
P38213	YBR007C	S000000211	DSF2	1.28303e+07	1.54445e+07	1.67949e+07	1.48889e+07	1.38166e+07	1.19806e+07	1.14645e+07	1.42144e+07	1.67329e+07	1.66817e+07	1.34494e+07	1.4342e+07	1.37835e+07	1.73984e+07	1.26844e+07	1.3072e+07	9.1962e+06	1.28207e+07	1.0758e+07	8.47467e+06	1.26675e+07	1.14709e+07	NA	1.35262e+07	2.18454e+07	1.43605e+07	1.39675e+07	1.61873e+07	1.90406e+07	2.52095e+07	1.46579e+07	1.62096e+07
P38219	YBR025C	S000000229	OLA1	5.33228e+07	5.71038e+07	4.90546e+07	5.27851e+07	7.66155e+07	5.70941e+07	5.71761e+07	5.54571e+07	4.83011e+07	5.05189e+07	5.75026e+07	7.04443e+07	9.33657e+07	7.08107e+07	9.17833e+07	8.4768e+07	6.94059e+07	5.41883e+07	5.19761e+07	6.02642e+07	6.74254e+07	6.36784e+07	5.70855e+07	7.2783e+07	5.27505e+07	6.10474e+07	6.65598e+07	5.76514e+07	6.09515e+07	5.899e+07	6.25586e+07	7.14959e+07
P38221	YBR029C	S000000233	CDS1	3.7749e+09	9.27034e+08	7.45839e+08	5.89222e+08	7.72735e+09	NA	NA	NA	7.52385e+09	7.60732e+09	7.61779e+09	7.43255e+09	NA	NA	NA	NA	2.20853e+09	4.2084e+09	2.01198e+09	2.03929e+09	NA	3.0359e+09	5.28721e+09	3.52996e+09	NA	NA	NA	NA	NA	NA	4.0296e+09	NA
P38226	YBR042C	S000000246	CST26	8.95852e+06	NA	9.49621e+06	9.69329e+06	NA	NA	NA	NA	NA	NA	NA	NA	NA	NA	NA	NA	NA	NA	NA	NA	NA	NA	NA	NA	NA	NA	NA	NA	NA	NA	NA	NA
P38228	YBR044C	S000000248	TCM62	NA	NA	NA	NA	NA	NA	NA	NA	NA	NA	NA	NA	NA	NA	NA	NA	1.38129e+07	1.18842e+07	1.54806e+07	1.4472e+07	NA	NA	NA	NA	NA	NA	NA	NA	NA	NA	NA	NA
P38241	YBR065C	S000000269	ECM2	2.85729e+07	3.80606e+07	3.68636e+07	3.38443e+07	NA	NA	NA	NA	5.68718e+07	1.46415e+07	NA	1.66002e+07	2.34181e+07	4.02358e+07	2.98352e+07	1.86534e+07	NA	NA	NA	NA	NA	NA	NA	2.61457e+07	NA	NA	NA	3.30894e+07	2.32204e+07	2.99672e+07	1.82918e+07	1.97853e+07
P38248	YBR078W	S000000282	ECM33	5.4248e+07	7.21658e+07	4.62496e+07	5.50341e+07	7.43543e+07	7.91904e+07	6.85301e+07	8.21239e+07	3.32333e+07	7.38272e+07	5.94619e+07	6.14747e+07	6.01233e+07	4.13369e+07	4.49705e+07	4.5206e+07	5.22192e+07	4.50723e+07	5.0973e+07	5.03234e+07	7.81879e+07	8.91842e+07	6.3843e+07	6.41381e+07	6.21456e+07	9.79771e+07	8.66118e+07	7.60969e+07	7.16357e+07	5.9923e+07	9.47535e+07	9.88645e+07
P38249	YBR079C	S000000283	RPG1	6.51662e+07	6.05104e+07	5.67597e+07	5.60913e+07	6.44875e+07	6.73791e+07	6.54942e+07	6.82284e+07	5.53318e+07	5.91346e+07	5.38325e+07	4.90532e+07	6.41894e+07	6.39062e+07	6.53081e+07	7.47056e+07	8.60587e+07	7.32278e+07	7.9535e+07	7.6755e+07	8.79012e+07	8.38584e+07	7.74281e+07	7.39916e+07	6.28873e+07	6.57494e+07	6.28662e+07	5.79525e+07	6.98244e+07	6.96906e+07	7.45621e+07	6.92654e+07
P38250	YBR086C	S000000290	IST2	1.62665e+08	1.85589e+08	1.86513e+08	1.97565e+08	9.60685e+07	1.06449e+08	9.74891e+07	1.04343e+08	2.80211e+08	1.2109e+08	9.98998e+07	9.74684e+07	1.39469e+08	1.73086e+08	1.6987e+08	1.22402e+08	1.19992e+08	1.30439e+08	1.13081e+08	1.18939e+08	1.02201e+08	9.91346e+07	9.40055e+07	2.11725e+08	1.74319e+08	1.29378e+08	1.56869e+08	2.43906e+08	2.06631e+08	2.67691e+08	1.66975e+08	1.11367e+08
P38251	YBR087W	S000000291	RFC5	1.10176e+07	9.4535e+06	9.41006e+06	9.83895e+06	8.06657e+06	1.00435e+07	1.18568e+07	1.40151e+07	NA	NA	NA	NA	NA	NA	NA	NA	NA	NA	NA	NA	NA	NA	NA	NA	NA	NA	NA	NA	NA	NA	NA	NA
P38255	YBR095C	S000000299	RXT2	NA	NA	NA	NA	NA	6.13061e+06	8.95168e+06	8.32246e+06	NA	NA	NA	NA	NA	NA	NA	NA	NA	NA	NA	NA	NA	NA	NA	NA	NA	NA	NA	NA	NA	NA	NA	NA
P38261	YBR102C	S000000306	EXO84	1.79209e+07	1.47949e+07	1.50575e+07	1.40674e+07	1.5004e+07	1.60088e+07	1.04473e+07	1.58957e+07	1.69186e+07	NA	NA	1.24919e+07	1.72997e+07	1.46735e+07	1.07252e+07	NA	1.69962e+07	1.77866e+07	1.44775e+07	1.29168e+07	NA	1.27379e+07	NA	1.3621e+07	2.2246e+07	1.20221e+07	1.57316e+07	2.03597e+07	2.23836e+07	2.45133e+07	NA	NA
P38264	YBR106W	S000000310	PHO88	NA	1.08213e+07	1.14886e+07	2.7486e+07	NA	NA	NA	NA	NA	NA	NA	NA	NA	NA	NA	NA	NA	NA	NA	NA	NA	NA	NA	NA	NA	2.03957e+07	1.74677e+07	1.03339e+07	NA	NA	NA	NA
P38266	YBR108W	S000000312	AIM3	7.82222e+07	9.94781e+07	9.79042e+07	8.75585e+07	1.14034e+07	1.73204e+07	1.23905e+07	1.34791e+07	1.68306e+08	2.5903e+07	3.62417e+07	3.48076e+07	3.73893e+07	5.83552e+07	7.5575e+07	3.00116e+07	1.4685e+07	3.20516e+07	1.52285e+07	3.59993e+06	1.01045e+07	5.12052e+06	1.26802e+07	7.84371e+07	5.2771e+07	2.8872e+07	3.54811e+07	1.13179e+08	7.57246e+07	9.16015e+07	4.75698e+07	2.76038e+07
P38286	YBR159W	S000000363	IFA38	NA	NA	NA	NA	NA	NA	NA	NA	NA	NA	1.9536e+07	NA	NA	NA	NA	NA	5.96334e+07	4.39263e+07	6.51515e+07	6.06256e+07	6.38221e+07	8.47841e+07	7.56749e+07	6.02817e+07	1.73891e+07	1.98514e+07	2.30563e+07	1.48483e+07	NA	3.21655e+07	4.91222e+07	5.54449e+07
P38295	YBR177C	S000000381	EHT1	NA	NA	NA	NA	2.41706e+07	2.14198e+07	2.15544e+07	1.42267e+07	NA	NA	NA	NA	NA	NA	NA	NA	NA	NA	NA	NA	1.62698e+07	NA	1.79787e+07	1.07319e+07	NA	2.33258e+07	2.23734e+07	NA	NA	NA	NA	NA
P38314	YBR214W	S000000418	SDS24	NA	NA	NA	NA	NA	NA	NA	NA	NA	NA	NA	NA	NA	NA	NA	NA	1.05648e+07	8.84642e+06	9.0857e+06	1.03986e+07	NA	NA	1.02939e+07	1.5067e+07	NA	NA	NA	NA	NA	NA	NA	NA
P38321	YBR225W	S000000429		1.16051e+08	1.05186e+08	1.12854e+08	1.01289e+08	1.00499e+08	1.04833e+08	9.60826e+07	1.04438e+08	1.16663e+08	1.38283e+08	1.37592e+08	1.31717e+08	1.15738e+08	1.2522e+08	1.16823e+08	1.47482e+08	7.79725e+07	8.09132e+07	7.4431e+07	7.46372e+07	8.00867e+07	7.65032e+07	7.40201e+07	7.90888e+07	1.52574e+08	1.40466e+08	1.30142e+08	1.41225e+08	1.15484e+08	1.70907e+08	1.43546e+08	1.13527e+08
P38323	YBR227C	S000000431	MCX1	1.54658e+07	1.17496e+07	1.21e+07	1.16758e+07	2.64374e+07	2.5754e+07	2.46261e+07	2.82001e+07	1.3989e+07	1.36799e+07	1.08525e+07	1.04554e+07	NA	NA	NA	NA	1.72648e+07	1.68956e+07	2.06091e+07	2.182e+07	2.02814e+07	2.08296e+07	1.60307e+07	1.39903e+07	1.23207e+07	1.24981e+07	1.25017e+07	8.94716e+06	1.16546e+07	1.70333e+07	1.42902e+07	NA
P38333	YBR247C	S000000451	ENP1	NA	NA	NA	NA	NA	NA	NA	NA	NA	NA	NA	NA	NA	NA	NA	NA	2.37331e+08	2.39779e+08	2.34772e+08	1.84085e+08	3.03671e+08	3.07614e+08	3.52453e+08	2.45287e+08	1.60856e+08	1.59513e+08	1.58397e+08	1.51554e+08	2.26295e+08	2.33013e+08	2.09574e+08	2.34503e+08
P38335	YBR255W	S000000459	MTC4	2.00075e+07	1.94661e+07	2.33107e+07	1.77625e+07	1.75242e+07	2.08848e+07	2.06951e+07	2.35177e+07	NA	1.72362e+07	1.14457e+07	1.30771e+07	NA	NA	NA	NA	2.73198e+07	2.50233e+07	2.14636e+07	2.28377e+07	1.91623e+07	1.89264e+07	1.86668e+07	1.84564e+07	1.90158e+07	2.38158e+07	1.97173e+07	1.78064e+07	1.39139e+07	2.97344e+07	1.96961e+07	1.70461e+07
P38341	YBR262C	S000000466	MIC12	3.69444e+07	4.1546e+07	4.04324e+07	4.82065e+07	NA	NA	NA	NA	NA	NA	NA	NA	NA	NA	NA	NA	NA	NA	NA	NA	NA	NA	NA	NA	NA	NA	NA	NA	NA	NA	NA	NA
P38355	YBR287W	S000000491		NA	NA	NA	5.00696e+06	NA	NA	NA	NA	NA	NA	NA	NA	NA	NA	NA	NA	NA	6.59635e+06	9.83729e+06	1.00044e+07	NA	NA	NA	NA	NA	NA	NA	NA	NA	NA	NA	NA
P38427	YML100W	S000004566	TSL1	NA	NA	NA	NA	NA	NA	NA	4.84187e+09	4.23893e+09	NA	4.09188e+09	NA	NA	NA	NA	NA	4.55027e+09	4.40374e+09	3.83414e+09	4.53515e+09	NA	NA	NA	NA	3.92391e+09	3.60593e+09	3.93743e+09	4.60803e+09	NA	5.6404e+09	NA	4.48829e+09
P38431	YPR041W	S000006245	TIF5	5.40058e+07	7.20063e+07	7.30084e+07	7.84391e+07	6.53651e+07	4.22603e+07	4.85809e+07	4.42448e+07	9.28059e+07	6.11182e+07	6.87131e+07	5.70816e+07	9.40255e+07	8.73834e+07	8.05738e+07	6.17234e+07	4.1106e+07	4.60479e+07	3.85486e+07	4.22192e+07	4.24493e+07	4.69871e+07	4.31464e+07	6.55528e+07	6.22425e+07	7.37829e+07	5.86175e+07	7.98745e+07	7.48052e+07	8.1231e+07	7.39728e+07	7.26335e+07
P38623	YLR248W	S000004238	RCK2	1.57639e+07	1.72319e+07	1.35883e+07	1.54039e+07	1.76462e+07	1.48492e+07	1.41681e+07	1.58094e+07	1.34751e+07	2.67144e+07	1.91496e+07	1.95892e+07	2.44775e+07	2.26527e+07	2.27123e+07	1.86764e+07	1.26851e+07	1.54428e+07	1.09097e+07	1.32199e+07	1.34688e+07	1.44167e+07	1.62108e+07	1.65316e+07	1.94835e+07	1.67503e+07	1.78024e+07	1.59779e+07	1.73375e+07	1.64088e+07	1.89464e+07	1.9449e+07
P38626	YIL043C	S000001305	CBR1	9.81372e+07	9.02289e+07	9.83259e+07	9.61696e+07	1.02874e+08	1.09721e+08	1.06382e+08	1.17285e+08	8.99174e+07	8.93228e+07	7.4094e+07	7.51629e+07	8.05205e+07	7.75874e+07	8.05634e+07	6.85066e+07	1.09281e+08	9.2063e+07	1.10795e+08	1.14074e+08	1.2684e+08	1.34092e+08	1.20686e+08	1.09908e+08	7.23048e+07	8.67891e+07	8.51481e+07	7.9722e+07	8.80078e+07	8.57836e+07	7.9877e+07	7.3404e+07
P38627	YJR103W	S000003864	URA8	2.3409e+07	1.94978e+07	1.94064e+07	2.05944e+07	2.27692e+07	2.38717e+07	2.58776e+07	2.25821e+07	2.92621e+07	2.71252e+07	2.58747e+07	2.3206e+07	3.6688e+07	4.0239e+07	3.67202e+07	4.42384e+07	1.5786e+07	1.80194e+07	1.81393e+07	1.80648e+07	2.82862e+07	2.9213e+07	3.1479e+07	2.78008e+07	2.19162e+07	2.73949e+07	2.39899e+07	2.41084e+07	3.57984e+07	3.49719e+07	2.93281e+07	2.90702e+07
P38629	YNL290W	S000005234	RFC3	1.80338e+07	1.6441e+07	1.78903e+07	1.83696e+07	2.25993e+07	2.4119e+07	3.11803e+07	2.80891e+07	9.73702e+06	1.46953e+07	1.6394e+07	1.96959e+07	NA	NA	NA	NA	2.94481e+07	2.34139e+07	3.21287e+07	2.31544e+07	2.78829e+07	NA	3.35842e+07	1.63518e+07	NA	NA	NA	NA	1.6466e+07	NA	NA	2.66513e+07
P38630	YOR217W	S000005743	RFC1	2.48464e+07	2.32849e+07	2.1165e+07	1.99058e+07	2.47141e+07	2.27362e+07	3.14282e+07	2.80037e+07	2.26184e+07	1.62699e+07	1.78903e+07	1.80637e+07	1.68114e+07	1.41573e+07	NA	1.54452e+07	3.18503e+07	2.34499e+07	2.30595e+07	2.61357e+07	2.38476e+07	3.26667e+07	2.67607e+07	2.26752e+07	2.24687e+07	1.90102e+07	1.96695e+07	2.11882e+07	1.32363e+07	1.86298e+07	1.65668e+07	NA
P38631	YLR342W	S000004334	FKS1	1.96564e+08	1.90144e+08	2.15483e+08	2.37599e+08	1.80507e+08	1.98002e+08	2.22741e+08	2.38972e+08	1.53639e+08	1.69756e+08	1.59594e+08	1.48132e+08	1.19875e+08	1.26888e+08	1.41259e+08	1.74464e+08	2.87215e+08	2.26002e+08	2.97765e+08	2.55732e+08	2.60407e+08	2.5992e+08	2.6103e+08	2.05609e+08	2.38811e+08	2.90521e+08	3.98026e+08	2.60077e+08	2.74542e+08	2.31742e+08	2.4532e+08	3.04547e+08
P38682	YER122C	S000000924	GLO3	NA	NA	NA	NA	NA	NA	NA	NA	NA	NA	NA	NA	NA	NA	NA	NA	NA	NA	NA	NA	NA	NA	NA	NA	NA	1.83773e+07	1.05952e+07	9.91475e+06	NA	NA	NA	NA
P38687	YPL243W	S000006164	SRP68	1.27193e+07	1.09001e+07	NA	1.21278e+07	1.81042e+07	1.72165e+07	1.7823e+07	1.47239e+07	NA	1.95758e+07	1.42817e+07	NA	NA	1.54727e+07	2.32279e+07	1.33845e+07	NA	NA	NA	NA	NA	1.1957e+07	1.28467e+07	9.93459e+06	NA	NA	1.1142e+07	NA	9.59438e+06	1.90789e+07	1.64942e+07	1.69375e+07
P38688	YPL210C	S000006131	SRP72	NA	NA	NA	1.20667e+07	NA	NA	NA	NA	NA	NA	NA	NA	NA	NA	NA	NA	NA	NA	NA	NA	1.16656e+07	1.20067e+07	1.44858e+07	1.08198e+07	NA	NA	NA	NA	NA	NA	NA	NA
P38689	YHL011C	S000001003	PRS3	1.71569e+07	1.62008e+07	1.50594e+07	1.65967e+07	NA	NA	1.73173e+07	NA	NA	NA	1.75162e+07	1.60188e+07	NA	NA	1.75913e+07	2.52662e+07	1.22389e+07	1.10398e+07	NA	1.46939e+07	NA	NA	NA	NA	1.41775e+07	1.53708e+07	1.87183e+07	1.25921e+07	1.27944e+07	1.11733e+07	1.12518e+07	1.58989e+07
P38690	YHR033W	S000001075		5.24054e+07	6.46992e+07	5.5718e+07	7.47702e+07	1.90654e+08	1.71664e+08	2.27391e+08	2.99023e+08	NA	NA	2.34696e+07	2.20894e+07	1.55169e+08	1.18188e+08	1.27397e+08	1.11659e+08	2.97509e+07	2.58815e+07	4.92917e+07	3.14024e+07	1.50169e+08	1.72653e+08	2.1413e+08	2.03567e+08	NA	3.00342e+07	NA	2.96557e+07	1.33791e+08	6.88406e+07	9.08429e+07	1.31767e+08
P38691	YHR082C	S000001124	KSP1	1.11045e+07	1.09059e+07	1.1411e+07	1.16361e+07	1.31821e+07	1.99763e+07	1.41778e+07	1.42998e+07	1.48265e+07	1.42669e+07	9.95313e+06	1.17537e+07	NA	NA	NA	NA	1.87907e+07	1.7448e+07	1.82301e+07	1.6696e+07	2.17112e+07	1.77804e+07	1.98577e+07	1.48862e+07	1.1198e+07	1.17374e+07	1.23344e+07	1.38503e+07	1.19076e+07	NA	1.19065e+07	1.17166e+07
P38695	YHR096C	S000001138	HXT5	2.59992e+07	NA	2.18492e+07	2.36319e+07	NA	NA	NA	NA	2.59212e+07	NA	2.69063e+07	NA	NA	NA	NA	NA	NA	NA	NA	NA	NA	NA	NA	NA	NA	NA	NA	NA	NA	NA	NA	NA
P38697	YHR216W	S000001259	IMD2	3.33693e+07	2.74756e+07	3.00498e+07	3.01269e+07	NA	2.71782e+07	2.82267e+07	2.85455e+07	NA	NA	NA	NA	NA	NA	NA	NA	NA	NA	NA	NA	NA	NA	NA	NA	3.26632e+07	2.96085e+07	3.84054e+07	3.08621e+07	2.30561e+07	2.63805e+07	3.06078e+07	4.03474e+07
P38701	YHL015W	S000001007	RPS20	1.67643e+08	1.73991e+08	1.41959e+08	1.73619e+08	1.35078e+08	1.47039e+08	1.47067e+08	1.34335e+08	1.58173e+08	1.55262e+08	1.85176e+08	1.46128e+08	1.97192e+08	1.36199e+08	1.36155e+08	1.18598e+08	1.96542e+08	2.04309e+08	1.95547e+08	2.27419e+08	1.72192e+08	1.60737e+08	1.46911e+08	1.78633e+08	2.07096e+08	1.89438e+08	1.5138e+08	1.20148e+08	1.56272e+08	1.29564e+08	1.70008e+08	1.55424e+08
P38702	YHR002W	S000001044	LEU5	NA	NA	NA	NA	1.84769e+07	1.72559e+07	NA	2.09198e+07	NA	NA	NA	NA	NA	NA	NA	NA	NA	NA	NA	NA	NA	NA	NA	NA	NA	NA	NA	NA	NA	NA	NA	NA
P38703	YHL003C	S000000995	LAG1	1.14025e+07	1.19591e+07	1.09481e+07	9.14785e+06	1.51635e+07	1.48454e+07	1.14596e+07	1.83465e+07	1.41894e+07	1.59778e+07	NA	1.36446e+07	NA	NA	NA	NA	1.14503e+07	NA	1.25216e+07	1.62398e+07	NA	1.4578e+07	1.61364e+07	1.4683e+07	1.5944e+07	1.71437e+07	1.29477e+07	1.35103e+07	NA	NA	NA	NA
P38705	YHR011W	S000001053	DIA4	1.18251e+07	1.65544e+07	NA	NA	8.49355e+06	NA	9.29469e+06	1.09836e+07	NA	NA	NA	NA	NA	NA	NA	NA	8.83474e+06	6.66513e+06	7.81602e+06	NA	1.01647e+07	1.19425e+07	1.001e+07	7.71093e+06	NA	NA	NA	NA	NA	NA	NA	NA
P38707	YHR019C	S000001061	DED81	3.89944e+07	4.14191e+07	3.97846e+07	4.23662e+07	3.83561e+07	4.18388e+07	3.81606e+07	4.17541e+07	3.55853e+07	5.36931e+07	5.78956e+07	3.7791e+07	6.98295e+07	6.82516e+07	6.09366e+07	6.46171e+07	2.51091e+07	3.02771e+07	2.93524e+07	2.83711e+07	4.41918e+07	3.99267e+07	4.68739e+07	3.39816e+07	4.29277e+07	3.60271e+07	3.68367e+07	3.58431e+07	4.41284e+07	3.95481e+07	4.1257e+07	3.89224e+07
P38708	YHR020W	S000001062		1.53365e+08	1.61729e+08	1.84902e+08	1.65696e+08	2.28659e+08	2.34474e+08	2.4319e+08	2.23686e+08	1.64407e+08	1.99282e+08	1.77241e+08	1.72893e+08	1.72735e+08	2.02478e+08	2.30912e+08	1.86733e+08	1.62697e+08	1.67337e+08	1.83861e+08	2.17919e+08	1.73406e+08	1.73263e+08	2.18015e+08	1.58799e+08	1.86077e+08	1.48345e+08	1.51827e+08	1.42441e+08	1.85294e+08	1.55455e+08	1.72367e+08	1.95309e+08
P38711	YHR021C	S000001063	RPS27B	8.50117e+08	7.03929e+08	5.91029e+08	8.06358e+08	9.80866e+08	9.42301e+08	8.5923e+08	7.04069e+08	9.15014e+08	1.24336e+09	1.43837e+09	1.30678e+09	1.02551e+09	1.08602e+09	1.19255e+09	1.1958e+09	4.31797e+08	5.90569e+08	5.82198e+08	6.76142e+08	4.98266e+08	4.17482e+08	4.06537e+08	6.13975e+08	1.16489e+09	1.24286e+09	9.47973e+08	8.03521e+08	8.52056e+08	7.69645e+08	8.04898e+08	9.76195e+08
P38712	YHR065C	S000001107	RRP3	1.94297e+08	2.40249e+08	2.94728e+08	2.46289e+08	1.5431e+08	1.51764e+08	1.53053e+08	1.29657e+08	3.81005e+08	7.53962e+07	7.10937e+07	1.13011e+08	2.76537e+08	3.8213e+08	3.68747e+08	1.75781e+08	1.13187e+08	1.31148e+08	1.00818e+08	9.70448e+07	1.78106e+08	1.61627e+08	1.59532e+08	4.73466e+08	1.39521e+08	1.15391e+08	1.37326e+08	2.88402e+08	3.97068e+08	4.35132e+08	2.8368e+08	2.26745e+08
P38713	YHR073W	S000001115	OSH3	5.36479e+07	4.70349e+07	5.46734e+07	4.47403e+07	9.24642e+07	9.64511e+07	9.17671e+07	1.0698e+08	3.19698e+07	4.8782e+07	3.75274e+07	3.78875e+07	3.83538e+07	4.3082e+07	3.39948e+07	3.89872e+07	4.34718e+07	4.39887e+07	4.66874e+07	3.46858e+07	5.87438e+07	5.87001e+07	5.745e+07	4.43363e+07	4.24739e+07	4.75703e+07	5.22461e+07	4.51032e+07	5.43666e+07	6.49319e+07	6.234e+07	6.61176e+07
P38714	YHR091C	S000001133	MSR1	1.19524e+08	8.29708e+07	9.12504e+07	NA	NA	NA	NA	NA	NA	NA	NA	NA	NA	NA	NA	NA	7.61224e+07	NA	7.44171e+07	NA	NA	NA	NA	NA	NA	NA	NA	NA	NA	NA	NA	NA
P38717	YNL257C	S000005201	SIP3	1.80704e+07	1.54983e+07	1.62736e+07	2.63242e+07	2.04105e+07	1.81643e+07	1.78743e+07	2.20612e+07	NA	NA	NA	NA	NA	NA	NA	NA	3.26346e+07	2.89375e+07	4.28728e+07	2.9193e+07	3.11776e+07	2.76066e+07	1.51457e+07	3.61125e+07	NA	NA	NA	NA	2.01243e+07	4.09231e+07	2.87878e+07	3.19765e+07
P38719	YHR169W	S000001212	DBP8	7.29628e+07	6.66538e+07	9.13166e+07	7.66895e+07	7.26798e+07	6.87225e+07	6.79518e+07	7.8637e+07	8.69029e+07	4.90685e+07	4.16821e+07	3.85367e+07	6.60832e+07	7.46028e+07	7.10647e+07	4.26573e+07	1.16333e+08	9.34439e+07	1.08061e+08	1.04595e+08	1.34092e+08	1.37816e+08	1.38553e+08	1.15614e+08	9.3402e+07	7.56464e+07	8.16333e+07	9.44736e+07	1.14515e+08	1.46083e+08	1.3321e+08	1.17251e+08
P38720	YHR183W	S000001226	GND1	NA	2.28429e+07	1.4815e+07	1.55125e+07	4.74223e+07	2.80895e+07	NA	2.35708e+07	NA	2.99443e+07	3.47812e+07	2.79923e+07	6.30503e+07	4.79014e+07	4.37555e+07	5.13988e+07	1.77206e+07	1.99717e+07	1.60456e+07	1.922e+07	3.68649e+07	3.90196e+07	3.9774e+07	2.95165e+07	1.26635e+07	2.01563e+07	2.22476e+07	NA	2.50123e+07	1.94931e+07	2.8316e+07	4.18777e+07
P38736	YHL031C	S000001023	GOS1	NA	NA	NA	NA	NA	NA	NA	NA	4.2998e+07	NA	NA	1.06668e+08	NA	NA	NA	NA	5.79096e+07	NA	7.33703e+07	8.60915e+07	5.81492e+07	NA	7.91018e+07	4.83744e+07	NA	NA	NA	NA	NA	NA	NA	NA
P38737	YHL030W	S000001022	ECM29	9.16323e+07	1.07195e+08	1.20464e+08	1.23838e+08	NA	NA	NA	NA	NA	NA	NA	NA	NA	NA	NA	NA	NA	NA	NA	NA	NA	NA	NA	NA	NA	NA	NA	NA	NA	NA	NA	NA
P38742	YHL023C	S000001015	NPR3	2.94151e+07	2.90295e+07	2.91691e+07	2.98612e+07	3.0741e+07	3.20782e+07	2.90278e+07	3.96354e+07	1.88025e+07	2.23977e+07	NA	1.53668e+07	2.36532e+07	2.53131e+07	2.09869e+07	2.8766e+07	4.06533e+07	3.65827e+07	3.62819e+07	2.7519e+07	4.11296e+07	3.80856e+07	2.72362e+07	2.45922e+07	4.3619e+07	4.30222e+07	4.26437e+07	3.50724e+07	3.57586e+07	5.14597e+07	5.03222e+07	4.5084e+07
P38753	YHL002W	S000000994	HSE1	4.04626e+07	4.27625e+07	4.77618e+07	4.39751e+07	2.44757e+07	2.27959e+07	2.63533e+07	3.00636e+07	6.12876e+07	5.03334e+07	3.58562e+07	5.22101e+07	5.14341e+07	4.39836e+07	3.4905e+07	3.62096e+07	2.61257e+07	3.16834e+07	2.41961e+07	2.92534e+07	NA	2.25808e+07	3.01541e+07	2.96474e+07	3.22561e+07	3.16753e+07	3.32118e+07	3.63326e+07	2.80747e+07	4.5568e+07	3.80818e+07	2.33066e+07
P38754	YHL001W	S000000993	RPL14B	1.77251e+09	1.74404e+09	1.60254e+09	1.54009e+09	1.40231e+09	1.28207e+09	1.38707e+09	1.26763e+09	1.2452e+09	1.12104e+09	1.21552e+09	1.42475e+09	7.35183e+08	7.2939e+08	7.78891e+08	9.2152e+08	1.41682e+09	1.41148e+09	1.59271e+09	1.81012e+09	9.25516e+08	9.82389e+08	9.0235e+08	8.74464e+08	1.10023e+09	1.1196e+09	1.03551e+09	9.91246e+08	5.62075e+08	7.29841e+08	7.07914e+08	7.52408e+08
P38764	YHR027C	S000001069	RPN1	4.74662e+07	3.66979e+07	5.40649e+07	4.77429e+07	2.97751e+07	4.3671e+07	4.19211e+07	4.03926e+07	4.47813e+07	4.88107e+07	3.27076e+07	2.9681e+07	5.54467e+07	3.4424e+07	3.54321e+07	NA	5.46193e+07	5.51967e+07	5.21705e+07	4.61817e+07	5.71782e+07	3.86917e+07	4.77684e+07	5.49685e+07	5.98723e+07	4.85111e+07	NA	5.19795e+07	3.86975e+07	4.47754e+07	4.37225e+07	4.20447e+07
P38768	YHR034C	S000001076	PIH1	1.36782e+08	1.53071e+08	1.38854e+08	1.4307e+08	6.02233e+07	8.04481e+07	6.28536e+07	6.95624e+07	1.22585e+08	1.26561e+08	1.03546e+08	8.59308e+07	9.49023e+07	1.35038e+08	1.18358e+08	2.00307e+08	4.97592e+07	5.35672e+07	5.40153e+07	2.41315e+07	5.27222e+07	5.33618e+07	4.78867e+07	7.89129e+07	6.2768e+07	9.6338e+07	1.2193e+08	1.81843e+08	9.12498e+07	1.30949e+08	1.19065e+08	7.80843e+07
P38771	YHR038W	S000001080	RRF1	5.46608e+08	6.96011e+08	7.9414e+08	6.57304e+08	3.33354e+08	3.14748e+08	2.95228e+08	2.19597e+08	1.05602e+09	1.69784e+08	2.14121e+08	3.64472e+08	6.5384e+08	1.01323e+09	1.01805e+09	5.27322e+08	1.05059e+08	2.55514e+08	9.94187e+07	4.99609e+07	1.9332e+08	2.03817e+08	1.58432e+08	1.02433e+09	4.18143e+08	2.5469e+08	2.73154e+08	8.29792e+08	9.88929e+08	1.19762e+09	6.9719e+08	4.48595e+08
P38772	YHR040W	S000001082	BCD1	4.56015e+07	5.01455e+07	6.29784e+07	5.89639e+07	3.22268e+07	NA	NA	NA	5.94564e+07	5.05977e+07	3.28389e+07	4.51359e+07	NA	NA	NA	NA	NA	NA	3.42459e+07	3.26483e+07	NA	NA	NA	3.70075e+07	NA	3.11189e+07	3.1273e+07	6.31698e+07	NA	5.50577e+07	5.05786e+07	5.61973e+07
P38779	YHR052W	S000001094	CIC1	4.01453e+07	3.98201e+07	4.15537e+07	3.8095e+07	3.2423e+07	3.40528e+07	3.37734e+07	3.22213e+07	4.90818e+07	2.80312e+07	2.86077e+07	1.85366e+07	4.11769e+07	4.11279e+07	3.4881e+07	2.8325e+07	5.65442e+07	6.34927e+07	5.35336e+07	4.35702e+07	8.25976e+07	6.85656e+07	7.58508e+07	6.79984e+07	6.07789e+07	5.70779e+07	6.41189e+07	6.05517e+07	7.65573e+07	9.43977e+07	9.3146e+07	6.20375e+07
P38781	YHR056C	S000001098	RSC30	NA	NA	NA	NA	6.05725e+06	7.68328e+06	8.0816e+06	6.42395e+06	NA	NA	NA	NA	NA	NA	NA	NA	NA	NA	NA	NA	NA	NA	6.35183e+06	NA	NA	4.03629e+06	NA	NA	NA	NA	NA	NA
P38783	YHR059W	S000001101	FYV4	4.23168e+08	4.89405e+08	4.40387e+08	4.52311e+08	7.48734e+07	6.92729e+07	6.16718e+07	4.5095e+07	7.55101e+08	1.98123e+08	2.31068e+08	2.79283e+08	1.16778e+08	1.85501e+08	1.30622e+08	1.11419e+08	7.89152e+07	1.89537e+08	9.63017e+07	6.21454e+07	4.32023e+07	4.47995e+07	4.07291e+07	8.80463e+07	4.27031e+08	2.17501e+08	2.07641e+08	4.37712e+08	1.20699e+08	1.70466e+08	1.14612e+08	7.34306e+07
P38788	YHR064C	S000001106	SSZ1	1.03134e+07	1.34044e+07	8.52052e+06	1.53146e+07	1.97713e+07	1.25503e+07	1.50593e+07	1.58378e+07	1.4975e+07	1.59203e+07	1.53302e+07	1.36502e+07	2.64571e+07	1.51064e+07	1.64734e+07	2.2033e+07	1.43244e+07	1.14334e+07	1.20356e+07	1.3122e+07	1.88547e+07	1.82893e+07	1.22183e+07	1.81545e+07	1.03837e+07	1.63096e+07	1.61194e+07	1.13638e+07	1.73956e+07	1.34876e+07	1.49786e+07	1.44186e+07
P38789	YHR066W	S000001108	SSF1	2.77935e+07	2.85481e+07	3.24571e+07	2.11889e+07	2.0219e+07	2.45011e+07	2.0329e+07	3.03929e+07	2.28333e+07	2.35828e+07	2.20611e+07	NA	3.2968e+07	2.56636e+07	1.92959e+07	2.25231e+07	6.05846e+07	4.73082e+07	5.04421e+07	3.09066e+07	4.41116e+07	4.6683e+07	4.36512e+07	3.64906e+07	4.69088e+07	4.30977e+07	4.93946e+07	5.03295e+07	5.05419e+07	6.46294e+07	6.18233e+07	5.11531e+07
P38800	YHR080C	S000001122	LAM4	1.52101e+07	9.72871e+06	1.26252e+07	1.10609e+07	7.97148e+06	9.214e+06	7.45447e+06	1.07322e+07	NA	NA	NA	NA	NA	NA	NA	NA	9.50843e+07	5.59015e+07	7.90062e+07	3.91921e+07	2.14715e+07	1.99215e+07	1.44712e+07	1.30191e+07	1.18343e+07	1.13258e+07	1.38324e+07	1.04795e+07	NA	NA	NA	NA
P38801	YHR081W	S000001123	LRP1	2.77539e+07	2.96215e+07	3.65828e+07	3.456e+07	1.36383e+07	2.66537e+07	2.56665e+07	1.80439e+07	7.37591e+07	NA	1.27324e+07	1.73635e+07	5.65142e+07	6.74925e+07	7.47494e+07	4.85563e+07	NA	1.05689e+07	NA	NA	2.82152e+07	2.57355e+07	1.57007e+07	7.8398e+07	2.79936e+07	2.24263e+07	1.55601e+07	3.86237e+07	6.72926e+07	1.04494e+08	6.49199e+07	5.04156e+07
P38805	YHR088W	S000001130	RPF1	2.73989e+07	3.49788e+07	3.57816e+07	2.83802e+07	4.12264e+07	3.48881e+07	4.04351e+07	4.54584e+07	3.54543e+07	NA	2.69951e+07	1.81963e+07	2.43605e+07	2.92214e+07	2.7638e+07	NA	3.00013e+07	2.62582e+07	2.80844e+07	3.32597e+07	2.94331e+07	NA	3.14979e+07	2.81936e+07	3.36275e+07	3.01418e+07	2.52872e+07	3.26617e+07	3.15626e+07	2.44436e+07	2.79677e+07	2.33864e+07
P38809	YHR097C	S000001139		8.73057e+07	1.22897e+08	1.21575e+08	1.22296e+08	4.12039e+07	4.98942e+07	4.47768e+07	4.16868e+07	2.06836e+08	7.76617e+07	6.69768e+07	8.15795e+07	9.90038e+07	1.11632e+08	8.62814e+07	7.55259e+07	3.76776e+07	5.10731e+07	3.71664e+07	3.01097e+07	3.51111e+07	2.89844e+07	3.69681e+07	8.43189e+07	1.30604e+08	7.3473e+07	7.41101e+07	1.47297e+08	9.66204e+07	1.33902e+08	8.39674e+07	6.55887e+07
P38811	YHR099W	S000001141	TRA1	4.62806e+07	7.31345e+07	6.7842e+07	7.51814e+07	NA	NA	NA	NA	NA	NA	NA	NA	NA	NA	NA	NA	NA	NA	NA	NA	NA	NA	NA	NA	1.484e+07	2.55676e+07	2.4388e+07	5.51779e+07	NA	NA	NA	NA
P38814	YHR103W	S000001145	SBE22	NA	NA	NA	NA	1.36354e+07	1.37272e+07	9.40987e+06	1.70144e+07	NA	NA	NA	NA	NA	NA	NA	NA	9.03783e+06	NA	9.54535e+06	NA	1.02426e+07	1.06444e+07	1.15931e+07	1.02013e+07	NA	NA	NA	NA	NA	NA	1.15664e+07	1.46038e+07
P38820	YHR111W	S000001153	UBA4	NA	NA	NA	NA	NA	NA	NA	NA	NA	1.38162e+07	1.05719e+07	1.06835e+07	NA	NA	NA	NA	NA	NA	NA	NA	NA	NA	NA	NA	1.1211e+07	8.12862e+06	9.04249e+06	7.22605e+06	1.18505e+07	1.47683e+07	1.14704e+07	NA
P38825	YHR117W	S000001159	TOM71	9.83687e+07	9.5198e+07	1.05092e+08	1.0416e+08	9.63877e+07	1.07133e+08	1.00211e+08	9.69892e+07	1.15735e+08	1.13811e+08	1.13173e+08	1.16183e+08	1.12712e+08	1.18547e+08	1.00216e+08	1.0204e+08	1.14225e+08	1.09477e+08	1.09642e+08	1.06022e+08	1.12902e+08	1.21422e+08	8.70941e+07	1.22414e+08	9.54145e+07	1.24759e+08	1.05245e+08	1.1307e+08	9.52622e+07	9.48406e+07	9.79308e+07	1.03508e+08
P38828	YHR121W	S000001163	LSM12	1.91576e+07	1.92681e+07	1.88065e+07	2.13829e+07	2.32902e+07	2.57136e+07	2.17471e+07	2.41316e+07	NA	NA	NA	NA	NA	NA	NA	NA	1.64848e+07	1.60375e+07	1.68639e+07	1.22293e+07	1.56279e+07	1.1925e+07	1.08756e+07	1.51696e+07	1.00352e+07	1.08328e+07	1.13748e+07	1.20527e+07	1.62599e+07	NA	1.48887e+07	1.91787e+07
P38833	YHR127W	S000001169		4.08225e+07	4.68716e+07	5.48823e+07	6.02101e+07	3.57889e+07	2.89411e+07	2.54872e+07	2.50272e+07	8.29796e+07	2.47605e+07	3.05282e+07	2.75564e+07	4.98308e+07	6.40033e+07	5.82091e+07	3.37298e+07	3.49287e+07	4.17867e+07	5.61913e+07	3.2041e+07	4.05844e+07	3.3279e+07	2.075e+07	6.13496e+07	5.3903e+07	4.24105e+07	3.37524e+07	5.86454e+07	5.31482e+07	8.47983e+07	5.74234e+07	3.99813e+07
P38840	YHR137W	S000001179	ARO9	6.34231e+07	4.84418e+07	5.66917e+07	5.32312e+07	5.47849e+07	3.96091e+07	4.13389e+07	3.89665e+07	4.79522e+07	6.51994e+07	6.09752e+07	5.64185e+07	6.25589e+07	5.73385e+07	6.23698e+07	5.67022e+07	2.84262e+07	3.85445e+07	3.34714e+07	3.82723e+07	4.05083e+07	3.92461e+07	3.51541e+07	2.54569e+07	4.88346e+07	4.37387e+07	4.18911e+07	4.52209e+07	3.20636e+07	3.36144e+07	4.21344e+07	4.21778e+07
P38845	YHR146W	S000001189	CRP1	4.96262e+08	7.2777e+08	8.02985e+08	7.78572e+08	2.14814e+08	2.10358e+08	2.03929e+08	1.66054e+08	1.4248e+09	2.4972e+08	2.42008e+08	2.9477e+08	5.14714e+08	8.03164e+08	7.00272e+08	3.99298e+08	1.01424e+08	2.09209e+08	1.02944e+08	6.93736e+07	1.49655e+08	1.4938e+08	1.32562e+08	7.30214e+08	4.43615e+08	2.91014e+08	3.33833e+08	9.69252e+08	6.40894e+08	8.22933e+08	4.73543e+08	3.15008e+08
P38850	YHR154W	S000001197	RTT107	NA	NA	NA	NA	NA	NA	NA	NA	NA	NA	NA	NA	NA	NA	NA	NA	7.16208e+06	9.71898e+06	6.8714e+06	NA	NA	NA	NA	NA	NA	NA	NA	NA	NA	NA	NA	NA
P38851	YHR155W	S000001198	LAM1	NA	NA	NA	NA	NA	NA	NA	NA	NA	NA	NA	NA	NA	NA	NA	NA	4.65246e+07	2.10595e+07	3.78799e+07	2.81847e+07	1.20719e+07	1.19777e+07	1.62391e+07	1.88198e+07	1.45139e+07	NA	1.59333e+07	1.00787e+07	NA	1.26878e+07	1.07371e+07	NA
P38853	YHR158C	S000001201	KEL1	4.20978e+06	5.29861e+06	6.36349e+06	5.18754e+06	NA	NA	NA	NA	NA	NA	NA	NA	NA	NA	NA	NA	NA	NA	NA	NA	NA	NA	NA	NA	NA	NA	NA	NA	NA	NA	NA	NA
P38854	YHR159W	S000001202	TDA11	NA	NA	NA	NA	NA	NA	NA	NA	NA	NA	NA	NA	NA	NA	NA	NA	8.39668e+06	1.19826e+07	1.39156e+07	9.90687e+06	NA	NA	NA	NA	NA	NA	NA	NA	NA	NA	NA	NA
P38856	YHR161C	S000001204	YAP1801	NA	1.28336e+07	1.3252e+07	1.23692e+07	NA	NA	NA	NA	NA	NA	NA	NA	NA	NA	NA	NA	NA	NA	NA	NA	NA	NA	NA	NA	NA	NA	NA	NA	NA	NA	NA	NA
P38859	YHR164C	S000001207	DNA2	NA	NA	NA	NA	NA	NA	NA	NA	NA	NA	NA	NA	NA	NA	NA	NA	3.28871e+06	NA	3.16063e+06	4.27702e+06	NA	NA	NA	NA	NA	NA	NA	NA	NA	NA	NA	NA
P38860	YHR168W	S000001211	MTG2	8.39255e+06	9.5764e+06	1.13956e+07	9.31796e+06	NA	NA	NA	NA	7.06136e+06	NA	NA	NA	NA	NA	NA	NA	1.39114e+07	1.1917e+07	1.26423e+07	1.33241e+07	9.84991e+06	NA	NA	NA	8.21761e+06	7.5907e+06	8.92055e+06	8.41547e+06	NA	NA	NA	NA
P38867	YHR177W	S000001220		NA	NA	NA	NA	NA	NA	NA	NA	NA	6.52105e+06	6.38168e+06	6.40954e+06	NA	NA	NA	NA	NA	NA	NA	NA	NA	NA	NA	NA	NA	NA	NA	NA	NA	NA	NA	NA
P38873	YHR186C	S000001229	KOG1	NA	5.58748e+06	4.88601e+06	NA	8.59238e+06	NA	1.35607e+07	9.19623e+06	NA	NA	NA	NA	NA	NA	NA	NA	2.48384e+07	1.88342e+07	2.4977e+07	2.08544e+07	3.77793e+07	3.75756e+07	2.95508e+07	1.88462e+07	NA	1.00048e+07	9.59283e+06	1.40587e+07	8.12524e+06	NA	1.08556e+07	1.15932e+07
P38879	YHR193C	S000001236	EGD2	3.12007e+07	4.30306e+07	3.57318e+07	4.73948e+07	4.61213e+07	3.95957e+07	4.14639e+07	3.79427e+07	7.69397e+07	5.32211e+07	6.98911e+07	6.67237e+07	9.92469e+07	6.69594e+07	5.3226e+07	5.06056e+07	1.95536e+07	3.81646e+07	1.96519e+07	2.9743e+07	3.87493e+07	6.74103e+07	4.18561e+07	7.12832e+07	5.0616e+07	4.55981e+07	4.64017e+07	6.59176e+07	5.61013e+07	4.98848e+07	5.63705e+07	6.72892e+07
P38882	YHR196W	S000001239	UTP9	NA	NA	NA	NA	NA	NA	NA	NA	NA	NA	NA	NA	NA	NA	NA	NA	3.27127e+08	2.81026e+08	3.52105e+08	3.14868e+08	3.77403e+08	3.9515e+08	4.59669e+08	3.22259e+08	1.33707e+08	1.9462e+08	1.94678e+08	1.23977e+08	1.94651e+08	1.50379e+08	2.15457e+08	2.58085e+08
P38883	YHR197W	S000001240	RIX1	1.86377e+07	1.9666e+07	1.84222e+07	1.31354e+07	NA	NA	NA	NA	NA	NA	NA	NA	NA	NA	NA	NA	NA	NA	NA	NA	NA	NA	NA	NA	1.66409e+07	1.13268e+07	1.06264e+07	1.30587e+07	NA	NA	NA	NA
P38886	YHR200W	S000001243	RPN10	1.15058e+07	1.35408e+07	1.35222e+07	1.14964e+07	1.32759e+07	1.1204e+07	1.18955e+07	1.12436e+07	1.07546e+07	1.72446e+07	1.3012e+07	1.05982e+07	1.29803e+07	NA	NA	NA	9.60045e+06	1.30196e+07	1.08071e+07	1.11209e+07	1.13025e+07	1.23563e+07	1.71168e+07	1.6769e+07	1.30148e+07	1.50508e+07	1.28562e+07	1.64256e+07	1.63782e+07	1.12913e+07	9.68728e+06	1.217e+07
P38891	YHR208W	S000001251	BAT1	4.55649e+07	4.22455e+07	3.13033e+07	3.78177e+07	5.47905e+07	3.22187e+07	4.07015e+07	3.3432e+07	4.53159e+07	9.34652e+07	7.60287e+07	8.32339e+07	8.18302e+07	5.32434e+07	6.5091e+07	6.63424e+07	3.42963e+07	4.03465e+07	3.10872e+07	4.45994e+07	3.49414e+07	2.73563e+07	3.10936e+07	3.23792e+07	4.59929e+07	4.12101e+07	3.57774e+07	3.57225e+07	4.36376e+07	2.90515e+07	5.00598e+07	4.94057e+07
P38902	YOL005C	S000005365	RPB11	NA	NA	NA	NA	NA	NA	NA	NA	NA	NA	NA	NA	NA	NA	NA	NA	1.95268e+07	1.41412e+07	1.5659e+07	2.14013e+07	NA	NA	NA	NA	NA	NA	NA	NA	NA	NA	NA	NA
P38903	YOR014W	S000005540	RTS1	7.85965e+07	1.14402e+08	1.04958e+08	1.09572e+08	5.10961e+07	3.98074e+07	4.16421e+07	3.21046e+07	1.36998e+08	1.8323e+07	2.0031e+07	3.39563e+07	7.5399e+07	1.20564e+08	9.83781e+07	5.47261e+07	1.74242e+07	3.12104e+07	1.46976e+07	1.91283e+07	3.26331e+07	2.70026e+07	2.74038e+07	1.13699e+08	6.0558e+07	4.94992e+07	5.87121e+07	1.25672e+08	1.17393e+08	1.5851e+08	7.99373e+07	4.90641e+07
P38909	YOR037W	S000005563	CYC2	9.04641e+06	8.85309e+06	1.13611e+07	8.79629e+06	1.52987e+07	1.38648e+07	1.4883e+07	1.95089e+07	NA	NA	NA	NA	NA	NA	NA	NA	NA	NA	NA	NA	1.53687e+07	1.16033e+07	1.65323e+07	1.24309e+07	NA	NA	NA	NA	NA	NA	NA	NA
P38910	YOR020C	S000005546	HSP10	7.43867e+06	2.56469e+07	8.2679e+06	2.46764e+07	2.64937e+07	2.21569e+07	2.07726e+07	2.35547e+07	8.38248e+06	6.04357e+07	9.42071e+07	8.78431e+07	7.68943e+07	3.21162e+07	2.99939e+07	3.34236e+07	1.49589e+07	4.32533e+07	2.20394e+07	3.46524e+07	1.97918e+07	3.56083e+07	2.22309e+07	3.52977e+07	1.69111e+07	4.63417e+07	5.24145e+07	3.13506e+07	1.51221e+07	NA	2.33993e+07	4.59811e+07
P38911	YML074C	S000004539	FPR3	1.24714e+09	1.82976e+09	2.02948e+09	2.02133e+09	6.03303e+08	5.60933e+08	6.12368e+08	4.74006e+08	3.26626e+09	5.16854e+08	5.84435e+08	8.69797e+08	1.18614e+09	1.99775e+09	1.95391e+09	7.20053e+08	2.81426e+08	5.28804e+08	3.18104e+08	2.7518e+08	2.82769e+08	3.34362e+08	3.19838e+08	1.51764e+09	1.06054e+09	8.1916e+08	7.16224e+08	1.85093e+09	1.83977e+09	1.56449e+09	1.01168e+09	7.98412e+08
P38912	YMR260C	S000004873	TIF11	4.59073e+08	5.0207e+08	5.328e+08	5.46297e+08	1.23843e+08	8.62652e+07	1.17018e+08	8.11504e+07	1.14181e+09	8.87284e+07	1.55352e+08	2.69406e+08	5.01991e+08	7.48995e+08	6.42507e+08	2.34416e+08	8.76113e+07	1.84733e+08	7.40219e+07	3.66608e+07	9.22687e+07	7.04254e+07	6.83906e+07	7.17424e+08	2.97526e+08	1.94962e+08	2.54785e+08	5.72267e+08	4.88449e+08	9.26628e+08	4.01785e+08	2.18072e+08
P38915	YLR055C	S000004045	SPT8	NA	6.92772e+06	5.61416e+06	8.46286e+06	1.58928e+07	NA	NA	NA	NA	NA	NA	NA	NA	NA	NA	NA	NA	NA	NA	NA	NA	NA	NA	NA	NA	NA	NA	NA	NA	NA	NA	NA
P38920	YMR167W	S000004777	MLH1	NA	NA	NA	NA	NA	NA	5.91435e+06	7.94293e+06	NA	NA	NA	NA	NA	NA	NA	NA	7.67174e+06	6.20441e+06	8.79739e+06	7.32518e+06	NA	6.37621e+06	7.94694e+06	NA	NA	NA	NA	NA	NA	NA	NA	NA
P38921	YNL003C	S000004948	PET8	NA	NA	NA	NA	1.52818e+07	1.40447e+07	1.52482e+07	1.45958e+07	NA	NA	NA	NA	NA	NA	NA	NA	NA	NA	NA	NA	NA	NA	NA	NA	NA	NA	NA	NA	NA	NA	NA	NA
P38922	YNL004W	S000004949	HRB1	1.12164e+07	9.88151e+06	1.11436e+07	1.03074e+07	NA	NA	NA	NA	NA	NA	NA	NA	NA	NA	NA	NA	NA	NA	NA	NA	NA	NA	NA	NA	NA	NA	NA	NA	NA	NA	NA	NA
P38929	YGL006W	S000002974	PMC1	5.2334e+07	5.4047e+07	4.7666e+07	5.0796e+07	5.27152e+07	5.2937e+07	5.08854e+07	6.87113e+07	4.44882e+07	4.58331e+07	4.05607e+07	4.03358e+07	3.02881e+07	2.86186e+07	2.94229e+07	3.80592e+07	4.53978e+07	3.57266e+07	5.70918e+07	5.46058e+07	3.36546e+07	3.61017e+07	3.86313e+07	3.88033e+07	3.53139e+07	2.99547e+07	4.03151e+07	3.655e+07	2.87349e+07	2.83409e+07	3.3253e+07	2.62757e+07
P38930	YOR039W	S000005565	CKB2	NA	NA	NA	NA	NA	NA	NA	NA	NA	NA	NA	NA	NA	NA	NA	NA	NA	NA	NA	NA	NA	NA	NA	NA	9.55915e+08	2.63817e+09	5.08344e+09	2.39529e+09	3.49892e+09	2.58145e+09	3.5743e+09	5.42977e+09
P38934	YOR198C	S000005724	BFR1	3.24895e+07	6.16799e+07	4.84643e+07	6.0891e+07	2.24088e+07	1.46202e+07	1.74035e+07	1.37599e+07	1.07146e+08	7.52497e+06	1.36686e+07	2.51498e+07	4.96583e+07	3.55114e+07	3.97984e+07	1.69406e+07	5.90652e+06	1.6885e+07	3.61548e+06	1.16532e+06	7.28133e+06	1.46442e+07	1.12726e+07	7.4145e+07	2.23019e+07	2.19e+07	2.23432e+07	6.12875e+07	3.62219e+07	4.42914e+07	2.6591e+07	2.73303e+07
P38958	YDR079W	S000002486	PET100	NA	NA	NA	NA	8.71553e+06	1.16217e+07	1.04415e+07	9.40811e+06	NA	NA	NA	NA	NA	NA	NA	NA	NA	NA	NA	NA	NA	7.45255e+06	9.02277e+06	7.96008e+06	NA	NA	NA	NA	NA	NA	NA	NA
P38959	YDR080W	S000002487	VPS41	3.18384e+07	2.47888e+07	2.7468e+07	2.23663e+07	1.57868e+07	1.69595e+07	1.52298e+07	1.84054e+07	1.61056e+07	NA	NA	NA	NA	NA	NA	NA	2.42028e+07	1.85749e+07	1.99126e+07	NA	2.33467e+07	2.08482e+07	2.15994e+07	2.21017e+07	NA	NA	NA	NA	NA	NA	3.18742e+07	NA
P38961	YDR083W	S000002490	RRP8	6.71689e+07	8.25778e+07	7.86914e+07	7.53909e+07	3.26117e+07	4.91532e+07	4.49909e+07	3.62452e+07	9.32192e+07	NA	2.55989e+07	3.27377e+07	4.42482e+07	8.48222e+07	8.65329e+07	5.00465e+07	3.44568e+07	3.03194e+07	4.71884e+07	2.53586e+07	3.23441e+07	3.29852e+07	4.19126e+07	8.65818e+07	4.01317e+07	3.56246e+07	4.7173e+07	9.61047e+07	8.42964e+07	5.41123e+07	4.16063e+07	7.12842e+07
P38968	YDL195W	S000002354	SEC31	1.04128e+07	1.38022e+07	NA	1.13965e+07	1.69554e+07	1.77977e+07	1.69666e+07	1.63512e+07	NA	NA	NA	NA	2.64682e+07	NA	1.39411e+07	1.78874e+07	1.38835e+07	1.61528e+07	1.4376e+07	1.35231e+07	1.52874e+07	1.6023e+07	1.5861e+07	2.18086e+07	1.21735e+07	1.18913e+07	1.52347e+07	1.02143e+07	NA	NA	1.89515e+07	NA
P38969	YOR266W	S000005792	PNT1	NA	NA	NA	NA	NA	NA	NA	NA	NA	NA	NA	NA	NA	NA	NA	NA	5.75672e+07	NA	6.04278e+07	5.36193e+07	NA	NA	NA	NA	5.25474e+07	5.36468e+07	5.44219e+07	4.59228e+07	NA	NA	NA	NA
P38985	YDL092W	S000002250	SRP14	NA	1.56223e+07	1.58069e+07	1.38327e+07	NA	NA	NA	NA	NA	NA	NA	NA	NA	2.9384e+07	NA	NA	NA	NA	NA	NA	NA	NA	NA	NA	NA	NA	NA	NA	NA	NA	NA	NA
P38988	YDL198C	S000002357	GGC1	4.4114e+08	4.45653e+08	5.51823e+08	5.38131e+08	6.28589e+08	7.15921e+08	6.93632e+08	6.17716e+08	3.46404e+08	3.1709e+08	3.18394e+08	3.7293e+08	3.01388e+08	3.39511e+08	3.95876e+08	3.95316e+08	5.29104e+08	3.9919e+08	4.64064e+08	4.63994e+08	6.60645e+08	5.06301e+08	5.16582e+08	5.74824e+08	3.16048e+08	3.48328e+08	3.88607e+08	3.73595e+08	4.30998e+08	4.68374e+08	4.80519e+08	4.45796e+08
P38989	YFR031C	S000001927	SMC2	1.57282e+07	1.50832e+07	2.09877e+07	2.00338e+07	3.05824e+07	2.72071e+07	2.95848e+07	3.7567e+07	1.20797e+07	1.63386e+07	1.37923e+07	1.4789e+07	NA	1.17154e+07	1.04433e+07	NA	2.22639e+07	1.96056e+07	1.98015e+07	2.11242e+07	2.85495e+07	2.18112e+07	2.49404e+07	1.91305e+07	1.70173e+07	1.6539e+07	1.36577e+07	1.98532e+07	1.72722e+07	1.74209e+07	1.85134e+07	2.07409e+07
P38990	YER129W	S000000931	SAK1	4.3649e+07	3.86958e+07	4.12748e+07	3.33506e+07	2.80518e+07	3.96592e+07	3.6725e+07	3.60801e+07	5.31048e+07	6.72988e+07	5.84227e+07	4.54346e+07	5.34177e+07	6.10843e+07	5.67791e+07	5.51127e+07	2.5688e+07	3.67361e+07	3.81064e+07	2.7718e+07	2.84682e+07	2.61761e+07	3.14905e+07	2.60675e+07	5.73633e+07	4.82998e+07	3.49406e+07	4.54352e+07	3.9969e+07	4.46421e+07	4.45232e+07	4.28163e+07
P38994	YDR208W	S000002616	MSS4	2.74674e+07	2.21049e+07	2.36394e+07	1.90233e+07	2.81579e+07	2.60629e+07	2.85929e+07	3.282e+07	2.71749e+07	3.76652e+07	2.9473e+07	2.43699e+07	1.48933e+07	2.1294e+07	2.27864e+07	2.24374e+07	1.88431e+07	3.0294e+07	2.07533e+07	1.73471e+07	NA	1.93474e+07	1.94146e+07	1.61701e+07	5.30803e+07	5.53482e+07	3.74386e+07	3.41661e+07	2.91114e+07	3.77179e+07	3.95637e+07	3.30173e+07
P39001	YDR207C	S000002615	UME6	NA	5.54145e+06	4.90671e+06	3.93558e+06	NA	NA	NA	NA	9.04783e+06	NA	NA	NA	NA	NA	NA	NA	NA	NA	NA	NA	NA	NA	NA	NA	NA	7.39811e+06	NA	6.53104e+06	NA	NA	NA	NA
P39006	YNL169C	S000005113	PSD1	2.909e+07	2.47446e+07	2.56989e+07	2.6039e+07	3.49836e+07	5.55217e+07	5.18366e+07	4.52411e+07	1.66098e+07	1.27952e+07	NA	1.69165e+07	1.58902e+07	1.89682e+07	2.03814e+07	NA	2.73294e+07	2.02394e+07	2.57279e+07	2.17356e+07	2.39742e+07	3.05483e+07	2.85873e+07	3.05991e+07	NA	1.29036e+07	1.30828e+07	1.0282e+07	2.05254e+07	1.35768e+07	1.87636e+07	2.01045e+07
P39008	YNR052C	S000005335	POP2	5.92199e+07	4.58049e+07	4.82765e+07	4.02839e+07	NA	NA	NA	NA	NA	NA	NA	NA	NA	NA	NA	NA	NA	NA	NA	NA	NA	NA	NA	NA	2.41457e+07	2.24182e+07	1.74105e+07	4.06018e+07	NA	NA	NA	NA
P39014	YIL046W	S000001308	MET30	1.81341e+07	1.59941e+07	1.75137e+07	1.47376e+07	2.37191e+07	2.9914e+07	2.76833e+07	2.76802e+07	2.34939e+07	4.05705e+07	3.08627e+07	2.47752e+07	3.98723e+07	4.17782e+07	4.31689e+07	3.93686e+07	1.67833e+07	1.65433e+07	1.56226e+07	1.35856e+07	2.50707e+07	2.47529e+07	2.91864e+07	2.11325e+07	3.25337e+07	2.8541e+07	2.39254e+07	2.57315e+07	3.59699e+07	4.47764e+07	3.58563e+07	4.03474e+07
P39015	YLR150W	S000004140	STM1	4.20274e+08	5.11699e+08	4.34014e+08	4.72939e+08	3.3539e+08	2.69135e+08	2.8373e+08	2.0712e+08	7.56958e+08	3.26298e+08	3.31185e+08	3.23936e+08	4.29194e+08	4.30662e+08	4.18954e+08	2.54178e+08	2.15513e+08	3.18633e+08	2.39387e+08	2.68013e+08	2.30926e+08	2.83255e+08	2.55426e+08	5.27829e+08	4.38333e+08	3.85094e+08	3.08385e+08	4.40633e+08	4.2362e+08	4.54521e+08	3.66958e+08	3.37739e+08
P39016	YGL178W	S000003146	MPT5	1.22505e+07	1.06906e+07	1.39515e+07	1.1092e+07	2.73544e+07	3.11496e+07	3.47925e+07	2.59334e+07	NA	NA	NA	1.18687e+07	NA	9.32406e+06	1.01273e+07	NA	1.3508e+07	1.31423e+07	1.18219e+07	1.07209e+07	2.53782e+07	1.9276e+07	2.32416e+07	1.85463e+07	NA	NA	NA	NA	2.22285e+07	2.75688e+07	1.61817e+07	1.71993e+07
P39076	YIL142W	S000001404	CCT2	1.33097e+07	1.43077e+07	1.24239e+07	1.41402e+07	1.979e+07	2.07038e+07	2.20561e+07	2.06731e+07	NA	1.99774e+07	2.73182e+07	1.98739e+07	1.91845e+07	1.88215e+07	1.66331e+07	2.07654e+07	1.66356e+07	1.79474e+07	1.78915e+07	1.38137e+07	1.34174e+07	1.38974e+07	1.9356e+07	1.52907e+07	1.88584e+07	2.98692e+07	3.59074e+07	2.64075e+07	2.31693e+07	1.95608e+07	3.65549e+07	3.43464e+07
P39077	YJL014W	S000003551	CCT3	2.86318e+07	2.4022e+07	2.64646e+07	2.88603e+07	2.87746e+07	3.75979e+07	3.24318e+07	3.23332e+07	1.55847e+07	2.34623e+07	2.00168e+07	NA	NA	NA	NA	NA	2.63493e+07	2.39356e+07	2.54032e+07	2.89107e+07	3.37986e+07	2.94436e+07	2.88292e+07	3.10221e+07	2.42174e+07	3.42391e+07	4.26718e+07	3.31582e+07	3.13411e+07	3.45905e+07	4.23325e+07	4.11849e+07
P39078	YDL143W	S000002302	CCT4	7.5007e+07	8.16803e+07	7.88179e+07	7.87533e+07	8.94606e+07	9.80293e+07	9.74213e+07	9.69418e+07	5.12013e+07	6.28467e+07	5.1843e+07	5.62405e+07	5.62973e+07	6.8903e+07	7.21106e+07	6.7795e+07	9.26853e+07	9.11096e+07	9.99379e+07	9.21801e+07	8.91509e+07	1.00911e+08	1.0729e+08	9.42457e+07	5.60701e+07	6.34089e+07	8.79715e+07	7.23921e+07	7.92186e+07	5.54053e+07	7.31772e+07	8.07575e+07
P39079	YDR188W	S000002596	CCT6	1.89859e+07	1.65573e+07	1.84989e+07	2.03878e+07	2.91603e+07	2.38236e+07	2.8899e+07	2.62351e+07	2.39053e+07	2.8251e+07	2.63074e+07	2.04554e+07	2.89442e+07	2.18514e+07	2.69668e+07	NA	1.98254e+07	2.28922e+07	1.5613e+07	2.50492e+07	2.44679e+07	2.50425e+07	2.87224e+07	1.98721e+07	2.83896e+07	3.13372e+07	3.83243e+07	2.21513e+07	2.73236e+07	2.96678e+07	3.31121e+07	3.22191e+07
P39083	YOR127W	S000005653	RGA1	NA	NA	NA	5.3463e+06	6.66379e+06	NA	6.69705e+06	5.8631e+06	NA	NA	NA	NA	NA	NA	NA	NA	6.32244e+06	7.98952e+06	9.15524e+06	7.24612e+06	NA	6.17648e+06	8.63484e+06	NA	8.80998e+06	NA	NA	5.25368e+06	NA	NA	NA	NA
P39102	YLR090W	S000004080	XDJ1	4.74498e+07	3.89812e+07	4.30794e+07	4.38335e+07	2.3935e+07	2.83406e+07	1.96538e+07	1.36157e+07	2.99226e+07	4.30836e+07	3.16118e+07	2.68989e+07	NA	NA	NA	NA	1.26937e+08	1.11816e+08	1.32747e+08	9.41364e+07	4.37341e+07	6.55474e+07	4.92849e+07	3.20988e+07	5.63189e+07	5.71654e+07	8.97887e+07	5.40792e+07	NA	NA	NA	NA
P39106	YER001W	S000000803	MNN1	1.69996e+07	1.92787e+07	2.5674e+07	1.57064e+07	1.08449e+07	1.09529e+07	NA	1.95459e+07	NA	NA	NA	NA	8.54806e+06	8.79556e+06	7.78349e+06	NA	5.56968e+07	4.49474e+07	5.80126e+07	4.19161e+07	4.17375e+07	3.94354e+07	4.24332e+07	2.60959e+07	NA	1.20724e+07	3.14892e+07	NA	1.8115e+07	2.17243e+07	1.73338e+07	1.7195e+07
P39107	YPL050C	S000005971	MNN9	1.36821e+08	1.16545e+08	1.35088e+08	1.18892e+08	1.02742e+08	1.21173e+08	1.1665e+08	1.21156e+08	1.30177e+08	1.39665e+08	1.33011e+08	1.19883e+08	8.69305e+07	1.00247e+08	8.92635e+07	1.07855e+08	1.85317e+08	1.66226e+08	1.83786e+08	1.72189e+08	1.46579e+08	1.6324e+08	1.36909e+08	1.21456e+08	1.33241e+08	1.53194e+08	1.101e+08	9.36351e+07	9.95062e+07	1.15732e+08	1.11926e+08	1.01284e+08
P39109	YDR135C	S000002542	YCF1	NA	4.4942e+06	4.35605e+06	5.01336e+06	NA	NA	NA	NA	NA	NA	NA	NA	NA	NA	NA	NA	NA	NA	NA	NA	NA	NA	NA	NA	NA	NA	NA	NA	NA	NA	NA	NA
P39112	YMR287C	S000004900	DSS1	2.06095e+07	1.84657e+07	1.98588e+07	1.73658e+07	1.56985e+07	1.5109e+07	1.60231e+07	1.50513e+07	1.23533e+07	1.71147e+07	1.21845e+07	1.4113e+07	1.36977e+07	NA	NA	1.86147e+07	1.29162e+07	1.38651e+07	1.47766e+07	1.32241e+07	1.86737e+07	1.60127e+07	1.56348e+07	1.38437e+07	1.33474e+07	1.33191e+07	1.21067e+07	1.19749e+07	NA	NA	NA	NA
P39113	YMR280C	S000004893	CAT8	2.43621e+07	2.16157e+07	2.75859e+07	1.83609e+07	4.83356e+07	4.62452e+07	5.08389e+07	5.45937e+07	1.4674e+07	2.03233e+07	1.36175e+07	1.13679e+07	1.463e+07	1.33328e+07	1.74348e+07	1.52592e+07	3.36918e+07	3.26728e+07	3.84205e+07	3.57795e+07	6.38252e+07	5.68569e+07	7.2781e+07	3.47242e+07	2.92048e+07	2.64943e+07	2.06134e+07	2.0582e+07	2.90676e+07	4.32169e+07	3.59309e+07	3.19574e+07
P39515	YJL143W	S000003679	TIM17	NA	NA	1.92598e+07	NA	NA	NA	NA	NA	NA	NA	NA	NA	2.4077e+07	NA	NA	NA	NA	NA	NA	NA	3.98736e+07	NA	3.47237e+07	3.36846e+07	NA	NA	NA	NA	NA	NA	NA	NA
P39516	YJL191W	S000003727	RPS14B	2.22292e+09	2.0796e+09	1.80724e+09	2.03694e+09	2.21544e+09	2.36273e+09	2.20455e+09	2.1156e+09	2.21532e+09	2.16234e+09	2.01424e+09	2.01623e+09	1.62746e+09	1.923e+09	1.48691e+09	1.55184e+09	2.28888e+09	2.16002e+09	2.14081e+09	2.38898e+09	2.08698e+09	2.18588e+09	1.82343e+09	1.47348e+09	2.75557e+09	2.67831e+09	2.44993e+09	2.2917e+09	1.94141e+09	2.30398e+09	2.14262e+09	1.92191e+09
P39517	YDL160C	S000002319	DHH1	1.45667e+07	1.33736e+07	1.28466e+07	2.00988e+07	NA	NA	NA	NA	NA	NA	NA	NA	1.89867e+07	NA	NA	NA	2.34506e+07	1.66977e+07	1.34638e+07	1.44741e+07	2.71866e+07	2.86048e+07	2.64675e+07	2.16484e+07	NA	NA	NA	NA	NA	NA	2.14292e+07	1.66853e+07
P39518	YER015W	S000000817	FAA2	2.90466e+07	3.37814e+07	3.37499e+07	3.64221e+07	NA	3.02239e+07	1.95821e+07	NA	NA	NA	2.46911e+07	NA	NA	NA	NA	NA	3.26688e+07	1.25053e+07	1.48952e+07	3.55108e+07	NA	NA	1.6723e+07	NA	2.72529e+07	NA	NA	NA	NA	NA	NA	2.38579e+07
P39520	YLR223C	S000004213	IFH1	9.84266e+06	9.15128e+06	9.21877e+06	7.92014e+06	NA	NA	NA	NA	1.56483e+07	NA	NA	9.69862e+06	NA	1.58517e+07	NA	NA	NA	NA	NA	NA	NA	NA	NA	NA	NA	NA	NA	NA	NA	NA	NA	NA
P39522	YJR016C	S000003777	ILV3	3.99031e+07	3.58965e+07	3.45022e+07	3.84655e+07	3.31336e+07	2.67923e+07	2.75428e+07	3.0409e+07	3.8551e+07	3.61861e+07	3.24006e+07	3.52138e+07	4.31061e+07	3.97079e+07	3.96878e+07	4.0074e+07	2.32398e+07	2.13335e+07	2.25051e+07	2.48982e+07	3.15407e+07	3.96464e+07	3.67461e+07	3.73504e+07	3.09051e+07	3.23947e+07	3.00183e+07	3.16806e+07	2.42898e+07	2.66942e+07	2.69791e+07	2.58777e+07
P39523	YMR124W	S000004731	EPO1	NA	NA	NA	NA	NA	NA	NA	NA	NA	NA	NA	NA	NA	NA	NA	NA	7.66895e+06	5.23704e+06	7.99441e+06	6.63049e+06	NA	NA	NA	NA	NA	NA	NA	NA	NA	NA	NA	NA
P39526	YJL207C	S000003743	LAA1	NA	NA	NA	NA	NA	NA	NA	NA	NA	NA	NA	NA	NA	NA	NA	NA	NA	NA	NA	NA	NA	NA	NA	NA	8.20447e+06	8.19523e+06	8.62989e+06	7.91049e+06	8.68302e+06	NA	NA	7.32657e+06
P39529	YJL206C	S000003741		7.51536e+06	NA	6.53445e+06	6.49342e+06	NA	NA	NA	NA	NA	NA	NA	NA	NA	NA	NA	NA	NA	NA	NA	NA	NA	NA	NA	NA	NA	NA	NA	NA	NA	NA	NA	NA
P39533	YJL200C	S000003736	ACO2	1.16466e+07	NA	1.11283e+07	9.44763e+06	NA	NA	NA	NA	9.24121e+06	NA	1.4753e+07	1.23148e+07	NA	NA	NA	NA	1.50349e+07	1.14588e+07	7.67063e+06	1.54637e+07	5.8718e+06	NA	6.68929e+06	1.50123e+07	NA	NA	NA	NA	NA	NA	NA	NA
P39535	YJL198W	S000003734	PHO90	NA	NA	NA	NA	1.96962e+07	1.54179e+07	1.74248e+07	1.89035e+07	NA	NA	NA	NA	1.84328e+07	1.90231e+07	NA	1.99513e+07	1.70797e+07	1.7921e+07	2.0295e+07	2.23919e+07	NA	NA	NA	NA	NA	NA	NA	NA	NA	1.48831e+07	NA	1.95745e+07
P39676	YGR234W	S000003466	YHB1	2.31601e+07	3.74436e+07	2.14151e+07	2.59537e+07	7.1973e+07	4.86759e+07	5.58344e+07	5.32596e+07	1.58222e+07	3.85258e+07	3.9907e+07	4.87982e+07	8.81372e+07	5.55164e+07	6.05629e+07	6.48668e+07	4.08877e+07	4.16544e+07	3.97194e+07	5.25505e+07	5.83693e+07	6.09601e+07	6.47301e+07	4.37384e+07	2.29187e+07	2.71594e+07	3.08873e+07	2.59798e+07	4.49907e+07	3.64895e+07	5.89595e+07	6.32783e+07
P39678	YDL056W	S000002214	MBP1	NA	NA	NA	NA	3.01328e+07	2.95993e+07	2.67049e+07	2.89706e+07	NA	NA	NA	NA	NA	NA	NA	NA	NA	NA	NA	NA	NA	NA	NA	NA	NA	NA	NA	NA	NA	4.57782e+07	2.03752e+07	2.93778e+07
P39692	YFR030W	S000001926	MET10	1.7344e+07	1.16554e+07	1.3504e+07	1.43031e+07	2.25646e+07	1.98686e+07	1.63932e+07	1.95212e+07	1.56629e+07	NA	1.37526e+07	1.42076e+07	2.26694e+07	1.85512e+07	2.01476e+07	1.7484e+07	8.00505e+06	8.47733e+06	9.92895e+06	6.32194e+06	NA	1.14212e+07	1.83893e+07	1.85599e+07	NA	NA	1.12553e+07	1.06081e+07	NA	NA	NA	1.35555e+07
P39702	YAL002W	S000000002	VPS8	NA	NA	NA	NA	NA	NA	NA	NA	NA	NA	NA	NA	NA	NA	NA	NA	7.02245e+06	7.1486e+06	7.12211e+06	8.65103e+06	7.54507e+06	8.08619e+06	6.07544e+06	NA	6.01723e+06	5.16836e+06	6.58175e+06	NA	5.8581e+06	NA	NA	5.61111e+06
P39713	YAL061W	S000000057	BDH2	1.49256e+07	1.60182e+07	1.69186e+07	NA	NA	NA	NA	NA	NA	NA	NA	NA	NA	NA	NA	NA	2.1776e+07	1.94077e+07	1.92588e+07	1.73627e+07	NA	NA	NA	NA	NA	NA	NA	NA	NA	NA	NA	NA
P39715	YAL059W	S000000055	ECM1	3.38922e+07	3.87534e+07	4.10602e+07	3.60477e+07	1.29775e+07	NA	1.13502e+07	8.32331e+06	6.02439e+07	1.58295e+07	1.76239e+07	2.85552e+07	3.4774e+07	4.00257e+07	3.8241e+07	1.59782e+07	5.08496e+06	1.29339e+07	5.96042e+06	5.66756e+06	NA	8.95763e+06	6.77349e+06	3.44105e+07	4.1777e+07	1.92366e+07	1.83856e+07	5.84959e+07	3.75067e+07	5.71464e+07	3.32142e+07	2.76325e+07
P39717	YAL056W	S000000052	GPB2	2.06558e+07	1.55348e+07	1.74389e+07	1.75162e+07	1.76049e+07	2.01678e+07	1.99773e+07	2.25337e+07	NA	NA	NA	NA	NA	NA	NA	NA	NA	NA	NA	NA	NA	NA	2.21974e+07	NA	NA	NA	NA	NA	NA	NA	NA	NA
P39727	YAL042W	S000000040	ERV46	4.73862e+07	3.49922e+07	3.74587e+07	3.38394e+07	3.61024e+07	4.41204e+07	4.32744e+07	4.37676e+07	3.45749e+07	3.70179e+07	4.51434e+07	4.31467e+07	3.08128e+07	3.47988e+07	2.7329e+07	3.36817e+07	4.68423e+07	4.58447e+07	4.88238e+07	4.93036e+07	4.90942e+07	4.45978e+07	4.79925e+07	5.29353e+07	3.24909e+07	3.91242e+07	4.22206e+07	3.46347e+07	3.48964e+07	3.12212e+07	3.50852e+07	3.54755e+07
P39729	YAL036C	S000000034	RBG1	2.147e+07	3.19162e+07	1.88218e+07	2.08272e+07	1.20895e+07	1.4165e+07	1.33796e+07	1.00775e+07	4.42087e+07	1.47899e+07	1.84354e+07	2.03107e+07	1.39389e+07	1.56057e+07	1.6106e+07	NA	1.62633e+07	1.44026e+07	1.56376e+07	1.63627e+07	1.21347e+07	1.39823e+07	1.29148e+07	2.04798e+07	1.51111e+07	1.86983e+07	1.72795e+07	2.46687e+07	1.36832e+07	8.46158e+06	1.30259e+07	1.38588e+07
P39730	YAL035W	S000000033	FUN12	2.71577e+08	3.00154e+08	3.085e+08	3.12257e+08	1.25438e+08	1.29929e+08	1.24409e+08	1.34724e+08	3.59097e+08	1.51562e+08	1.60917e+08	1.77057e+08	1.78698e+08	2.05265e+08	2.01247e+08	1.26268e+08	2.31777e+08	2.24785e+08	2.18108e+08	1.8021e+08	1.44573e+08	1.63488e+08	1.61867e+08	2.4769e+08	2.17391e+08	2.05125e+08	1.95769e+08	3.27315e+08	1.99519e+08	2.60134e+08	1.82509e+08	1.35385e+08
P39732	YAL031C	S000000029	GIP4	NA	NA	NA	NA	NA	NA	NA	NA	NA	NA	NA	NA	NA	NA	NA	NA	4.84442e+06	4.98689e+06	5.11237e+06	5.34631e+06	NA	NA	NA	NA	NA	NA	NA	NA	NA	NA	NA	NA
P39743	YDR388W	S000002796	RVS167	1.64546e+07	2.8477e+07	2.29868e+07	2.96497e+07	NA	1.1844e+07	1.19924e+07	1.26194e+07	3.84611e+07	NA	1.46935e+07	NA	NA	3.09845e+07	2.38991e+07	NA	1.84557e+07	1.61369e+07	1.5378e+07	1.67356e+07	1.81079e+07	1.35582e+07	1.93193e+07	3.93895e+07	1.70667e+07	2.41479e+07	2.36364e+07	2.88741e+07	2.36949e+07	2.47573e+07	2.21237e+07	1.66651e+07
P39744	YOR206W	S000005732	NOC2	4.66135e+07	5.13006e+07	5.18348e+07	4.12761e+07	4.15418e+07	3.89837e+07	4.79144e+07	4.22418e+07	4.66907e+07	4.61623e+07	3.66535e+07	3.81212e+07	4.90922e+07	4.65237e+07	4.45791e+07	4.55509e+07	7.95476e+07	8.49987e+07	8.30654e+07	6.88257e+07	8.87117e+07	9.54493e+07	1.0078e+08	6.50321e+07	8.21612e+07	7.2178e+07	8.01894e+07	8.83869e+07	7.97625e+07	1.06422e+08	9.99163e+07	8.05181e+07
P39923	YEL062W	S000000788	NPR2	3.64804e+07	2.93341e+07	3.61151e+07	2.64667e+07	3.19988e+07	3.72419e+07	3.30905e+07	4.06601e+07	2.10568e+07	2.13674e+07	2.42546e+07	1.84819e+07	1.92914e+07	1.63933e+07	1.91915e+07	2.42829e+07	3.93468e+07	3.86831e+07	4.11241e+07	3.57441e+07	4.34255e+07	3.71981e+07	4.17545e+07	2.96904e+07	4.32006e+07	3.69669e+07	4.47249e+07	4.13854e+07	4.04895e+07	4.60694e+07	4.86473e+07	4.51638e+07
P39925	YER017C	S000000819	AFG3	1.82238e+07	1.37974e+07	1.64231e+07	1.54785e+07	NA	NA	NA	NA	NA	NA	NA	NA	NA	NA	NA	NA	1.74274e+07	1.94088e+07	2.07672e+07	1.80002e+07	1.58665e+07	1.43805e+07	9.68281e+06	1.51168e+07	NA	NA	NA	NA	NA	NA	NA	NA
P39926	YMR183C	S000004795	SSO2	NA	NA	NA	NA	NA	NA	NA	NA	NA	NA	NA	NA	NA	NA	NA	NA	NA	NA	NA	NA	4.90397e+07	5.61876e+07	NA	4.41575e+07	NA	NA	NA	NA	NA	NA	NA	NA
P39929	YLR025W	S000004015	SNF7	8.17086e+06	1.20148e+07	1.17186e+07	1.29492e+07	NA	NA	NA	NA	NA	NA	NA	NA	NA	NA	NA	NA	2.41076e+07	2.33895e+07	2.7561e+07	2.29471e+07	1.77818e+07	1.53341e+07	1.61197e+07	2.10319e+07	NA	NA	NA	NA	NA	NA	NA	NA
P39932	YDR536W	S000002944	STL1	2.92926e+07	3.02547e+07	2.07529e+07	2.89718e+07	5.67278e+07	5.85626e+07	7.4506e+07	6.82881e+07	NA	NA	NA	NA	NA	NA	NA	NA	NA	NA	NA	NA	NA	NA	NA	NA	NA	NA	NA	NA	NA	NA	NA	NA
P39933	YPR186C	S000006390	PZF1	6.55627e+07	4.94806e+07	5.5051e+07	4.21489e+07	NA	NA	NA	NA	NA	NA	NA	NA	NA	NA	NA	NA	NA	3.61912e+07	NA	3.65691e+07	NA	NA	NA	NA	7.94816e+07	5.2228e+07	4.63767e+07	7.28208e+07	NA	NA	NA	NA
P39935	YGR162W	S000003394	TIF4631	2.59201e+07	2.39624e+07	2.43083e+07	3.006e+07	2.83531e+07	3.2365e+07	2.70594e+07	3.03587e+07	NA	1.97613e+07	2.2028e+07	1.11546e+07	2.55793e+07	1.05019e+07	2.17363e+07	1.53355e+07	5.8863e+07	4.58595e+07	4.83442e+07	3.91035e+07	4.47154e+07	4.61597e+07	3.84941e+07	4.12723e+07	3.67925e+07	4.36602e+07	3.12709e+07	3.42748e+07	3.66005e+07	3.78553e+07	3.02963e+07	3.42347e+07
P39936	YGL049C	S000003017	TIF4632	1.53423e+07	1.53666e+07	1.77916e+07	1.94151e+07	1.71581e+07	1.91257e+07	1.76873e+07	1.81046e+07	1.88856e+07	1.88062e+07	1.4941e+07	NA	1.33375e+07	1.69592e+07	NA	1.81602e+07	1.85435e+07	1.62777e+07	1.72655e+07	1.29231e+07	2.11012e+07	2.57014e+07	2.62517e+07	1.65736e+07	1.97873e+07	2.63766e+07	1.77401e+07	1.87007e+07	2.35928e+07	2.56032e+07	1.56547e+07	1.64341e+07
P39938	YGL189C	S000003157	RPS26A	2.62056e+09	2.04424e+09	1.99556e+09	1.79041e+09	1.67996e+09	1.65544e+09	1.68591e+09	1.87156e+09	3.02725e+09	3.09421e+09	3.46092e+09	3.85997e+09	1.64744e+09	1.98825e+09	2.14764e+09	2.31229e+09	2.61663e+09	2.86666e+09	2.75888e+09	2.35294e+09	1.32055e+09	1.57944e+09	1.57898e+09	1.41251e+09	4.44976e+09	4.12805e+09	3.73097e+09	3.38062e+09	1.60486e+09	1.64724e+09	1.77545e+09	1.416e+09
P39940	YER125W	S000000927	RSP5	8.36322e+07	7.90934e+07	8.56556e+07	9.73809e+07	6.39647e+07	7.01929e+07	6.55862e+07	6.61049e+07	1.26132e+08	9.31963e+07	8.73308e+07	8.8202e+07	8.41256e+07	9.51504e+07	8.98021e+07	8.38463e+07	7.54258e+07	6.84639e+07	6.62838e+07	5.48349e+07	7.16263e+07	6.49165e+07	6.33225e+07	9.60972e+07	8.616e+07	8.71785e+07	8.41439e+07	1.09102e+08	9.24335e+07	9.65386e+07	8.44474e+07	7.89026e+07
P39952	YER154W	S000000956	OXA1	2.84726e+07	2.95494e+07	2.97144e+07	2.6588e+07	2.84733e+07	3.08811e+07	2.95228e+07	3.33997e+07	NA	NA	NA	NA	NA	NA	2.17144e+07	NA	2.55628e+07	2.50847e+07	3.20956e+07	2.78065e+07	3.55369e+07	3.39875e+07	3.26353e+07	3.48199e+07	2.46898e+07	1.96119e+07	3.13219e+07	NA	3.47494e+07	2.87859e+07	NA	NA
P39954	YER043C	S000000845	SAH1	7.96384e+07	8.61891e+07	6.27752e+07	8.44695e+07	1.35613e+08	1.06016e+08	9.60264e+07	8.61631e+07	4.94278e+07	7.60212e+07	1.06097e+08	1.07243e+08	1.52031e+08	8.96321e+07	9.24346e+07	1.09611e+08	1.26027e+08	1.35444e+08	1.16542e+08	1.39408e+08	1.07707e+08	1.16302e+08	9.99974e+07	1.38349e+08	8.85125e+07	8.68283e+07	1.0155e+08	8.5359e+07	9.57081e+07	7.03469e+07	1.1786e+08	1.49262e+08
P39955	YER047C	S000000849	SAP1	1.49844e+07	1.77364e+07	1.54648e+07	1.43836e+07	1.35876e+07	1.67594e+07	1.55213e+07	1.65381e+07	2.3915e+07	NA	NA	NA	NA	NA	NA	NA	1.23192e+07	1.29677e+07	1.37896e+07	1.62075e+07	NA	NA	NA	NA	1.78018e+07	1.2657e+07	1.33167e+07	1.83458e+07	1.89712e+07	2.23569e+07	1.90251e+07	1.44537e+07
P39960	YER155C	S000000957	BEM2	3.23236e+07	3.05372e+07	3.12841e+07	3.17426e+07	3.46081e+07	3.33946e+07	3.23117e+07	3.5304e+07	3.58061e+07	3.26001e+07	3.62492e+07	3.14616e+07	3.691e+07	4.43943e+07	4.73483e+07	4.18265e+07	3.15325e+07	2.75301e+07	2.94977e+07	2.44034e+07	4.03458e+07	3.5418e+07	4.06234e+07	3.90876e+07	4.27954e+07	4.08589e+07	3.64999e+07	3.85529e+07	5.11379e+07	5.51859e+07	5.01435e+07	5.12584e+07
P39962	YER123W	S000000925	YCK3	2.10841e+07	1.87204e+07	2.93253e+07	1.77412e+07	2.4379e+07	2.17133e+07	2.17074e+07	2.86632e+07	NA	NA	NA	NA	NA	NA	NA	NA	4.50169e+07	4.00143e+07	4.21197e+07	3.53837e+07	3.02601e+07	3.18547e+07	3.61229e+07	3.95605e+07	2.77905e+07	3.4062e+07	2.90868e+07	2.51862e+07	2.64195e+07	3.62803e+07	2.26385e+07	1.9366e+07
P39969	YER114C	S000000916	BOI2	2.68886e+07	3.40284e+07	3.78267e+07	2.9546e+07	2.45855e+07	2.60446e+07	2.54892e+07	2.51686e+07	5.95228e+07	3.36211e+07	2.47921e+07	2.857e+07	3.59595e+07	4.30303e+07	4.1242e+07	1.94194e+07	1.85595e+07	2.14605e+07	1.75903e+07	1.019e+07	1.9907e+07	1.85634e+07	1.93979e+07	3.42317e+07	3.66332e+07	2.42586e+07	2.53538e+07	3.69139e+07	3.27769e+07	4.58705e+07	3.61321e+07	2.84339e+07
P39985	YEL055C	S000000781	POL5	NA	NA	NA	NA	NA	NA	NA	NA	NA	NA	NA	NA	NA	NA	NA	NA	1.57903e+07	1.36725e+07	1.43312e+07	1.3346e+07	NA	NA	1.836e+07	NA	1.0584e+07	9.51084e+06	8.74642e+06	1.07845e+07	NA	NA	NA	NA
P39986	YEL031W	S000000757	SPF1	1.52584e+07	1.26423e+07	1.17349e+07	1.18911e+07	2.08713e+07	1.98811e+07	1.90571e+07	1.99662e+07	NA	NA	NA	NA	NA	NA	NA	NA	1.6167e+07	1.6575e+07	1.58085e+07	2.06273e+07	1.5847e+07	1.52028e+07	1.29337e+07	1.35917e+07	1.4812e+07	2.13828e+07	2.07995e+07	1.88074e+07	1.65803e+07	NA	1.32475e+07	1.54125e+07
P39990	YEL026W	S000000752	SNU13	9.24909e+08	1.12441e+09	1.18001e+09	1.59673e+09	6.61254e+08	8.70986e+08	8.44602e+08	6.83849e+08	8.54146e+08	8.93785e+08	8.05301e+08	8.20367e+08	9.68405e+08	9.70444e+08	1.18243e+09	9.68744e+08	9.02585e+08	7.57568e+08	8.70039e+08	9.42322e+08	8.93515e+08	9.69335e+08	9.39301e+08	9.84372e+08	5.29564e+08	7.7205e+08	9.59085e+08	8.68386e+08	9.68e+08	7.55485e+08	8.65932e+08	1.19614e+09
P39994	YEL020C	S000000746		5.17591e+07	4.04399e+07	3.91464e+07	4.19685e+07	2.84151e+07	3.23804e+07	2.98096e+07	2.51829e+07	4.35286e+07	7.87596e+07	7.45134e+07	6.27591e+07	4.5008e+07	4.88896e+07	5.18252e+07	6.20767e+07	2.92865e+07	3.56716e+07	3.8899e+07	3.31389e+07	3.47171e+07	3.57718e+07	3.78647e+07	2.23606e+07	4.18255e+07	4.6871e+07	5.10766e+07	3.63197e+07	3.82741e+07	3.75969e+07	3.01645e+07	3.58246e+07
P39998	YEL015W	S000000741	EDC3	2.15771e+07	2.69106e+07	2.22728e+07	2.56909e+07	2.87774e+07	3.48997e+07	3.12946e+07	3.10979e+07	NA	2.53902e+07	2.10947e+07	2.2848e+07	2.4086e+07	2.35311e+07	1.74932e+07	2.81536e+07	2.22565e+07	2.00394e+07	2.63016e+07	2.18159e+07	2.5083e+07	2.47032e+07	2.58904e+07	2.51784e+07	2.96585e+07	2.60748e+07	2.394e+07	2.00108e+07	2.29397e+07	3.09977e+07	3.31131e+07	2.12889e+07
P40007	YER002W	S000000804	NOP16	5.73629e+07	5.05424e+07	5.90319e+07	5.24233e+07	NA	2.88006e+07	NA	3.3098e+07	6.59222e+07	NA	1.9552e+07	2.65363e+07	NA	NA	NA	NA	4.27228e+07	5.54994e+07	4.54824e+07	4.21588e+07	NA	NA	NA	NA	NA	4.90565e+07	3.74761e+07	5.0493e+07	4.6704e+07	5.84435e+07	3.6126e+07	4.86501e+07
P40010	YER006W	S000000808	NUG1	7.1483e+07	6.22344e+07	6.87093e+07	6.54443e+07	6.12774e+07	6.98445e+07	5.5137e+07	5.4179e+07	8.08865e+07	6.89114e+07	6.74671e+07	6.12873e+07	5.33087e+07	5.8105e+07	5.60025e+07	5.77608e+07	5.43988e+07	5.68009e+07	5.93115e+07	7.27018e+07	6.04245e+07	5.12559e+07	5.58402e+07	4.15752e+07	6.58575e+07	5.81978e+07	6.50607e+07	7.1736e+07	5.24226e+07	5.5716e+07	5.35567e+07	4.52798e+07
P40016	YER021W	S000000823	RPN3	2.07088e+07	NA	3.87007e+07	NA	NA	NA	NA	NA	NA	NA	NA	NA	3.30033e+07	NA	NA	NA	3.0104e+07	3.28442e+07	3.81406e+07	3.36285e+07	5.19476e+07	NA	NA	3.78849e+07	NA	NA	NA	NA	NA	NA	NA	NA
P40017	YER024W	S000000826	YAT2	1.05527e+08	9.13609e+07	9.69363e+07	7.45772e+07	1.09491e+08	9.74038e+07	9.71792e+07	9.74542e+07	9.87715e+07	1.06698e+08	9.34344e+07	8.80248e+07	1.06769e+08	9.5635e+07	8.725e+07	1.05619e+08	5.70685e+07	5.87987e+07	6.30802e+07	6.28027e+07	8.3798e+07	7.24786e+07	7.32272e+07	5.9503e+07	8.57389e+07	8.89635e+07	7.64023e+07	8.20929e+07	6.52803e+07	6.6996e+07	6.70463e+07	6.10733e+07
P40018	YER029C	S000000831	SMB1	1.70807e+07	1.95285e+07	2.20716e+07	1.75637e+07	1.89011e+07	1.79873e+07	1.83034e+07	1.82687e+07	2.09152e+07	NA	1.51659e+07	1.51211e+07	2.21276e+07	2.35627e+07	2.28688e+07	2.34228e+07	1.86858e+07	2.03981e+07	1.74087e+07	1.70731e+07	2.39413e+07	2.77783e+07	2.30102e+07	2.51882e+07	2.9775e+07	2.12098e+07	2.31218e+07	1.92261e+07	2.59991e+07	3.2668e+07	3.85914e+07	2.84711e+07
P40021	YER033C	S000000835	ZRG8	2.06616e+07	1.40002e+07	1.1641e+07	1.2893e+07	1.87256e+07	1.72117e+07	1.92343e+07	1.7559e+07	1.10429e+07	2.32648e+07	1.5711e+07	1.70194e+07	NA	NA	NA	NA	9.57627e+06	1.6302e+07	1.19191e+07	1.14845e+07	9.99001e+06	NA	NA	NA	1.94733e+07	1.35465e+07	NA	1.45233e+07	1.54047e+07	3.47638e+07	1.6865e+07	1.34278e+07
P40024	YER036C	S000000838	ARB1	4.08321e+07	3.51335e+07	2.9677e+07	3.99823e+07	3.8984e+07	3.18088e+07	3.81141e+07	3.62633e+07	4.19691e+07	3.43871e+07	3.03034e+07	3.78875e+07	4.87088e+07	3.54259e+07	4.46187e+07	2.93522e+07	5.95842e+07	4.6868e+07	4.54632e+07	4.94391e+07	5.09241e+07	4.42606e+07	5.02558e+07	5.17579e+07	4.1532e+07	5.0931e+07	5.14228e+07	4.35878e+07	4.85316e+07	3.9787e+07	3.94616e+07	4.01494e+07
P40030	YER044C	S000000846	ERG28	7.12312e+07	5.23644e+07	5.604e+07	5.39411e+07	5.74909e+07	5.85828e+07	5.83656e+07	6.44606e+07	6.65046e+07	7.83665e+07	7.95145e+07	6.93834e+07	3.93557e+07	5.81346e+07	4.96238e+07	7.29625e+07	1.04813e+08	8.52421e+07	8.70274e+07	8.45873e+07	8.35614e+07	6.42307e+07	9.48884e+07	8.60073e+07	8.93846e+07	7.88964e+07	7.30955e+07	7.3731e+07	6.54507e+07	6.17144e+07	6.86456e+07	7.01732e+07
P40033	YER050C	S000000852	RSM18	2.67217e+07	2.45976e+07	2.55369e+07	2.41653e+07	1.96502e+07	2.12985e+07	1.95259e+07	1.98865e+07	3.83721e+07	2.34502e+07	1.8545e+07	2.30836e+07	NA	NA	NA	NA	NA	NA	1.40011e+07	NA	NA	1.27917e+07	1.32458e+07	2.38037e+07	2.64228e+07	2.99325e+07	2.34285e+07	2.28781e+07	3.09462e+07	3.64854e+07	3.13472e+07	2.11878e+07
P40035	YER053C	S000000855	PIC2	3.60376e+07	3.86323e+07	4.25513e+07	3.82279e+07	8.07351e+07	6.43027e+07	6.83606e+07	7.92983e+07	5.93459e+07	5.06876e+07	4.43838e+07	4.0665e+07	3.79855e+07	NA	NA	NA	4.63116e+07	3.34992e+07	4.12929e+07	3.73973e+07	5.99627e+07	4.82646e+07	6.71128e+07	5.07135e+07	6.0832e+07	4.09947e+07	5.15319e+07	4.28011e+07	6.05485e+07	7.45601e+07	5.6301e+07	4.81276e+07
P40036	YER054C	S000000856	GIP2	9.45563e+06	1.22858e+07	1.29664e+07	1.21316e+07	NA	NA	NA	NA	NA	NA	NA	NA	NA	NA	NA	NA	NA	NA	NA	NA	NA	NA	NA	NA	NA	NA	NA	NA	NA	NA	NA	NA
P40047	YER073W	S000000875	ALD5	2.80395e+07	2.62014e+07	2.66869e+07	2.85965e+07	2.28096e+07	2.56876e+07	2.46929e+07	2.43137e+07	2.35291e+07	2.02621e+07	2.11721e+07	1.96356e+07	2.90814e+07	2.15822e+07	2.33302e+07	1.825e+07	1.55185e+07	1.59528e+07	1.60724e+07	1.87252e+07	2.2853e+07	2.26139e+07	1.88574e+07	1.96181e+07	2.55367e+07	2.00245e+07	2.14149e+07	1.8282e+07	NA	NA	NA	1.64267e+07
P40050	YER077C	S000000879	MRX1	NA	NA	NA	NA	1.73449e+07	1.49724e+07	1.547e+07	1.67108e+07	NA	NA	NA	NA	NA	NA	NA	NA	NA	NA	NA	NA	NA	NA	NA	NA	NA	NA	NA	NA	NA	NA	NA	NA
P40052	YER079W	S000000881		1.57658e+08	1.9492e+08	1.76239e+08	1.70516e+08	3.43097e+07	2.65488e+07	2.60317e+07	2.04776e+07	2.73283e+08	5.70621e+07	5.52439e+07	1.31402e+08	8.33961e+07	1.29358e+08	1.17011e+08	4.54485e+07	3.23436e+07	7.44489e+07	2.76518e+07	2.23502e+07	NA	1.259e+07	NA	1.27963e+08	1.66754e+08	6.74559e+07	9.82704e+07	2.29788e+08	1.09392e+08	1.68702e+08	7.96554e+07	4.28939e+07
P40054	YER081W	S000000883	SER3	NA	NA	NA	NA	NA	NA	NA	NA	NA	NA	NA	NA	3.46489e+07	NA	2.76213e+07	2.65965e+07	NA	NA	NA	NA	NA	NA	NA	NA	NA	NA	NA	NA	NA	NA	NA	NA
P40055	YER082C	S000000884	UTP7	3.15519e+07	2.49925e+07	2.95898e+07	3.00386e+07	1.36073e+07	1.48021e+07	1.36547e+07	1.86397e+07	2.20301e+07	1.13486e+07	1.13966e+07	1.10118e+07	1.37724e+07	1.55867e+07	1.46676e+07	9.92382e+06	5.00738e+08	4.60162e+08	5.13277e+08	3.85337e+08	5.94772e+08	5.8999e+08	5.93782e+08	4.09733e+08	2.49227e+08	3.23615e+08	3.34738e+08	2.18612e+08	4.19477e+08	4.21392e+08	3.78796e+08	4.53916e+08
P40061	YER093C	S000000895	TSC11	NA	NA	NA	NA	NA	NA	NA	NA	NA	NA	NA	NA	NA	NA	NA	NA	NA	NA	NA	NA	2.40338e+07	2.97767e+07	2.3051e+07	1.96269e+07	NA	NA	NA	NA	NA	NA	NA	NA
P40064	YER105C	S000000907	NUP157	1.61912e+07	1.49044e+07	1.33315e+07	1.33401e+07	1.07004e+07	1.27774e+07	1.12959e+07	1.25188e+07	2.02605e+07	1.95944e+07	1.97202e+07	1.93462e+07	1.76902e+07	2.32956e+07	1.92124e+07	2.4728e+07	1.01633e+07	1.18069e+07	NA	8.7654e+06	1.27138e+07	1.27131e+07	1.35914e+07	1.06713e+07	1.64593e+07	1.85886e+07	1.65123e+07	1.34764e+07	1.45241e+07	1.46319e+07	1.45037e+07	1.51625e+07
P40066	YER107C	S000000909	GLE2	NA	NA	NA	NA	NA	NA	NA	NA	NA	NA	NA	NA	NA	NA	NA	NA	2.80752e+07	1.85569e+07	2.34922e+07	1.96096e+07	3.81785e+07	NA	2.32238e+07	2.11247e+07	NA	NA	NA	NA	NA	NA	NA	NA
P40069	YER110C	S000000912	KAP123	3.07271e+07	2.04828e+07	2.55044e+07	2.17049e+07	3.58912e+07	3.39913e+07	3.14612e+07	3.21947e+07	3.41283e+07	3.51994e+07	4.04842e+07	3.72012e+07	5.01527e+07	4.26376e+07	4.21752e+07	5.04311e+07	2.49358e+07	2.33155e+07	2.15779e+07	2.26044e+07	3.66005e+07	3.25477e+07	3.3603e+07	3.11521e+07	3.30275e+07	2.89334e+07	2.78404e+07	2.71832e+07	3.86782e+07	3.19041e+07	3.105e+07	3.46497e+07
P40072	YER116C	S000000918	SLX8	2.28996e+07	1.04341e+07	9.94184e+06	7.81239e+06	NA	NA	NA	NA	NA	NA	NA	NA	NA	NA	NA	NA	9.45022e+06	9.12091e+06	6.72825e+06	NA	NA	NA	NA	NA	1.7131e+07	1.90676e+07	1.07272e+07	1.36758e+07	1.68507e+07	2.43861e+07	1.36019e+07	1.5088e+07
P40075	YER120W	S000000922	SCS2	1.78746e+07	2.36193e+07	2.31008e+07	2.4946e+07	1.91837e+07	2.63631e+07	2.57943e+07	1.86729e+07	1.08846e+07	NA	NA	NA	3.00299e+07	2.32439e+07	1.61342e+07	2.04811e+07	3.25971e+07	2.63132e+07	2.42442e+07	2.43325e+07	3.33213e+07	3.32345e+07	2.78918e+07	2.86909e+07	2.11717e+07	3.84953e+07	2.8619e+07	2.24723e+07	2.65215e+07	1.92193e+07	2.362e+07	2.77294e+07
P40078	YER126C	S000000928	NSA2	4.99956e+07	3.73629e+07	4.39333e+07	4.07359e+07	4.70205e+07	4.22266e+07	4.28811e+07	4.26233e+07	4.76757e+07	4.21961e+07	4.5661e+07	5.43959e+07	3.88109e+07	4.13264e+07	3.50971e+07	3.69588e+07	4.42807e+07	4.221e+07	4.31836e+07	4.84776e+07	3.50823e+07	3.19199e+07	2.78866e+07	2.56034e+07	6.02385e+07	4.52862e+07	4.16208e+07	5.0156e+07	2.74348e+07	4.34537e+07	3.4739e+07	3.18946e+07
P40079	YER127W	S000000929	LCP5	NA	NA	NA	NA	NA	NA	2.16512e+06	NA	NA	NA	NA	3.78699e+06	NA	NA	NA	NA	9.67728e+07	9.80543e+07	1.06939e+08	8.84322e+07	1.30121e+08	1.36213e+08	1.35841e+08	6.16056e+07	4.55634e+07	7.32285e+07	6.3518e+07	5.29277e+07	1.07045e+08	7.21946e+07	9.27558e+07	1.06127e+08
P40086	YER141W	S000000943	COX15	4.9249e+07	3.30136e+07	4.48073e+07	4.41943e+07	4.77424e+07	4.76222e+07	5.58073e+07	5.42863e+07	3.22063e+07	NA	NA	NA	4.60391e+07	4.88632e+07	4.47649e+07	4.73598e+07	6.1079e+07	5.20794e+07	6.23431e+07	5.28026e+07	7.81251e+07	7.61836e+07	7.12425e+07	9.86619e+07	3.97226e+07	5.59842e+07	4.63819e+07	3.49079e+07	6.03321e+07	7.0756e+07	7.65108e+07	6.7285e+07
P40087	YER143W	S000000945	DDI1	NA	NA	NA	NA	NA	NA	NA	NA	NA	NA	NA	NA	NA	NA	NA	NA	9.36612e+06	NA	9.72e+06	1.31908e+07	NA	NA	NA	NA	NA	NA	NA	NA	NA	NA	NA	NA
P40088	YER145C	S000000947	FTR1	3.35574e+07	1.93152e+07	2.63678e+07	2.58557e+07	2.12684e+07	2.73139e+07	2.97272e+07	2.4215e+07	NA	NA	NA	NA	1.17746e+07	1.57335e+07	1.601e+07	2.04853e+07	1.52831e+07	1.73009e+07	2.74125e+07	1.21085e+07	3.00122e+07	3.27856e+07	2.72404e+07	2.59298e+07	NA	NA	1.36525e+07	1.48533e+07	2.00406e+07	1.63637e+07	2.02956e+07	1.52933e+07
P40089	YER146W	S000000948	LSM5	1.26335e+07	1.40165e+07	1.02437e+07	1.0222e+07	1.04863e+07	1.6284e+07	1.75847e+07	1.47998e+07	1.03755e+07	NA	3.031e+07	2.25828e+07	NA	NA	NA	2.39809e+07	1.16515e+07	1.23963e+07	1.23689e+07	NA	NA	NA	NA	NA	NA	8.84644e+06	6.265e+06	6.50462e+06	NA	NA	NA	1.68917e+07
P40098	YER182W	S000000984	FMP10	1.59144e+08	1.50851e+08	1.78999e+08	1.66937e+08	1.16859e+08	1.43171e+08	1.18849e+08	1.33121e+08	1.32757e+08	1.44913e+08	1.15978e+08	1.16118e+08	7.16003e+07	7.92026e+07	5.55078e+07	6.22052e+07	2.09157e+08	1.80162e+08	2.07212e+08	1.79731e+08	1.59694e+08	1.42077e+08	1.37328e+08	1.43166e+08	1.61546e+08	1.54332e+08	1.63304e+08	1.51185e+08	1.44771e+08	1.80299e+08	1.41473e+08	1.21083e+08
P40150	YNL209W	S000005153	SSB2	5.94611e+07	4.98265e+07	4.53401e+07	5.55957e+07	4.66029e+07	5.07824e+07	5.11963e+07	3.71011e+07	5.13606e+07	8.05837e+07	8.37391e+07	7.67181e+07	6.44981e+07	7.91942e+07	1.10947e+08	7.71394e+07	3.46591e+07	3.3478e+07	4.0778e+07	3.42347e+07	5.4729e+07	NA	6.60016e+07	6.89803e+07	5.14517e+07	6.70081e+07	8.46585e+07	7.97469e+07	8.93405e+07	5.5837e+07	7.20956e+07	8.58081e+07
P40151	YNL218W	S000005162	MGS1	1.09771e+07	9.69412e+06	NA	1.11531e+07	1.16343e+07	1.34298e+07	1.34435e+07	1.14191e+07	1.33988e+07	1.53537e+07	1.36402e+07	1.32245e+07	NA	NA	NA	NA	1.30275e+07	1.40968e+07	1.15506e+07	1.44106e+07	1.7966e+07	1.17191e+07	1.73304e+07	1.01798e+07	2.64172e+07	1.43465e+07	1.22387e+07	1.28483e+07	9.91113e+06	1.15722e+07	1.41309e+07	1.19241e+07
P40156	YNL213C	S000005157	RRG9	7.05173e+06	7.00152e+06	9.33214e+06	1.30035e+07	NA	NA	NA	NA	NA	NA	NA	NA	NA	NA	NA	NA	6.40665e+06	9.69559e+06	NA	7.92498e+06	6.7305e+06	9.00893e+06	8.75339e+06	1.06957e+07	NA	NA	NA	NA	NA	NA	NA	NA
P40157	YNL212W	S000005156	VID27	NA	NA	NA	NA	NA	NA	NA	NA	NA	NA	NA	NA	NA	NA	NA	NA	1.93011e+07	2.08584e+07	2.23257e+07	2.5219e+07	NA	NA	NA	NA	NA	NA	NA	NA	NA	NA	NA	NA
P40159	YNL208W	S000005152		NA	NA	NA	NA	1.26771e+07	1.67421e+07	1.33379e+07	2.2547e+07	NA	NA	NA	NA	NA	NA	NA	NA	NA	NA	NA	NA	NA	NA	NA	NA	NA	1.45678e+07	1.80956e+07	NA	NA	NA	NA	NA
P40187	YIL045W	S000001307	PIG2	8.78826e+06	7.63912e+06	9.16434e+06	9.098e+06	NA	NA	NA	NA	1.33168e+07	NA	NA	NA	NA	NA	NA	NA	NA	NA	NA	NA	NA	NA	NA	NA	NA	NA	NA	NA	NA	NA	NA	NA
P40208	YMR135C	S000004742	GID8	NA	2.3308e+07	2.39231e+07	2.15284e+07	2.46906e+07	2.79413e+07	2.65586e+07	2.2695e+07	2.75149e+07	3.14122e+07	2.96081e+07	2.54837e+07	NA	NA	NA	NA	2.74418e+07	NA	2.49877e+07	NA	2.85557e+07	2.53973e+07	1.86406e+07	2.21652e+07	4.08984e+07	3.2279e+07	2.66449e+07	2.81513e+07	NA	NA	2.69219e+07	NA
P40210	YMR140W	S000004748	SIP5	1.07282e+07	1.12595e+07	1.05839e+07	1.05304e+07	9.01627e+06	1.08643e+07	1.17744e+07	NA	NA	NA	NA	NA	NA	NA	NA	NA	1.12812e+07	1.05042e+07	1.16799e+07	8.7553e+06	1.08242e+07	NA	1.26928e+07	8.92774e+06	1.66726e+07	1.1848e+07	9.22867e+06	1.44096e+07	NA	NA	NA	NA
P40212	YMR142C	S000004750	RPL13B	1.95937e+09	1.60893e+09	1.631e+09	1.64532e+09	1.54714e+09	1.47001e+09	1.61336e+09	1.52923e+09	1.47493e+09	1.47436e+09	1.83022e+09	1.92544e+09	8.47784e+08	9.28827e+08	1.15289e+09	1.26645e+09	2.22843e+09	2.15018e+09	2.3834e+09	2.16086e+09	1.48307e+09	1.40319e+09	1.50273e+09	1.22551e+09	1.68636e+09	1.84165e+09	1.7213e+09	1.48413e+09	9.20243e+08	1.06842e+09	9.78849e+08	1.07897e+09
P40215	YMR145C	S000004753	NDE1	1.66948e+08	1.47718e+08	1.69138e+08	1.70826e+08	2.6856e+08	3.0016e+08	2.99277e+08	3.17544e+08	1.7327e+08	1.86522e+08	1.5078e+08	1.62766e+08	2.89462e+08	2.67848e+08	2.21236e+08	2.58671e+08	2.80239e+08	1.96035e+08	2.1407e+08	2.29273e+08	4.54282e+08	4.24236e+08	3.9665e+08	4.38683e+08	1.41421e+08	1.70974e+08	1.8922e+08	1.70507e+08	2.6495e+08	3.27715e+08	3.16771e+08	2.9845e+08
P40217	YMR146C	S000004754	TIF34	4.40628e+07	5.44843e+07	4.46827e+07	5.71901e+07	2.626e+07	3.6244e+07	3.54716e+07	3.13246e+07	4.45605e+07	2.27584e+07	3.51137e+07	3.05018e+07	3.24261e+07	4.29458e+07	4.16658e+07	3.1995e+07	4.95527e+07	4.28734e+07	5.15574e+07	4.31182e+07	2.80342e+07	3.90568e+07	3.52411e+07	3.52137e+07	4.09078e+07	4.52007e+07	6.05137e+07	5.52925e+07	4.96245e+07	3.26064e+07	3.86517e+07	3.90107e+07
P40218	YMR147W	S000004755		2.15857e+07	NA	NA	NA	1.55887e+07	2.18413e+07	1.847e+07	1.64574e+07	NA	2.26852e+07	1.42108e+07	1.54707e+07	NA	NA	NA	NA	3.1342e+07	2.01389e+07	2.89272e+07	3.51108e+07	1.47433e+07	1.35375e+07	2.00399e+07	9.95217e+06	2.62495e+07	2.63595e+07	2.73497e+07	1.84844e+07	1.40506e+07	1.62366e+07	1.38592e+07	1.73046e+07
P40219	YMR148W	S000004756	OSW5	NA	NA	NA	NA	1.30798e+07	8.87537e+06	8.02561e+06	7.95934e+06	NA	NA	1.58045e+07	1.36855e+07	NA	NA	NA	NA	1.41007e+07	1.22133e+07	1.59516e+07	1.88877e+07	5.51539e+06	7.22034e+06	7.48548e+06	NA	1.33511e+07	1.26862e+07	1.31993e+07	NA	NA	NA	NA	NA
P40302	YMR314W	S000004931	PRE5	1.41008e+07	1.49515e+07	1.26367e+07	1.29705e+07	1.26076e+07	1.20865e+07	1.09724e+07	9.89533e+06	NA	NA	NA	NA	1.63412e+07	NA	NA	NA	1.27054e+07	1.18154e+07	NA	1.23376e+07	NA	NA	NA	NA	NA	NA	NA	NA	NA	NA	NA	NA
P40303	YOL038W	S000005398	PRE6	1.95609e+07	2.39576e+07	2.05871e+07	2.26126e+07	2.01026e+07	1.74243e+07	1.94726e+07	1.71301e+07	1.70564e+07	2.07415e+07	2.04532e+07	NA	NA	1.68166e+07	NA	1.85991e+07	1.8139e+07	2.39493e+07	1.67667e+07	1.79585e+07	1.73766e+07	NA	2.05772e+07	NA	1.44598e+07	1.90555e+07	2.07953e+07	1.44186e+07	1.5416e+07	NA	1.21976e+07	1.59201e+07
P40317	YDR006C	S000002413	SOK1	1.39213e+07	1.29152e+07	NA	1.64998e+07	8.22041e+06	9.20015e+06	9.28346e+06	9.17508e+06	NA	1.85855e+07	1.57695e+07	1.24975e+07	NA	NA	NA	NA	7.91185e+06	1.13741e+07	1.03673e+07	9.2178e+06	NA	NA	NA	NA	1.96121e+07	1.75502e+07	1.20984e+07	1.26519e+07	NA	NA	NA	NA
P40319	YLR372W	S000004364	ELO3	NA	NA	NA	NA	1.54001e+07	2.09011e+07	1.68136e+07	1.65979e+07	NA	NA	NA	NA	2.86809e+07	NA	1.5511e+07	NA	NA	NA	NA	NA	NA	NA	NA	NA	NA	NA	NA	NA	NA	NA	NA	NA
P40325	YGR268C	S000003500	HUA1	5.36373e+07	6.79559e+07	8.1644e+07	7.00384e+07	2.68748e+07	2.94434e+07	2.63872e+07	1.8988e+07	9.55488e+07	1.93616e+07	5.07538e+07	5.08533e+07	5.92909e+07	6.72993e+07	6.60262e+07	5.08972e+07	2.00137e+07	2.6491e+07	1.77259e+07	6.46173e+07	1.44779e+07	1.49928e+07	1.59521e+07	3.83988e+07	3.27107e+07	2.76475e+07	2.75888e+07	4.90254e+07	3.95078e+07	6.29058e+07	3.34807e+07	2.63768e+07
P40327	YDL007W	S000002165	RPT2	3.72493e+07	3.9969e+07	4.25341e+07	4.70223e+07	5.27574e+07	5.55987e+07	4.70687e+07	5.27995e+07	3.87444e+07	5.33704e+07	5.54507e+07	5.35279e+07	4.04252e+07	4.65923e+07	4.89317e+07	5.10539e+07	5.34604e+07	5.26413e+07	5.1239e+07	6.47423e+07	5.77563e+07	6.48461e+07	6.31476e+07	4.0219e+07	4.22634e+07	5.76907e+07	6.32072e+07	5.03355e+07	5.828e+07	4.86728e+07	5.48262e+07	5.54151e+07
P40328	YPL074W	S000005995	YTA6	NA	NA	NA	NA	NA	NA	NA	NA	4.92988e+07	2.05393e+07	NA	1.79589e+07	3.04778e+07	3.36734e+07	2.9638e+07	NA	NA	1.94183e+07	1.804e+07	1.33845e+07	NA	NA	NA	3.5541e+07	NA	2.22431e+07	2.35969e+07	4.40394e+07	3.08248e+07	4.06729e+07	2.54767e+07	2.03131e+07
P40339	YOL094C	S000005454	RFC4	NA	NA	NA	NA	1.9531e+07	2.55327e+07	2.00112e+07	2.30556e+07	NA	NA	NA	NA	NA	NA	NA	NA	2.35801e+07	2.14796e+07	2.32166e+07	2.56294e+07	2.09757e+07	NA	NA	NA	NA	NA	NA	NA	NA	NA	NA	NA
P40340	YGR270W	S000003502	YTA7	NA	NA	NA	NA	6.81171e+07	6.72723e+07	7.32873e+07	5.68453e+07	NA	NA	NA	NA	NA	NA	NA	NA	NA	NA	NA	NA	NA	NA	NA	NA	NA	NA	NA	NA	NA	NA	NA	NA
P40341	YMR089C	S000004695	YTA12	7.12871e+07	5.32975e+07	7.35796e+07	5.64045e+07	4.97398e+07	4.78416e+07	4.2481e+07	5.49533e+07	NA	6.35543e+07	NA	NA	7.25729e+07	8.69274e+07	NA	NA	7.21163e+07	6.81433e+07	8.36967e+07	9.51489e+07	5.51353e+07	6.75416e+07	4.23829e+07	5.22836e+07	9.53772e+07	7.14716e+07	7.14186e+07	6.84041e+07	4.6452e+07	5.70695e+07	5.62673e+07	5.65878e+07
P40343	YNR006W	S000005289	VPS27	5.16038e+07	5.51444e+07	5.49964e+07	5.27356e+07	NA	2.80154e+07	3.09594e+07	3.11614e+07	9.17984e+07	8.76054e+07	7.01821e+07	5.40389e+07	5.5372e+07	6.10135e+07	5.75108e+07	4.28234e+07	2.27455e+07	2.7218e+07	2.49535e+07	2.66013e+07	1.96046e+07	2.13664e+07	2.67911e+07	NA	5.61195e+07	5.2721e+07	4.54287e+07	5.80243e+07	4.55366e+07	4.72916e+07	4.05697e+07	3.70686e+07
P40348	YJR068W	S000003829	RFC2	2.46303e+07	2.70221e+07	2.56788e+07	2.38773e+07	2.58245e+07	2.64064e+07	2.67001e+07	2.4957e+07	2.78559e+07	2.34836e+07	NA	NA	2.34817e+07	3.0066e+07	2.77779e+07	3.03157e+07	2.08761e+07	1.77464e+07	2.291e+07	2.31284e+07	2.31358e+07	2.3763e+07	2.35202e+07	1.98115e+07	2.73684e+07	2.59721e+07	2.54078e+07	2.96458e+07	3.00635e+07	1.86267e+07	2.41347e+07	2.41218e+07
P40350	YPL227C	S000006148	ALG5	3.22435e+07	2.35963e+07	2.71431e+07	3.1312e+07	3.38544e+07	3.57561e+07	2.7971e+07	3.99201e+07	2.1092e+07	NA	NA	NA	2.9816e+07	1.79209e+07	1.76853e+07	1.90871e+07	3.23425e+07	3.01766e+07	3.27621e+07	3.35931e+07	3.58507e+07	3.38375e+07	2.68508e+07	3.08805e+07	NA	2.08113e+07	2.52602e+07	2.02919e+07	1.95682e+07	2.01893e+07	2.53531e+07	NA
P40357	YGR009C	S000003241	SEC9	NA	4.64315e+06	NA	4.24641e+06	NA	NA	NA	NA	8.77071e+06	NA	NA	NA	NA	NA	NA	NA	2.89826e+07	2.09124e+07	3.33518e+07	2.00429e+07	2.27943e+07	2.19384e+07	1.81075e+07	2.09762e+07	NA	NA	NA	6.28727e+06	8.89344e+06	1.61997e+07	1.08985e+07	NA
P40362	YJL069C	S000003605	UTP18	991018	238874	170939	2.91619e+06	1.37959e+06	513040	529787	4.77327e+06	844346	507312	375056	329491	NA	NA	NA	NA	3.14897e+09	2.75428e+09	3.83809e+09	3.46431e+09	3.19851e+09	9.79255e+08	3.28343e+09	4.65444e+08	1.70294e+10	2.65789e+10	3.24727e+10	2.06658e+10	2.81542e+10	2.91479e+10	3.78591e+10	4.42827e+10
P40364	YJL066C	S000003602	MPM1	1.48918e+08	1.17679e+08	1.24767e+08	1.18407e+08	9.75891e+07	9.17647e+07	8.02813e+07	8.6128e+07	7.98888e+07	1.45961e+08	9.18265e+07	9.9453e+07	7.75461e+07	4.92221e+07	5.31174e+07	8.904e+07	2.4557e+08	2.69058e+08	2.42538e+08	2.16919e+08	1.20236e+08	9.60109e+07	1.21157e+08	1.30435e+08	1.55285e+08	1.45014e+08	1.23687e+08	1.15423e+08	9.98981e+07	9.53728e+07	9.05641e+07	7.81449e+07
P40368	YJL061W	S000003597	NUP82	NA	NA	NA	NA	NA	NA	NA	NA	NA	NA	NA	NA	NA	NA	NA	NA	7.75456e+06	5.94241e+06	5.88672e+06	5.05484e+06	NA	NA	NA	NA	NA	NA	NA	NA	NA	NA	NA	NA
P40413	YJR064W	S000003825	CCT5	3.94005e+07	3.80654e+07	4.09672e+07	3.87914e+07	4.93943e+07	4.86384e+07	5.1948e+07	5.25812e+07	3.44205e+07	4.55002e+07	3.51373e+07	3.70287e+07	5.46627e+07	5.09556e+07	4.67022e+07	5.17603e+07	4.19748e+07	4.36998e+07	4.36761e+07	4.16994e+07	5.47681e+07	4.92099e+07	5.46368e+07	4.40237e+07	4.25652e+07	4.05319e+07	4.7303e+07	4.25938e+07	4.88449e+07	6.0002e+07	6.11216e+07	4.91566e+07
P40416	YMR301C	S000004916	ATM1	NA	NA	NA	NA	NA	NA	NA	NA	NA	NA	NA	NA	NA	NA	NA	NA	1.93374e+07	1.20292e+07	2.0075e+07	2.51721e+07	3.74862e+07	4.04987e+07	NA	NA	1.71673e+07	2.86506e+07	2.775e+07	2.63776e+07	3.94731e+07	3.51678e+07	6.94698e+07	7.80673e+07
P40422	YHR143W-A	S000001185	RPC10	9.724e+07	9.16694e+07	9.98784e+07	8.63539e+07	1.16737e+08	1.21365e+08	1.10266e+08	1.11212e+08	1.1465e+08	1.35742e+08	1.09989e+08	9.30726e+07	1.15779e+08	1.42977e+08	1.31948e+08	1.1353e+08	9.09893e+07	1.02595e+08	1.00823e+08	9.21791e+07	1.03665e+08	1.08741e+08	1.08641e+08	9.23365e+07	1.11169e+08	9.79318e+07	8.64215e+07	1.02402e+08	1.67068e+08	1.58736e+08	1.20444e+08	1.20934e+08
P40449	YIL161W	S000001423		NA	NA	NA	NA	NA	NA	NA	NA	NA	NA	NA	NA	NA	NA	NA	NA	NA	NA	NA	NA	NA	NA	NA	NA	1.66707e+07	1.17676e+07	1.28469e+07	1.93478e+07	NA	NA	NA	NA
P40458	YIL146C	S000001408	ATG32	6.67078e+06	9.51702e+06	7.11262e+06	NA	NA	NA	NA	NA	NA	NA	NA	NA	NA	NA	NA	NA	NA	NA	NA	NA	NA	NA	NA	NA	NA	NA	NA	NA	NA	NA	NA	NA
P40463	YIL135C	S000001397	VHS2	8.69488e+06	1.02832e+07	8.01222e+06	8.5965e+06	NA	NA	NA	NA	NA	NA	NA	NA	NA	NA	NA	NA	NA	NA	NA	NA	NA	NA	NA	NA	NA	NA	NA	7.79523e+06	NA	NA	NA	NA
P40468	YIL129C	S000001391	TAO3	NA	NA	NA	NA	1.21965e+07	1.45182e+07	1.47106e+07	1.13508e+07	NA	NA	NA	NA	NA	NA	NA	NA	1.18248e+07	1.1953e+07	1.14448e+07	1.14907e+07	1.37054e+07	1.12743e+07	1.63312e+07	1.47182e+07	NA	NA	NA	NA	NA	NA	NA	NA
P40470	YIL127C	S000001389	RRT14	1.30261e+07	NA	1.29127e+07	1.44767e+07	NA	NA	NA	NA	NA	NA	NA	NA	NA	NA	NA	NA	1.35294e+08	1.57539e+08	1.0654e+08	7.1881e+07	1.07656e+08	1.65288e+08	1.69628e+08	1.87319e+08	3.875e+07	8.60485e+07	1.10869e+08	5.3152e+07	1.78385e+08	9.5057e+07	9.02781e+07	1.83092e+08
P40471	YIL124W	S000001386	AYR1	1.40043e+07	1.81015e+07	1.85123e+07	2.11967e+07	NA	NA	NA	NA	2.12933e+07	2.0429e+07	2.21187e+07	NA	NA	NA	NA	NA	1.78565e+07	NA	1.46687e+07	1.90242e+07	1.5164e+07	1.81817e+07	1.46953e+07	1.69654e+07	NA	NA	NA	NA	NA	NA	NA	NA
P40483	YIL108W	S000001370		1.81389e+07	1.05032e+07	1.89474e+07	1.87372e+07	9.70729e+06	9.39626e+06	1.11758e+07	1.63749e+07	1.20963e+07	2.51574e+07	1.77439e+07	5.88891e+06	NA	NA	NA	NA	5.69958e+07	4.7506e+07	4.77962e+07	3.44483e+07	4.48316e+07	3.21205e+07	3.42157e+07	2.40216e+07	9.35511e+06	1.36622e+07	1.79064e+07	1.11913e+07	7.82564e+06	NA	NA	NA
P40484	YIL106W	S000001368	MOB1	1.08768e+07	1.05571e+07	1.2078e+07	1.31791e+07	9.71855e+06	1.11232e+07	1.04008e+07	1.31157e+07	NA	8.48883e+06	5.7768e+06	8.48476e+06	NA	NA	NA	NA	1.2851e+07	1.6083e+07	1.30429e+07	1.05741e+07	1.04693e+07	NA	8.51271e+06	NA	1.2617e+07	1.48667e+07	1.38739e+07	1.35781e+07	NA	NA	NA	NA
P40485	YIL105C	S000001367	SLM1	NA	NA	NA	NA	9.6857e+06	4.4004e+06	NA	4.28529e+06	NA	NA	NA	NA	NA	NA	NA	NA	NA	NA	NA	NA	NA	NA	NA	NA	NA	NA	NA	NA	NA	NA	NA	NA
P40486	YIL104C	S000001366	SHQ1	1.74472e+07	1.98101e+07	1.64442e+07	2.17601e+07	NA	NA	NA	NA	2.18493e+07	NA	NA	NA	NA	NA	NA	NA	NA	NA	NA	NA	NA	NA	NA	NA	NA	NA	NA	NA	NA	NA	NA	NA
P40494	YIL095W	S000001357	PRK1	NA	NA	NA	NA	NA	NA	NA	8.14465e+06	NA	NA	NA	NA	NA	NA	NA	NA	1.21993e+07	1.08387e+07	1.1713e+07	9.41228e+06	NA	NA	NA	NA	NA	1.10099e+07	1.21691e+07	1.21724e+07	NA	NA	NA	NA
P40495	YIL094C	S000001356	LYS12	3.14351e+07	4.08329e+07	3.89921e+07	4.96079e+07	3.66309e+07	3.07069e+07	2.9085e+07	2.99659e+07	3.48974e+07	4.34869e+07	4.20524e+07	4.4777e+07	4.07219e+07	3.07586e+07	2.8567e+07	2.84786e+07	4.5324e+07	3.20929e+07	2.91516e+07	5.59277e+07	3.84675e+07	2.71122e+07	4.36617e+07	5.5967e+07	8.13049e+07	9.40358e+07	1.28229e+08	1.02801e+08	3.64832e+07	3.26926e+07	3.64068e+07	4.43402e+07
P40496	YIL093C	S000001355	RSM25	1.84833e+07	2.10257e+07	2.30232e+07	1.74473e+07	2.59737e+07	1.63312e+07	1.99124e+07	1.79518e+07	NA	NA	NA	1.89771e+07	NA	NA	NA	NA	1.30125e+07	NA	NA	1.57595e+07	1.01257e+07	NA	NA	NA	NA	NA	NA	NA	NA	NA	NA	NA
P40498	YIL091C	S000001353	UTP25	NA	NA	NA	NA	NA	NA	NA	NA	NA	NA	NA	NA	NA	NA	NA	NA	1.72948e+07	1.46703e+07	1.84299e+07	1.28147e+07	3.46678e+07	3.93971e+07	3.2541e+07	1.59835e+07	NA	NA	NA	NA	1.92447e+07	NA	2.1515e+07	1.99811e+07
P40502	YIL087C	S000001349	AIM19	NA	NA	NA	NA	1.88307e+07	NA	NA	NA	NA	NA	NA	NA	NA	NA	NA	NA	1.93021e+07	1.88437e+07	1.89533e+07	2.29409e+07	2.62073e+07	2.62775e+07	4.00704e+07	2.03323e+07	NA	NA	NA	NA	NA	NA	NA	NA
P40505	YIL084C	S000001346	SDS3	7.30274e+06	8.55001e+06	NA	8.15028e+06	7.88907e+06	1.14744e+07	1.04861e+07	8.38375e+06	NA	NA	NA	NA	NA	NA	NA	NA	NA	NA	NA	NA	NA	NA	NA	NA	NA	NA	NA	NA	NA	NA	NA	NA
P40508	YIL077C	S000001339		NA	NA	NA	NA	1.31605e+07	1.27543e+07	1.34348e+07	1.17085e+07	NA	NA	NA	NA	NA	NA	NA	NA	NA	NA	NA	NA	NA	NA	NA	NA	NA	NA	NA	NA	NA	NA	NA	NA
P40513	YIL070C	S000001332	MAM33	2.03095e+08	2.03992e+08	2.03044e+08	1.88739e+08	1.30601e+07	2.37389e+07	2.79468e+07	2.28601e+07	8.89041e+07	9.04254e+07	1.1237e+08	1.21516e+08	NA	4.689e+07	3.57651e+07	2.86144e+07	9.75036e+07	1.08006e+08	1.29083e+08	1.22616e+08	NA	1.57241e+07	2.29505e+07	1.64964e+07	7.6094e+07	1.23974e+08	1.35215e+08	1.18374e+08	2.16581e+07	1.0635e+07	2.22065e+07	3.18924e+07
P40528	YIL047C	S000001309	SYG1	1.36387e+07	1.46642e+07	1.54283e+07	1.72262e+07	1.71055e+07	1.94057e+07	1.62236e+07	1.81074e+07	1.44219e+07	NA	2.21688e+07	1.38579e+07	2.12801e+07	2.37802e+07	2.50389e+07	1.79449e+07	NA	9.92447e+06	1.0742e+07	1.20012e+07	NA	NA	NA	NA	2.4019e+07	1.75502e+07	2.10573e+07	2.34105e+07	1.61976e+07	1.75767e+07	2.14977e+07	NA
P40531	YIL041W	S000001303	GVP36	1.27136e+07	1.93373e+07	1.36947e+07	1.91687e+07	3.37455e+07	2.43461e+07	1.76902e+07	1.56633e+07	6.6701e+06	2.28827e+07	1.93017e+07	3.00288e+07	4.72832e+07	1.75176e+07	1.75235e+07	1.85217e+07	1.40997e+07	1.54544e+07	1.18123e+07	1.11074e+07	1.34791e+07	1.85189e+07	1.31253e+07	1.53415e+07	1.64509e+07	2.31789e+07	2.51168e+07	1.57316e+07	1.68915e+07	1.16553e+07	1.40155e+07	2.06781e+07
P40546	YIL019W	S000001281	FAF1	NA	NA	NA	NA	NA	NA	NA	NA	NA	NA	NA	NA	NA	NA	NA	NA	8.29438e+07	7.50002e+07	7.54384e+07	5.75298e+07	7.99756e+07	1.03028e+08	1.29672e+08	7.2397e+07	5.74369e+07	5.89847e+07	5.28324e+07	5.22696e+07	8.94415e+07	5.6525e+07	6.93933e+07	8.86942e+07
P40548	YIL016W	S000001278	SNL1	NA	4.22388e+07	4.42668e+07	NA	5.19605e+07	6.11463e+07	6.01044e+07	7.9007e+07	NA	NA	NA	NA	NA	NA	NA	NA	4.64914e+07	4.4375e+07	4.22554e+07	4.22577e+07	NA	NA	NA	NA	NA	3.54898e+07	3.41952e+07	NA	NA	NA	NA	NA
P40555	YIL007C	S000001269	NAS2	1.74202e+07	NA	1.80408e+07	1.87178e+07	NA	NA	NA	NA	NA	NA	3.84191e+07	3.90068e+07	NA	NA	NA	NA	NA	NA	NA	NA	NA	NA	NA	NA	NA	2.60486e+07	1.75384e+07	NA	NA	NA	NA	NA
P40557	YIL005W	S000001267	EPS1	2.8408e+07	3.07823e+07	4.18843e+07	2.8226e+07	3.69378e+07	3.74854e+07	3.48981e+07	3.94713e+07	2.89875e+07	2.17291e+07	2.22132e+07	1.82361e+07	2.17261e+07	2.03734e+07	1.49244e+07	1.59907e+07	3.38673e+07	3.06919e+07	3.32749e+07	3.4692e+07	3.924e+07	3.98274e+07	3.73368e+07	3.39494e+07	2.58339e+07	1.86802e+07	2.71449e+07	2.33846e+07	2.56307e+07	2.52813e+07	2.48527e+07	2.15997e+07
P40561	YIR001C	S000001440	SGN1	1.62993e+07	1.3463e+07	1.29894e+07	1.32227e+07	1.54639e+07	1.28448e+07	1.37884e+07	NA	NA	NA	NA	NA	NA	NA	NA	NA	NA	NA	NA	NA	NA	NA	NA	NA	NA	NA	NA	NA	NA	NA	NA	NA
P40562	YIR002C	S000001441	MPH1	NA	NA	NA	NA	1.06281e+07	8.6218e+06	1.02052e+07	8.5721e+06	NA	NA	NA	NA	NA	NA	NA	NA	1.14129e+07	1.2118e+07	1.37244e+07	8.60196e+06	NA	NA	NA	NA	NA	NA	NA	NA	NA	NA	NA	NA
P40693	YNL002C	S000004947	RLP7	7.33207e+07	5.75497e+07	8.50682e+07	7.42242e+07	5.37073e+07	4.82304e+07	6.2158e+07	4.77735e+07	9.38153e+07	3.87734e+07	5.50228e+07	6.99176e+07	4.17914e+07	7.51032e+07	8.41677e+07	4.41694e+07	8.84994e+07	1.06673e+08	9.12041e+07	9.39343e+07	9.50193e+07	1.03174e+08	1.10181e+08	1.12643e+08	1.16247e+08	9.40327e+07	1.0565e+08	1.18473e+08	1.3174e+08	1.35368e+08	1.07514e+08	1.28244e+08
P40825	YOR335C	S000005862	ALA1	1.01398e+07	1.41991e+07	9.91309e+06	1.25021e+07	2.59118e+07	1.16342e+07	1.27276e+07	1.3777e+07	9.98268e+06	NA	1.67416e+07	2.08866e+07	1.65692e+07	NA	1.06072e+07	NA	1.15199e+07	1.5392e+07	1.05833e+07	1.11814e+07	1.67944e+07	1.46132e+07	1.27305e+07	1.96992e+07	NA	NA	NA	NA	1.96192e+07	NA	1.61817e+07	1.65863e+07
P40850	YNL085W	S000005029	MKT1	2.01638e+07	2.52972e+07	NA	NA	2.24614e+07	NA	NA	2.99099e+07	NA	1.41204e+07	1.42439e+07	1.47937e+07	NA	NA	NA	NA	2.40348e+07	1.30185e+07	NA	1.25012e+07	1.38854e+07	NA	NA	1.86997e+07	NA	NA	NA	NA	NA	NA	1.63114e+07	NA
P40851	YPR122W	S000006326	AXL1	NA	NA	NA	NA	NA	NA	NA	NA	NA	NA	NA	NA	NA	NA	NA	NA	1.21298e+07	9.05361e+06	8.59838e+06	1.00819e+07	1.74702e+07	1.47249e+07	1.38354e+07	1.27885e+07	NA	NA	NA	NA	1.41863e+07	NA	NA	NA
P40856	YJL098W	S000003634	SAP185	1.72321e+07	2.14341e+07	1.15528e+07	1.22587e+07	NA	NA	NA	NA	1.24871e+07	2.16058e+07	2.03455e+07	1.7791e+07	NA	3.28858e+07	NA	3.00398e+07	NA	NA	NA	NA	NA	NA	NA	NA	2.43693e+07	1.21258e+07	NA	9.26281e+06	NA	NA	NA	NA
P40858	YJL096W	S000003632	MRPL49	NA	NA	NA	NA	4.4383e+07	3.74603e+07	4.4307e+07	3.35259e+07	2.06513e+07	NA	2.17021e+07	2.45526e+07	1.98201e+07	NA	2.66527e+07	NA	2.33051e+07	2.1851e+07	2.49204e+07	2.00242e+07	2.50902e+07	2.4004e+07	2.38355e+07	2.18604e+07	NA	2.15307e+07	1.87806e+07	2.0586e+07	2.59286e+07	2.04118e+07	2.01128e+07	2.83817e+07
P40956	YGL181W	S000003149	GTS1	1.89435e+07	1.79728e+07	2.40093e+07	2.36445e+07	NA	NA	NA	NA	3.0978e+07	NA	NA	1.61495e+07	NA	NA	NA	NA	NA	NA	NA	NA	NA	NA	NA	2.0046e+07	NA	NA	NA	NA	NA	NA	NA	NA
P40961	YGR132C	S000003364	PHB1	7.85107e+07	8.22299e+07	7.96583e+07	7.61872e+07	5.88426e+07	6.39149e+07	5.53317e+07	5.3031e+07	5.85163e+07	6.31166e+07	6.87036e+07	6.56312e+07	4.23039e+07	3.80346e+07	4.64099e+07	4.3811e+07	1.05286e+08	8.50728e+07	1.13893e+08	1.40658e+08	7.83915e+07	7.24796e+07	7.6563e+07	7.07165e+07	6.7269e+07	5.86617e+07	6.03359e+07	6.34819e+07	3.95894e+07	4.75203e+07	5.32932e+07	4.23331e+07
P40962	YOR077W	S000005603	RTS2	8.95621e+06	9.66433e+06	1.18825e+07	NA	NA	NA	NA	NA	1.55603e+07	NA	NA	6.19792e+06	NA	NA	NA	NA	NA	NA	NA	NA	NA	NA	NA	NA	NA	NA	NA	NA	NA	NA	NA	NA
P40970	YDR062W	S000002469	LCB2	2.61429e+07	2.62389e+07	2.56539e+07	2.68944e+07	2.10647e+07	2.84908e+07	2.60917e+07	2.12319e+07	3.76207e+07	3.73916e+07	3.11083e+07	3.01401e+07	2.44765e+07	2.86703e+07	2.42435e+07	3.5058e+07	4.34343e+07	3.52653e+07	4.98984e+07	5.08724e+07	3.74039e+07	4.47147e+07	3.59753e+07	3.23861e+07	3.65167e+07	3.22066e+07	3.90343e+07	3.59079e+07	1.901e+07	1.9086e+07	2.04937e+07	2.44815e+07
P40971	YDR034C	S000002441	LYS14	9.44241e+06	7.51256e+06	NA	5.83248e+06	NA	NA	NA	NA	NA	NA	NA	NA	NA	NA	NA	NA	NA	NA	NA	NA	NA	NA	NA	NA	NA	NA	NA	NA	NA	NA	NA	NA
P40986	YDR182W	S000002590	CDC1	4.57038e+07	5.51233e+07	5.91354e+07	4.64851e+07	4.00465e+07	3.62296e+07	4.27978e+07	4.43653e+07	4.69751e+07	3.63428e+07	3.35021e+07	3.21061e+07	2.62876e+07	4.72089e+07	5.95035e+07	3.58731e+07	8.97984e+07	8.32686e+07	9.74767e+07	8.293e+07	6.09358e+07	6.0204e+07	6.4993e+07	6.44781e+07	2.29187e+07	2.31638e+07	3.35663e+07	3.64174e+07	4.49825e+07	3.89585e+07	3.02064e+07	3.01078e+07
P40989	YGR032W	S000003264	GSC2	6.92517e+07	6.94069e+07	7.30391e+07	7.77263e+07	2.71254e+07	4.57717e+07	5.01724e+07	5.43802e+07	5.67154e+07	7.68382e+07	6.73414e+07	6.8904e+07	NA	2.084e+07	3.66033e+07	NA	9.47526e+07	8.40993e+07	1.05579e+08	8.45009e+07	4.82075e+07	5.45927e+07	5.00746e+07	3.98849e+07	8.40478e+07	1.33724e+08	1.52399e+08	1.18703e+08	6.69385e+07	5.38939e+07	4.81213e+07	6.76638e+07
P40990	YDL107W	S000002265	MSS2	NA	1.05244e+07	NA	NA	9.3155e+06	8.90905e+06	NA	1.19031e+07	NA	NA	NA	NA	NA	NA	NA	NA	1.50959e+07	1.98881e+07	2.02662e+07	2.16002e+07	NA	NA	1.1127e+07	NA	NA	NA	NA	NA	NA	NA	NA	NA
P40991	YNL061W	S000005005	NOP2	5.82716e+07	6.26754e+07	6.9637e+07	6.12188e+07	5.13486e+07	5.58422e+07	4.94285e+07	5.84621e+07	5.24951e+07	3.7515e+07	3.31781e+07	4.0103e+07	5.80357e+07	6.37911e+07	5.99815e+07	4.42791e+07	5.648e+07	5.69543e+07	5.6672e+07	4.6164e+07	5.58502e+07	6.33308e+07	5.37497e+07	7.16457e+07	5.79018e+07	4.79003e+07	4.79683e+07	5.62676e+07	7.00183e+07	9.25726e+07	7.40504e+07	5.40072e+07
P41056	YOR234C	S000005760	RPL33B	2.01696e+08	1.88982e+08	1.90796e+08	2.09096e+08	1.5172e+08	1.73993e+08	1.65453e+08	1.52885e+08	1.45343e+08	1.6626e+08	2.09936e+08	2.13651e+08	9.74661e+07	1.15317e+08	1.6201e+08	1.38955e+08	1.36353e+08	1.02005e+08	1.57604e+08	1.86981e+08	1.05187e+08	1.27048e+08	1.61343e+08	9.8955e+07	6.10677e+07	1.17273e+08	1.40392e+08	1.01853e+08	9.15243e+07	6.23747e+07	7.36501e+07	6.40328e+07
P41057	YLR388W	S000004380	RPS29A	4.77942e+08	5.7371e+08	6.01944e+08	5.77982e+08	2.96766e+08	2.68058e+08	2.45089e+08	2.06067e+08	9.09825e+08	3.12444e+08	3.35134e+08	4.5109e+08	5.25863e+08	4.11923e+08	4.65164e+08	3.55543e+08	2.2555e+08	2.76359e+08	2.12436e+08	1.86575e+08	3.5717e+08	2.62113e+08	2.56118e+08	4.39406e+08	4.79141e+08	3.38074e+08	3.51537e+08	5.4158e+08	4.77969e+08	6.72492e+08	5.1988e+08	4.5532e+08
P41058	YDL061C	S000002219	RPS29B	2.19552e+08	1.95843e+08	2.0957e+08	1.88109e+08	1.32722e+08	1.07335e+08	1.05616e+08	9.17261e+07	3.48866e+08	1.0029e+08	1.24707e+08	2.00204e+08	1.6088e+08	2.0291e+08	1.83011e+08	1.86545e+08	7.27786e+07	1.3501e+08	8.04515e+07	7.04882e+07	7.2839e+07	6.55578e+07	5.7648e+07	1.70025e+08	1.80636e+08	1.35837e+08	1.2983e+08	2.27565e+08	1.73681e+08	1.99279e+08	1.48928e+08	1.348e+08
P41277	YIL053W	S000001315	GPP1	1.34293e+08	1.3907e+08	1.34225e+08	1.46096e+08	2.00266e+08	1.85377e+08	1.92973e+08	1.63464e+08	9.47544e+07	1.59111e+08	2.09199e+08	1.8519e+08	1.95982e+08	1.55762e+08	1.47282e+08	1.50544e+08	1.17242e+08	1.38418e+08	1.1432e+08	1.29064e+08	1.46013e+08	1.60106e+08	1.53143e+08	1.52556e+08	1.0884e+08	9.5528e+07	1.18821e+08	1.11863e+08	1.41496e+08	1.25063e+08	1.514e+08	1.80581e+08
P41318	YNL006W	S000004951	LST8	4.06537e+07	2.36347e+07	3.22549e+07	3.68226e+07	5.08182e+07	5.12e+07	5.28538e+07	4.68142e+07	1.56659e+07	2.90383e+07	2.44606e+07	2.4151e+07	1.08968e+07	1.23119e+07	1.06865e+07	9.43204e+06	1.29879e+08	1.14175e+08	1.28004e+08	1.02785e+08	9.21103e+07	1.01171e+08	8.02371e+07	4.72362e+07	5.25082e+07	5.42515e+07	5.46121e+07	3.45291e+07	3.80251e+07	4.68712e+07	4.87239e+07	3.94503e+07
P41338	YPL028W	S000005949	ERG10	1.26431e+07	1.88962e+07	1.04363e+07	1.58917e+07	1.39809e+07	1.75196e+07	1.1911e+07	1.74063e+07	NA	NA	NA	NA	NA	NA	NA	NA	1.65158e+07	1.81019e+07	1.53054e+07	1.72304e+07	1.83538e+07	2.31321e+07	1.90627e+07	NA	NA	7.77997e+06	1.07303e+07	8.38536e+06	NA	NA	NA	NA
P41698	YLR353W	S000004345	BUD8	2.36193e+07	2.90285e+07	3.07666e+07	2.15031e+07	2.6565e+07	3.05751e+07	2.78896e+07	2.9056e+07	3.2519e+07	3.59153e+07	3.38053e+07	4.02542e+07	2.80926e+07	3.66062e+07	3.90615e+07	2.94107e+07	1.67137e+07	2.2689e+07	1.61332e+07	1.90189e+07	2.1526e+07	1.29717e+07	1.85548e+07	1.66762e+07	3.51145e+07	2.08506e+07	2.35345e+07	2.51952e+07	3.273e+07	3.8412e+07	3.43652e+07	2.36355e+07
P41805	YLR075W	S000004065	RPL10	2.50306e+09	1.88376e+09	1.99067e+09	2.0448e+09	1.30901e+09	1.42593e+09	1.50515e+09	1.35815e+09	2.01373e+09	1.7099e+09	1.76466e+09	1.78383e+09	1.05709e+09	1.20321e+09	1.2557e+09	1.19716e+09	2.09414e+09	1.98976e+09	2.2143e+09	2.03471e+09	1.67604e+09	1.27286e+09	1.39297e+09	1.36024e+09	1.99205e+09	2.09502e+09	1.94616e+09	1.77207e+09	1.10729e+09	1.24643e+09	1.37377e+09	1.26627e+09
P41810	YDR238C	S000002646	SEC26	2.33376e+07	2.49916e+07	2.02373e+07	2.26776e+07	3.4978e+07	3.19425e+07	3.57108e+07	2.99014e+07	2.58146e+07	2.96104e+07	2.7186e+07	2.39507e+07	4.10669e+07	3.67498e+07	3.63163e+07	4.66356e+07	2.98183e+07	2.98761e+07	3.15123e+07	3.78702e+07	4.154e+07	4.2736e+07	4.61083e+07	3.25014e+07	1.81708e+07	1.31732e+07	2.88041e+07	2.35232e+07	3.01707e+07	2.54556e+07	2.71077e+07	NA
P41811	YGL137W	S000003105	SEC27	3.1876e+07	2.65618e+07	2.59337e+07	2.96459e+07	4.79592e+07	4.91782e+07	5.41615e+07	5.47019e+07	2.15073e+07	2.97041e+07	2.38758e+07	2.56933e+07	4.21546e+07	3.5523e+07	3.72296e+07	3.58198e+07	2.47903e+07	2.38393e+07	2.38692e+07	2.71524e+07	5.00395e+07	4.23543e+07	3.96064e+07	3.51199e+07	2.33789e+07	2.65718e+07	3.55633e+07	2.31563e+07	3.69903e+07	3.22691e+07	3.93043e+07	3.41996e+07
P41812	YNL221C	S000005165	POP1	NA	1.1346e+07	1.00837e+07	9.23446e+06	NA	NA	NA	NA	NA	NA	NA	NA	NA	NA	NA	NA	NA	NA	NA	NA	NA	NA	NA	NA	NA	NA	NA	NA	NA	1.53691e+07	1.40114e+07	NA
P41819	YPL266W	S000006187	DIM1	3.82854e+07	5.17859e+07	5.02708e+07	4.17125e+07	3.40572e+07	2.79182e+07	3.37357e+07	3.04251e+07	4.56061e+07	NA	2.32315e+07	2.93564e+07	5.55123e+07	6.15382e+07	5.31874e+07	2.57877e+07	3.90911e+07	2.34869e+07	2.48691e+07	2.67482e+07	3.19398e+07	3.39999e+07	3.33569e+07	5.60286e+07	3.16225e+07	2.0105e+07	2.98322e+07	4.50743e+07	5.23196e+07	5.98205e+07	4.39788e+07	3.97025e+07
P41895	YGR186W	S000003418	TFG1	4.59073e+06	NA	6.1239e+06	5.58401e+06	NA	NA	NA	NA	NA	NA	NA	NA	NA	NA	NA	NA	NA	NA	NA	NA	NA	NA	NA	NA	NA	NA	NA	NA	NA	NA	NA	NA
P41910	YDR005C	S000002412	MAF1	NA	NA	NA	NA	NA	8.53452e+06	5.89313e+06	NA	NA	NA	NA	NA	NA	NA	NA	NA	NA	NA	NA	NA	NA	NA	NA	5.82103e+06	NA	NA	NA	NA	NA	NA	NA	NA
P41911	YOL059W	S000005420	GPD2	4.2528e+07	5.19733e+07	5.07682e+07	5.25552e+07	3.97434e+07	3.82148e+07	4.20654e+07	4.39839e+07	6.74437e+07	4.39664e+07	5.38089e+07	4.68887e+07	5.38889e+07	6.21674e+07	6.09366e+07	8.34816e+07	4.24028e+07	3.58515e+07	3.93744e+07	3.75608e+07	3.97862e+07	4.0417e+07	4.39455e+07	4.88571e+07	3.1821e+07	4.89568e+07	4.63549e+07	5.13085e+07	5.32931e+07	3.78389e+07	2.99225e+07	4.59896e+07
P41939	YLR174W	S000004164	IDP2	9.41993e+06	1.29998e+07	1.15346e+07	1.21326e+07	1.34993e+07	1.11213e+07	1.38571e+07	1.6335e+07	NA	NA	1.1271e+07	2.49838e+07	1.3499e+07	NA	NA	NA	2.24608e+07	2.86264e+07	2.41513e+07	1.7996e+07	1.06668e+07	NA	9.84483e+06	9.64001e+06	NA	8.36427e+06	8.7222e+06	8.57678e+06	NA	NA	NA	1.14293e+07
P41940	YDL055C	S000002213	PSA1	3.61389e+08	3.61973e+08	3.67975e+08	3.98592e+08	4.24072e+08	4.67609e+08	4.79996e+08	4.69623e+08	3.79578e+08	4.75338e+08	4.40863e+08	4.68627e+08	5.53256e+08	5.028e+08	5.26477e+08	5.60229e+08	3.64011e+08	3.41076e+08	3.60608e+08	4.39067e+08	4.27137e+08	4.79356e+08	5.51605e+08	5.05112e+08	3.32632e+08	3.26342e+08	3.48387e+08	2.91532e+08	4.36998e+08	3.56446e+08	4.32231e+08	4.81925e+08
P42073	YDR195W	S000002603	REF2	NA	NA	NA	NA	NA	NA	NA	NA	2.43831e+07	9.4105e+06	8.75056e+06	8.06846e+06	NA	NA	NA	NA	NA	NA	NA	NA	NA	NA	NA	NA	NA	NA	NA	NA	NA	NA	NA	NA
P42223	YDR351W	S000002759	SBE2	4.10328e+08	3.18067e+08	3.33139e+08	3.3242e+08	5.0561e+08	4.20601e+08	6.62517e+08	4.10473e+08	2.10676e+08	3.6124e+08	2.77773e+08	1.86887e+08	2.33555e+08	3.6527e+08	1.73335e+08	2.85747e+08	2.13341e+08	3.17786e+08	3.16448e+08	1.91533e+08	NA	2.79728e+08	2.8116e+08	2.809e+08	NA	NA	NA	NA	NA	2.60636e+08	2.42654e+08	NA
P42834	YNL328C	S000005272	MDJ2	NA	NA	NA	NA	1.48275e+07	1.39629e+07	1.44442e+07	NA	NA	NA	NA	NA	NA	NA	NA	NA	NA	NA	NA	NA	NA	NA	NA	NA	NA	NA	NA	NA	NA	NA	NA	NA
P42839	YNL321W	S000005265	VNX1	2.68905e+07	2.4736e+07	2.90042e+07	2.38831e+07	1.84215e+07	2.77536e+07	2.6764e+07	2.04311e+07	2.1138e+07	2.49052e+07	1.75767e+07	1.86479e+07	NA	NA	NA	NA	3.1266e+07	4.03423e+07	4.18452e+07	4.34588e+07	2.2748e+07	1.09899e+07	2.44398e+07	1.84104e+07	3.65046e+07	3.18021e+07	3.86986e+07	3.21014e+07	NA	NA	NA	NA
P42842	YNL313C	S000005257	EMW1	NA	1.18918e+07	1.19246e+07	1.35447e+07	2.27805e+07	2.01496e+07	1.7388e+07	3.13844e+07	1.32542e+07	2.19229e+07	1.95445e+07	1.52629e+07	1.86992e+07	1.8377e+07	1.81905e+07	2.19661e+07	NA	NA	NA	NA	1.74486e+07	NA	NA	NA	1.19657e+07	1.43122e+07	1.40423e+07	1.19171e+07	1.68068e+07	1.4516e+07	1.62593e+07	2.34439e+07
P42843	YNL311C	S000005255	SKP2	NA	NA	NA	NA	1.01006e+07	NA	9.88937e+06	1.09315e+07	NA	NA	NA	NA	1.8573e+07	1.75778e+07	NA	NA	NA	NA	NA	NA	NA	NA	NA	NA	NA	NA	NA	NA	NA	NA	NA	NA
P42846	YNL308C	S000005252	KRI1	4.41005e+07	4.25338e+07	4.74303e+07	4.26009e+07	3.854e+07	3.6959e+07	3.96427e+07	3.98565e+07	4.37798e+07	4.09359e+07	3.54651e+07	3.52982e+07	3.72349e+07	4.44302e+07	3.93997e+07	4.06822e+07	3.1006e+07	3.26569e+07	3.26521e+07	3.02316e+07	4.32167e+07	4.4363e+07	4.93614e+07	4.43256e+07	3.58915e+07	2.99889e+07	3.21816e+07	3.67404e+07	3.80057e+07	5.32439e+07	4.2211e+07	3.87724e+07
P42847	YNL306W	S000005250	MRPS18	2.10079e+07	1.61758e+07	1.7046e+07	1.40112e+07	1.54076e+07	1.14629e+07	1.34028e+07	1.1088e+07	1.96478e+07	1.75357e+07	1.4907e+07	1.39025e+07	1.30399e+07	1.26001e+07	1.34098e+07	9.85088e+06	1.3661e+07	1.2062e+07	1.33142e+07	1.3597e+07	1.00312e+07	8.25386e+06	1.16601e+07	1.39053e+07	NA	NA	NA	NA	NA	NA	NA	NA
P42942	YGR210C	S000003442		NA	NA	NA	NA	NA	NA	NA	NA	NA	NA	NA	NA	NA	NA	NA	NA	9.53818e+07	4.89917e+07	1.1573e+08	1.35147e+08	8.92404e+07	8.59147e+07	9.7711e+07	2.86118e+07	NA	NA	NA	NA	NA	NA	NA	NA
P42943	YJL111W	S000003647	CCT7	3.44334e+07	3.31559e+07	3.40048e+07	3.18435e+07	2.55072e+07	3.13661e+07	3.62446e+07	3.38988e+07	NA	2.72087e+07	3.36542e+07	3.24539e+07	5.30272e+07	3.4841e+07	NA	NA	2.45517e+07	3.35193e+07	3.59123e+07	2.51419e+07	2.88282e+07	3.10976e+07	4.75694e+07	3.02708e+07	4.13149e+07	6.80083e+07	6.68987e+07	6.18548e+07	4.01588e+07	3.66238e+07	6.84455e+07	6.14522e+07
P42945	YJL109C	S000003645	UTP10	9.7896e+06	7.70629e+06	1.04977e+07	9.47614e+06	8.72116e+06	1.16707e+07	1.3582e+07	1.2108e+07	7.65274e+06	1.03582e+07	2.73598e+06	8.12447e+06	NA	NA	NA	NA	6.55977e+08	5.73109e+08	6.43439e+08	6.04298e+08	8.07656e+08	7.82295e+08	8.79812e+08	4.45171e+08	1.96223e+08	3.21683e+08	2.85733e+08	2.02969e+08	3.83475e+08	2.28614e+08	3.14565e+08	3.94226e+08
P43535	YFR009W	S000001905	GCN20	1.56472e+07	1.94228e+07	1.7001e+07	1.59499e+07	NA	NA	NA	NA	2.50056e+07	NA	1.92374e+07	1.74989e+07	NA	NA	NA	NA	1.65714e+07	1.4883e+07	1.70081e+07	2.32867e+07	NA	2.06672e+07	NA	2.32615e+07	1.21893e+07	1.50558e+07	2.11342e+07	2.21822e+07	2.5699e+07	1.80894e+07	1.69886e+07	1.86647e+07
P43560	YFL042C	S000001852	LAM5	NA	NA	NA	NA	NA	NA	NA	NA	NA	NA	NA	NA	NA	NA	NA	NA	5.4095e+07	4.2338e+07	5.30614e+07	5.75516e+07	4.87013e+07	4.86059e+07	4.42535e+07	4.45327e+07	NA	NA	NA	NA	NA	NA	NA	NA
P43570	YFL027C	S000001867	GYP8	6.93472e+06	6.7165e+06	8.74113e+06	6.5102e+06	NA	NA	NA	NA	NA	NA	NA	NA	NA	NA	NA	NA	8.02591e+06	NA	8.91916e+06	9.82718e+06	NA	NA	NA	NA	NA	NA	NA	NA	NA	NA	NA	NA
P43574	YFL021W	S000001873	GAT1	3.80403e+07	3.55361e+07	3.85483e+07	3.56443e+07	6.53219e+07	7.96456e+07	6.23092e+07	6.68848e+07	3.99366e+07	3.94076e+07	3.55133e+07	NA	2.50607e+07	2.28955e+07	NA	NA	2.62209e+07	3.07342e+07	2.62727e+07	3.65139e+07	3.95465e+07	4.11503e+07	4.74311e+07	2.84974e+07	3.04067e+07	2.14553e+07	2.87885e+07	2.21603e+07	3.43219e+07	3.71857e+07	3.64099e+07	3.46944e+07
P43586	YFR001W	S000001897	LOC1	1.28689e+08	1.29287e+08	1.60762e+08	1.28445e+08	1.02019e+08	1.03322e+08	1.04444e+08	1.01449e+08	2.00523e+08	1.15128e+08	9.4005e+07	8.89439e+07	1.15567e+08	1.39926e+08	1.29213e+08	1.20615e+08	7.08119e+07	8.65341e+07	8.34233e+07	6.84205e+07	8.30183e+07	9.27951e+07	1.17041e+08	9.86424e+07	1.32701e+08	1.10753e+08	1.02837e+08	1.51344e+08	1.16597e+08	1.35942e+08	1.17216e+08	1.0609e+08
P43588	YFR004W	S000001900	RPN11	3.39125e+07	3.67681e+07	3.72642e+07	3.57733e+07	3.28388e+07	2.93616e+07	3.023e+07	3.12478e+07	3.73901e+07	4.40832e+07	3.44931e+07	3.29686e+07	3.14999e+07	2.75893e+07	2.72894e+07	2.34249e+07	3.60544e+07	3.8008e+07	3.4264e+07	3.45774e+07	2.75867e+07	2.82748e+07	3.5062e+07	3.0473e+07	4.48786e+07	3.5353e+07	3.4164e+07	3.55978e+07	2.24754e+07	2.39944e+07	2.09696e+07	1.79666e+07
P43603	YFR024C-A	S000002968	LSB3	1.0353e+08	1.24415e+08	1.50306e+08	1.36184e+08	5.66884e+07	5.37751e+07	4.92338e+07	5.29921e+07	2.21855e+08	6.21438e+07	5.91114e+07	8.89031e+07	1.06295e+08	1.10862e+08	9.73865e+07	5.6652e+07	1.01332e+08	1.0843e+08	8.09738e+07	7.06799e+07	6.28603e+07	5.89535e+07	5.27935e+07	1.31012e+08	1.25219e+08	9.07777e+07	9.07305e+07	1.65661e+08	1.24903e+08	1.78669e+08	1.01531e+08	6.94591e+07
P43613	YFR041C	S000001937	ERJ5	7.01208e+07	5.02455e+07	8.15539e+07	6.76022e+07	5.876e+07	6.92806e+07	6.75662e+07	6.64891e+07	4.82102e+07	3.10552e+07	NA	2.18446e+07	2.89765e+07	4.26048e+07	3.60449e+07	3.49545e+07	8.7225e+07	7.77577e+07	9.25469e+07	6.93799e+07	7.22856e+07	5.52319e+07	7.1098e+07	6.56134e+07	5.93003e+07	7.21267e+07	5.48471e+07	5.72656e+07	4.78796e+07	6.46069e+07	6.04036e+07	6.04125e+07
P43616	YFR044C	S000001940	DUG1	NA	NA	NA	NA	NA	NA	NA	NA	NA	NA	NA	NA	1.15073e+07	NA	NA	NA	6.93963e+06	9.21297e+06	6.33622e+06	8.75978e+06	8.68273e+06	8.99e+06	8.7425e+06	8.85896e+06	NA	NA	NA	NA	NA	NA	NA	NA
P43617	YFR045W	S000001941		6.17262e+07	4.30969e+07	6.27896e+07	4.19045e+07	8.33802e+07	NA	7.71379e+07	6.85291e+07	NA	NA	NA	NA	NA	NA	NA	NA	NA	NA	NA	NA	NA	NA	NA	NA	NA	NA	NA	NA	NA	NA	NA	NA
P43620	YFR048W	S000001944	RMD8	2.4884e+06	3.25043e+06	1.11311e+06	3.50536e+06	2.61764e+06	2.36081e+06	1.76263e+06	4.37742e+06	NA	NA	NA	NA	NA	NA	NA	NA	1.37048e+08	7.73895e+07	1.39178e+08	1.38751e+08	2.11496e+08	2.12485e+08	2.40826e+08	1.5748e+08	3.03032e+06	5.43903e+06	6.42041e+06	1.37307e+06	5.97464e+06	1.57239e+06	1.68456e+06	1.72823e+06
P43621	YFR051C	S000001947	RET2	3.67814e+07	3.35883e+07	3.58813e+07	3.61049e+07	3.66018e+07	4.31302e+07	3.39759e+07	4.93438e+07	2.39942e+07	3.03801e+07	NA	NA	3.59252e+07	3.04471e+07	3.15711e+07	4.24577e+07	6.02701e+07	5.02319e+07	5.89355e+07	5.04755e+07	6.16856e+07	6.26585e+07	5.74029e+07	4.34081e+07	3.72173e+07	3.44977e+07	2.79776e+07	2.70516e+07	2.415e+07	2.73997e+07	2.6019e+07	2.55818e+07
P43633	YGL021W	S000002989	ALK1	1.52738e+07	1.44989e+07	1.81366e+07	1.59169e+07	3.02388e+07	3.56772e+07	3.13662e+07	4.73883e+07	NA	NA	NA	NA	9.37077e+06	NA	7.51303e+06	NA	1.23909e+07	1.15075e+07	1.23539e+07	1.02619e+07	2.25896e+07	1.82769e+07	2.02515e+07	1.54588e+07	1.41002e+07	1.22727e+07	1.26088e+07	1.00348e+07	1.64742e+07	1.76936e+07	1.79945e+07	1.89499e+07
P43636	YGL065C	S000003033	ALG2	1.4041e+07	1.48525e+07	1.39975e+07	1.19551e+07	2.10253e+07	1.98715e+07	2.15437e+07	2.63452e+07	1.54558e+07	NA	NA	NA	NA	NA	1.55893e+07	NA	1.92668e+07	2.16848e+07	1.72282e+07	1.77721e+07	1.96488e+07	1.86575e+07	2.37035e+07	1.89459e+07	1.26775e+07	1.55287e+07	1.6451e+07	1.54874e+07	NA	NA	1.5766e+07	1.78985e+07
P43638	YJL042W	S000003578	MHP1	3.85314e+07	4.75558e+07	4.22974e+07	3.98718e+07	3.51469e+07	3.51999e+07	3.06668e+07	3.47556e+07	4.01926e+07	5.88731e+07	5.42897e+07	4.72986e+07	4.29749e+07	4.66409e+07	4.49173e+07	4.94143e+07	3.16641e+07	3.39669e+07	2.99634e+07	2.48523e+07	3.23904e+07	2.54718e+07	3.39005e+07	3.43988e+07	5.81561e+07	5.06644e+07	4.03047e+07	4.63883e+07	3.80159e+07	5.75657e+07	4.50328e+07	4.7322e+07
P43639	YGL019W	S000002987	CKB1	NA	NA	1.88774e+07	2.32915e+07	NA	NA	NA	NA	NA	NA	NA	NA	NA	NA	NA	NA	NA	NA	NA	NA	NA	NA	NA	NA	8.62345e+08	2.12923e+09	4.35221e+09	2.00128e+09	3.86118e+09	3.7077e+09	4.38052e+09	5.51767e+09
P45818	YGL171W	S000003139	ROK1	5.38225e+06	3.99988e+06	1.06357e+07	4.20015e+06	NA	NA	NA	NA	907529	NA	NA	2.06177e+06	NA	NA	NA	NA	1.98382e+08	1.61644e+08	1.84587e+08	1.38095e+08	1.92878e+08	2.6594e+08	2.78311e+08	2.11296e+08	8.65709e+07	1.1523e+08	9.82174e+07	8.76132e+07	1.80181e+08	1.35245e+08	1.1499e+08	1.58531e+08
P45978	YPR129W	S000006333	SCD6	NA	7.69351e+06	NA	4.93141e+06	NA	NA	5.28857e+06	1.13746e+07	NA	NA	NA	NA	NA	NA	NA	NA	NA	NA	NA	NA	NA	NA	NA	NA	NA	NA	NA	NA	NA	NA	NA	NA
P46367	YOR374W	S000005901	ALD4	9.89861e+07	1.34409e+08	1.00635e+08	1.38017e+08	1.30967e+08	1.08557e+08	1.18655e+08	1.13859e+08	8.09295e+07	1.19801e+08	2.22028e+08	1.86117e+08	1.95366e+08	1.13934e+08	1.20007e+08	1.34514e+08	9.03334e+07	8.6514e+07	8.11159e+07	1.13116e+08	7.77301e+07	9.44966e+07	7.82136e+07	9.82907e+07	8.26773e+07	9.00109e+07	1.02654e+08	7.55625e+07	8.11004e+07	5.09747e+07	7.66579e+07	1.11718e+08
P46654	YLR048W	S000004038	RPS0B	2.07976e+08	1.52648e+08	1.90576e+08	2.0992e+08	4.15174e+08	3.22938e+08	4.07267e+08	2.71194e+08	1.39685e+08	3.5753e+08	4.40031e+08	3.51452e+08	4.45701e+08	2.72937e+08	5.71444e+08	5.21689e+08	2.21602e+08	2.14817e+08	2.23695e+08	3.24014e+08	2.07679e+08	2.15392e+08	2.3825e+08	2.17275e+08	2.78501e+08	2.47929e+08	2.59526e+08	1.49739e+08	3.11034e+08	1.4271e+08	2.50712e+08	2.459e+08
P46655	YGL245W	S000003214	GUS1	2.64246e+07	2.75717e+07	3.31193e+07	3.89669e+07	5.05085e+07	3.50729e+07	3.68917e+07	3.8029e+07	2.88096e+07	2.44656e+07	2.98859e+07	3.56766e+07	5.42571e+07	2.86724e+07	3.64238e+07	2.7838e+07	3.96261e+07	4.22988e+07	3.46871e+07	4.0389e+07	4.4306e+07	4.3008e+07	3.52128e+07	4.68327e+07	3.13654e+07	2.94747e+07	3.42274e+07	3.57354e+07	3.30085e+07	2.29629e+07	2.67993e+07	4.10965e+07
P46669	YOR340C	S000005867	RPA43	3.49726e+07	4.52562e+07	6.11422e+07	5.5747e+07	3.60217e+07	3.03095e+07	2.81172e+07	3.43884e+07	7.282e+07	4.5872e+07	4.29168e+07	3.62664e+07	4.76e+07	5.14349e+07	4.86228e+07	3.88681e+07	2.64092e+07	3.14062e+07	3.58696e+07	3.44806e+07	2.55716e+07	3.12051e+07	3.47666e+07	3.65874e+07	2.88181e+07	3.15968e+07	3.52462e+07	4.98998e+07	4.25661e+07	4.61986e+07	3.68644e+07	3.55479e+07
P46672	YGL105W	S000003073	ARC1	1.87245e+07	2.33772e+07	2.53414e+07	2.62805e+07	5.52476e+07	4.19745e+07	3.95924e+07	3.90595e+07	3.70549e+07	4.40174e+07	4.65424e+07	4.75416e+07	5.25944e+07	3.43776e+07	3.70981e+07	3.43923e+07	3.62855e+07	3.95582e+07	3.27974e+07	4.48692e+07	4.22251e+07	3.60065e+07	4.65503e+07	4.33046e+07	3.36881e+07	4.33362e+07	3.16753e+07	3.17714e+07	3.62872e+07	4.55506e+07	5.12659e+07	5.1666e+07
P46674	YDR159W	S000002566	SAC3	NA	NA	NA	NA	2.34103e+07	2.48167e+07	2.07852e+07	2.21219e+07	NA	NA	NA	NA	NA	NA	NA	NA	2.18691e+07	2.16044e+07	NA	1.26501e+07	NA	NA	NA	NA	NA	NA	NA	NA	NA	NA	NA	NA
P46675	YLR045C	S000004035	STU2	1.2536e+07	NA	NA	5.45289e+06	NA	NA	NA	NA	NA	NA	NA	NA	NA	NA	NA	NA	1.27482e+07	1.54184e+07	9.43596e+06	1.10387e+07	NA	1.08937e+07	NA	6.67907e+06	NA	NA	NA	NA	NA	NA	NA	NA
P46681	YDL178W	S000002337	DLD2	1.07909e+07	1.01592e+07	1.16573e+07	9.85738e+06	NA	NA	NA	NA	NA	NA	NA	NA	NA	NA	NA	NA	NA	NA	9.11507e+06	NA	NA	NA	NA	NA	NA	NA	NA	NA	NA	NA	NA	NA
P46682	YGR261C	S000003493	APL6	4.10463e+07	4.44221e+07	6.44782e+07	6.11644e+07	4.8772e+07	3.25363e+07	3.20288e+07	3.23958e+07	7.15292e+07	2.85802e+07	NA	2.94139e+07	5.16813e+07	6.83075e+07	6.02185e+07	4.5437e+07	2.65868e+07	3.32812e+07	2.54801e+07	2.37669e+07	3.90425e+07	2.3702e+07	3.42283e+07	6.66403e+07	4.27721e+07	3.33707e+07	2.84485e+07	8.36552e+07	4.91306e+07	8.55847e+07	4.86912e+07	3.11209e+07
P46948	YGR195W	S000003427	SKI6	4.84743e+06	NA	NA	4.41555e+06	6.45672e+06	5.65263e+06	6.14073e+06	7.0998e+06	NA	NA	NA	NA	NA	NA	NA	NA	NA	NA	NA	NA	NA	NA	NA	NA	NA	NA	NA	NA	NA	NA	NA	NA
P46951	YGR198W	S000003430	YPP1	NA	NA	NA	NA	NA	NA	NA	NA	NA	NA	NA	NA	NA	NA	NA	NA	1.04527e+07	NA	9.96815e+06	9.49781e+06	NA	NA	NA	NA	NA	NA	NA	NA	NA	NA	NA	NA
P46956	YJL117W	S000003653	PHO86	NA	NA	NA	NA	2.75769e+07	NA	NA	NA	3.55931e+07	NA	3.24563e+07	NA	NA	NA	NA	NA	5.87025e+07	3.61033e+07	NA	4.70442e+07	2.18624e+07	1.38695e+07	2.9643e+07	2.52253e+07	NA	NA	NA	NA	NA	NA	NA	NA
P46971	YJR143C	S000003904	PMT4	NA	NA	NA	NA	NA	NA	NA	NA	NA	NA	NA	NA	NA	NA	NA	NA	1.50017e+07	1.29191e+07	1.36432e+07	2.14419e+07	1.07676e+07	1.20232e+07	NA	NA	NA	NA	NA	NA	NA	NA	NA	NA
P46982	YJL186W	S000003722	MNN5	1.67884e+07	NA	NA	NA	NA	1.51023e+07	NA	1.45987e+07	NA	NA	NA	NA	NA	NA	NA	NA	1.53045e+07	1.24376e+07	1.39188e+07	1.42876e+07	1.87241e+07	2.84579e+07	1.38459e+07	2.45795e+07	NA	1.50005e+07	1.44831e+07	NA	NA	NA	NA	NA
P46985	YJL183W	S000003719	MNN11	7.00147e+07	6.25774e+07	7.60214e+07	6.85594e+07	6.08512e+07	6.0721e+07	6.1417e+07	6.02648e+07	8.11611e+07	8.66716e+07	9.47702e+07	7.22583e+07	5.73305e+07	7.35397e+07	7.71553e+07	9.16515e+07	1.04839e+08	9.85844e+07	1.26882e+08	1.01145e+08	8.15391e+07	9.81406e+07	9.3463e+07	6.83355e+07	8.6064e+07	8.80982e+07	9.36745e+07	8.63331e+07	6.99397e+07	7.95474e+07	6.84751e+07	6.34273e+07
P46990	YJL177W	S000003713	RPL17B	1.59028e+09	1.35466e+09	1.16908e+09	1.2345e+09	1.11546e+09	1.15649e+09	1.34067e+09	1.11478e+09	1.36773e+09	1.40787e+09	1.49968e+09	1.56738e+09	6.71063e+08	7.79642e+08	1.04621e+09	1.06162e+09	1.5571e+09	1.4246e+09	1.93678e+09	1.49168e+09	1.14126e+09	9.22852e+08	1.11762e+09	9.09179e+08	1.27194e+09	1.95143e+09	1.5478e+09	1.16868e+09	9.28529e+08	7.89917e+08	7.33968e+08	1.04722e+09
P46997	YJL162C	S000003698	JJJ2	6.30285e+06	6.00405e+06	NA	1.07525e+07	NA	NA	NA	NA	NA	NA	NA	NA	NA	NA	NA	NA	NA	NA	NA	NA	NA	NA	NA	NA	NA	NA	NA	NA	NA	NA	NA	NA
P47006	YJL148W	S000003684	RPA34	6.75056e+08	7.88762e+08	7.20309e+08	6.68351e+08	5.54109e+08	6.35915e+08	5.82368e+08	5.90902e+08	8.28389e+08	8.53705e+08	7.61713e+08	8.29873e+08	8.45201e+08	1.11368e+09	1.10957e+09	1.13174e+09	3.41102e+08	3.91498e+08	3.83126e+08	2.73617e+08	3.42532e+08	4.14389e+08	4.30574e+08	5.83295e+08	6.31072e+08	5.89102e+08	6.71461e+08	8.81935e+08	8.78108e+08	9.80428e+08	8.98737e+08	7.1547e+08
P47015	YJL131C	S000003667	AIM23	9.88124e+06	1.28989e+07	1.65371e+07	1.45009e+07	NA	NA	NA	NA	NA	NA	NA	NA	NA	NA	NA	NA	NA	NA	NA	NA	NA	NA	NA	NA	NA	NA	NA	NA	NA	NA	NA	NA
P47025	YJL112W	S000003648	MDV1	3.11313e+07	3.35739e+07	3.05011e+07	2.97739e+07	4.32886e+07	5.77552e+07	5.57579e+07	5.71365e+07	2.32691e+07	2.26898e+07	1.83088e+07	1.85978e+07	1.89605e+07	2.44179e+07	2.03585e+07	2.50081e+07	3.32092e+07	3.064e+07	3.24288e+07	2.75253e+07	2.89003e+07	2.30069e+07	2.99886e+07	2.86088e+07	2.79302e+07	2.94717e+07	2.60513e+07	2.54205e+07	2.3404e+07	1.76024e+07	3.08876e+07	3.61662e+07
P47029	YJL084C	S000003620	ALY2	1.35297e+07	1.72636e+07	2.00389e+07	1.70865e+07	1.72961e+07	1.41631e+07	1.48917e+07	1.63189e+07	1.79954e+07	1.71008e+07	1.43053e+07	1.37902e+07	NA	NA	NA	NA	1.44549e+07	1.29138e+07	1.2167e+07	1.29553e+07	1.51578e+07	1.31693e+07	1.33065e+07	1.60186e+07	1.23142e+07	1.58628e+07	1.73242e+07	1.81284e+07	1.70283e+07	2.01104e+07	1.8591e+07	1.58946e+07
P47035	YJL076W	S000003612	NET1	3.12191e+08	2.76515e+08	3.37701e+08	3.02433e+08	2.88262e+08	3.04163e+08	3.07511e+08	3.00465e+08	4.52445e+08	8.9448e+08	6.70552e+08	5.48921e+08	3.9839e+08	4.39382e+08	4.2909e+08	3.96445e+08	6.60311e+08	7.76667e+08	7.82894e+08	6.44246e+08	4.72334e+08	5.09114e+08	5.13094e+08	2.88726e+08	6.68572e+08	5.75086e+08	5.27305e+08	5.03514e+08	4.3708e+08	5.51172e+08	4.08771e+08	3.8866e+08
P47037	YJL074C	S000003610	SMC3	1.49227e+07	1.52725e+07	2.07539e+07	1.79419e+07	2.20624e+07	2.40863e+07	2.25201e+07	2.41657e+07	1.57176e+07	NA	1.40417e+07	1.25383e+07	NA	NA	NA	NA	2.6024e+07	2.12605e+07	2.33693e+07	2.05523e+07	2.72555e+07	1.8945e+07	2.53552e+07	2.21428e+07	1.39605e+07	2.25279e+07	2.14845e+07	1.58034e+07	2.12529e+07	2.3612e+07	1.76718e+07	1.98129e+07
P47043	YJL056C	S000003592	ZAP1	NA	NA	NA	NA	1.4254e+07	2.1236e+07	2.06302e+07	2.64154e+07	NA	NA	NA	NA	NA	NA	NA	NA	NA	NA	NA	NA	NA	NA	NA	NA	NA	NA	NA	NA	NA	NA	NA	NA
P47049	YJL048C	S000003584	UBX6	1.24984e+07	1.42394e+07	1.65304e+07	1.347e+07	1.12269e+07	1.33413e+07	1.57238e+07	1.47979e+07	NA	NA	NA	NA	NA	NA	NA	NA	1.15605e+07	9.53274e+06	9.26687e+06	7.94977e+06	NA	NA	NA	NA	NA	NA	NA	NA	NA	NA	NA	NA
P47050	YJL047C	S000003583	RTT101	NA	NA	NA	NA	NA	NA	NA	NA	NA	NA	NA	NA	NA	NA	NA	NA	3.59752e+07	3.3969e+07	3.95966e+07	3.06805e+07	6.09584e+07	4.28549e+07	5.91341e+07	2.53436e+07	5.59583e+07	8.46137e+07	9.91416e+07	6.34769e+07	2.20366e+08	2.61959e+08	3.18211e+08	3.1669e+08
P47052	YJL045W	S000003581		1.8138e+07	2.32772e+07	2.13039e+07	2.71796e+07	1.9194e+07	1.66208e+07	1.92372e+07	2.27083e+07	4.22935e+07	2.77938e+07	3.57665e+07	3.70769e+07	NA	NA	NA	NA	2.31307e+07	NA	NA	2.77513e+07	NA	NA	NA	NA	2.867e+07	2.34476e+07	3.00453e+07	2.6256e+07	NA	NA	NA	NA
P47057	YJL036W	S000003573	SNX4	NA	NA	NA	NA	NA	NA	NA	NA	NA	NA	NA	NA	NA	NA	NA	NA	4.06726e+08	3.16072e+08	4.25245e+08	3.80869e+08	1.49727e+08	1.51335e+08	1.2498e+08	1.01964e+08	NA	NA	NA	NA	NA	NA	NA	NA
P47068	YJL020C	S000003557	BBC1	1.00616e+07	1.96669e+07	NA	1.0254e+07	1.59998e+07	2.32982e+07	2.52693e+07	3.07591e+07	NA	NA	NA	NA	1.5869e+07	NA	NA	1.18441e+07	8.22055e+06	1.69708e+07	1.32341e+07	9.36937e+06	1.45108e+07	1.56734e+07	1.65124e+07	NA	NA	NA	1.37554e+07	1.62481e+07	1.56813e+07	2.20073e+07	1.81518e+07	2.27596e+07
P47075	YJL012C	S000003549	VTC4	NA	3.08025e+06	2.89937e+06	3.00115e+06	5.86229e+06	1.02119e+07	8.47818e+06	6.39036e+06	NA	NA	NA	NA	NA	NA	NA	NA	1.38386e+07	1.15022e+07	9.36279e+06	1.4696e+07	NA	8.63967e+06	7.26386e+06	NA	1.45791e+07	6.68844e+07	1.39332e+08	2.86717e+07	3.86016e+07	3.51627e+07	6.47728e+07	6.21875e+07
P47077	YJL010C	S000003547	NOP9	4.30316e+07	2.38009e+07	2.97805e+07	2.86081e+07	3.31232e+07	3.86132e+07	4.17186e+07	4.87081e+07	3.62576e+07	3.08466e+07	2.92756e+07	NA	2.73632e+07	2.7547e+07	3.15095e+07	3.25322e+07	4.59136e+07	3.8335e+07	4.41044e+07	3.59097e+07	4.98081e+07	4.04842e+07	3.68508e+07	4.23803e+07	3.16644e+07	4.58175e+07	4.64526e+07	2.96936e+07	3.43065e+07	4.44781e+07	2.18408e+07	4.03197e+07
P47079	YJL008C	S000003545	CCT8	1.34101e+08	1.18399e+08	1.32941e+08	1.27756e+08	1.80292e+08	2.02564e+08	1.94649e+08	2.11741e+08	8.95666e+07	9.13555e+07	9.24387e+07	8.22185e+07	9.644e+07	8.10005e+07	8.81571e+07	1.01696e+08	1.47503e+08	1.31085e+08	1.36689e+08	1.68148e+08	2.26318e+08	1.96039e+08	1.99844e+08	1.60128e+08	8.71746e+07	9.88354e+07	1.06336e+08	9.74347e+07	1.04311e+08	1.01958e+08	1.30851e+08	1.25754e+08
P47081	YJL003W	S000003540	COX16	1.1116e+07	NA	NA	NA	NA	1.25965e+07	1.10034e+07	1.94757e+07	NA	NA	NA	NA	NA	NA	NA	NA	NA	NA	NA	NA	NA	NA	NA	NA	NA	NA	NA	NA	NA	NA	NA	NA
P47083	YJR002W	S000003762	MPP10	2.65018e+07	2.79062e+07	2.7421e+07	2.28997e+07	1.89049e+07	1.83462e+07	1.88469e+07	1.9079e+07	1.61173e+07	1.64304e+07	1.32888e+07	1.80989e+07	1.48822e+07	1.44677e+07	1.53586e+07	1.42268e+07	5.17099e+08	4.9051e+08	4.9359e+08	4.60671e+08	6.99074e+08	6.63645e+08	6.22783e+08	5.54101e+08	2.68495e+08	3.35166e+08	3.47399e+08	3.09448e+08	4.09568e+08	5.52587e+08	4.73206e+08	5.64835e+08
P47085	YJR008W	S000003768	MHO1	NA	NA	NA	NA	NA	NA	NA	NA	1.72987e+07	4.77081e+07	3.92174e+07	3.36892e+07	2.1384e+07	2.56024e+07	2.09357e+07	4.29237e+07	1.40494e+07	1.05441e+07	1.09417e+07	1.17105e+07	NA	NA	NA	NA	NA	NA	NA	NA	NA	NA	NA	NA
P47089	YJR014W	S000003775	TMA22	2.04252e+08	2.64003e+08	2.65566e+08	3.01298e+08	8.98999e+07	5.21623e+07	5.32848e+07	3.80309e+07	6.28051e+08	6.45159e+07	6.32406e+07	1.33312e+08	2.33737e+08	3.40165e+08	2.94114e+08	1.08775e+08	4.14195e+07	1.05459e+08	5.19793e+07	NA	4.89296e+07	4.08235e+07	2.8736e+07	3.75449e+08	2.13842e+08	1.26198e+08	1.59458e+08	3.76477e+08	3.28973e+08	5.26184e+08	2.64357e+08	1.4375e+08
P47096	YJR025C	S000003786	BNA1	3.52254e+07	4.35111e+07	4.04497e+07	4.18347e+07	4.16225e+07	3.09937e+07	3.85036e+07	2.8721e+07	4.36967e+07	3.04376e+07	4.21138e+07	4.25995e+07	4.33089e+07	5.68022e+07	6.88758e+07	5.47543e+07	2.67388e+07	3.2859e+07	2.36428e+07	3.0967e+07	2.59574e+07	3.2798e+07	3.97645e+07	4.21145e+07	3.59512e+07	2.75056e+07	2.44421e+07	2.19669e+07	5.13022e+07	4.15476e+07	3.85894e+07	4.50149e+07
P47100	YJR029W	S000003790		NA	NA	NA	NA	1.04976e+07	1.44479e+07	1.11186e+07	1.87821e+07	NA	NA	NA	NA	NA	NA	NA	NA	NA	NA	NA	NA	NA	NA	NA	NA	NA	NA	NA	NA	1.27056e+07	8.91079e+06	NA	9.87794e+06
P47108	YJR041C	S000003802	URB2	1.31882e+07	1.45066e+07	1.46051e+07	1.3085e+07	1.09998e+07	1.03726e+07	1.02323e+07	1.04115e+07	1.77775e+07	NA	NA	NA	NA	NA	NA	NA	1.82449e+07	NA	1.73884e+07	1.24803e+07	1.54932e+07	1.35323e+07	1.6502e+07	1.72781e+07	NA	NA	NA	NA	NA	NA	NA	NA
P47116	YJR059W	S000003820	PTK2	4.27885e+07	4.07609e+07	3.68578e+07	3.85111e+07	5.01293e+07	5.63031e+07	4.59799e+07	5.12035e+07	5.71678e+07	5.3107e+07	4.70082e+07	4.23584e+07	5.06975e+07	5.63082e+07	4.86113e+07	7.34579e+07	5.40661e+07	4.35348e+07	4.30779e+07	3.29962e+07	5.91953e+07	5.74909e+07	5.73484e+07	6.61557e+07	4.22186e+07	4.84165e+07	4.56314e+07	4.66595e+07	5.86402e+07	7.61822e+07	6.85527e+07	4.77902e+07
P47117	YJR065C	S000003826	ARP3	NA	NA	NA	NA	2.17086e+07	1.75927e+07	1.54284e+07	2.1026e+07	NA	NA	NA	NA	NA	NA	NA	NA	NA	NA	NA	NA	NA	NA	NA	NA	NA	NA	NA	NA	NA	NA	NA	NA
P47122	YJR072C	S000003833	NPA3	3.11293e+07	2.93428e+07	2.98984e+07	3.09192e+07	4.20186e+07	4.91359e+07	3.7841e+07	4.97518e+07	NA	2.14991e+07	NA	NA	3.52472e+07	3.09e+07	3.12016e+07	3.61866e+07	2.74471e+07	2.48181e+07	2.37144e+07	2.22273e+07	4.39953e+07	2.92688e+07	3.91602e+07	3.28648e+07	2.33184e+07	2.3524e+07	2.49442e+07	2.10157e+07	2.86043e+07	4.79458e+07	3.12839e+07	2.38738e+07
P47124	YJR075W	S000003836	HOC1	4.43368e+07	4.10712e+07	4.5825e+07	4.71572e+07	1.87669e+07	2.67269e+07	2.57469e+07	2.75891e+07	3.5981e+07	2.77651e+07	3.39886e+07	3.33053e+07	2.1715e+07	2.12929e+07	2.33855e+07	2.42693e+07	5.52795e+07	3.96714e+07	4.6446e+07	5.00734e+07	4.11471e+07	3.02918e+07	2.17104e+07	2.75605e+07	2.49255e+07	2.77229e+07	2.73674e+07	2.76837e+07	NA	NA	NA	NA
P47127	YJR080C	S000003841	AIM24	8.10237e+07	5.1586e+07	5.36978e+07	5.24641e+07	5.0026e+07	8.58553e+07	6.27867e+07	5.68918e+07	3.78279e+07	3.55713e+07	3.16911e+07	4.63072e+07	2.37511e+07	1.74712e+07	1.45204e+07	1.59521e+07	1.22346e+08	1.02119e+08	9.65484e+07	1.46054e+08	3.26342e+07	4.0296e+07	5.04506e+07	4.02572e+07	8.03621e+07	6.35337e+07	8.23891e+07	3.99657e+07	1.44465e+07	2.16669e+07	3.7038e+07	3.27715e+07
P47140	YJR100C	S000003861	AIM25	1.1855e+07	NA	1.20166e+07	1.06604e+07	NA	NA	NA	NA	NA	NA	NA	NA	NA	NA	NA	NA	3.80992e+07	2.72465e+07	3.6096e+07	3.7416e+07	1.72171e+07	1.99866e+07	2.41905e+07	1.62082e+07	7.35188e+06	5.35069e+06	1.10079e+07	6.21629e+06	NA	NA	NA	NA
P47141	YJR101W	S000003862	RSM26	NA	NA	NA	NA	NA	NA	NA	NA	NA	NA	NA	NA	NA	NA	NA	NA	2.3778e+07	2.23229e+07	NA	2.34513e+07	NA	NA	NA	NA	NA	NA	NA	NA	NA	NA	NA	NA
P47143	YJR105W	S000003866	ADO1	NA	NA	NA	NA	8.0217e+07	7.87073e+07	4.83038e+07	1.10804e+08	NA	NA	NA	7.45666e+07	1.22034e+08	9.74382e+07	7.60218e+07	7.56262e+07	NA	9.814e+07	NA	NA	7.9558e+07	8.25924e+07	7.6651e+07	9.49726e+07	NA	NA	NA	NA	5.22563e+07	NA	NA	1.79772e+08
P47150	YJR113C	S000003874	RSM7	3.18943e+07	3.16135e+07	3.47543e+07	3.23633e+07	2.83803e+07	2.62794e+07	2.6703e+07	3.30135e+07	2.42131e+07	2.93276e+07	2.33307e+07	2.28026e+07	2.08664e+07	2.80844e+07	NA	NA	2.08665e+07	2.00542e+07	2.21003e+07	1.96554e+07	1.67738e+07	1.72673e+07	1.54284e+07	1.82199e+07	2.44466e+07	2.42737e+07	2.32455e+07	2.68392e+07	1.94253e+07	2.21478e+07	2.4342e+07	1.96107e+07
P47154	YJR117W	S000003878	STE24	2.85179e+07	2.73574e+07	2.47827e+07	2.63106e+07	2.45798e+07	3.82869e+07	NA	2.8128e+07	3.09057e+07	4.74744e+07	NA	NA	3.65801e+07	5.42632e+07	5.14578e+07	6.31833e+07	2.41301e+07	2.31599e+07	3.15721e+07	2.83815e+07	NA	NA	NA	NA	3.21238e+07	4.10944e+07	4.03587e+07	4.27014e+07	3.07401e+07	3.25706e+07	NA	3.18509e+07
P47169	YJR137C	S000003898	MET5	NA	NA	NA	NA	NA	NA	NA	NA	NA	NA	NA	NA	NA	NA	NA	NA	NA	NA	NA	NA	3.90137e+08	2.4335e+08	NA	2.09214e+08	NA	NA	NA	NA	NA	NA	NA	NA
P47170	YJR138W	S000003899	IML1	3.64033e+07	3.33528e+07	3.66115e+07	3.87497e+07	4.41446e+07	5.06303e+07	4.67026e+07	5.33868e+07	2.29017e+07	2.48625e+07	2.23095e+07	2.14894e+07	1.92632e+07	2.3739e+07	2.35943e+07	2.54031e+07	5.85163e+07	4.69643e+07	6.01469e+07	4.58015e+07	5.90431e+07	5.32284e+07	5.06475e+07	3.92156e+07	4.52942e+07	5.11021e+07	4.59942e+07	4.47832e+07	4.93776e+07	6.3276e+07	5.04856e+07	5.78425e+07
P47818	YLR220W	S000004210	CCC1	NA	3.53603e+07	NA	NA	5.71981e+07	5.0717e+07	5.39755e+07	6.12763e+07	NA	5.1359e+07	NA	NA	6.38464e+07	3.96668e+07	NA	5.21804e+07	3.41765e+07	3.17236e+07	3.22643e+07	NA	6.4647e+07	4.85955e+07	5.08528e+07	4.64663e+07	NA	NA	NA	NA	NA	NA	NA	NA
P47912	YMR246W	S000004860	FAA4	4.65025e+07	4.4719e+07	4.45945e+07	4.73172e+07	4.60988e+07	4.41156e+07	4.67675e+07	4.91104e+07	4.26472e+07	4.55827e+07	5.31901e+07	4.36187e+07	3.7029e+07	5.07814e+07	4.70508e+07	5.94944e+07	4.4972e+07	4.12058e+07	4.25822e+07	4.97724e+07	3.55431e+07	4.17875e+07	3.68341e+07	4.26206e+07	4.26882e+07	5.78728e+07	5.1115e+07	4.3525e+07	3.71363e+07	3.25429e+07	3.54386e+07	3.74123e+07
P48164	YNL096C	S000005040	RPS7B	5.52233e+08	6.17395e+08	5.3578e+08	6.26696e+08	3.16909e+08	2.96869e+08	2.75816e+08	2.61943e+08	9.57901e+08	4.06011e+08	4.06561e+08	4.59316e+08	3.99631e+08	3.13286e+08	3.54645e+08	2.38753e+08	5.36734e+08	5.87172e+08	5.73118e+08	6.54851e+08	4.1254e+08	4.15434e+08	3.87465e+08	4.43158e+08	5.17303e+08	6.72164e+08	6.28059e+08	5.8808e+08	4.99021e+08	3.55554e+08	4.05493e+08	4.28482e+08
P48231	YNL087W	S000005031	TCB2	NA	NA	NA	NA	2.77862e+07	2.58829e+07	2.49709e+07	2.74534e+07	NA	NA	NA	NA	1.7446e+07	NA	1.44954e+07	NA	1.51162e+07	NA	NA	1.73773e+07	2.01045e+07	2.53342e+07	2.43811e+07	1.83264e+07	NA	NA	NA	NA	NA	NA	NA	NA
P48234	YGR145W	S000003377	ENP2	3.18644e+06	6.59562e+06	5.49302e+06	4.79214e+06	NA	NA	1.76796e+06	NA	NA	2.37275e+06	1.78639e+06	3.33804e+06	NA	NA	NA	NA	1.38546e+08	1.19836e+08	1.90035e+08	1.50512e+08	2.31976e+08	2.13571e+08	2.82626e+08	2.60861e+08	7.82592e+07	1.00791e+08	8.33944e+07	8.83919e+07	2.12121e+08	1.55916e+08	1.09781e+08	1.58042e+08
P48236	YGR149W	S000003381		NA	NA	NA	NA	NA	NA	NA	NA	NA	NA	NA	NA	NA	NA	NA	NA	1.63713e+07	2.21811e+07	1.70305e+07	2.02221e+07	NA	NA	NA	NA	NA	NA	NA	NA	NA	NA	NA	NA
P48237	YGR150C	S000003382	CCM1	NA	NA	NA	NA	9.84902e+06	9.01048e+06	1.01645e+07	1.13499e+07	NA	NA	NA	NA	NA	NA	NA	NA	NA	NA	NA	NA	NA	NA	NA	NA	NA	NA	NA	NA	NA	NA	NA	NA
P48353	YMR161W	S000004771	HLJ1	3.01145e+07	2.39951e+07	2.40323e+07	1.81407e+07	4.53902e+07	3.85362e+07	4.81343e+07	4.07493e+07	1.49037e+07	1.22676e+07	1.73698e+07	1.76e+07	1.07939e+07	NA	1.22585e+07	1.11764e+07	5.23861e+07	3.44505e+07	3.4248e+07	4.3589e+07	3.17763e+07	2.36865e+07	3.50201e+07	1.44134e+07	3.35129e+07	NA	2.59557e+07	2.26897e+07	NA	1.44002e+07	NA	NA
P48361	YGR097W	S000003329	ASK10	5.99434e+07	5.64043e+07	5.32666e+07	5.36104e+07	3.4992e+07	3.90173e+07	3.8583e+07	3.80091e+07	6.18572e+07	8.90956e+07	7.88873e+07	7.26376e+07	2.82309e+07	3.29872e+07	2.7923e+07	3.85849e+07	6.39017e+07	7.16352e+07	6.56578e+07	5.54974e+07	4.02851e+07	4.0659e+07	3.6081e+07	3.39796e+07	1.14645e+08	1.10582e+08	1.15879e+08	9.38485e+07	5.38298e+07	6.02676e+07	6.3343e+07	6.91611e+07
P48412	YGR072W	S000003304	UPF3	2.19784e+07	2.5227e+07	2.99041e+07	2.38763e+07	3.34471e+07	2.8305e+07	2.8712e+07	3.66627e+07	2.53466e+07	2.5201e+07	1.79933e+07	2.07874e+07	NA	NA	NA	NA	2.43098e+07	2.34054e+07	2.05321e+07	2.40065e+07	2.17739e+07	1.67915e+07	2.16224e+07	2.54755e+07	2.19171e+07	1.67543e+07	1.86393e+07	1.98134e+07	2.09458e+07	2.38981e+07	2.10166e+07	1.75526e+07
P48415	YPL085W	S000006006	SEC16	4.36731e+07	4.093e+07	4.32778e+07	3.74608e+07	5.41466e+07	5.4314e+07	4.67859e+07	5.28839e+07	4.05454e+07	6.04106e+07	5.42321e+07	4.82492e+07	3.837e+07	4.11173e+07	4.03036e+07	3.66338e+07	4.10289e+07	4.47897e+07	5.06259e+07	4.4265e+07	4.61462e+07	4.28715e+07	4.66131e+07	4.27047e+07	5.86136e+07	4.94982e+07	4.28485e+07	4.48231e+07	4.25651e+07	5.74519e+07	4.52453e+07	3.90214e+07
P48562	YNL298W	S000005242	CLA4	4.15865e+07	3.93031e+07	4.60071e+07	3.51894e+07	7.19618e+07	7.38381e+07	6.76302e+07	7.34146e+07	2.75393e+07	4.55901e+07	3.05991e+07	2.34091e+07	3.67486e+07	4.0523e+07	3.86711e+07	3.50235e+07	4.23932e+07	5.04975e+07	4.63958e+07	4.29452e+07	7.14637e+07	6.66335e+07	8.11116e+07	5.63921e+07	5.40008e+07	3.80566e+07	3.37181e+07	4.14392e+07	5.80382e+07	6.33037e+07	5.53226e+07	4.76327e+07
P48566	YNL293W	S000005237	MSB3	9.78381e+06	9.51461e+06	1.13746e+07	NA	NA	NA	NA	NA	NA	NA	NA	NA	NA	NA	NA	NA	NA	NA	NA	NA	NA	NA	NA	NA	1.47338e+07	NA	1.24154e+07	1.35472e+07	NA	NA	NA	NA
P48569	YDL183C	S000002342		NA	NA	NA	NA	NA	NA	NA	NA	NA	NA	NA	NA	NA	NA	NA	NA	1.45138e+07	1.27127e+07	1.45779e+07	1.40522e+07	NA	NA	NA	NA	NA	NA	NA	NA	NA	NA	NA	NA
P48570	YDL182W	S000002341	LYS20	1.64199e+08	1.92624e+08	1.98013e+08	1.88497e+08	1.32131e+08	1.37907e+08	1.47406e+08	1.46898e+08	1.8097e+08	1.79827e+08	2.02038e+08	1.89892e+08	2.20974e+08	2.29789e+08	2.18574e+08	2.2939e+08	1.36021e+08	1.21953e+08	9.55678e+07	1.38168e+08	1.33886e+08	1.22353e+08	1.89894e+08	2.44017e+08	1.71142e+08	1.59996e+08	1.56776e+08	1.59241e+08	2.65348e+08	1.44914e+08	1.30759e+08	2.21371e+08
P48589	YOR369C	S000005896	RPS12	6.49473e+08	4.88588e+08	4.94562e+08	5.07213e+08	5.0837e+08	4.7092e+08	5.54431e+08	5.19958e+08	5.22156e+08	5.48031e+08	5.9631e+08	7.12261e+08	5.51158e+08	4.50214e+08	4.51448e+08	5.01886e+08	3.73331e+08	3.96323e+08	4.1232e+08	4.0965e+08	4.03633e+08	4.19861e+08	2.97027e+08	2.6517e+08	3.92242e+08	4.11205e+08	4.98676e+08	4.18999e+08	2.5498e+08	3.11668e+08	4.09272e+08	3.88607e+08
P48813	YDR508C	S000002916	GNP1	2.48714e+07	2.58142e+07	2.48182e+07	1.92095e+07	3.71452e+07	4.08226e+07	4.05204e+07	3.75565e+07	2.29633e+07	2.4652e+07	1.99346e+07	1.97496e+07	2.50032e+07	2.13774e+07	2.21267e+07	3.06355e+07	1.68603e+07	1.87664e+07	1.72068e+07	1.82221e+07	3.14944e+07	2.44798e+07	3.39549e+07	3.34647e+07	1.95953e+07	1.96874e+07	1.88472e+07	2.12191e+07	3.30075e+07	3.22158e+07	3.34613e+07	2.58958e+07
P48837	YGR119C	S000003351	NUP57	NA	NA	NA	NA	NA	NA	NA	NA	NA	NA	NA	NA	NA	NA	NA	NA	5.63698e+06	5.86728e+06	6.17471e+06	4.99641e+06	NA	NA	NA	NA	NA	NA	NA	NA	NA	NA	NA	NA
P49089	YPR145W	S000006349	ASN1	2.24424e+08	2.05837e+08	2.10279e+08	2.21102e+08	1.7879e+08	2.06355e+08	1.98853e+08	1.89263e+08	2.47759e+08	2.56202e+08	3.25092e+08	2.64611e+08	2.98321e+08	3.19779e+08	3.06494e+08	3.97197e+08	1.40558e+08	1.47835e+08	1.45758e+08	1.42731e+08	1.62142e+08	1.93588e+08	1.50682e+08	1.33796e+08	2.24277e+08	2.44246e+08	2.72395e+08	2.1924e+08	2.33285e+08	1.90758e+08	2.26211e+08	2.13209e+08
P49090	YGR124W	S000003356	ASN2	1.26422e+07	2.13765e+07	8.6337e+06	1.40063e+07	1.71497e+07	1.63148e+07	1.55591e+07	1.9581e+07	1.08299e+07	2.34215e+07	1.93489e+07	1.99898e+07	2.48044e+07	2.69727e+07	2.15703e+07	2.80167e+07	1.14706e+07	1.40016e+07	1.34638e+07	1.39585e+07	1.61412e+07	1.64668e+07	1.85338e+07	1.03e+07	NA	1.64192e+07	1.62171e+07	1.48962e+07	2.35959e+07	2.12219e+07	1.57487e+07	2.46816e+07
P49166	YLR185W	S000004175	RPL37A	2.01069e+08	1.75749e+08	1.40119e+08	1.68392e+08	1.48538e+08	1.0695e+08	1.3211e+08	1.06089e+08	2.49596e+08	2.65799e+08	2.82582e+08	2.20236e+08	1.05144e+08	1.24935e+08	1.17658e+08	1.27094e+08	2.90265e+08	2.82677e+08	3.09697e+08	2.91743e+08	1.99594e+08	1.56445e+08	1.66036e+08	1.26293e+08	3.66751e+08	3.71933e+08	2.61522e+08	2.33487e+08	9.86848e+07	9.9988e+07	1.46324e+08	1.17624e+08
P49167	YLR325C	S000004317	RPL38	4.02658e+09	4.67976e+09	4.41182e+09	4.02597e+09	1.5217e+09	1.73117e+09	1.80525e+09	1.29705e+09	9.23427e+09	3.16821e+09	3.6902e+09	5.83188e+09	2.46813e+09	4.41747e+09	5.3273e+09	3.90405e+09	1.11999e+09	2.56773e+09	1.52765e+09	1.22303e+09	1.10804e+09	1.03683e+09	1.14841e+09	1.8091e+09	4.23072e+09	3.92128e+09	3.90645e+09	7.26074e+09	3.20432e+09	3.57871e+09	3.05159e+09	2.39654e+09
P49334	YNL131W	S000005075	TOM22	3.72609e+07	4.48315e+07	4.7044e+07	NA	5.19568e+07	6.45423e+07	5.92626e+07	5.29446e+07	3.14685e+07	3.18759e+07	NA	NA	4.1975e+07	4.16051e+07	4.61322e+07	NA	4.88272e+07	5.6494e+07	4.26121e+07	3.80421e+07	3.78946e+07	3.64937e+07	4.47824e+07	NA	3.00442e+07	4.61324e+07	3.37513e+07	1.94544e+07	5.28257e+07	NA	2.58199e+07	4.66867e+07
P49367	YDR234W	S000002642	LYS4	1.44181e+07	9.6134e+06	1.02274e+07	8.83654e+06	NA	NA	NA	NA	NA	NA	NA	NA	NA	NA	NA	NA	1.4272e+07	1.06366e+07	1.06293e+07	1.40397e+07	NA	NA	NA	NA	8.89122e+06	8.78667e+06	1.28812e+07	NA	NA	NA	NA	NA
P49573	YPR124W	S000006328	CTR1	NA	NA	NA	NA	NA	NA	NA	NA	NA	NA	NA	NA	NA	NA	NA	NA	NA	NA	NA	NA	NA	NA	NA	NA	1.37238e+07	1.58296e+07	1.19476e+07	1.46549e+07	NA	NA	NA	NA
P49626	YDR012W	S000002419	RPL4B	2.41798e+08	1.96919e+08	1.81702e+08	2.0575e+08	1.49627e+08	2.24639e+08	2.11223e+08	2.22092e+08	1.31956e+08	1.98142e+08	1.94613e+08	1.90161e+08	8.84782e+07	2.00472e+08	2.15463e+08	1.39634e+08	2.33168e+08	2.30044e+08	3.05776e+08	2.97284e+08	1.40685e+08	1.45905e+08	1.30321e+08	7.22925e+07	3.04365e+08	3.69025e+08	3.10287e+08	2.57186e+08	1.73242e+08	1.09232e+08	9.59434e+07	2.06047e+08
P49687	YGL092W	S000003060	NUP145	7.19711e+06	5.67588e+06	NA	NA	NA	7.97495e+06	7.03115e+06	7.20227e+06	NA	NA	NA	NA	NA	NA	NA	NA	6.24283e+06	6.51487e+06	NA	NA	NA	NA	NA	NA	NA	NA	NA	NA	NA	NA	NA	NA
P49723	YGR180C	S000003412	RNR4	NA	NA	NA	NA	7.0811e+07	3.76942e+07	3.60528e+07	3.71789e+07	NA	4.47592e+07	NA	NA	1.07374e+08	4.77737e+07	4.9461e+07	NA	NA	NA	NA	NA	NA	NA	NA	6.04341e+07	NA	NA	NA	NA	NA	NA	NA	NA
P50085	YGR231C	S000003463	PHB2	1.48513e+08	1.32093e+08	1.28102e+08	1.38366e+08	1.09209e+08	1.02783e+08	9.56854e+07	1.08261e+08	9.11428e+07	1.24419e+08	1.10301e+08	1.20681e+08	7.90565e+07	8.21671e+07	6.90178e+07	7.13239e+07	1.92197e+08	1.68205e+08	2.04745e+08	2.19877e+08	1.56608e+08	1.37382e+08	1.18643e+08	1.27915e+08	1.40508e+08	1.03257e+08	1.06773e+08	1.20577e+08	9.40805e+07	1.01307e+08	1.07912e+08	8.04968e+07
P50087	YGR235C	S000003467	MIC26	NA	NA	NA	NA	2.14045e+07	3.5275e+07	2.02495e+07	NA	NA	NA	NA	NA	NA	NA	NA	NA	NA	NA	NA	NA	NA	NA	NA	NA	NA	NA	NA	NA	NA	NA	NA	NA
P50089	YGR237C	S000003469		3.77422e+07	2.98521e+07	3.41419e+07	3.15535e+07	3.1153e+07	3.72255e+07	3.24822e+07	3.16766e+07	3.80301e+07	3.08864e+07	2.34186e+07	2.65836e+07	3.61523e+07	3.09634e+07	3.64593e+07	3.20159e+07	3.86695e+07	3.12517e+07	2.50891e+07	1.93137e+07	NA	3.54873e+07	3.81977e+07	4.42669e+07	3.6472e+07	3.51477e+07	2.51043e+07	7.52395e+07	5.09889e+07	5.28716e+07	4.00795e+07	2.49338e+07
P50094	YML056C	S000004520	IMD4	3.2533e+07	2.34492e+07	2.66438e+07	2.96585e+07	1.80686e+07	1.95876e+07	2.57934e+07	2.36002e+07	NA	NA	NA	NA	NA	NA	NA	NA	2.69592e+07	2.77746e+07	3.88638e+07	NA	2.34023e+07	3.38437e+07	1.6104e+07	2.41379e+07	NA	1.74405e+07	1.83596e+07	1.71304e+07	NA	NA	NA	NA
P50095	YLR432W	S000004424	IMD3	1.22032e+08	1.0953e+08	1.03079e+08	1.10202e+08	7.6684e+07	7.97091e+07	8.13972e+07	8.76632e+07	7.53733e+07	1.21619e+08	1.30016e+08	9.83309e+07	6.30029e+07	5.44965e+07	4.95058e+07	5.78005e+07	9.7815e+07	1.03071e+08	1.56109e+08	1.18022e+08	7.4995e+07	8.44821e+07	8.38012e+07	6.58977e+07	6.82957e+07	7.30755e+07	9.34074e+07	9.38614e+07	4.4506e+07	4.64621e+07	4.97585e+07	5.07199e+07
P50105	YMR005W	S000004607	TAF4	NA	NA	NA	NA	NA	1.49705e+07	NA	1.4964e+07	NA	NA	NA	NA	1.20652e+07	1.38089e+07	1.23754e+07	1.15254e+07	NA	NA	NA	NA	NA	NA	NA	NA	NA	NA	NA	NA	NA	NA	NA	NA
P50106	YDR156W	S000002563	RPA14	9.71242e+06	1.1321e+07	1.49674e+07	1.16002e+07	1.20032e+07	1.16573e+07	1.26376e+07	1.14106e+07	NA	NA	NA	NA	NA	2.94716e+07	1.94055e+07	NA	NA	NA	NA	NA	NA	NA	NA	NA	NA	NA	NA	NA	NA	NA	NA	NA
P50108	YDR245W	S000002653	MNN10	6.9351e+07	6.64693e+07	7.66578e+07	7.77874e+07	5.80109e+07	6.36098e+07	6.43134e+07	6.73488e+07	6.84629e+07	9.40587e+07	1.07656e+08	7.24058e+07	4.51593e+07	6.25792e+07	6.48332e+07	8.1262e+07	1.01366e+08	9.4937e+07	1.08691e+08	9.60927e+07	7.57006e+07	8.94263e+07	9.31613e+07	7.2484e+07	1.04042e+08	8.37212e+07	9.67994e+07	9.80139e+07	8.55199e+07	6.58988e+07	6.68573e+07	7.59102e+07
P50896	YDR505C	S000002913	PSP1	NA	NA	NA	NA	NA	5.73318e+07	1.57877e+08	4.80022e+07	9.06513e+07	6.42915e+07	4.58065e+07	4.71493e+07	1.16576e+08	8.77455e+07	9.46423e+07	1.00947e+08	7.09146e+07	1.16196e+08	7.44642e+07	NA	1.91448e+08	2.02307e+08	1.11856e+08	1.3196e+08	3.80074e+07	3.62505e+07	3.08458e+07	2.75341e+07	4.376e+07	4.52194e+07	4.78792e+07	4.82723e+07
P51401	YNL067W	S000005011	RPL9B	6.24121e+08	6.68633e+08	6.46795e+08	6.54647e+08	4.04961e+08	3.28038e+08	4.00583e+08	2.53622e+08	8.58231e+08	3.08503e+08	3.74934e+08	5.24725e+08	4.76696e+08	5.65151e+08	5.73741e+08	4.00855e+08	2.45784e+08	3.08707e+08	2.98342e+08	2.90336e+08	2.46459e+08	2.4185e+08	2.00263e+08	4.22601e+08	3.3921e+08	4.24024e+08	3.81414e+08	5.19027e+08	3.70954e+08	3.56189e+08	3.91439e+08	3.53702e+08
P51402	YDR500C	S000002908	RPL37B	5.75887e+07	5.04531e+07	3.99801e+07	4.59701e+07	4.24025e+07	5.4468e+07	5.63914e+07	5.40462e+07	1.04742e+08	7.81133e+07	8.7157e+07	5.35149e+07	NA	NA	NA	NA	8.5667e+07	8.29057e+07	7.35722e+07	6.9908e+07	6.16023e+07	4.99836e+07	6.39991e+07	4.20285e+07	1.35598e+08	1.04092e+08	6.05085e+07	5.50971e+07	5.05031e+07	5.75042e+07	5.35424e+07	5.53385e+07
P51601	YGR267C	S000003499	FOL2	1.55362e+09	1.41212e+09	1.35749e+09	1.50091e+09	8.79278e+08	1.08788e+09	1.11128e+09	1.04646e+09	1.92813e+09	1.61188e+09	2.02048e+09	2.0448e+09	1.4404e+09	1.71671e+09	1.75214e+09	2.60688e+09	9.40485e+08	1.01031e+09	1.02286e+09	8.41415e+08	8.28547e+08	8.42752e+08	9.51523e+08	9.48055e+08	1.22387e+09	1.8321e+09	1.86725e+09	1.57705e+09	1.40649e+09	1.13866e+09	1.31729e+09	1.49422e+09
P51996	YGL210W	S000003178	YPT32	1.66987e+07	2.34982e+07	1.68275e+07	2.27756e+07	3.4962e+07	2.51622e+07	2.32428e+07	1.89083e+07	NA	NA	NA	NA	3.24221e+07	2.31352e+07	2.46924e+07	2.25189e+07	NA	2.13357e+07	NA	NA	NA	NA	NA	NA	NA	NA	NA	NA	NA	1.78402e+07	2.37578e+07	2.60629e+07
P51998	YML025C	S000004487	YML6	1.30039e+08	1.0509e+08	1.42362e+08	1.1253e+08	9.57869e+07	9.91744e+07	9.21071e+07	1.07531e+08	7.14539e+07	4.97418e+07	8.20652e+07	8.34769e+07	4.4343e+07	5.3805e+07	3.7812e+07	4.90747e+07	1.29376e+08	9.86363e+07	1.24479e+08	1.29606e+08	7.07437e+07	8.80537e+07	7.78942e+07	6.86462e+07	9.27386e+07	7.57822e+07	8.35472e+07	9.06661e+07	5.89239e+07	5.972e+07	6.61475e+07	5.18011e+07
P52286	YDR328C	S000002736	SKP1	2.97161e+07	3.25908e+07	3.26632e+07	2.45028e+07	2.54762e+07	3.26921e+07	2.97921e+07	3.53638e+07	4.45801e+07	4.97501e+07	4.87719e+07	4.81741e+07	3.05414e+07	4.13791e+07	5.07208e+07	5.87995e+07	2.42114e+07	3.17437e+07	3.61911e+07	2.67003e+07	2.36069e+07	2.76604e+07	2.75556e+07	3.26636e+07	4.00431e+07	4.21438e+07	3.20932e+07	4.67134e+07	4.60683e+07	3.09597e+07	2.56197e+07	4.65696e+07
P52910	YLR153C	S000004143	ACS2	2.27443e+07	2.41594e+07	1.62017e+07	2.52205e+07	3.74719e+07	3.80521e+07	4.32966e+07	4.64072e+07	6.41809e+06	2.74479e+07	2.54695e+07	2.34842e+07	3.88623e+07	3.02518e+07	3.38111e+07	2.69257e+07	5.14627e+07	3.92006e+07	4.49355e+07	3.59077e+07	6.17648e+07	6.66045e+07	4.46295e+07	4.51922e+07	NA	2.03002e+07	4.11187e+07	1.29161e+07	2.30479e+07	2.17766e+07	3.79939e+07	3.5268e+07
P53010	YGL094C	S000003062	PAN2	7.93056e+06	1.08502e+07	7.71954e+06	9.5481e+06	NA	NA	NA	NA	NA	NA	NA	NA	NA	NA	NA	NA	NA	NA	NA	NA	NA	NA	NA	NA	NA	NA	NA	NA	NA	NA	NA	NA
P53011	YGL100W	S000003068	SEH1	7.1237e+07	3.96442e+07	4.12892e+07	4.26387e+07	4.10255e+07	4.38048e+07	5.11256e+07	6.05552e+07	2.09425e+07	4.72018e+07	4.56497e+07	2.465e+07	2.96888e+07	2.77307e+07	3.01484e+07	NA	1.24369e+08	9.59623e+07	1.17258e+08	1.11637e+08	8.459e+07	7.40756e+07	7.35676e+07	4.93613e+07	7.37666e+07	9.49896e+07	1.24549e+08	6.85875e+07	6.73886e+07	7.06514e+07	6.49015e+07	5.79393e+07
P53040	YGL112C	S000003080	TAF6	1.12453e+07	1.03533e+07	1.37752e+07	1.23169e+07	9.68382e+06	8.19541e+06	9.01416e+06	1.08223e+07	NA	NA	NA	NA	NA	NA	NA	NA	NA	NA	NA	NA	NA	NA	NA	NA	NA	NA	NA	NA	NA	NA	NA	NA
P53044	YGR048W	S000003280	UFD1	NA	NA	NA	NA	NA	9.52617e+06	NA	NA	NA	NA	NA	NA	NA	NA	NA	NA	NA	2.29113e+07	NA	NA	3.87164e+07	3.47436e+07	3.63596e+07	2.25785e+07	NA	NA	NA	NA	2.08284e+07	3.5662e+07	3.73658e+07	2.95619e+07
P53064	YGL244W	S000003213	RTF1	2.08574e+07	3.56361e+07	3.73389e+07	4.05487e+07	NA	NA	NA	NA	NA	NA	NA	NA	NA	NA	NA	NA	NA	NA	NA	NA	NA	NA	NA	NA	NA	NA	NA	NA	NA	NA	NA	NA
P53070	YGL236C	S000003205	MTO1	2.1878e+07	2.09335e+07	2.57478e+07	2.21432e+07	1.31295e+07	NA	1.40683e+07	1.22086e+07	9.28606e+06	1.9012e+07	2.06516e+07	2.21525e+07	NA	1.72252e+07	2.16518e+07	2.52067e+07	7.75252e+06	1.2682e+07	1.00115e+07	1.0267e+07	NA	NA	NA	NA	1.00194e+07	9.20324e+06	9.82891e+06	9.89651e+06	1.29322e+07	9.97357e+06	1.14969e+07	1.13814e+07
P53076	YGL227W	S000003196	VID30	1.88586e+07	1.74337e+07	1.46751e+07	1.28871e+07	1.63368e+07	1.86262e+07	1.26957e+07	1.52078e+07	1.62893e+07	2.44925e+07	2.23331e+07	2.21154e+07	1.89383e+07	2.39206e+07	1.82364e+07	NA	1.21544e+07	1.10408e+07	1.07185e+07	1.00646e+07	1.56423e+07	1.36854e+07	1.65041e+07	1.10181e+07	2.39463e+07	1.95375e+07	1.42586e+07	1.74834e+07	1.66364e+07	1.72209e+07	1.4998e+07	1.47549e+07
P53083	YGL219C	S000003187	MDM34	2.84832e+07	2.37635e+07	3.98249e+07	2.73881e+07	3.53206e+07	3.71534e+07	3.31825e+07	4.05074e+07	NA	2.52205e+07	2.015e+07	1.51609e+07	NA	NA	NA	NA	1.61926e+07	1.7503e+07	NA	2.20398e+07	NA	NA	NA	NA	NA	NA	NA	NA	NA	1.96541e+07	2.36322e+07	2.59128e+07
P53090	YGL202W	S000003170	ARO8	1.02922e+07	1.52888e+07	9.42184e+06	1.09417e+07	1.8658e+07	1.57268e+07	1.43531e+07	1.77924e+07	8.7541e+06	NA	1.39652e+07	1.19225e+07	1.84782e+07	1.32958e+07	1.6653e+07	1.93139e+07	1.64334e+07	1.78818e+07	1.90431e+07	2.28242e+07	1.51372e+07	1.69715e+07	1.62977e+07	1.59561e+07	1.04014e+07	1.35978e+07	1.46827e+07	1.15662e+07	NA	NA	NA	1.80826e+07
P53091	YGL201C	S000003169	MCM6	NA	NA	NA	NA	1.19647e+07	1.39283e+07	1.35849e+07	1.36821e+07	NA	NA	NA	NA	NA	NA	NA	NA	8.82575e+06	7.69472e+06	5.42215e+06	8.05706e+06	1.13108e+07	8.38356e+06	9.97198e+06	1.01867e+07	NA	NA	NA	NA	NA	NA	NA	NA
P53094	YGL197W	S000003165	MDS3	8.11211e+07	6.96702e+07	7.37339e+07	7.36646e+07	6.17016e+07	6.97454e+07	6.49595e+07	6.95263e+07	9.28303e+07	1.3283e+08	1.15884e+08	1.02588e+08	8.79233e+07	1.04656e+08	1.00703e+08	1.27052e+08	6.17103e+07	6.57476e+07	6.25781e+07	5.05286e+07	6.23028e+07	5.94831e+07	5.99364e+07	6.15929e+07	1.17794e+08	1.08801e+08	9.1242e+07	1.03618e+08	9.41948e+07	1.11785e+08	8.72612e+07	9.11503e+07
P53114	YGL151W	S000003119	NUT1	NA	NA	NA	NA	NA	NA	NA	NA	NA	NA	NA	NA	NA	NA	NA	NA	5.98196e+06	5.32328e+06	5.78694e+06	NA	NA	NA	NA	NA	NA	NA	NA	NA	NA	NA	NA	NA
P53115	YGL150C	S000003118	INO80	NA	NA	NA	NA	9.50173e+06	1.32412e+07	1.59573e+07	1.70761e+07	NA	NA	NA	NA	NA	NA	NA	NA	1.26423e+07	9.39867e+06	1.1149e+07	1.40116e+07	NA	NA	NA	NA	NA	NA	NA	NA	NA	NA	1.63543e+07	NA
P53120	YGL140C	S000003108		1.27599e+07	1.18495e+07	NA	7.72947e+06	NA	NA	8.65575e+06	1.26726e+07	NA	NA	NA	NA	NA	NA	NA	NA	7.79008e+06	NA	1.0533e+07	8.12071e+06	9.8245e+06	8.38739e+06	1.23681e+07	8.05993e+06	9.13905e+06	8.64168e+06	8.65702e+06	NA	NA	NA	NA	NA
P53130	YGL121C	S000003089	GPG1	5.72713e+07	5.03916e+07	4.98252e+07	5.65587e+07	NA	NA	NA	NA	NA	NA	NA	NA	NA	NA	NA	NA	5.24824e+07	NA	4.50733e+07	5.81923e+07	NA	NA	NA	NA	NA	NA	3.97506e+07	NA	NA	NA	NA	NA
P53131	YGL120C	S000003088	PRP43	2.91469e+07	3.03124e+07	3.35621e+07	3.30888e+07	2.41471e+07	2.24995e+07	3.00139e+07	3.76799e+07	2.74182e+07	1.35705e+07	1.42439e+07	1.50292e+07	1.47117e+07	1.59562e+07	1.34224e+07	9.34081e+06	5.75019e+07	4.37517e+07	5.35592e+07	4.28244e+07	4.75626e+07	5.19603e+07	4.09522e+07	3.12156e+07	1.74189e+07	3.18363e+07	3.51786e+07	4.43106e+07	2.42796e+07	2.7251e+07	3.09244e+07	2.42069e+07
P53133	YGL117W	S000003085		6.3915e+06	NA	NA	5.72657e+06	8.64176e+06	6.95809e+06	6.76234e+06	1.1979e+07	NA	NA	NA	NA	NA	NA	NA	NA	NA	NA	NA	NA	NA	NA	NA	NA	NA	NA	NA	NA	NA	NA	NA	NA
P53136	YGL111W	S000003079	NSA1	NA	NA	NA	NA	NA	NA	NA	NA	NA	NA	NA	NA	NA	NA	NA	NA	2.008e+07	1.48005e+07	1.4845e+07	1.3922e+07	NA	NA	NA	NA	NA	NA	NA	NA	NA	NA	NA	NA
P53137	YGL110C	S000003078	CUE3	3.47556e+07	NA	3.35276e+07	4.78991e+07	NA	NA	NA	NA	NA	NA	NA	NA	NA	NA	NA	NA	1.63467e+07	3.31437e+07	1.48332e+07	1.42908e+07	1.37702e+07	1.71598e+07	1.75462e+07	3.96533e+07	NA	NA	NA	NA	NA	NA	NA	NA
P53139	YGL108C	S000003076		4.44217e+07	4.94431e+07	6.4438e+07	4.26242e+07	3.45603e+07	3.55329e+07	3.44593e+07	2.56203e+07	8.07047e+07	3.3495e+07	2.81193e+07	3.19411e+07	6.16448e+07	7.09099e+07	6.79312e+07	4.97581e+07	1.62451e+07	2.69471e+07	1.75978e+07	1.30272e+07	3.16107e+07	3.41302e+07	3.23556e+07	7.68152e+07	5.45347e+07	3.96052e+07	3.13343e+07	6.31589e+07	8.28361e+07	1.12051e+08	6.09674e+07	4.70336e+07
[truncated: 528 more rows]

## Sheet: Imputed signal sums
Uniprot	SysName	SGDID	StdName	imput_signal_sum_Apj1b2DHFR_rep1	imput_signal_sum_Apj1b2DHFR_rep2	imput_signal_sum_Apj1b2DHFR_rep3	imput_signal_sum_Apj1b2DHFR_rep4	imput_signal_sum_Apj1ev_rep1	imput_signal_sum_Apj1ev_rep2	imput_signal_sum_Apj1ev_rep3	imput_signal_sum_Apj1ev_rep4	imput_signal_sum_GFPb2DHFR_rep1	imput_signal_sum_GFPb2DHFR_rep2	imput_signal_sum_GFPb2DHFR_rep3	imput_signal_sum_GFPb2DHFR_rep4	imput_signal_sum_GFPev_rep1	imput_signal_sum_GFPev_rep2	imput_signal_sum_GFPev_rep3	imput_signal_sum_GFPev_rep4	imput_signal_sum_Pwp2b2DHFR_rep1	imput_signal_sum_Pwp2b2DHFR_rep2	imput_signal_sum_Pwp2b2DHFR_rep3	imput_signal_sum_Pwp2b2DHFR_rep4	imput_signal_sum_Pwp2ev_rep1	imput_signal_sum_Pwp2ev_rep2	imput_signal_sum_Pwp2ev_rep3	imput_signal_sum_Pwp2ev_rep4	imput_signal_sum_Utp18b2DHFR_rep1	imput_signal_sum_Utp18b2DHFR_rep2	imput_signal_sum_Utp18b2DHFR_rep3	imput_signal_sum_Utp18b2DHFR_rep4	imput_signal_sum_Utp18ev_rep1	imput_signal_sum_Utp18ev_rep2	imput_signal_sum_Utp18ev_rep3	imput_signal_sum_Utp18ev_rep4
[truncated: 1,761 more rows]

[truncated: 6 more sheets: Apj1b2DHFRvsApj1ev, Apj1b2DHFRvsGFPb2DHFR, Pwp2b2DHFRvsPwp2ev, Pwp2b2DHFRvsGFPb2DHFR, Utp18b2DHFRvsUtp18ev, Utp18b2DHFRvsGFPb2DHFR]
