# Supplementary material for: Dysfunctional mitochondria trap proteins in the intermembrane space
Source: EMBO J. 2025 Jun 16;44(15):4352–77. doi: 10.1038/s44318-025-00486-1 (PMC12317151; doi:10.1038/s44318-025-00486-1)
Supplement: Supplementary file 7 — Dataset EV5 [file 44318_2025_486_MOESM7_ESM.xlsx]

## Sheet: Description
Sheets
Name	Description
Normalized signal sums	Processed LFQ protein intensities for all relevant samples
Imputed signal sums	imputed processed LFQ protein intensities for control samples
Name of comparison	Analysis results for respective comparison made using the limma package in R
Columns
Name	Description
Uniprot	Uniprot identification number of those proteins that have at least half of the peptides that the leading protein has
SGDID	Saccharomyces Genome Database identification number
SysName	Gene systematic name
StdName	Gene standard name
logFC	Difference of average, log2-transformed, normalized signal sums for pairwise comparisons (log2 fold change) using limma
pvalue	p-value for pairwise comparisons using limma
comparison	Comparison made between two conditions
Samples
Name	Description
GFP-Mrp17	WT with a GFP-Mrp17 plasmid, Expression was induced by addition of 1.25% galactose for 5 h
GFP	WT with a GFP plasmid, Expression was induced by addition of 1.25% galactose for 5 h

## Sheet: Normalized signal sums
Uniprot	SysName	SGDID	StdName	norm_signal_sum_CTR_rep1	norm_signal_sum_CTR_rep2	norm_signal_sum_CTR_rep3	norm_signal_sum_CTR_rep4	norm_signal_sum_MRP17_rep1	norm_signal_sum_MRP17_rep2	norm_signal_sum_MRP17_rep3	norm_signal_sum_MRP17_rep4
A5Z2X5	YPR010C-A	S000122558		3.78488e+06	NA	1.05298e+06	NA	5.43419e+06	5.41621e+06	NA	5.56797e+06
D6W196	YNL083W	S000005027	SAL1	NA	6.07239e+06	6.36078e+06	7.14649e+06	8.45589e+06	5.14293e+06	5.76218e+06	5.76761e+06
O13329	YDR110W	S000002517	FOB1	4.9607e+06	6.79467e+06	5.7719e+06	2.72361e+06	3.77807e+06	3.60803e+06	4.13621e+06	2.89305e+06
O13525	YDR204W	S000002612	COQ4	NA	1.19404e+07	1.05864e+07	8.05122e+06	1.40021e+07	1.24157e+07	1.14097e+07	9.06117e+06
O13563	YLR421C	S000004413	RPN13	NA	3.47126e+06	4.07103e+06	5.1836e+06	9.84919e+06	8.86281e+06	1.30024e+07	1.603e+07
O13585	YPR089W	S000006293		NA	NA	NA	NA	1.09393e+06	NA	1.21166e+06	2.02866e+06
O14455	YPL249C-A	S000006438	RPL36B	3.3161e+08	2.16541e+08	1.87269e+08	9.87813e+07	2.9694e+08	3.24246e+08	3.71316e+08	4.20366e+08
O14467	YOR298C-A	S000007253	MBF1	1.11176e+08	1.15458e+08	8.87392e+07	1.80105e+08	1.84968e+07	2.90314e+07	2.29255e+07	3.20538e+07
O75012	YDL045W-A	S000006430	MRP10	4.09022e+07	2.2661e+07	1.19031e+07	1.84445e+07	NA	NA	NA	NA
P00044	YJR048W	S000003809	CYC1	1.60439e+08	1.7834e+08	1.78042e+08	1.3548e+08	6.00898e+07	7.3405e+07	9.07718e+07	1.36068e+08
P00045	YEL039C	S000000765	CYC7	1.46208e+08	9.31633e+07	6.83553e+07	3.33885e+07	7.16729e+06	9.85532e+06	2.11672e+07	2.96628e+07
P00175	YML054C	S000004518	CYB2	NA	6.50289e+06	4.13144e+06	6.03043e+06	4.79339e+06	6.46633e+06	7.15131e+06	1.14972e+07
P00330	YOL086C	S000005446	ADH1	8.14684e+06	4.00215e+06	6.53685e+06	2.41188e+07	1.52085e+07	7.73183e+06	9.87401e+06	9.6337e+06
P00331	YMR303C	S000004918	ADH2	5.43773e+07	4.64048e+07	6.1244e+07	2.47987e+08	9.56586e+07	8.29998e+07	4.24002e+07	6.40765e+07
P00359	YGR192C	S000003424	TDH3	1.06435e+08	6.26131e+07	7.75298e+07	6.44552e+07	1.80815e+08	1.27431e+08	1.7521e+08	2.29653e+08
P00360	YJL052W	S000003588	TDH1	NA	NA	NA	NA	1.28505e+06	1.23567e+06	941659	NA
P00410	Q0250	S000007281	COX2	NA	NA	NA	NA	3.31245e+06	3.0727e+06	2.86334e+06	7.88923e+06
P00424	YNL052W	S000004997	COX5A	1.3991e+07	NA	6.47021e+06	5.29038e+06	1.12185e+07	1.28815e+07	1.85241e+07	2.60128e+07
P00427	YHR051W	S000001093	COX6	NA	NA	NA	NA	3.22724e+06	3.46345e+06	4.74755e+06	6.32123e+06
P00546	YBR160W	S000000364	CDC28	2.24238e+06	1.12711e+07	1.40172e+07	1.85317e+07	2.25193e+07	2.9932e+07	8.98633e+06	1.04554e+07
P00549	YAL038W	S000000036	CDC19	1.37818e+08	8.75653e+07	1.0461e+08	1.58111e+08	1.06691e+08	9.18771e+07	7.70194e+07	1.02611e+08
P00560	YCR012W	S000000605	PGK1	7.98631e+06	2.91232e+06	2.92888e+06	5.0966e+06	4.4014e+06	3.20169e+06	6.6837e+06	4.62547e+06
P00817	YBR011C	S000000215	IPP1	6.42397e+06	1.97412e+06	2.41766e+06	NA	3.72617e+06	4.47251e+06	7.37127e+06	3.73324e+06
P00830	YJR121W	S000003882	ATP2	7.30128e+06	2.96204e+06	4.4863e+06	1.52292e+07	1.81444e+07	1.20536e+07	1.63204e+07	2.87009e+07
P00890	YNR001C	S000005284	CIT1	NA	NA	2.62105e+06	8.15556e+06	3.27264e+06	3.12413e+06	3.24627e+06	3.34072e+06
P00899	YER090W	S000000892	TRP2	3.52009e+07	2.4919e+07	2.83124e+07	1.97847e+08	3.31224e+07	2.71934e+07	1.32627e+07	1.9869e+07
P00925	YHR174W	S000001217	ENO2	1.67853e+07	5.21463e+06	2.46064e+06	8.00694e+06	3.72759e+06	1.91364e+06	6.30818e+06	7.80738e+06
P00927	YER086W	S000000888	ILV1	2.96263e+06	4.33558e+06	9.30427e+06	2.90348e+07	2.32698e+07	3.04065e+07	6.88206e+06	5.32565e+06
P00931	YGL026C	S000002994	TRP5	NA	NA	NA	NA	1.79474e+06	1.75618e+06	2.07762e+06	2.67389e+06
P00937	YKL211C	S000001694	TRP3	5.16502e+06	7.71918e+06	8.93471e+06	4.5662e+07	1.13698e+07	1.09225e+07	5.18408e+06	8.8418e+06
P00950	YKL152C	S000001635	GPM1	1.40691e+07	1.43125e+07	1.33583e+07	1.37743e+07	2.24299e+07	1.98385e+07	2.14429e+07	1.55959e+07
P00958	YGR264C	S000003496	MES1	NA	5.38729e+06	1.4331e+07	5.41186e+07	2.4397e+07	2.18556e+07	1.07482e+07	9.93066e+06
P01097	YDL181W	S000002340	INH1	6.37357e+07	1.22151e+08	6.75966e+07	1.80761e+08	1.97114e+07	2.93209e+07	1.74531e+07	1.96633e+07
P01098	YDL130W-A	S000007232	STF1	6.16199e+06	1.00608e+07	6.57229e+06	1.73796e+07	1.54076e+06	1.6697e+06	1.66558e+06	1.49737e+06
P01120	YNL098C	S000005042	RAS2	1.62369e+07	7.06526e+06	5.94014e+06	9.5569e+06	8.03038e+06	7.83593e+06	1.20106e+07	2.16888e+07
P01123	YFL038C	S000001856	YPT1	NA	NA	NA	NA	NA	NA	1.50837e+06	2.72167e+06
P02294	YBL002W	S000000098	HTB2	5.88278e+08	4.38568e+08	3.86169e+08	2.04205e+08	2.86561e+08	3.40651e+08	2.4658e+08	1.7399e+08
P02309	YNL030W	S000004975	HHF2	3.52355e+07	8.64425e+07	1.19653e+08	6.09823e+07	5.31456e+08	3.31461e+08	2.55366e+08	1.04575e+08
P02309	YBR009C	S000000213	HHF1	3.52355e+07	8.64425e+07	1.19653e+08	6.09823e+07	5.31456e+08	3.31461e+08	2.55366e+08	1.04575e+08
P02381	Q0140	S000007275	VAR1	NA	NA	NA	NA	2.466e+06	4.75654e+06	7.64813e+06	7.84737e+06
P02400	YDR382W	S000002790	RPP2B	3.06235e+07	1.23673e+07	1.68834e+07	NA	2.31692e+07	1.22221e+07	2.94688e+07	2.2259e+07
P02406	YGL103W	S000003071	RPL28	1.11805e+08	6.63134e+07	6.37228e+07	1.26457e+08	2.45372e+08	1.86193e+08	2.10818e+08	1.4659e+08
P02557	YFL037W	S000001857	TUB2	1.10786e+07	5.31437e+06	5.46058e+06	1.45424e+07	5.80668e+06	5.73994e+06	1.15013e+07	4.54653e+07
P02829	YPL240C	S000006161	HSP82	NA	NA	NA	NA	1.94016e+06	1.67241e+06	3.93302e+06	4.39883e+06
P02992	YOR187W	S000005713	TUF1	1.16671e+07	1.21733e+07	1.92755e+07	2.14423e+08	5.04158e+07	5.29758e+07	3.48054e+07	6.31551e+07
P02994	YPR080W	S000006284	TEF1	4.17596e+09	3.39767e+09	3.75811e+09	2.18322e+09	2.17404e+09	1.68568e+09	2.01126e+09	2.50416e+09
P02994	YBR118W	S000000322	TEF2	4.17596e+09	3.39767e+09	3.75811e+09	2.18322e+09	2.17404e+09	1.68568e+09	2.01126e+09	2.50416e+09
P03871	R0020C	S000029675	REP1	NA	NA	2.72577e+06	4.57835e+06	3.59954e+06	2.59868e+06	3.6577e+06	4.51028e+06
P03872	R0040C	S000029676	REP2	1.46349e+07	9.47444e+06	1.11821e+07	1.27378e+07	6.96621e+06	6.72499e+06	4.98459e+06	8.84534e+06
P03873	Q0110	S000007271	BI2	NA	NA	NA	NA	1.79444e+06	1.36359e+06	NA	NA
P03874	YHL038C	S000001030	CBP2	NA	NA	NA	NA	3.08933e+06	2.21965e+06	2.37917e+06	2.99848e+06
P03962	YEL021W	S000000747	URA3	NA	NA	NA	NA	1.34639e+06	1.6606e+06	1.06865e+06	2.3333e+06
P03965	YJR109C	S000003870	CPA2	NA	NA	NA	NA	852921	650546	1.10774e+06	5.34289e+06
P04037	YGL187C	S000003155	COX4	5.10584e+06	2.92002e+06	3.38808e+06	6.57396e+06	3.85108e+06	2.29383e+06	NA	4.13999e+06
P04039	YLR395C	S000004387	COX8	NA	NA	9.2498e+06	3.98349e+06	NA	NA	NA	NA
P04046	YMR300C	S000004915	ADE4	NA	NA	NA	NA	NA	1.38761e+06	608955	648337
P04050	YDL140C	S000002299	RPO21	5.13781e+06	2.65799e+06	3.85114e+06	1.65703e+07	5.14314e+06	5.50559e+06	7.63939e+06	1.17288e+07
P04051	YOR116C	S000005642	RPO31	NA	NA	1.32613e+06	5.02528e+06	3.45716e+06	3.16335e+06	2.96386e+06	3.33844e+06
P04147	YER165W	S000000967	PAB1	4.32326e+07	1.83389e+07	1.49861e+07	4.25672e+07	2.29865e+07	2.39822e+07	3.88343e+07	7.2737e+07
P04385	YBR020W	S000000224	GAL1	1.52733e+07	1.82077e+07	1.61633e+07	2.32596e+07	3.10528e+07	3.17903e+07	3.14113e+07	3.83617e+07
P04387	YML051W	S000004515	GAL80	NA	NA	4.59563e+06	NA	4.19281e+06	3.71639e+06	3.12076e+06	4.74066e+06
P04397	YBR019C	S000000223	GAL10	2.8317e+07	3.77008e+07	4.55916e+07	6.16142e+07	6.28906e+07	6.04557e+07	6.52269e+07	1.11586e+08
P04449	YGL031C	S000002999	RPL24A	4.17531e+08	9.86206e+08	7.36674e+08	6.01623e+08	6.9393e+08	5.89498e+08	6.98464e+08	4.66504e+08
P04456	YOL127W	S000005487	RPL25	1.83657e+08	1.73967e+08	1.55667e+08	4.07293e+07	2.22817e+08	1.46721e+08	3.05604e+08	3.4637e+08
P04650	YJL189W	S000003725	RPL39	1.41395e+08	5.36343e+07	4.61524e+07	9.00494e+07	4.83167e+07	6.85098e+07	1.33748e+08	4.74928e+07
P04710	YMR056C	S000004660	AAC1	6.22464e+07	3.33996e+07	3.90618e+07	8.47219e+07	2.53323e+08	1.7126e+08	1.83194e+08	1.27332e+08
P04786	YOL006C	S000005366	TOP1	3.634e+06	2.0324e+06	1.75045e+06	2.70284e+06	NA	NA	NA	NA
P04801	YIL078W	S000001340	THS1	4.37843e+06	1.48363e+07	1.84564e+07	2.5217e+08	2.74243e+07	2.21694e+07	1.25343e+07	9.04352e+06
P04802	YLL018C	S000003941	DPS1	2.56744e+07	2.44759e+07	2.05912e+07	4.61763e+07	3.03389e+07	2.28889e+07	1.64634e+07	1.90121e+07
P04821	YLR310C	S000004301	CDC25	4.20197e+07	2.00987e+07	1.46543e+07	1.20452e+07	6.79459e+06	6.91751e+06	1.30631e+07	2.09056e+07
P04840	YNL055C	S000005000	POR1	8.76217e+07	3.96374e+07	5.30139e+07	5.72791e+07	5.3437e+07	4.51193e+07	4.70331e+07	7.47001e+07
P04912	YBL003C	S000000099	HTA2	2.00934e+08	1.85347e+08	1.90191e+08	5.40109e+07	4.08018e+08	1.82154e+08	3.05882e+08	1.06133e+08
P05030	YGL008C	S000002976	PMA1	5.08904e+08	1.33209e+08	1.02876e+08	3.47101e+07	6.79713e+07	5.84346e+07	1.65251e+08	3.9871e+08
P05317	YLR340W	S000004332	RPP0	1.87234e+08	1.14954e+08	1.44715e+08	9.25094e+07	2.09615e+08	1.93949e+08	1.85797e+08	3.01343e+08
P05318	YDL081C	S000002239	RPP1A	NA	NA	NA	NA	1.46327e+07	2.19273e+07	3.38321e+07	2.70619e+07
P05319	YOL039W	S000005399	RPP2A	NA	NA	5.38245e+07	NA	3.7281e+07	5.32141e+07	5.95046e+07	NA
P05374	YGR157W	S000003389	CHO2	6.59512e+07	8.4618e+07	9.9794e+07	5.73525e+07	9.53346e+07	8.51225e+07	1.10929e+08	1.51056e+08
P05375	YJR073C	S000003834	OPI3	NA	5.77643e+06	6.77879e+06	1.11605e+07	1.98576e+07	1.103e+07	9.86701e+06	8.09042e+06
P05453	YDR172W	S000002579	SUP35	3.59065e+07	7.38708e+07	9.77016e+07	1.93536e+08	1.38102e+08	1.35429e+08	8.22448e+07	7.68699e+07
P05626	YPL078C	S000005999	ATP4	1.65458e+07	7.93956e+06	7.54836e+06	1.17248e+07	1.14328e+07	1.04751e+07	1.34263e+07	1.47099e+07
P05694	YER091C	S000000893	MET6	NA	NA	NA	NA	NA	1.16885e+06	2.79112e+06	1.03805e+06
P05737	YGL076C	S000003044	RPL7A	1.14016e+09	5.85021e+08	7.09925e+08	5.656e+08	1.03086e+09	9.91729e+08	1.50261e+09	2.10884e+09
P05738	YGL147C	S000003115	RPL9A	1.96393e+08	1.71799e+08	1.9316e+08	3.57133e+08	3.23131e+08	2.46785e+08	2.12125e+08	1.5789e+08
P05739	YLR448W	S000004440	RPL6B	4.17238e+08	1.85281e+08	1.92425e+08	6.62921e+07	2.23091e+08	1.78339e+08	2.98526e+08	4.37858e+08
P05740	YKL180W	S000001663	RPL17A	NA	3.16978e+07	8.24271e+07	1.95946e+07	4.8986e+07	9.0776e+07	NA	2.35511e+08
P05743	YLR344W	S000004336	RPL26A	1.39694e+08	1.27447e+08	9.79184e+07	1.24008e+08	4.32868e+07	4.67529e+07	NA	6.50705e+07
P05744	YPL143W	S000006064	RPL33A	4.17433e+08	3.45443e+08	3.32097e+08	1.29808e+08	3.93202e+08	4.16834e+08	5.02996e+08	6.84607e+08
P05745	YMR194W	S000004807	RPL36A	5.09879e+07	3.67643e+07	2.7022e+07	2.12963e+07	3.4144e+07	2.83409e+07	NA	4.05762e+07
P05747	YFR032C-A	S000006437	RPL29	1.30816e+08	9.5041e+07	6.35089e+07	1.29925e+08	4.86224e+07	6.85214e+07	6.89513e+07	8.30771e+07
P05748	YLR029C	S000004019	RPL15A	4.72853e+08	4.85906e+08	4.59205e+08	1.08578e+08	5.43266e+08	6.17746e+08	9.14745e+08	9.57086e+08
P05749	YLR061W	S000004051	RPL22A	1.23836e+07	5.07621e+06	4.65878e+06	2.23906e+06	3.66585e+06	1.85999e+06	6.16785e+06	3.80553e+06
P05750	YNL178W	S000005122	RPS3	2.61568e+08	1.96775e+08	2.17826e+08	2.58078e+08	2.10031e+08	1.80159e+08	2.61272e+08	2.42585e+08
P05755	YBR189W	S000000393	RPS9B	1.6057e+08	1.50151e+08	1.49097e+08	1.10851e+08	1.98495e+08	1.57422e+08	1.91887e+08	2.40954e+08
P05756	YDR064W	S000002471	RPS13	4.19839e+08	3.53296e+08	4.11071e+08	1.25341e+09	5.4875e+08	3.83396e+08	4.16862e+08	4.70898e+08
P05759	YLR167W	S000004157	RPS31	1.83906e+07	2.20696e+07	2.46987e+07	4.18452e+07	1.57732e+08	1.37279e+08	1.71136e+08	2.98258e+08
P05986	YKL166C	S000001649	TPK3	NA	NA	NA	NA	903738	1.60559e+06	639327	NA
P06100	YDL165W	S000002324	CDC36	NA	NA	NA	NA	1.78428e+06	1.86018e+06	NA	NA
P06102	YIL038C	S000001300	NOT3	1.66097e+06	6.76767e+06	7.31989e+06	6.93419e+06	1.00956e+07	9.54504e+06	3.14761e+06	890714
P06103	YOR361C	S000005888	PRT1	3.23925e+06	1.21971e+07	1.76421e+07	3.93127e+07	2.23832e+07	1.84033e+07	1.73564e+07	1.14816e+07
P06105	YJL080C	S000003616	SCP160	NA	NA	NA	NA	2.17922e+06	1.55737e+06	1.56053e+06	1.87181e+06
P06169	YLR044C	S000004034	PDC1	NA	NA	NA	NA	NA	NA	5.13428e+06	3.60486e+06
P06197	YPR113W	S000006317	PIS1	3.56843e+07	3.36097e+07	3.99383e+07	3.22413e+07	4.62684e+07	2.47937e+07	3.74454e+07	5.04406e+07
P06208	YNL104C	S000005048	LEU4	NA	NA	NA	NA	1.94717e+06	2.17704e+06	3.31479e+06	NA
P06242	YDL108W	S000002266	KIN28	NA	NA	NA	NA	1.29774e+06	1.16275e+06	NA	2.36664e+06
P06243	YDL017W	S000002175	CDC7	NA	NA	NA	NA	3.28706e+06	1.639e+06	2.68659e+06	2.09222e+06
P06634	YOR204W	S000005730	DED1	4.04253e+07	3.34519e+07	4.42777e+07	5.82362e+07	7.27452e+07	6.93697e+07	5.87422e+07	7.82888e+07
P06700	YDL042C	S000002200	SIR2	3.03905e+07	2.07528e+07	2.49692e+07	3.21355e+06	6.3835e+06	8.09255e+06	1.30518e+07	2.20305e+07
P06701	YLR442C	S000004434	SIR3	NA	3.72282e+06	3.80797e+06	NA	4.27181e+06	4.46206e+06	4.34476e+06	3.46017e+06
P06704	YOR257W	S000005783	CDC31	NA	NA	NA	NA	6.03741e+06	3.25583e+06	5.85879e+06	4.36206e+06
P06738	YPR160W	S000006364	GPH1	NA	NA	NA	NA	1.30241e+06	1.22046e+06	1.32318e+06	1.86444e+06
P06774	YGL237C	S000003206	HAP2	NA	NA	2.61436e+06	3.07738e+06	NA	NA	NA	NA
P06775	YGR191W	S000003423	HIP1	NA	4.08658e+06	4.2486e+06	3.59573e+06	3.97447e+06	3.40903e+06	3.32056e+06	3.72846e+06
P06778	YML032C	S000004494	RAD52	NA	NA	NA	NA	3.38902e+06	3.9552e+06	3.74052e+06	4.53427e+06
P06780	YPR165W	S000006369	RHO1	2.03145e+07	5.12023e+07	7.02828e+07	1.53575e+08	5.09856e+07	5.30184e+07	3.74392e+07	3.27456e+07
P06782	YDR477W	S000002885	SNF1	1.76167e+07	6.09778e+06	6.1638e+06	1.11752e+07	4.1921e+06	3.5171e+06	1.11659e+07	2.01744e+07
P06783	YKL178C	S000001661	STE3	NA	NA	NA	NA	1.78976e+06	1.51747e+06	1.6521e+06	NA
P06784	YDL159W	S000002318	STE7	1.55042e+07	1.66228e+07	1.07843e+07	9.61068e+06	2.08417e+07	1.4184e+07	2.20345e+07	3.34633e+07
P06786	YNL088W	S000005032	TOP2	2.52528e+06	1.20355e+07	1.10784e+07	NA	1.70111e+07	1.59455e+07	2.44389e+07	7.99683e+06
P06787	YBR109C	S000000313	CMD1	3.25355e+06	NA	3.17318e+06	NA	8.75273e+06	6.74329e+06	9.73892e+06	3.79338e+06
P06843	YER161C	S000000963	SPT2	NA	3.61824e+06	3.12445e+06	NA	NA	NA	NA	NA
P06844	YDR392W	S000002800	SPT3	NA	8.16774e+06	9.39758e+06	NA	1.06661e+07	1.27779e+07	6.91241e+06	6.60894e+06
P07143	YOR065W	S000005591	CYT1	1.12661e+07	1.93847e+07	3.12653e+07	2.8591e+07	3.17748e+07	2.98284e+07	3.15944e+07	1.99947e+07
P07149	YKL182W	S000001665	FAS1	7.35938e+06	5.08144e+06	5.76747e+06	1.96328e+07	1.05706e+07	7.49186e+06	9.85024e+06	1.13279e+07
P07213	YNL121C	S000005065	TOM70	3.04479e+06	8.41056e+06	1.17975e+07	1.5428e+07	1.69654e+07	1.73865e+07	2.23668e+07	2.41453e+07
P07244	YGL234W	S000003203	ADE5,7	NA	NA	NA	NA	NA	NA	3.35214e+06	7.08882e+06
P07245	YGR204W	S000003436	ADE3	NA	NA	746033	8.27214e+06	1.21193e+06	2.79633e+06	1.90807e+06	831104
P07246	YMR083W	S000004688	ADH3	1.95883e+06	3.22311e+06	2.79259e+06	1.97386e+07	4.35316e+06	4.52258e+06	1.85529e+06	2.64543e+06
P07248	YDR216W	S000002624	ADR1	8.72001e+07	1.01511e+08	1.03319e+08	8.84584e+06	1.12094e+08	1.11655e+08	1.58142e+08	1.59158e+08
P07251	YBL099W	S000000195	ATP1	2.25918e+07	1.10305e+07	1.06203e+07	3.14155e+07	1.42905e+07	1.61431e+07	1.9091e+07	3.09466e+07
P07253	YBR120C	S000000324	CBP6	3.55455e+07	3.73528e+07	3.88365e+07	1.9672e+07	4.16417e+07	4.54737e+07	3.81234e+07	2.64813e+07
P07255	YDL067C	S000002225	COX9	1.56971e+07	1.98277e+07	2.77412e+07	2.1459e+07	1.73594e+07	2.09037e+07	2.05201e+07	2.28604e+07
P07256	YBL045C	S000000141	COR1	NA	NA	NA	NA	723360	NA	2.84698e+06	2.90956e+06
P07257	YPR191W	S000006395	QCR2	NA	NA	NA	NA	7.59807e+06	7.95872e+06	1.0848e+07	1.06839e+07
P07258	YOR303W	S000005829	CPA1	NA	NA	NA	NA	NA	2.63112e+06	2.39183e+06	2.76311e+06
P07259	YJL130C	S000003666	URA2	1.9261e+08	4.70865e+08	6.47766e+08	1.74971e+08	1.09007e+09	8.12712e+08	5.93667e+08	4.79935e+08
P07260	YOL139C	S000005499	CDC33	1.49351e+07	1.66456e+07	1.79861e+07	2.89388e+07	1.04508e+07	1.05022e+07	1.01179e+07	1.82248e+07
P07262	YOR375C	S000005902	GDH1	NA	NA	NA	NA	4.47543e+06	2.45807e+06	5.09087e+06	7.4938e+06
P07264	YGL009C	S000002977	LEU1	7.09599e+06	2.52346e+06	6.50782e+06	1.28329e+08	3.00667e+06	3.03804e+06	3.57499e+06	2.63577e+06
P07266	YIR021W	S000001460	MRS1	3.15676e+06	1.83893e+06	2.25083e+06	1.7264e+06	2.13687e+06	1.832e+06	NA	2.44693e+06
P07267	YPL154C	S000006075	PEP4	NA	NA	1.11764e+06	1.45806e+06	711549	NA	NA	NA
P07271	YML061C	S000004526	PIF1	NA	4.66453e+06	4.37037e+06	NA	6.21685e+06	6.90821e+06	8.90835e+06	6.20562e+06
P07272	YLR014C	S000004004	PPR1	NA	NA	NA	NA	2.381e+07	NA	9.99305e+06	NA
P07273	YGL043W	S000003011	DST1	1.3345e+08	1.95283e+08	1.92764e+08	1.06589e+08	5.8665e+07	7.33537e+07	3.08372e+07	4.19369e+07
P07275	YHR037W	S000001079	PUT2	NA	NA	NA	NA	2.01085e+06	2.07652e+06	2.30623e+06	NA
P07276	YGR258C	S000003490	RAD2	NA	NA	NA	NA	758264	880558	NA	NA
P07281	YNL302C	S000005246	RPS19B	5.92516e+08	3.75857e+08	3.58836e+08	5.94716e+08	1.52461e+08	1.51834e+08	2.4621e+08	2.15257e+08
P07283	YFL045C	S000001849	SEC53	NA	NA	1.4594e+06	5.21544e+07	4.01996e+06	2.48266e+06	NA	1.99417e+06
P07284	YDR023W	S000002430	SES1	427882	NA	NA	2.1021e+07	NA	241817	NA	NA
P07342	YMR108W	S000004714	ILV2	3.2813e+07	6.80922e+07	7.27823e+07	1.01495e+08	8.86504e+07	7.16474e+07	6.62465e+07	7.86637e+07
P07560	YFL005W	S000001889	SEC4	NA	NA	NA	NA	2.067e+06	NA	NA	1.26522e+07
P07703	YPR110C	S000006314	RPC40	4.44238e+07	5.57563e+07	6.44552e+07	6.89892e+07	3.34119e+07	2.97993e+07	6.37228e+07	4.67959e+07
P07806	YGR094W	S000003326	VAS1	NA	1.88314e+06	3.66942e+06	1.77097e+07	3.48214e+06	4.10743e+06	2.85912e+06	2.37724e+06
P07884	YOR274W	S000005800	MOD5	NA	NA	NA	NA	7.37811e+06	5.50453e+06	5.09292e+06	NA
P08004	YNL192W	S000005136	CHS1	NA	1.69213e+06	2.53114e+06	2.58636e+06	2.53394e+06	2.09628e+06	2.7941e+06	4.80651e+06
P08018	YJL128C	S000003664	PBS2	1.36919e+06	2.00464e+06	3.12728e+06	1.36303e+07	8.69352e+06	1.1673e+07	2.30366e+06	4.50768e+06
P08067	YEL024W	S000000750	RIP1	NA	NA	NA	NA	4.55494e+06	8.64289e+06	4.07706e+06	NA
P08153	YDR146C	S000002553	SWI5	3.19589e+06	4.46973e+06	3.8943e+06	2.03764e+06	2.77422e+06	3.48592e+06	1.10445e+06	919028
P08431	YBR018C	S000000222	GAL7	4.72279e+07	8.77013e+07	9.17392e+07	1.30582e+08	2.25061e+08	2.84997e+08	8.57974e+07	8.52563e+07
P08466	YJL208C	S000003744	NUC1	NA	NA	NA	NA	1.87974e+06	1.4644e+06	805390	579867
P08518	YOR151C	S000005677	RPB2	2.08987e+07	2.81239e+07	3.52823e+07	6.48755e+07	3.80396e+07	4.4179e+07	3.59217e+07	4.17925e+07
P08525	YJL166W	S000003702	QCR8	NA	NA	NA	NA	NA	2.30216e+07	NA	3.87866e+07
P08539	YHR005C	S000001047	GPA1	NA	1.9861e+06	NA	4.38496e+06	NA	NA	NA	NA
P08566	YDR127W	S000002534	ARO1	4.8741e+06	4.28709e+06	7.52762e+06	4.18089e+07	1.26555e+07	1.09573e+07	5.92093e+06	6.05927e+06
P08638	YLR451W	S000004443	LEU3	NA	7.25094e+06	7.9462e+06	NA	9.95379e+06	7.61417e+06	8.06512e+06	9.93325e+06
P08678	YJL005W	S000003542	CYR1	1.08726e+07	7.73429e+06	6.53609e+06	6.47266e+06	3.62411e+06	4.38023e+06	7.6398e+06	8.22171e+06
P09007	YCR018C	S000000611	SRD1	1.22817e+07	7.68894e+06	8.19248e+06	NA	NA	NA	NA	NA
P09032	YOR260W	S000005786	GCD1	1.15934e+07	1.29244e+07	1.22471e+07	1.01456e+07	7.66956e+06	8.81478e+06	1.02289e+07	1.78934e+07
P09064	YPL237W	S000006158	SUI3	1.71278e+08	5.01118e+07	4.12164e+07	5.99369e+07	4.84142e+07	4.71306e+07	7.17857e+07	7.09297e+07
P09232	YEL060C	S000000786	PRB1	4.63802e+07	2.27294e+07	1.16495e+07	1.60932e+07	6.52517e+06	5.45272e+06	1.08696e+07	2.18383e+07
P09368	YLR142W	S000004132	PUT1	NA	NA	2.50267e+06	1.01956e+07	4.33153e+06	3.02322e+06	1.69027e+06	2.50095e+06
P09435	YBL075C	S000000171	SSA3	NA	NA	NA	NA	1.36944e+06	NA	1.87484e+06	6.1406e+06
P09436	YBL076C	S000000172	ILS1	NA	NA	NA	1.13957e+07	3.70363e+06	2.98187e+06	2.34028e+06	3.88977e+06
P09440	YBR084W	S000000288	MIS1	1.98365e+08	7.7496e+08	1.47354e+09	3.24353e+09	2.68891e+09	3.08975e+09	8.29064e+08	5.166e+08
P09547	YPL016W	S000005937	SWI1	NA	NA	NA	NA	2.56654e+06	NA	3.41058e+06	NA
P09620	YGL203C	S000003171	KEX1	NA	NA	NA	NA	2.4852e+06	5.536e+06	4.77357e+06	3.03078e+06
P09624	YFL018C	S000001876	LPD1	NA	NA	NA	NA	4.78354e+06	6.72063e+06	4.25566e+06	2.56888e+06
P09733	YML085C	S000004550	TUB1	5.53084e+06	4.9836e+06	5.75946e+06	1.47227e+07	1.01685e+07	9.85919e+06	1.48152e+07	3.96508e+07
P09734	YML124C	S000004593	TUB3	NA	NA	1.21293e+07	3.44613e+07	1.95357e+07	2.2456e+07	1.75838e+07	6.0116e+07
P09798	YKL022C	S000001505	CDC16	1.09832e+07	NA	8.2101e+06	4.66838e+06	1.33745e+07	1.06775e+07	1.26114e+07	1.73367e+07
P09938	YJL026W	S000003563	RNR2	NA	NA	NA	NA	1.86969e+06	1.79298e+06	2.40099e+06	3.0179e+06
P09950	YDR232W	S000002640	HEM1	NA	7.73524e+06	8.43678e+06	7.41649e+07	1.61266e+07	1.18763e+07	NA	9.04726e+06
P09959	YLR182W	S000004172	SWI6	8.19193e+06	8.58217e+06	7.98475e+06	7.21036e+06	4.6763e+06	6.67909e+06	4.94158e+06	4.74118e+06
P0C074	YNL138W-A	S000028509	YSF3	NA	NA	NA	NA	7.62072e+06	8.38239e+06	4.78222e+06	NA
P0C2H6	YHR010W	S000001052	RPL27A	1.01837e+08	7.26881e+07	9.45253e+07	3.93313e+07	2.05106e+08	1.68035e+08	3.60482e+08	3.22636e+08
P0C2H8	YDL075W	S000002233	RPL31A	6.07149e+08	3.48466e+08	2.30738e+08	2.65063e+08	1.12246e+08	1.04664e+08	1.34468e+08	1.44325e+08
P0C2H9	YLR406C	S000004398	RPL31B	8.51612e+08	6.97807e+08	5.49216e+08	4.99079e+08	2.55618e+08	2.56779e+08	3.28691e+08	3.30821e+08
P0C2J0	YPR158W-B	S000007364		NA	NA	NA	NA	951853	910462	NA	478491
P0CE41	YLR256W	S000004246	HAP1	NA	4.29336e+06	6.14598e+06	4.51967e+06	2.08315e+06	1.45007e+06	NA	NA
P0CF34	YLL016W	S000003939	SDC25	NA	7.13076e+06	5.56671e+06	NA	NA	NA	NA	NA
P0CH08	YIL148W	S000001410	RPL40A	4.62101e+07	3.84728e+07	2.66875e+07	4.04961e+07	9.67025e+06	1.17243e+07	1.59201e+07	2.28334e+07
P0CS90	YJR045C	S000003806	SSC1	5.59782e+07	3.4183e+07	3.33963e+07	4.70992e+07	5.60175e+07	6.07423e+07	9.92988e+07	1.54847e+08
P0CX22	YOR396W	S000007526	YRF1-8	1.40376e+06	2.72949e+06	1.79607e+06	NA	7.56019e+06	3.58682e+06	5.76341e+06	3.09798e+06
P0CX24	YOR312C	S000005839	RPL20B	3.33691e+08	2.46585e+08	2.84886e+08	6.98337e+07	4.04992e+08	4.32067e+08	6.29635e+08	8.39964e+08
P0CX26	YJR094W-A	S000003855	RPL43B	2.55823e+08	2.43381e+08	2.18636e+08	1.79987e+08	1.97886e+08	2.0772e+08	2.91808e+08	2.83644e+08
P0CX28	YHR141C	S000001183	RPL42B	8.56317e+07	1.53383e+08	1.41802e+08	1.41456e+08	7.63138e+07	6.7828e+07	9.79037e+07	1.03309e+08
P0CX30	YPR132W	S000006336	RPS23B	4.94314e+08	6.495e+08	5.80234e+08	1.26007e+09	3.58329e+08	3.7132e+08	3.64474e+08	3.52166e+08
P0CX32	YIL069C	S000001331	RPS24B	2.00273e+08	1.712e+08	1.93999e+08	2.25248e+08	2.37166e+08	2.26061e+08	2.6014e+08	2.07425e+08
P0CX34	YOR182C	S000005708	RPS30B	1.44734e+09	8.86767e+08	6.37455e+08	7.87694e+08	2.78925e+08	2.78132e+08	2.95944e+08	4.24552e+08
P0CX36	YHR203C	S000001246	RPS4B	1.03197e+08	1.60257e+08	1.90832e+08	2.61026e+08	1.95083e+08	1.80469e+08	2.18483e+08	2.09368e+08
P0CX38	YBR181C	S000000385	RPS6B	2.86996e+08	5.17309e+08	5.9981e+08	6.39331e+08	8.09294e+08	8.83792e+08	8.84096e+08	7.28887e+08
P0CX40	YER102W	S000000904	RPS8B	1.24454e+08	1.54943e+08	1.97043e+08	4.4941e+08	2.13525e+08	2.62715e+08	3.66532e+08	3.24703e+08
P0CX42	YER117W	S000000919	RPL23B	4.04339e+08	4.76693e+08	5.88509e+08	6.31679e+08	3.88449e+08	2.9686e+08	5.04961e+08	3.68816e+08
P0CX44	YGL135W	S000003103	RPL1B	5.08286e+08	3.19763e+08	3.92597e+08	1.41672e+08	5.53747e+08	3.42084e+08	7.47374e+08	8.01511e+08
P0CX46	YIL018W	S000001280	RPL2B	1.22091e+09	9.57208e+08	9.11756e+08	4.91987e+08	9.89144e+08	1.14754e+09	1.28367e+09	1.43879e+09
P0CX48	YBR048W	S000000252	RPS11B	3.94086e+08	3.98447e+08	6.4523e+08	5.82607e+08	7.1553e+08	8.27374e+08	1.13511e+09	7.45869e+08
P0CX50	YNL301C	S000005245	RPL18B	7.89841e+08	5.44243e+08	4.8224e+08	1.67418e+08	6.03213e+08	4.79576e+08	7.35944e+08	9.12142e+08
P0CX52	YDL083C	S000002241	RPS16B	5.87031e+08	4.78918e+08	5.11798e+08	8.67842e+08	2.74253e+08	2.90604e+08	2.97981e+08	3.44615e+08
P0CX54	YDR418W	S000002826	RPL12B	1.70867e+08	9.42148e+07	1.12094e+08	5.47897e+07	1.82389e+08	1.59203e+08	1.59592e+08	2.51424e+08
P0CX56	YML026C	S000004488	RPS18B	4.68669e+08	4.22149e+08	4.14916e+08	6.05639e+08	3.37409e+08	2.70985e+08	3.8182e+08	5.13204e+08
P0CX64	YGR161W-B	S000007370		NA	NA	NA	NA	2.60341e+06	2.14382e+06	2.45592e+06	1.78529e+06
P0CX83	YBL027W	S000000123	RPL19B	7.57356e+08	7.72345e+08	8.2118e+08	2.02373e+09	7.26823e+08	6.84362e+08	6.16414e+08	7.65885e+08
P0CX85	YDL136W	S000002295	RPL35B	7.97591e+08	7.85066e+08	8.54875e+08	9.75861e+08	8.00987e+08	9.18209e+08	8.53529e+08	9.29311e+08
P10080	YHL034C	S000001026	SBP1	3.80635e+07	1.78074e+07	1.75186e+07	1.0896e+07	3.04902e+07	3.05973e+07	4.1751e+07	4.60127e+07
P10081	YJL138C	S000003674	TIF2	NA	NA	NA	1.15867e+06	1.4584e+06	1.46082e+06	2.08678e+06	927816
P10081	YKR059W	S000001767	TIF1	NA	NA	NA	1.15867e+06	1.4584e+06	1.46082e+06	2.08678e+06	927816
P10363	YIR008C	S000001447	PRI1	NA	NA	NA	NA	1.50511e+07	1.27198e+07	1.06618e+07	9.65426e+06
P10507	YLR163C	S000004153	MAS1	NA	NA	NA	NA	1.0119e+06	779429	893757	1.1546e+06
P10591	YAL005C	S000000004	SSA1	4.1248e+07	2.49427e+07	2.72228e+07	1.35372e+07	1.57529e+08	1.51408e+08	5.48532e+08	1.30282e+09
P10592	YLL024C	S000003947	SSA2	1.90778e+08	1.10961e+08	1.18418e+08	8.70477e+07	4.57272e+08	3.98977e+08	1.45045e+09	3.00616e+09
P10614	YHR007C	S000001049	ERG11	NA	NA	3.35971e+06	2.10592e+07	6.94072e+06	5.52041e+06	2.70048e+06	2.33652e+06
P10659	YLR180W	S000004170	SAM1	1.6807e+07	6.09227e+06	6.76522e+06	3.18916e+07	3.27182e+07	1.95973e+07	3.33434e+07	9.82575e+07
P10662	YDR347W	S000002755	MRP1	4.63911e+06	4.34775e+06	4.47075e+06	1.21245e+07	4.99883e+06	4.35815e+06	3.72046e+06	5.00553e+06
P10663	YPR166C	S000006370	MRP2	NA	NA	NA	NA	2.45686e+06	2.59897e+06	2.75069e+06	3.13963e+06
P10664	YBR031W	S000000235	RPL4A	4.7979e+08	3.511e+08	2.95527e+08	4.36654e+08	6.12464e+08	6.78213e+08	8.00411e+08	6.14912e+08
P10834	YGR222W	S000003454	PET54	1.17083e+07	7.15367e+06	5.05964e+06	2.65102e+06	5.73052e+06	5.03573e+06	1.01366e+07	9.7787e+06
P10849	YDL044C	S000002202	MTF2	2.13106e+06	1.92259e+06	2.32727e+06	NA	2.29306e+06	2.94488e+06	1.97844e+06	1.8902e+06
P10862	YCR066W	S000000662	RAD18	NA	2.33341e+06	1.79371e+06	8.25509e+06	1.75026e+06	3.32487e+06	1.88986e+06	NA
P10869	YER052C	S000000854	HOM3	NA	NA	NA	NA	1.95946e+06	2.5e+06	1.44541e+06	NA
P10962	YAL025C	S000000023	MAK16	3.156e+07	3.21104e+07	2.86375e+07	8.13293e+06	3.84245e+07	4.21105e+07	4.32644e+07	2.72104e+07
P10963	YKR097W	S000001805	PCK1	NA	NA	NA	1.40506e+07	2.71836e+06	1.88197e+06	4.88191e+06	5.58106e+06
P10964	YOR341W	S000005868	RPA190	1.079e+08	1.08042e+08	1.14969e+08	1.24488e+08	4.90002e+07	5.08948e+07	1.2132e+08	7.5501e+07
P11075	YDR170C	S000002577	SEC7	2.53699e+07	4.79441e+06	2.51238e+06	2.48369e+06	775121	881032	6.04336e+06	3.18201e+07
P11076	YDL192W	S000002351	ARF1	5.31492e+06	2.5729e+06	NA	NA	3.33184e+06	2.75546e+06	1.33542e+07	1.78176e+07
P11154	YGL062W	S000003030	PYC1	1.23598e+07	1.11532e+07	1.47599e+07	8.47111e+07	2.66789e+07	2.46301e+07	1.42946e+07	1.75517e+07
P11325	YLR382C	S000004374	NAM2	NA	NA	NA	NA	3.55942e+06	3.15482e+06	2.97168e+06	652190
P11433	YAL041W	S000000039	CDC24	NA	1.06816e+07	9.36544e+06	5.4098e+06	1.24077e+07	1.11365e+07	6.76046e+06	5.54491e+06
P11484	YDL229W	S000002388	SSB1	5.14388e+08	3.52764e+08	3.77423e+08	7.78759e+08	5.69975e+08	5.8914e+08	4.4713e+08	3.85092e+08
P11491	YDR481C	S000002889	PHO8	6.81916e+06	8.00107e+06	8.33904e+06	5.37571e+06	1.11657e+07	9.59017e+06	1.28902e+07	2.00456e+07
P11632	YPR052C	S000006256	NHP6A	2.65892e+07	2.10257e+07	1.76166e+07	1.27026e+07	6.16384e+06	6.01032e+06	9.71248e+06	1.22866e+07
P11633	YBR089C-A	S000002157	NHP6B	1.49915e+08	1.05989e+08	1.4987e+08	4.44433e+07	1.70263e+07	2.94459e+07	2.36858e+07	4.58569e+07
P11655	YNR026C	S000005309	SEC12	NA	NA	NA	NA	2.88775e+06	2.50591e+06	4.339e+06	2.82107e+06
P11709	YCL029C	S000000534	BIK1	3.79225e+06	8.93423e+06	1.27419e+07	1.76774e+07	4.13969e+06	4.29772e+06	2.21106e+06	1.23427e+06
P11745	YMR235C	S000004848	RNA1	NA	NA	NA	NA	1.44763e+06	890087	1.22832e+06	3.49424e+06
P11747	YML098W	S000004564	TAF13	NA	NA	NA	NA	2.46265e+06	3.59389e+06	NA	1.54442e+06
P11792	YHR205W	S000001248	SCH9	1.94116e+07	2.073e+07	2.61342e+07	4.04521e+07	2.35003e+07	1.94995e+07	1.61403e+07	1.47067e+07
P11972	YLR452C	S000004444	SST2	NA	NA	NA	NA	683023	854169	555333	NA
P11978	YDR227W	S000002635	SIR4	NA	5.30144e+06	4.84681e+06	5.81961e+06	7.70694e+06	7.15089e+06	4.61524e+06	7.27858e+06
P11986	YJL153C	S000003689	INO1	NA	NA	NA	NA	2.27326e+06	1.45946e+06	2.01528e+06	NA
P12383	YGL013C	S000002981	PDR1	3.38005e+06	9.1123e+06	9.70419e+06	7.1842e+06	1.00052e+07	1.06436e+07	6.23266e+06	2.55361e+06
P12385	YBR143C	S000000347	SUP45	1.06853e+07	1.00589e+07	1.23291e+07	3.97722e+07	1.58503e+07	1.40678e+07	1.11865e+07	1.57517e+07
P12611	YOR043W	S000005569	WHI2	1.02421e+07	1.84739e+07	1.95705e+07	2.64749e+07	2.05492e+07	2.00447e+07	1.90787e+07	2.11944e+07
P12612	YDR212W	S000002620	TCP1	5.27276e+06	4.78357e+06	5.70969e+06	7.72185e+06	4.40678e+06	4.01766e+06	5.73255e+06	6.80068e+06
P12683	YML075C	S000004540	HMG1	NA	1.49438e+07	2.20757e+07	3.303e+07	2.33642e+07	1.35914e+07	2.08369e+07	2.6475e+07
P12684	YLR450W	S000004442	HMG2	1.72417e+07	1.47042e+07	1.57599e+07	2.26875e+07	NA	NA	NA	NA
P12686	YGR084C	S000003316	MRP13	NA	NA	NA	NA	2.40517e+06	2.85491e+06	2.70007e+06	1.67529e+06
P12687	YNL005C	S000004950	MRP7	1.44278e+07	1.5384e+07	1.648e+07	1.33207e+07	2.59721e+07	2.56556e+07	2.84194e+07	1.90038e+07
P12688	YKL126W	S000001609	YPK1	7.52554e+06	1.20402e+07	1.21152e+07	1.38821e+07	1.07798e+07	1.32786e+07	1.09499e+07	9.08735e+06
P12695	YNL071W	S000005015	LAT1	1.12748e+07	8.17068e+06	1.00755e+07	7.78338e+06	4.95394e+07	4.45779e+07	2.91139e+07	7.48102e+06
P12753	YNL250W	S000005194	RAD50	NA	NA	NA	NA	1.24331e+06	1.65488e+06	1.59407e+06	1.41355e+06
P12754	YGR083C	S000003315	GCD2	2.83061e+07	1.98876e+07	1.47985e+07	1.6054e+07	1.43169e+07	1.93049e+07	2.47578e+07	2.78762e+07
P12868	YMR231W	S000004844	PEP5	1.58228e+07	7.33317e+06	4.50232e+06	NA	1.39737e+07	7.28472e+06	1.29962e+07	1.9627e+07
P12945	YDL040C	S000002198	NAT1	NA	5.19343e+06	6.18453e+06	7.20458e+06	2.8451e+06	3.65664e+06	1.70642e+06	1.33606e+06
P12954	YJL092W	S000003628	SRS2	NA	NA	NA	NA	2.43747e+06	2.25412e+06	2.81067e+06	2.04299e+06
P12962	YOR276W	S000005802	CAF20	5.06725e+07	2.37496e+07	1.73216e+07	3.32367e+07	NA	7.19524e+06	8.24125e+06	1.815e+07
P13045	YDR009W	S000002416	GAL3	NA	NA	NA	NA	1.10103e+06	1.36388e+06	NA	1.41344e+06
P13181	YLR081W	S000004071	GAL2	6.38138e+06	4.98769e+06	7.62536e+06	8.7127e+06	4.58764e+06	3.96401e+06	5.85724e+06	1.26335e+07
P13185	YDR122W	S000002529	KIN1	7.0134e+06	7.45658e+06	6.79745e+06	6.82525e+06	5.46374e+06	6.42043e+06	6.53144e+06	8.0334e+06
P13186	YLR096W	S000004086	KIN2	2.28151e+07	2.19964e+07	1.95215e+07	1.93967e+07	2.43127e+07	4.30266e+07	5.19334e+07	2.80642e+07
P13259	YGR202C	S000003434	PCT1	3.83041e+07	2.17055e+07	1.82217e+07	1.2824e+07	1.78976e+07	1.29551e+07	1.97165e+07	1.41677e+07
P13382	YNL102W	S000005046	POL1	1.17408e+06	3.88264e+06	3.32747e+06	3.17936e+06	5.54691e+06	5.42783e+06	2.86684e+06	3.38642e+06
P13393	YER148W	S000000950	SPT15	NA	5.71957e+06	8.05723e+06	7.54845e+06	7.7436e+06	1.07666e+07	7.81748e+06	6.54673e+06
P13433	YFL036W	S000001858	RPO41	NA	9.18142e+07	1.64677e+08	1.48461e+08	5.1864e+08	4.80845e+08	9.43346e+07	1.10765e+08
P13574	YHR084W	S000001126	STE12	2.84395e+06	2.90034e+06	3.77489e+06	8.28341e+06	NA	NA	NA	NA
P13586	YGL167C	S000003135	PMR1	NA	1.66494e+06	4.7782e+06	8.61444e+06	7.44127e+06	7.70762e+06	4.87728e+06	5.70986e+06
P13856	YGR152C	S000003384	RSR1	9.30347e+06	1.16152e+07	1.25798e+07	1.57866e+07	1.16197e+07	1.01671e+07	7.73877e+06	9.44891e+06
P14020	YPR183W	S000006387	DPM1	NA	2.71998e+06	2.5859e+06	8.24726e+06	3.45635e+06	2.89365e+06	3.83034e+06	8.01283e+06
P14063	YKL138C	S000001621	MRPL31	8.67177e+06	8.96379e+06	9.58543e+06	NA	2.99936e+07	2.76108e+07	2.06939e+07	2.15496e+07
P14120	YGL030W	S000002998	RPL30	3.1379e+08	1.16057e+08	9.6957e+07	1.04993e+08	3.07684e+08	2.00718e+08	3.98991e+08	3.97692e+08
P14126	YOR063W	S000005589	RPL3	6.82242e+08	1.1736e+09	1.04771e+09	1.25419e+09	9.58922e+08	7.5581e+08	8.76431e+08	7.177e+08
P14127	YDR447C	S000002855	RPS17B	1.87808e+08	1.65058e+08	1.9201e+08	1.76637e+08	1.80246e+08	1.98094e+08	2.04347e+08	1.52905e+08
P14180	YBR038W	S000000242	CHS2	6.18085e+06	7.76833e+06	9.70796e+06	3.58299e+06	9.39383e+06	9.94634e+06	9.11854e+06	1.12905e+07
P14540	YKL060C	S000001543	FBA1	4.04329e+07	1.32705e+07	1.10548e+07	1.61256e+07	6.51257e+06	5.00939e+06	1.16762e+07	1.06226e+07
P14680	YJL141C	S000003677	YAK1	NA	3.21788e+06	3.30664e+06	2.85724e+06	2.61965e+06	2.76815e+06	2.47763e+06	4.01005e+06
P14681	YGR040W	S000003272	KSS1	NA	9.49241e+06	9.88703e+06	NA	1.84897e+07	1.14483e+07	1.42102e+07	1.52333e+07
P14741	YKR026C	S000001734	GCN3	3.87897e+06	4.03543e+06	4.6306e+06	4.13739e+06	2.80093e+06	3.17564e+06	3.75637e+06	6.34491e+06
P14742	YKL104C	S000001587	GFA1	6.66904e+06	3.07347e+07	6.30847e+07	3.75297e+07	9.00387e+07	1.351e+08	2.50469e+07	4.20356e+07
P14772	YLL015W	S000003938	BPT1	NA	NA	NA	NA	1.04102e+07	8.35392e+06	8.9102e+06	8.77013e+06
P14832	YDR155C	S000002562	CPR1	NA	NA	NA	NA	NA	4.87411e+06	5.8734e+06	6.49074e+06
P14843	YDR035W	S000002442	ARO3	NA	2.01615e+06	NA	1.13565e+07	NA	NA	NA	NA
P14906	YOR254C	S000005780	SEC63	2.02874e+06	4.05264e+06	5.97313e+06	5.46153e+06	3.85108e+06	3.43004e+06	4.78026e+06	3.91138e+06
P15108	YMR186W	S000004798	HSC82	9.03813e+06	5.68059e+06	6.21696e+06	3.95351e+07	2.55192e+07	2.27039e+07	3.35687e+07	4.4921e+07
P15180	YDR037W	S000002444	KRS1	2.34936e+06	1.50217e+06	2.50183e+06	1.20736e+07	7.04034e+06	4.80109e+06	2.70192e+06	2.65862e+06
P15274	YML035C	S000004498	AMD1	NA	2.9937e+06	2.927e+06	7.91515e+06	NA	NA	NA	NA
P15303	YPR181C	S000006385	SEC23	8.92768e+06	7.51268e+06	8.29135e+06	1.82142e+07	8.57267e+06	6.18076e+06	NA	9.7036e+06
P15315	YGL166W	S000003134	CUP2	5.14941e+06	4.96145e+06	3.88818e+06	3.51334e+06	783926	1.03628e+06	439857	771732
P15367	YIR022W	S000001461	SEC11	NA	NA	3.85623e+06	5.35475e+06	4.71042e+06	3.78254e+06	3.57972e+06	4.46416e+06
P15424	YDR194C	S000002602	MSS116	2.70044e+06	3.07518e+06	4.49139e+06	1.64998e+06	2.74568e+07	2.48702e+07	1.63286e+07	1.76078e+07
P15436	YDL102W	S000002260	POL3	NA	NA	NA	NA	1.65135e+06	1.97329e+06	1.12811e+06	NA
P15442	YDR283C	S000002691	GCN2	NA	NA	NA	NA	NA	977107	1.66012e+06	1.56862e+06
P15565	YDR120C	S000002527	TRM1	1.65523e+07	8.44935e+06	1.25779e+07	2.01099e+06	1.08641e+07	9.47309e+06	1.51989e+07	1.48324e+07
P15625	YFL022C	S000001872	FRS2	1.73121e+06	NA	1.92877e+06	3.42957e+06	1.8772e+06	2.73232e+06	2.48607e+06	4.88847e+06
P15646	YDL014W	S000002172	NOP1	1.20779e+09	4.43227e+08	3.99723e+08	1.28044e+08	5.67101e+08	6.68035e+08	1.20137e+09	1.10568e+09
P15703	YGR282C	S000003514	BGL2	NA	NA	NA	NA	NA	NA	1.15281e+06	4.05856e+06
P15790	YIL035C	S000001297	CKA1	NA	NA	1.91529e+06	NA	1.31765e+07	9.36124e+06	3.40615e+07	2.75127e+07
P15801	YOR330C	S000005857	MIP1	NA	NA	NA	NA	1.53172e+07	1.23702e+07	4.51544e+06	1.0153e+06
P15992	YBR072W	S000000276	HSP26	1.9274e+06	3.1423e+06	2.66752e+06	4.77477e+06	5.14182e+06	3.55215e+06	5.29704e+06	7.68647e+06
P16140	YBR127C	S000000331	VMA2	2.12846e+07	1.54325e+07	2.00917e+07	4.02032e+07	2.32921e+07	2.20648e+07	3.20522e+07	6.69349e+07
P16370	YIL021W	S000001283	RPB3	NA	5.83813e+06	NA	5.41725e+06	8.26568e+06	6.26801e+06	6.60778e+06	6.71395e+06
P16387	YER178W	S000000980	PDA1	2.69578e+06	3.48485e+06	6.40706e+06	3.51951e+06	4.78242e+07	5.83765e+07	4.10072e+07	7.05257e+06
P16451	YGR193C	S000003425	PDX1	NA	NA	NA	NA	8.88637e+06	9.95119e+06	4.49332e+06	1.28693e+06
P16474	YJL034W	S000003571	KAR2	5.28121e+07	5.01469e+07	6.38642e+07	7.48457e+07	7.89389e+07	8.82204e+07	8.84137e+07	8.45583e+07
P16521	YLR249W	S000004239	YEF3	8.52837e+07	8.77279e+07	1.11953e+08	1.65615e+08	4.33e+07	4.97898e+07	3.53301e+07	4.62755e+07
P16522	YHR166C	S000001209	CDC23	NA	4.41515e+06	1.92529e+06	NA	1.46723e+06	1.79104e+06	1.86157e+06	2.85005e+06
P16547	YIL136W	S000001398	OM45	1.73316e+07	2.08488e+07	1.81209e+07	4.76684e+07	1.50481e+07	1.40388e+07	1.34376e+07	1.27447e+07
P16550	YCL050C	S000000555	APA1	NA	NA	NA	2.28286e+07	4.21819e+06	NA	4.67728e+06	1.33191e+07
P16622	YOR176W	S000005702	HEM15	NA	NA	1.59229e+06	4.26083e+06	1.66567e+06	2.267e+06	NA	2.18332e+06
P16861	YGR240C	S000003472	PFK1	1.20313e+07	3.6402e+07	4.48131e+07	1.52997e+07	8.38714e+07	8.22842e+07	6.20838e+07	4.93147e+07
P16862	YMR205C	S000004818	PFK2	1.80145e+06	2.30641e+06	4.01947e+06	5.7571e+06	1.09271e+07	7.81908e+06	3.7218e+06	5.86919e+06
P16892	YBL016W	S000000112	FUS3	4.18094e+06	1.47432e+07	1.48503e+07	6.73179e+06	4.73134e+07	4.49643e+07	1.77957e+07	1.14058e+07
P17076	YHL033C	S000001025	RPL8A	9.55136e+08	7.63e+08	7.492e+08	3.10167e+08	8.13833e+08	6.23247e+08	9.47277e+08	1.41095e+09
P17119	YPR141C	S000006345	KAR3	NA	NA	NA	NA	1.96332e+06	2.16038e+06	2.07423e+06	NA
P17121	YDR389W	S000002797	SAC7	1.07873e+07	6.88414e+06	5.96757e+06	6.18248e+06	7.85094e+06	1.17059e+07	1.5414e+07	1.55605e+07
P17123	YHR152W	S000001195	SPO12	9.81562e+06	6.48102e+06	5.67652e+06	3.99034e+06	NA	NA	NA	NA
P17255	YDL185W	S000002344	VMA1	1.40344e+07	1.03279e+07	7.84356e+06	1.87531e+07	6.71517e+06	7.26409e+06	1.00131e+07	1.35766e+07
P17442	YGR233C	S000003465	PHO81	NA	NA	NA	NA	1.41443e+06	1.09622e+06	1.23943e+06	1.04222e+06
P17555	YNL138W	S000005082	SRV2	NA	2.79899e+06	2.93925e+06	NA	2.12773e+06	1.51989e+06	3.41521e+06	3.69491e+06
P17558	YOR158W	S000005684	PET123	1.09127e+08	8.45923e+07	6.93855e+07	6.14045e+07	1.75189e+08	1.76751e+08	3.4862e+08	3.09061e+08
P17629	YDR138W	S000002545	HPR1	NA	1.22266e+06	1.82481e+06	NA	3.15362e+06	4.67278e+06	1.89429e+06	3.4314e+06
P17695	YDR513W	S000002921	GRX2	9.4924e+06	8.53026e+06	7.2149e+06	3.42595e+06	3.69286e+06	3.74022e+06	5.32369e+06	5.22375e+06
P17967	YCL043C	S000000548	PDI1	1.13767e+07	6.05386e+06	7.13327e+06	1.40722e+07	NA	NA	NA	NA
P18239	YBL030C	S000000126	PET9	2.03243e+08	2.98324e+08	3.01889e+08	5.41607e+08	4.49289e+08	3.26997e+08	2.74173e+08	3.50515e+08
P18411	YAL008W	S000000006	FUN14	NA	NA	NA	NA	6.07762e+06	7.29063e+06	7.02322e+06	5.40843e+06
P18480	YBR289W	S000000493	SNF5	NA	NA	NA	NA	2.46204e+06	2.93393e+06	2.06517e+06	2.12754e+06
P18494	YER040W	S000000842	GLN3	NA	NA	4.52777e+06	1.06844e+07	NA	NA	NA	NA
P18496	YLR393W	S000004385	ATP10	1.20964e+07	7.11897e+06	6.33835e+06	3.2643e+06	NA	NA	NA	NA
P18634	YLR392C	S000004384	ART10	NA	NA	NA	NA	4.49604e+06	3.26871e+06	3.01057e+06	3.03608e+06
P18759	YBR080C	S000000284	SEC18	2.6173e+06	4.43132e+06	7.29096e+06	3.54057e+07	2.01166e+07	1.99731e+07	9.53388e+06	1.23562e+07
P18888	YHL025W	S000001017	SNF6	NA	NA	NA	NA	5.53137e+06	6.5839e+06	4.89282e+06	5.13463e+06
P18961	YMR104C	S000004710	YPK2	1.35564e+07	8.60099e+06	6.94703e+06	4.37791e+06	3.0284e+06	2.91515e+06	5.81743e+06	7.50055e+06
P18963	YBR140C	S000000344	IRA1	1.64146e+06	2.53991e+06	3.78535e+06	1.818e+06	3.66595e+06	3.87531e+06	6.28287e+06	6.65828e+06
P19073	YLR229C	S000004219	CDC42	6.72573e+06	NA	3.64067e+06	NA	5.26114e+06	5.29177e+06	1.05538e+07	2.29227e+07
P19097	YPL231W	S000006152	FAS2	4.63163e+06	2.37172e+06	3.12247e+06	1.29328e+07	1.3211e+07	1.24583e+07	1.5985e+07	1.32889e+07
P19145	YKR039W	S000001747	GAP1	7.36697e+06	6.60871e+06	8.71972e+06	6.73718e+06	1.62941e+07	1.07366e+07	1.19005e+07	1.68454e+07
P19158	YOL081W	S000005441	IRA2	2.51585e+06	3.48571e+06	3.60297e+06	NA	3.62665e+06	3.33252e+06	7.32858e+06	9.89617e+06
P19262	YDR148C	S000002555	KGD2	4.89708e+06	4.33434e+06	6.39226e+06	1.81427e+07	1.63114e+07	1.75395e+07	1.05075e+07	5.41809e+06
P19263	YLR071C	S000004061	RGR1	NA	NA	NA	NA	2.78163e+06	1.91567e+06	2.41683e+06	2.97947e+06
P19358	YDR502C	S000002910	SAM2	NA	NA	NA	NA	1.41432e+06	1.37909e+06	NA	8.3503e+06
P19414	YLR304C	S000004295	ACO1	9.3813e+06	2.09582e+06	2.58015e+06	1.41143e+07	4.87443e+06	2.91437e+06	5.80508e+06	3.92758e+06
P19454	YOR061W	S000005587	CKA2	1.44127e+07	5.36076e+06	1.03856e+07	3.39783e+06	1.32648e+07	9.44888e+06	1.85992e+07	1.42944e+07
P19516	YPL132W	S000006053	COX11	NA	NA	NA	4.0791e+06	5.37732e+06	4.67462e+06	3.98878e+06	4.56949e+06
P19524	YOR326W	S000005853	MYO2	1.69327e+06	3.50235e+06	1.3921e+07	8.96556e+06	1.20756e+07	1.02078e+07	6.93978e+06	3.87014e+06
P19541	YPL133C	S000006054	RDS2	NA	2.95538e+06	5.76917e+06	NA	3.60868e+06	4.3871e+06	2.7582e+06	NA
P19658	YJL085W	S000003621	EXO70	NA	NA	NA	NA	1.52928e+06	1.81612e+06	2.22989e+06	1.88999e+06
P19659	YOL051W	S000005411	GAL11	4.76224e+06	3.8333e+06	4.59874e+06	2.57519e+06	3.56582e+06	4.71665e+06	3.94434e+06	3.45747e+06
P19736	YDL030W	S000002188	PRP9	NA	NA	3.82786e+06	737945	5.89138e+06	8.84528e+06	1.25703e+06	1.18275e+06
P19812	YGR184C	S000003416	UBR1	NA	NA	NA	NA	2.95671e+06	3.04888e+06	3.71676e+06	6.11598e+06
P19880	YML007W	S000004466	YAP1	4.89719e+06	2.48962e+06	2.34687e+06	4.67847e+06	1.19903e+06	1.70708e+06	1.7986e+06	2.5052e+06
P19882	YLR259C	S000004249	HSP60	NA	NA	NA	NA	2.45331e+06	2.71208e+06	7.48938e+06	1.51939e+07
P20049	YBR166C	S000000370	TYR1	NA	NA	NA	1.61863e+07	1.24829e+07	1.03705e+07	6.80686e+06	9.37434e+06
P20081	YNL135C	S000005079	FPR1	NA	NA	NA	NA	2.20552e+06	2.24609e+06	4.08724e+06	NA
P20084	YMR286W	S000004899	MRPL33	1.20725e+07	1.48801e+07	1.3545e+07	5.0241e+06	1.19304e+07	1.67338e+07	1.65405e+07	2.19962e+07
P20095	YNR011C	S000005294	PRP2	NA	1.77076e+06	NA	1.01162e+06	4.4733e+06	9.96959e+06	853571	1.88521e+06
P20107	YMR243C	S000004856	ZRC1	NA	NA	NA	NA	6.15216e+06	6.09089e+06	7.27312e+06	3.91439e+06
P20424	YPR088C	S000006292	SRP54	NA	4.51726e+06	5.74419e+06	2.33468e+07	4.47604e+06	4.88485e+06	2.2836e+06	1.65296e+06
P20434	YBR154C	S000000358	RPB5	2.68786e+07	3.67652e+07	3.46517e+07	3.9298e+07	1.59082e+07	1.7157e+07	3.22261e+07	1.77761e+07
P20435	YPR187W	S000006391	RPO26	5.511e+07	4.14647e+07	4.25604e+07	4.65672e+07	3.447e+07	4.49769e+07	6.52609e+07	6.1622e+07
P20436	YOR224C	S000005750	RPB8	1.49058e+07	1.05656e+07	1.73179e+07	2.28746e+07	3.18936e+07	9.72458e+06	2.63443e+07	1.22347e+07
P20447	YGL078C	S000003046	DBP3	4.04925e+08	1.22741e+08	9.26733e+07	4.95935e+06	1.04823e+08	8.25534e+07	2.76735e+08	3.21089e+08
P20448	YJL033W	S000003570	HCA4	1.36561e+07	1.20592e+07	1.18277e+07	NA	1.65846e+07	1.67658e+07	2.26148e+07	1.39308e+07
P20449	YOR046C	S000005572	DBP5	NA	NA	1.78221e+06	1.25487e+07	NA	NA	NA	NA
P20459	YJR007W	S000003767	SUI2	9.69986e+06	5.16244e+06	6.53562e+06	7.07027e+06	3.07745e+06	3.13575e+06	5.6132e+06	9.20181e+06
P20484	YKL021C	S000001504	MAK11	3.705e+07	1.0906e+07	1.26411e+07	5.00823e+06	7.6983e+06	8.82592e+06	2.49173e+07	2.49637e+07
P20485	YLR133W	S000004123	CKI1	2.35901e+06	5.2982e+06	7.41669e+06	2.05175e+07	7.24487e+06	5.16394e+06	4.06697e+06	2.51912e+06
P20676	YOR098C	S000005624	NUP1	NA	NA	1.16609e+06	8.00968e+06	1.90168e+06	2.42747e+06	NA	NA
P20795	YLR396C	S000004388	VPS33	NA	NA	NA	NA	1.21853e+07	7.29257e+06	1.25476e+07	1.39932e+07
P20967	YIL125W	S000001387	KGD1	2.06289e+06	3.34937e+06	2.37553e+06	NA	1.12927e+07	1.46469e+07	4.20617e+06	3.56695e+06
P21147	YGL055W	S000003023	OLE1	1.27131e+07	2.65742e+07	1.99607e+07	2.17646e+07	3.22602e+07	3.1647e+07	3.78939e+07	4.12856e+07
P21192	YLR131C	S000004121	ACE2	NA	1.84159e+06	5.92977e+06	1.08186e+06	8.60771e+06	9.05717e+06	2.81797e+06	2.04964e+06
P21242	YOR362C	S000005889	PRE10	NA	NA	NA	NA	3.88013e+06	3.66768e+06	1.39427e+06	3.66749e+06
P21243	YGL011C	S000002979	SCL1	7.95304e+06	5.24829e+06	4.84776e+06	6.72718e+06	5.45308e+06	5.35249e+06	4.43571e+06	1.02637e+07
P21268	YJL157C	S000003693	FAR1	NA	5.80257e+06	5.95805e+06	NA	1.14338e+07	9.18877e+06	1.03233e+07	1.58618e+07
P21304	YLR196W	S000004186	PWP1	NA	1.47698e+06	1.08663e+06	NA	1.01268e+07	7.87815e+06	2.60058e+07	9.47499e+06
P21339	YOR188W	S000005714	MSB1	5.20415e+06	3.06453e+06	2.86988e+06	NA	1.62647e+06	2.14131e+06	1.86301e+06	1.96093e+06
P21372	YBR237W	S000000441	PRP5	1.57589e+07	7.24228e+06	NA	NA	NA	NA	NA	NA
P21373	YJR049C	S000003810	UTR1	3.2787e+06	9.27298e+06	7.72414e+06	NA	5.07215e+06	6.25668e+06	3.98755e+06	3.33636e+06
P21374	YJR050W	S000003811	ISY1	NA	NA	NA	NA	5.66563e+06	5.90118e+06	4.35854e+06	NA
P21375	YJR051W	S000003812	OSM1	NA	NA	NA	NA	3.02688e+06	2.15206e+06	2.7333e+06	2.33631e+06
P21524	YER070W	S000000872	RNR1	3.00924e+06	2.53592e+06	3.18336e+06	1.12174e+07	5.44962e+06	6.08721e+06	2.89205e+06	4.77525e+06
P21560	YPL215W	S000006136	CBP3	1.67344e+07	2.37648e+07	2.2907e+07	1.06913e+07	1.74011e+07	2.01319e+07	1.63471e+07	1.42518e+07
P21576	YKR001C	S000001709	VPS1	782969	3.48019e+06	7.53959e+06	1.45796e+06	2.28839e+07	1.51369e+07	7.76398e+06	972448
P21592	YPL172C	S000006093	COX10	NA	NA	NA	NA	5.36706e+06	6.42285e+06	3.54093e+06	4.78065e+06
P21771	YDR337W	S000002745	MRPS28	6.07582e+07	5.2424e+07	4.51411e+07	3.1245e+07	2.7402e+07	2.43899e+07	2.24625e+07	2.14125e+07
P21801	YLL041C	S000003964	SDH2	1.41449e+07	NA	1.03451e+07	2.13287e+07	9.44948e+06	1.01691e+07	7.31644e+06	8.48543e+06
P21825	YPL094C	S000006015	SEC62	4.57733e+07	5.40459e+07	4.74983e+07	4.04031e+07	5.06129e+07	4.82607e+07	5.64119e+07	5.30893e+07
P21951	YNL262W	S000005206	POL2	3.40996e+06	3.44825e+06	2.91635e+06	NA	2.37633e+06	2.72951e+06	4.95187e+06	2.47415e+06
P21954	YDL066W	S000002224	IDP1	564519	694137	1.57552e+06	2.97431e+08	4.07643e+06	3.57898e+06	2.0695e+06	1.79516e+06
P21965	YNL307C	S000005251	MCK1	5.38072e+06	2.71038e+06	2.37393e+06	5.52257e+06	NA	1.74533e+06	NA	1.63988e+06
P22035	YKR099W	S000001807	BAS1	NA	NA	NA	NA	NA	1.68384e+06	1.27071e+06	NA
P22082	YOR290C	S000005816	SNF2	NA	5.60682e+06	5.06284e+06	3.47052e+06	4.84995e+06	5.49949e+06	4.21512e+06	3.84428e+06
P22136	YMR282C	S000004895	AEP2	NA	NA	NA	NA	2.11727e+06	2.46417e+06	2.89554e+06	3.01e+06
P22137	YGL206C	S000003174	CHC1	NA	NA	NA	NA	1.94819e+07	1.26646e+07	NA	2.21437e+07
P22138	YPR010C	S000006214	RPA135	9.01429e+07	9.50743e+07	9.77299e+07	1.01338e+08	5.87878e+07	5.41999e+07	1.19972e+08	7.04197e+07
P22139	YOR210W	S000005736	RPB10	NA	3.00359e+06	3.38412e+06	5.06466e+06	4.49716e+06	NA	NA	NA
P22146	YMR307W	S000004924	GAS1	NA	NA	NA	NA	NA	NA	2.67743e+06	4.38325e+06
P22147	YGL173C	S000003141	XRN1	4.46156e+06	4.39443e+06	5.19979e+06	4.00347e+06	1.00471e+07	9.07198e+06	1.45858e+07	1.24673e+07
P22148	YOL116W	S000005476	MSN1	NA	NA	NA	NA	1.88482e+06	1.94172e+06	NA	NA
P22149	YGL071W	S000003039	AFT1	5.39979e+06	3.73014e+06	4.37801e+06	NA	2.16541e+06	2.94672e+06	1.59078e+06	1.55855e+06
P22202	YER103W	S000000905	SSA4	NA	NA	NA	NA	4.81512e+06	4.61419e+06	1.31433e+07	2.40518e+07
P22204	YGR092W	S000003324	DBF2	NA	NA	NA	NA	3.80843e+06	3.01063e+06	2.3086e+06	NA
P22211	YNL183C	S000005127	NPR1	9.23139e+06	1.10438e+07	1.18918e+07	2.74076e+07	1.15638e+07	1.37173e+07	6.90069e+06	6.56812e+06
P22217	YLR043C	S000004033	TRX1	3.92081e+08	2.51747e+08	2.02142e+08	NA	2.58066e+07	5.3061e+07	9.38007e+07	1.37958e+08
P22276	YOR207C	S000005733	RET1	3.26049e+06	6.68401e+06	5.93081e+06	6.74384e+06	8.76613e+06	6.90201e+06	1.1634e+07	9.80487e+06
P22336	YAR007C	S000000065	RFA1	1.11198e+06	3.45785e+06	5.09658e+06	4.42767e+07	1.40965e+07	2.71401e+07	8.92738e+06	3.01302e+06
P22353	YJL063C	S000003599	MRPL8	1.01343e+08	9.70233e+07	8.32368e+07	7.68766e+07	9.07729e+07	9.29617e+07	6.69873e+07	7.28918e+07
P22354	YKR085C	S000001793	MRPL20	3.48247e+07	2.82038e+07	2.69448e+07	1.05061e+07	3.26157e+07	3.37659e+07	3.18712e+07	2.87601e+07
P22470	YDR143C	S000002550	SAN1	NA	NA	NA	NA	1.92849e+06	2.34447e+06	3.37796e+06	6.2024e+06
P22516	YPL008W	S000005929	CHL1	NA	NA	NA	NA	2.17851e+06	1.53412e+06	1.09437e+06	991518
P22579	YOL004W	S000005364	SIN3	4.84646e+06	5.97447e+06	5.32844e+06	7.20115e+06	5.00959e+06	4.76177e+06	4.67532e+06	4.13345e+06
P22696	YJR017C	S000003778	ESS1	NA	NA	3.8763e+06	1.47256e+07	NA	NA	NA	NA
P22768	YOL058W	S000005419	ARG1	NA	NA	NA	NA	2.01846e+06	2.08194e+06	NA	4.80755e+06
P22936	YKL114C	S000001597	APN1	5.50135e+07	2.53421e+07	2.24046e+07	3.91128e+07	NA	NA	NA	NA
P22943	YFL014W	S000001880	HSP12	7.28784e+06	1.41699e+06	NA	NA	NA	NA	NA	NA
P23202	YNL229C	S000005173	URE2	NA	NA	NA	NA	1.56208e+06	2.67373e+06	NA	NA
P23248	YML063W	S000004528	RPS1B	5.25227e+08	7.63313e+08	8.98269e+08	7.47458e+08	1.37259e+09	1.02311e+09	9.63738e+08	6.71177e+08
P23250	YIL119C	S000001381	RPI1	NA	NA	NA	NA	NA	1.0722e+06	2.39481e+06	NA
P23254	YPR074C	S000006278	TKL1	NA	NA	NA	NA	917569	NA	1.199e+06	892261
P23255	YCR042C	S000000638	TAF2	NA	5.10273e+06	3.61824e+06	4.735e+06	7.82961e+06	6.70833e+06	1.00027e+07	3.8395e+06
P23291	YHR135C	S000001177	YCK1	6.02477e+06	4.72823e+06	6.72252e+06	6.30974e+06	4.07602e+06	4.37926e+06	4.07201e+06	5.52518e+06
P23292	YNL154C	S000005098	YCK2	1.28074e+07	1.08252e+07	1.01387e+07	1.25007e+07	4.76445e+06	5.73094e+06	9.23541e+06	1.53393e+07
P23301	YEL034W	S000000760	HYP2	1.20704e+08	5.42484e+07	4.32541e+07	6.62716e+07	1.06498e+07	9.85241e+06	1.31711e+07	2.81504e+07
P23337	YFR015C	S000001911	GSY1	NA	6.29791e+06	9.78242e+06	9.89577e+06	7.85561e+06	9.76332e+06	6.82054e+06	5.61928e+06
P23369	YGR076C	S000003308	MRPL25	5.30278e+07	2.87676e+07	2.53048e+07	2.37681e+07	3.61507e+07	3.81614e+07	3.704e+07	2.49087e+07
P23394	YDR243C	S000002651	PRP28	NA	5.04341e+09	3.9944e+09	NA	NA	NA	NA	NA
P23594	YDL134C	S000002292	PPH21	NA	NA	NA	NA	NA	NA	1.18275e+06	2.0165e+06
P23639	YML092C	S000004557	PRE8	NA	NA	NA	NA	2.58736e+06	2.31717e+06	1.55673e+06	2.73413e+06
P23641	YJR077C	S000003838	MIR1	6.6104e+07	3.45101e+07	3.70307e+07	4.59471e+07	6.57544e+07	4.52791e+07	5.07307e+07	8.27821e+07
P23642	YML115C	S000004583	VAN1	3.40595e+06	6.70236e+06	7.00358e+06	4.93505e+06	1.22381e+07	1.08489e+07	1.26073e+07	8.98514e+06
P23643	YDR495C	S000002903	VPS3	NA	NA	NA	NA	2.45849e+06	1.97261e+06	3.89639e+06	3.4315e+06
P23644	YMR203W	S000004816	TOM40	NA	NA	NA	NA	3.75562e+06	6.01516e+06	5.69541e+06	1.26314e+07
P23748	YMR036C	S000004639	MIH1	NA	NA	NA	NA	1.63155e+06	1.25436e+06	1.2702e+06	1.32131e+06
P23797	YMR281W	S000004894	GPI12	NA	NA	NA	NA	4.4607e+06	3.59467e+06	4.48386e+06	2.71512e+06
P23900	YLL043W	S000003966	FPS1	2.07958e+06	NA	NA	NA	1.49343e+06	874583	887645	1.26449e+06
P24000	YGR148C	S000003380	RPL24B	7.14401e+07	1.35795e+08	1.284e+08	1.26771e+08	8.42562e+07	9.80205e+07	7.15378e+07	5.10192e+07
P24004	YKL197C	S000001680	PEX1	NA	NA	NA	NA	3.03084e+06	3.25941e+06	3.86666e+06	5.41435e+06
P24276	YDR293C	S000002701	SSD1	NA	5.53418e+06	4.50496e+06	4.22919e+06	1.26332e+07	1.07598e+07	1.90427e+07	1.944e+07
P24279	YEL032W	S000000758	MCM3	NA	1.65239e+06	2.11982e+06	1.58797e+07	3.35368e+06	3.00492e+06	829547	839008
P24482	YPR175W	S000006379	DPB2	NA	NA	NA	NA	805049	NA	NA	1.31373e+06
P24583	YBL105C	S000000201	PKC1	1.35922e+06	1.11085e+07	1.58956e+07	1.58238e+06	2.64342e+07	2.99126e+07	1.45775e+07	8.91015e+06
P24783	YNL112W	S000005056	DBP2	6.64379e+06	3.44749e+06	2.87864e+06	1.74687e+06	4.97486e+06	7.18546e+06	8.99528e+06	1.37075e+07
P24814	YJR090C	S000003850	GRR1	5.20176e+06	1.87591e+06	NA	4.66338e+06	NA	NA	NA	NA
P25037	YDL122W	S000002280	UBP1	4.49831e+06	6.51981e+06	7.52056e+06	3.51931e+07	6.30236e+06	7.48557e+06	2.20057e+06	1.46777e+06
P25038	YOL023W	S000005383	IFM1	6.44077e+06	6.88965e+06	5.49998e+06	555764	1.30922e+06	1.09244e+06	1.33789e+06	1.45468e+06
P25042	YPR065W	S000006269	ROX1	2.77794e+06	2.13946e+06	1.41925e+06	2.14707e+06	NA	NA	NA	NA
P25045	YMR296C	S000004911	LCB1	1.7505e+06	6.50879e+06	1.20332e+07	1.29504e+07	1.60484e+07	9.44452e+06	7.04452e+06	7.13192e+06
P25087	YML008C	S000004467	ERG6	NA	NA	NA	NA	931868	910723	2.03575e+06	3.09642e+06
P25270	YOR201C	S000005727	MRM1	NA	NA	NA	NA	4.19809e+06	NA	NA	2.61832e+06
P25294	YNL007C	S000004952	SIS1	4.53917e+06	4.90812e+06	4.89705e+06	6.93791e+06	4.94277e+06	4.62668e+06	4.66606e+06	4.93811e+06
P25302	YER111C	S000000913	SWI4	1.96327e+07	1.6407e+07	1.36665e+07	1.61197e+07	8.28294e+06	8.51371e+06	8.7211e+06	7.90626e+06
P25333	YCR008W	S000000601	SAT4	NA	1.04715e+07	6.72922e+06	NA	NA	NA	NA	NA
P25334	YCR069W	S000000665	CPR4	NA	NA	NA	NA	988666	861461	1.13665e+06	1.17506e+06
P25336	YCR092C	S000000688	MSH3	NA	3.63526e+06	1.69522e+06	NA	7.55633e+06	4.78434e+06	3.71141e+06	3.85456e+06
P25337	YCR063W	S000000659	BUD31	2.43835e+07	1.35395e+07	1.03413e+07	6.19257e+06	3.50245e+06	2.87225e+06	4.08704e+06	3.52166e+06
P25338	YGL010W	S000002978	MPO1	NA	NA	NA	NA	1.3732e+06	1.0017e+06	NA	1.58306e+06
P25339	YGL014W	S000002982	PUF4	5.99366e+06	3.81951e+06	5.68641e+06	1.59639e+07	5.43977e+06	4.57313e+06	780009	1.05198e+06
P25340	YGL012W	S000002980	ERG4	7.91174e+06	1.89493e+07	1.88824e+07	2.1794e+07	3.32687e+07	3.59999e+07	2.74204e+07	1.95886e+07
P25341	YCR091W	S000000687	KIN82	NA	NA	NA	NA	4.17016e+06	4.2859e+06	7.48753e+06	4.32404e+06
P25342	YCR002C	S000000595	CDC10	NA	NA	NA	NA	2.54836e+06	1.55465e+06	1.31691e+06	3.2488e+06
P25343	YCR009C	S000000602	RVS161	NA	NA	NA	NA	788719	596267	NA	3.56934e+06
P25344	YCL032W	S000000537	STE50	NA	1.95007e+06	3.0433e+06	5.52972e+06	NA	NA	1.29376e+06	NA
P25348	YCR003W	S000000596	MRPL32	8.88801e+07	1.1445e+08	8.14856e+07	4.52074e+07	3.57669e+07	4.4515e+07	3.12487e+07	3.45061e+07
P25357	YCR033W	S000000629	SNT1	5.42483e+06	5.51497e+06	7.91698e+06	4.62616e+06	6.37487e+06	6.68761e+06	8.42027e+06	4.20543e+06
P25358	YCR034W	S000000630	ELO2	8.43277e+06	1.96452e+07	2.21417e+07	1.3164e+07	1.61489e+07	1.8902e+07	1.1884e+07	1.58244e+07
P25361	YCR043C	S000000639		4.60887e+06	2.86316e+06	NA	NA	4.59648e+06	5.1869e+06	4.58118e+06	2.71169e+06
P25365	YCR067C	S000000663	SED4	NA	NA	NA	NA	2.76762e+06	2.51133e+06	2.72167e+06	2.13252e+06
P25367	YCL028W	S000000533	RNQ1	9.43419e+06	6.35999e+06	6.01545e+06	6.09068e+06	8.08898e+06	5.9864e+06	9.16741e+06	1.81541e+07
P25368	YCL031C	S000000536	RRP7	4.97772e+06	3.21408e+06	2.99655e+06	NA	2.49028e+07	1.42324e+07	1.42483e+07	1.74852e+07
P25372	YCR083W	S000000679	TRX3	4.57136e+06	NA	3.2697e+06	NA	NA	NA	NA	NA
P25373	YCL035C	S000000540	GRX1	3.26103e+06	2.86925e+06	1.93349e+06	NA	555300	1.11229e+06	NA	NA
P25374	YCL017C	S000000522	NFS1	2.24054e+06	3.97582e+06	4.07621e+06	4.7686e+06	3.74557e+06	4.37093e+06	2.99833e+06	3.7563e+06
P25378	YCR027C	S000000622	RHB1	NA	NA	NA	NA	3.51809e+06	2.30022e+06	3.64453e+06	8.28631e+06
P25382	YCR072C	S000000668	RSA4	NA	2.0787e+06	NA	1.38429e+07	1.26047e+06	1.80789e+06	1.29571e+06	1.45094e+06
P25384	YCL019W	S000000524		8.41424e+06	1.55294e+07	1.99748e+07	2.17029e+07	1.9558e+07	1.57518e+07	1.71537e+07	1.68101e+07
P25389	YCL024W	S000000529	KCC4	NA	NA	NA	NA	2.1581e+06	1.79762e+06	854558	NA
P25390	YCR073C	S000000669	SSK22	NA	NA	NA	NA	1.12977e+06	NA	1.80478e+06	1.18794e+06
P25441	YDL150W	S000002309	RPC53	NA	4.56223e+06	3.01342e+06	6.8274e+06	3.77573e+06	5.0428e+06	4.75567e+06	3.69138e+06
P25443	YGL123W	S000003091	RPS2	2.43911e+08	2.03849e+08	2.09541e+08	3.58691e+08	1.92381e+08	1.89107e+08	2.2837e+08	2.83675e+08
P25491	YNL064C	S000005008	YDJ1	4.55511e+06	1.17873e+07	1.25101e+07	2.90388e+07	3.78842e+07	2.21713e+07	4.61195e+07	8.40015e+07
P25555	YCL011C	S000000517	GBP2	NA	NA	NA	NA	2.50713e+06	1.94579e+06	5.44334e+06	6.02603e+06
P25558	YCL014W	S000000520	BUD3	6.24459e+06	4.74544e+06	3.25226e+06	5.23885e+06	2.17404e+06	3.19104e+06	2.51447e+06	3.76949e+06
P25559	YCL016C	S000000521	DCC1	NA	NA	1.94414e+06	NA	6.58965e+06	3.88751e+06	6.75603e+06	NA
P25560	YCL001W	S000000507	RER1	NA	NA	NA	NA	NA	1.41124e+06	1.17246e+06	NA
P25567	YCL037C	S000000542	SRO9	6.22193e+07	5.64817e+07	3.8862e+07	6.40663e+07	2.53912e+07	2.29973e+07	2.2839e+07	2.57957e+07
P25573	YCL044C	S000000549	MGR1	2.78347e+06	8.12068e+06	1.27561e+07	1.47628e+06	2.14418e+07	1.60307e+07	1.7305e+07	1.09415e+07
P25579	YCL051W	S000000556	LRE1	8.02978e+06	6.98207e+06	8.81303e+06	8.63815e+06	4.34798e+06	4.73233e+06	3.3791e+06	2.16275e+06
P25580	YCL052C	S000000557	PBN1	NA	NA	3.42361e+06	6.70436e+06	4.96542e+06	3.79193e+06	2.26467e+06	1.97433e+06
P25582	YCL054W	S000000559	SPB1	1.61014e+07	2.53839e+07	1.84621e+07	5.46408e+06	2.15109e+07	2.07681e+07	1.78492e+07	8.91607e+06
P25586	YCL059C	S000000564	KRR1	1.95775e+07	1.27086e+07	1.13998e+07	NA	2.09392e+07	1.88575e+07	3.25872e+07	2.16607e+07
P25588	YCL061C	S000000566	MRC1	8.0624e+06	5.14808e+06	4.94088e+06	3.45602e+06	4.44456e+06	6.58845e+06	4.10206e+06	2.43551e+06
P25617	YCR016W	S000000609		9.99338e+06	7.20806e+06	6.84854e+06	3.99661e+06	1.02944e+07	1.44687e+07	2.15057e+07	1.26294e+07
P25623	YCR030C	S000000626	SYP1	1.17885e+07	1.00969e+07	9.98034e+06	1.22401e+07	6.28835e+06	8.07299e+06	5.60168e+06	6.62889e+06
P25626	YCR046C	S000000642	IMG1	5.01696e+07	2.43219e+07	2.3957e+07	4.45902e+07	4.69214e+07	4.75577e+07	3.49484e+07	3.42236e+07
P25627	YCR047C	S000000643	BUD23	NA	NA	NA	NA	4.03317e+06	3.32332e+06	NA	NA
P25628	YCR048W	S000000644	ARE1	NA	NA	NA	NA	2.50155e+06	4.10385e+06	2.49842e+06	NA
P25632	YCR052W	S000000648	RSC6	5.83585e+07	1.56635e+07	8.74055e+06	3.07483e+07	1.58686e+07	1.62031e+07	1.46711e+07	6.40079e+06
P25635	YCR057C	S000000653	PWP2	NA	NA	NA	NA	9.52412e+06	6.0843e+06	1.26227e+07	1.04627e+07
P25642	YCR071C	S000000667	IMG2	9.61379e+06	6.45298e+06	8.44818e+06	4.38114e+06	1.98251e+07	2.34622e+07	2.40469e+07	1.60144e+07
P25644	YCR077C	S000000673	PAT1	5.34354e+06	3.67177e+06	2.75037e+06	3.79264e+06	4.0483e+06	4.32958e+06	3.74546e+06	5.17597e+06
P25655	YCR093W	S000000689	CDC39	7.70211e+06	2.29937e+07	3.40975e+07	3.54488e+07	4.10913e+07	3.61965e+07	1.72299e+07	9.04902e+06
P25694	YDL126C	S000002284	CDC48	7.21392e+06	5.19172e+06	5.22467e+06	1.1233e+07	1.0402e+08	1.12556e+08	2.41138e+08	4.88068e+08
P25808	YFL002C	S000001894	SPB4	6.87314e+06	1.24623e+07	1.0822e+07	3.42183e+06	2.39593e+07	1.78871e+07	1.55559e+07	1.45146e+07
P25846	YHR120W	S000001162	MSH1	NA	NA	NA	NA	5.11927e+06	8.93292e+06	1.2953e+07	NA
P25847	YOL090W	S000005450	MSH2	NA	8.85855e+06	1.00133e+07	2.24925e+07	1.6808e+07	1.34083e+07	1.03963e+07	8.80161e+06
P26321	YPL131W	S000006052	RPL5	1.01883e+08	7.25084e+07	6.00791e+07	6.94134e+07	4.63558e+07	4.14926e+07	6.64934e+07	8.50548e+07
P26370	YDL170W	S000002329	UGA3	NA	NA	NA	NA	2.13393e+06	1.74727e+06	4.00226e+06	NA
P26570	YML016C	S000004478	PPZ1	7.08169e+06	1.26877e+07	1.0429e+07	6.23362e+06	3.25629e+07	2.37217e+07	2.81818e+07	1.03643e+07
P26637	YPL160W	S000006081	CDC60	NA	NA	NA	2.61379e+07	1.04518e+06	NA	NA	2.74234e+06
P26725	YJL139C	S000003675	YUR1	NA	NA	NA	NA	NA	NA	1.37658e+06	1.48272e+06
P26754	YNL312W	S000005256	RFA2	NA	1.31554e+06	NA	1.29602e+07	1.5763e+07	2.04514e+07	6.68514e+06	1.64185e+06
P26755	YJL173C	S000003709	RFA3	NA	NA	1.03319e+06	5.86438e+06	7.89511e+06	9.71393e+06	2.669e+06	NA
P26783	YJR123W	S000003884	RPS5	7.96322e+07	6.6185e+07	7.96024e+07	1.09411e+08	7.55715e+07	6.98636e+07	6.83258e+07	6.62535e+07
P26784	YIL133C	S000001395	RPL16A	5.65278e+08	3.814e+08	3.64906e+08	1.52341e+08	4.00676e+08	4.21657e+08	5.44118e+08	5.78651e+08
P26785	YNL069C	S000005013	RPL16B	4.4827e+08	2.76067e+08	2.85781e+08	1.44983e+08	3.31691e+08	3.90823e+08	4.02664e+08	4.69714e+08
P26786	YOR096W	S000005622	RPS7A	1.91634e+08	8.40999e+07	1.2807e+08	9.60451e+07	1.03188e+08	9.94925e+07	8.22675e+07	1.03377e+08
P26793	YKL113C	S000001596	RAD27	4.21953e+07	2.74983e+07	2.67695e+07	2.43872e+07	5.69487e+06	5.4165e+06	NA	1.03573e+07
P27472	YLR258W	S000004248	GSY2	NA	NA	NA	NA	1.95154e+06	1.7187e+06	899086	NA
P27476	YGR159C	S000003391	NSR1	5.93416e+08	3.75981e+08	3.24359e+08	1.07745e+08	2.0732e+08	2.21248e+08	5.0244e+08	5.38153e+08
P27514	YNR013C	S000005296	PHO91	NA	NA	NA	NA	2.19313e+06	NA	4.62913e+06	NA
P27614	YJL172W	S000003708	CPS1	1.75647e+07	1.46091e+07	1.58466e+07	6.81095e+06	1.2752e+07	1.57954e+07	2.03205e+07	1.54411e+07
P27636	YAR019C	S000000072	CDC15	NA	1.29776e+06	NA	NA	1.41605e+06	1.48619e+06	2.73073e+06	3.11481e+06
P27692	YML010W	S000004470	SPT5	1.90821e+07	2.55113e+07	2.86479e+07	4.80446e+07	2.44752e+07	2.37817e+07	2.46755e+07	1.64902e+07
P27697	YGL119W	S000003087	COQ8	NA	1.49837e+06	1.48211e+06	8.07385e+06	2.10935e+06	1.50817e+06	1.63605e+06	1.84844e+06
P27705	YGL035C	S000003003	MIG1	1.57394e+07	1.59364e+07	1.30134e+07	1.76078e+07	3.35723e+06	1.14106e+07	8.13765e+06	4.41088e+06
P27801	YLR148W	S000004138	PEP3	NA	NA	NA	NA	2.00688e+06	1.36514e+06	3.48496e+06	4.21415e+06
P27809	YDR483W	S000002891	KRE2	NA	NA	NA	NA	1.6872e+06	1.93194e+06	2.17649e+06	3.96331e+06
P27810	YOR099W	S000005625	KTR1	NA	2.47231e+06	5.61949e+06	NA	7.19907e+06	9.70618e+06	4.99128e+06	3.37126e+06
P27882	YGR029W	S000003261	ERV1	NA	NA	NA	NA	1.81536e+06	1.87635e+06	1.8734e+06	NA
P27895	YEL061C	S000000787	CIN8	NA	NA	NA	NA	1.3541e+06	1.03211e+06	1.60539e+06	2.06459e+06
P27929	YNL137C	S000005081	NAM9	8.22943e+06	7.13057e+06	7.71707e+06	9.99766e+06	7.70034e+06	8.96875e+06	9.52421e+06	9.57917e+06
P28000	YNL113W	S000005057	RPC19	9.55851e+07	9.71944e+07	1.01e+08	1.00339e+08	4.31944e+07	5.75553e+07	9.00403e+07	5.72149e+07
P28004	YAL032C	S000000030	PRP45	6.17337e+06	3.9048e+06	3.68054e+06	NA	4.41175e+06	4.23506e+06	3.68733e+06	2.81681e+06
P28005	YAL033W	S000000031	POP5	6.08406e+06	5.41439e+06	5.36266e+06	4.89381e+06	4.75703e+06	5.1869e+06	5.67154e+06	3.41187e+06
P28006	YOR178C	S000005704	GAC1	NA	NA	1.58862e+06	6.28094e+06	NA	1.53751e+06	NA	1.11378e+06
P28007	YHR089C	S000001131	GAR1	8.85365e+07	8.43214e+07	9.51568e+07	1.9335e+07	9.73494e+07	1.01042e+08	2.45119e+08	9.26434e+07
P28240	YER065C	S000000867	ICL1	5.66752e+06	NA	1.07928e+06	1.59257e+06	2.64078e+06	NA	NA	2.39874e+06
P28241	YOR136W	S000005662	IDH2	5.18279e+06	8.21622e+06	1.06891e+07	2.52327e+07	3.64198e+07	3.26803e+07	1.30456e+07	1.01478e+07
P28273	YKL215C	S000001698	OXP1	NA	392894	2.26346e+06	1.17082e+07	8.7708e+06	9.9783e+06	1.2239e+06	534891
P28274	YBL039C	S000000135	URA7	1.08331e+07	1.83665e+07	2.28637e+07	1.31042e+07	3.66514e+07	3.76104e+07	2.15726e+07	2.45504e+07
P28320	YKL095W	S000001578	YJU2	4.24825e+07	2.72416e+07	1.86063e+07	NA	1.68253e+07	1.83423e+07	1.20826e+07	1.57683e+07
P28321	YKL094W	S000001577	YJU3	NA	NA	NA	NA	1.72843e+06	NA	NA	2.53148e+06
P28519	YMR201C	S000004814	RAD14	5.82024e+06	4.27425e+06	NA	3.97859e+06	NA	NA	NA	NA
P28743	YPL155C	S000006076	KIP2	1.93368e+06	2.81106e+06	2.60249e+06	NA	2.37826e+06	2.84581e+06	2.64492e+06	2.90001e+06
P28777	YGL148W	S000003116	ARO2	NA	NA	2.19607e+06	5.41186e+06	NA	NA	NA	NA
P28778	YKL003C	S000001486	MRP17	3.13747e+07	1.14983e+07	9.65518e+06	1.01838e+07	2.17993e+09	2.40054e+09	3.4793e+09	7.04156e+09
P28795	YDR329C	S000002737	PEX3	NA	NA	3.10155e+06	NA	5.08292e+06	2.52382e+06	4.21317e+06	3.845e+06
P28834	YNL037C	S000004982	IDH1	3.38568e+07	5.50433e+07	5.50743e+07	4.62596e+07	1.23001e+08	1.08014e+08	8.92728e+07	7.76988e+07
P29055	YPR086W	S000006290	SUA7	2.94735e+07	2.58507e+07	2.42294e+07	1.22764e+07	1.56533e+07	1.63145e+07	9.27852e+06	1.24819e+07
P29056	YGR246C	S000003478	BRF1	NA	5.31674e+06	5.61346e+06	NA	8.66113e+06	8.0299e+06	8.61246e+06	1.01393e+07
P29295	YPL204W	S000006125	HRR25	6.23071e+06	1.36279e+07	1.6021e+07	2.31283e+07	1.37096e+07	1.53984e+07	1.19797e+07	7.64368e+06
P29311	YER177W	S000000979	BMH1	3.15817e+07	1.60666e+07	1.56213e+07	1.73208e+07	1.41778e+07	1.29445e+07	1.82597e+07	2.95423e+07
P29366	YBR200W	S000000404	BEM1	2.44659e+07	4.08144e+07	4.26651e+07	1.76029e+07	4.77755e+07	5.47722e+07	4.25113e+07	2.93885e+07
P29453	YLL045C	S000003968	RPL8B	1.58868e+08	1.29967e+08	1.04695e+08	7.38906e+07	1.27083e+08	1.32486e+08	1.76414e+08	2.46646e+08
P29465	YBR023C	S000000227	CHS3	2.84991e+06	2.84253e+06	3.30655e+06	4.27249e+06	5.8997e+06	4.1605e+06	4.37953e+06	3.42828e+06
P29478	YML105C	S000004573	SEC65	8.58885e+06	5.60815e+06	5.38547e+06	1.28505e+07	4.56236e+06	4.47348e+06	1.50981e+06	NA
P29496	YLR274W	S000004264	MCM5	NA	NA	NA	NA	2.28869e+06	1.25736e+06	NA	715612
P29539	YBR275C	S000000479	RIF1	3.42947e+06	4.53771e+06	4.59997e+06	NA	3.85433e+06	4.48772e+06	8.21913e+06	5.32534e+06
P29547	YPL048W	S000005969	CAM1	1.31727e+06	NA	NA	1.9191e+06	NA	NA	NA	NA
P29703	YKL019W	S000001502	RAM2	NA	NA	NA	NA	1.38467e+06	1.10038e+06	1.00223e+06	NA
P30605	YDR497C	S000002905	ITR1	NA	9.49497e+06	1.25336e+07	1.25233e+07	1.6023e+07	1.02504e+07	1.06484e+07	1.98119e+07
P30619	YDR164C	S000002571	SEC1	NA	NA	NA	NA	606879	703555	788579	2.10531e+06
P30620	YMR137C	S000004745	PSO2	NA	NA	NA	NA	1.86339e+06	1.89572e+06	1.42977e+06	NA
P30624	YOR317W	S000005844	FAA1	6.51643e+06	8.42082e+06	1.01481e+07	6.33619e+07	1.40915e+07	1.42983e+07	5.63481e+06	9.62902e+06
P30665	YPR019W	S000006223	MCM4	6.72497e+06	1.12644e+07	1.18946e+07	1.78371e+07	2.33165e+07	2.31155e+07	1.57658e+07	2.16576e+07
P30771	YMR080C	S000004685	NAM7	2.49027e+06	3.99074e+06	5.79904e+06	1.74452e+06	9.9874e+06	9.19507e+06	1.12904e+07	2.33309e+07
P30822	YGR218W	S000003450	CRM1	NA	NA	1.11962e+06	3.56663e+06	3.02576e+06	3.58924e+06	1.82926e+06	2.59256e+06
P30902	YKL016C	S000001499	ATP7	1.01361e+07	3.86011e+06	6.31724e+06	5.59144e+06	7.1812e+06	5.56302e+06	6.26847e+06	7.97242e+06
P31244	YBR114W	S000000318	RAD16	NA	NA	NA	NA	NA	1.77467e+06	868211	NA
P31334	YGR220C	S000003452	MRPL9	1.88393e+07	1.84244e+07	1.70021e+07	9.6917e+06	2.37329e+07	2.26904e+07	3.1082e+07	1.98212e+07
P31373	YAL012W	S000000010	CYS3	NA	NA	NA	NA	1.13333e+06	1.12605e+06	NA	NA
P31374	YAL017W	S000000015	PSK1	NA	1.74537e+06	NA	9.58276e+06	4.25922e+06	4.02337e+06	1.89861e+06	3.07544e+06
P31376	YAL011W	S000000009	SWC3	2.53254e+06	2.60218e+06	3.03944e+06	1.91636e+06	2.39908e+06	2.66898e+06	2.7903e+06	1.75652e+06
P31380	YAL019W	S000000017	FUN30	NA	4.29745e+07	2.96592e+07	3.55723e+07	4.60064e+07	7.0769e+07	2.7833e+07	1.2351e+07
P31384	YAL021C	S000000019	CCR4	NA	NA	NA	NA	1.43352e+07	9.52577e+06	4.69333e+06	NA
P31385	YAL013W	S000000011	DEP1	2.11199e+07	4.16064e+07	2.3908e+07	3.33915e+07	3.09776e+06	4.92136e+06	8.84857e+06	1.18067e+07
P31539	YLL026W	S000003949	HSP104	NA	NA	NA	NA	2.38821e+06	1.95373e+06	2.637e+06	3.4288e+06
P31688	YDR074W	S000002481	TPS2	5.99659e+06	4.11101e+06	3.6139e+06	9.35391e+06	4.41439e+06	4.21792e+06	3.75102e+06	3.88935e+06
P31755	YGL038C	S000003006	OCH1	NA	2.27171e+06	2.38373e+06	1.89529e+06	8.01129e+06	4.50253e+06	6.58154e+06	6.88336e+06
P32047	YNL074C	S000005018	MLF3	1.71062e+07	9.11249e+06	7.51415e+06	9.47186e+06	6.1347e+06	7.56052e+06	5.78193e+06	6.03777e+06
P32074	YNL287W	S000005231	SEC21	NA	4.7192e+06	5.04578e+06	5.10287e+06	6.21035e+06	6.46643e+06	6.2695e+06	3.67736e+06
P32190	YHL032C	S000001024	GUT1	1.5283e+07	1.5596e+07	2.1349e+07	2.76976e+07	2.51485e+07	2.83593e+07	1.46989e+07	2.45161e+07
P32191	YIL155C	S000001417	GUT2	NA	NA	NA	NA	1.93559e+06	NA	737662	1.67322e+06
P32264	YDR300C	S000002708	PRO1	5.27785e+06	2.33037e+07	2.42529e+07	2.85372e+06	4.90581e+07	3.6612e+07	4.31492e+07	4.93323e+07
P32266	YOR211C	S000005737	MGM1	NA	NA	NA	NA	4.27313e+06	3.81624e+06	2.35242e+06	2.09233e+06
P32288	YPR035W	S000006239	GLN1	7.91651e+06	3.84709e+06	3.08788e+06	5.67589e+06	4.18803e+06	2.88426e+06	4.92646e+06	5.08073e+06
P32316	YBL015W	S000000111	ACH1	5.81341e+06	8.65975e+06	1.12782e+07	1.85042e+07	9.44278e+06	1.11346e+07	8.85433e+06	7.79439e+06
P32324	YOR133W	S000005659	EFT1	5.32392e+07	5.84754e+07	7.85619e+07	1.87462e+08	9.74286e+07	7.49835e+07	6.84945e+07	8.23552e+07
P32324	YDR385W	S000002793	EFT2	5.32392e+07	5.84754e+07	7.85619e+07	1.87462e+08	9.74286e+07	7.49835e+07	6.84945e+07	8.23552e+07
P32327	YBR218C	S000000422	PYC2	NA	NA	1.80756e+06	1.57004e+07	NA	NA	NA	NA
P32328	YPR111W	S000006315	DBF20	NA	NA	NA	NA	3.08497e+06	3.91162e+06	NA	NA
P32330	YKL121W	S000001604	DGR2	7.32936e+06	1.01986e+07	1.01858e+07	NA	5.88457e+06	6.33676e+06	5.95653e+06	5.74683e+06
P32331	YPR058W	S000006262	YMC1	4.45148e+06	1.57833e+07	1.88542e+07	1.38586e+07	4.61425e+07	3.0666e+07	4.8921e+07	5.08976e+07
P32332	YKL120W	S000001603	OAC1	1.68536e+07	1.82961e+07	2.69994e+07	3.28164e+07	2.49769e+07	1.98724e+07	2.35932e+07	3.24693e+07
P32333	YPL082C	S000006003	MOT1	NA	NA	1.12188e+06	6.7168e+06	1.40965e+07	1.12004e+07	536248	NA
P32335	YLR203C	S000004193	MSS51	1.59583e+06	3.68793e+06	6.29396e+06	4.89978e+07	7.02359e+06	8.91907e+06	3.83621e+06	2.00404e+06
P32337	YMR308C	S000004925	PSE1	NA	NA	NA	NA	580536	NA	946772	2.40362e+06
P32338	YGR044C	S000003276	RME1	9.0971e+06	6.92996e+06	4.9634e+06	NA	4.33528e+06	5.17005e+06	4.20761e+06	4.58257e+06
P32340	YML120C	S000004589	NDI1	1.79451e+07	3.53838e+07	3.69213e+07	5.67834e+07	5.97272e+07	4.96242e+07	5.08634e+07	2.85223e+07
P32342	YKL122C	S000001605	SRP21	NA	NA	NA	NA	4.01407e+06	4.98934e+06	4.83716e+06	5.61233e+06
P32343	YKL124W	S000001607	SSH4	NA	1.03412e+07	1.24705e+07	8.42605e+06	1.29927e+07	1.24467e+07	1.18521e+07	1.1921e+07
P32349	YPR190C	S000006394	RPC82	NA	NA	NA	NA	3.62503e+06	3.27636e+06	NA	3.555e+06
P32350	YLL019C	S000003942	KNS1	NA	NA	NA	NA	534746	855883	NA	NA
P32351	YIL154C	S000001416	IMP2	1.74866e+07	1.58147e+07	1.47372e+07	1.05208e+07	1.60372e+07	2.00786e+07	2.09388e+07	1.39153e+07
P32353	YLR056W	S000004046	ERG3	NA	NA	1.9595e+06	3.83359e+06	2.6683e+06	2.65426e+06	NA	2.26277e+06
P32354	YIL150C	S000001412	MCM10	NA	NA	NA	NA	823491	1.10987e+06	1.56876e+06	699097
P32361	YHR079C	S000001121	IRE1	NA	NA	NA	NA	4.95953e+06	3.19191e+06	4.25443e+06	3.73418e+06
P32367	YBR123C	S000000327	TFC1	NA	NA	NA	NA	2.17952e+06	1.83171e+06	1.70848e+06	NA
P32368	YKL212W	S000001695	SAC1	2.52149e+06	7.45069e+06	1.26251e+07	1.157e+07	1.89497e+07	1.35265e+07	1.24046e+07	1.08833e+07
P32378	YNR041C	S000005324	COQ2	NA	NA	NA	NA	NA	1.10784e+06	709843	1.22502e+06
P32379	YGR253C	S000003485	PUP2	1.93152e+06	1.06502e+06	1.30228e+06	5.44115e+06	2.98047e+06	2.24996e+06	4.24136e+06	2.86905e+07
P32380	YDR356W	S000002764	SPC110	1.84827e+08	NA	NA	NA	2.26889e+08	1.76518e+08	2.39327e+08	2.20731e+08
P32381	YDL029W	S000002187	ARP2	6.1982e+06	6.12668e+06	9.26243e+06	2.2757e+07	1.07829e+07	8.87947e+06	7.50554e+06	1.06455e+07
P32387	YDR405W	S000002813	MRP20	2.87625e+07	2.72321e+07	2.9679e+07	6.22549e+06	3.03754e+07	3.68647e+07	3.91985e+07	3.71008e+07
P32388	YKL167C	S000001650	MRP49	NA	NA	NA	NA	2.75543e+06	2.81569e+06	NA	2.39884e+06
P32389	YNL103W	S000005047	MET4	3.18841e+06	8.24836e+06	6.12167e+06	2.5699e+06	9.1958e+06	8.94629e+06	3.31829e+06	3.53869e+06
P32419	YDL078C	S000002236	MDH3	4.66523e+06	4.73147e+06	3.1959e+06	NA	2.76904e+06	2.55413e+06	2.81067e+06	5.19052e+06
P32432	YLR403W	S000004395	SFP1	NA	NA	NA	NA	1.88837e+06	2.65881e+06	NA	NA
P32445	YCR028C-A	S000007222	RIM1	1.9416e+07	1.15762e+07	1.35204e+07	5.87231e+07	3.77563e+07	6.92574e+07	2.83073e+07	9.948e+06
P32449	YBR249C	S000000453	ARO4	1.12596e+07	9.28676e+06	3.22436e+06	1.4705e+08	1.14013e+07	1.38683e+07	4.42645e+06	NA
P32451	YGR286C	S000003518	BIO2	8.77984e+06	1.46205e+07	2.0201e+07	2.64015e+07	1.07301e+07	9.80593e+06	4.79312e+06	4.38034e+06
P32462	YNL280C	S000005224	ERG24	NA	NA	7.84412e+06	1.41544e+07	8.78563e+06	7.54009e+06	6.55026e+06	5.99539e+06
P32468	YHR107C	S000001149	CDC12	NA	NA	NA	NA	4.96176e+06	5.07553e+06	5.42678e+06	5.79181e+06
P32471	YAL003W	S000000003	EFB1	9.37664e+06	4.76836e+06	3.53398e+06	1.22588e+07	9.78105e+06	6.81641e+06	7.71624e+06	6.33203e+06
P32473	YBR221C	S000000425	PDB1	1.81153e+07	1.75003e+07	1.93707e+07	3.83242e+07	5.66735e+07	3.97224e+07	3.98323e+07	6.89655e+07
P32479	YBL008W	S000000104	HIR1	NA	4.02088e+06	2.55819e+06	NA	6.13825e+06	7.97354e+06	4.27397e+06	2.45867e+06
P32480	YOR038C	S000005564	HIR2	4.16349e+06	1.18425e+07	1.09681e+07	NA	1.0465e+07	1.02678e+07	8.95928e+06	3.41416e+06
P32481	YER025W	S000000827	GCD11	1.19815e+08	4.95156e+07	5.19583e+07	6.59659e+07	4.70778e+07	4.99215e+07	7.58558e+07	1.03029e+08
P32487	YNL268W	S000005212	LYP1	NA	6.49015e+06	7.56476e+06	9.05726e+06	6.70847e+06	8.67155e+06	7.47992e+06	1.00572e+07
P32488	YMR081C	S000004686	ISF1	NA	NA	NA	NA	4.18966e+06	5.32906e+06	3.69742e+06	NA
P32490	YOR231W	S000005757	MKK1	NA	NA	NA	NA	2.13494e+07	2.39735e+07	2.01476e+07	1.69617e+07
P32491	YPL140C	S000006061	MKK2	2.05909e+06	6.20179e+06	6.68775e+06	NA	8.34398e+06	7.53873e+06	1.38265e+07	1.42954e+07
P32492	YAL029C	S000000027	MYO4	NA	NA	1.61435e+06	3.71633e+06	2.10702e+06	2.24463e+06	NA	NA
P32494	YDR176W	S000002583	NGG1	NA	NA	NA	NA	1.22533e+06	970618	NA	NA
P32495	YDL208W	S000002367	NHP2	1.58499e+08	4.64476e+07	3.98092e+07	2.93072e+07	1.51222e+08	1.2011e+08	2.43627e+08	1.02337e+08
P32496	YFR052W	S000001948	RPN12	NA	NA	NA	NA	NA	NA	5.14529e+06	3.58429e+06
P32497	YMR309C	S000004926	NIP1	1.319e+07	1.3975e+07	1.49634e+07	5.55666e+07	1.40133e+07	1.28467e+07	7.13166e+06	1.00742e+07
P32500	YML031W	S000004493	NDC1	NA	NA	8.18296e+06	NA	6.1808e+06	6.41336e+06	5.71187e+06	5.48696e+06
P32501	YDR211W	S000002619	GCD6	4.78641e+07	3.67966e+07	3.13727e+07	3.54723e+07	3.12203e+07	3.17758e+07	3.57427e+07	5.04749e+07
P32502	YLR291C	S000004282	GCD7	9.911e+06	6.35648e+06	6.5852e+06	6.7023e+06	7.92091e+06	1.19558e+07	9.5988e+06	1.34811e+07
P32504	YGR140W	S000003372	CBF2	NA	NA	NA	NA	1.54949e+06	1.48396e+06	2.00931e+06	NA
P32505	YGL122C	S000003090	NAB2	918836	761440	677446	2.88487e+07	NA	NA	NA	NA
P32523	YLL036C	S000003959	PRP19	NA	NA	NA	NA	2.38314e+06	3.21874e+06	8.55536e+06	8.79683e+06
P32524	YJL203W	S000003739	PRP21	NA	2.00188e+06	2.76262e+06	2.50034e+06	4.16193e+06	4.88166e+06	2.17752e+06	1.1439e+06
P32527	YGR285C	S000003517	ZUO1	8.02111e+06	6.98159e+06	3.91645e+06	1.138e+07	2.14022e+06	2.12155e+06	2.21127e+06	3.06526e+06
P32529	YJR063W	S000003824	RPA12	5.07711e+07	5.82682e+07	5.95786e+07	5.49758e+07	3.01398e+07	4.1237e+07	8.85938e+07	4.43498e+07
P32558	YGL207W	S000003175	SPT16	2.89034e+06	1.57319e+06	1.85441e+06	5.35798e+06	2.67642e+06	2.02239e+06	1.74161e+06	3.22273e+06
P32561	YNL330C	S000005274	RPD3	NA	1.44332e+06	2.34301e+06	NA	3.90856e+06	4.18645e+06	4.95064e+06	4.28592e+06
P32564	YGR049W	S000003281	SCM4	7.44935e+06	8.33298e+06	1.24592e+07	3.07267e+07	NA	NA	5.07307e+06	NA
P32565	YIL075C	S000001337	RPN2	1.11881e+07	1.99067e+07	1.9595e+07	4.41504e+07	2.78874e+07	2.09937e+07	3.64392e+07	6.03102e+07
P32578	YDR422C	S000002830	SIP1	NA	NA	NA	NA	1.67054e+06	1.50304e+06	1.94645e+06	9.65478e+06
P32583	YKR092C	S000001800	SRP40	3.63346e+08	3.47126e+08	2.94076e+08	2.96383e+08	5.79175e+08	5.294e+08	5.56979e+08	3.6945e+08
P32585	YGR104C	S000003336	SRB5	NA	NA	NA	NA	779651	1.41385e+06	717281	NA
P32589	YPL106C	S000006027	SSE1	3.07157e+06	2.76039e+06	2.72473e+06	1.17082e+06	8.4435e+06	1.00054e+07	4.71781e+07	1.05032e+08
P32590	YBR169C	S000000373	SSE2	NA	NA	NA	NA	1.16979e+06	1.07656e+06	2.45963e+06	1.14743e+07
P32591	YJL176C	S000003712	SWI3	NA	2.85822e+06	2.99382e+06	2.23407e+06	2.88339e+06	2.7511e+06	3.3223e+06	NA
P32597	YIL126W	S000001388	STH1	4.13368e+06	1.09915e+07	1.49474e+07	1.52409e+07	1.67125e+07	1.98588e+07	1.22616e+07	6.24675e+06
P32598	YER133W	S000000935	GLC7	4.41257e+07	1.96243e+07	2.61955e+07	8.51383e+06	2.07472e+07	3.10902e+07	3.63918e+07	3.8422e+07
P32604	YJL155C	S000003691	FBP26	NA	NA	NA	NA	NA	2.6502e+06	NA	2.18134e+06
P32606	YOR017W	S000005543	PET127	NA	NA	NA	NA	1.18482e+06	NA	1.05208e+06	NA
P32610	YEL051W	S000000777	VMA8	NA	NA	1.66383e+07	2.88987e+07	1.3539e+07	1.39206e+07	1.17791e+07	1.29088e+07
P32611	YEL050C	S000000776	RML2	1.17105e+07	7.52304e+06	1.07334e+07	6.06884e+06	2.44925e+07	2.44093e+07	2.53216e+07	2.0808e+07
P32617	YEL044W	S000000770	IES6	NA	3.69173e+06	3.48751e+06	3.07307e+06	3.82123e+06	4.32696e+06	2.30438e+06	1.39776e+06
P32618	YEL043W	S000000769		2.72385e+06	5.35278e+06	7.40293e+06	1.2536e+06	7.35292e+06	8.83328e+06	1.06175e+07	5.55572e+06
P32628	YEL037C	S000000763	RAD23	NA	NA	NA	NA	5.98084e+06	6.10454e+06	NA	8.26419e+06
P32629	YEL036C	S000000762	ANP1	1.63366e+07	1.62463e+07	1.28437e+07	3.55634e+06	2.30382e+07	1.93223e+07	2.70264e+07	2.53938e+07
P32634	YER132C	S000000934	PMD1	1.88621e+07	1.02338e+07	8.05949e+06	2.81316e+06	3.83565e+06	4.29017e+06	9.55847e+06	1.06372e+07
P32639	YER172C	S000000974	BRR2	NA	NA	NA	NA	1.80347e+06	1.77196e+06	2.64482e+06	2.07321e+06
P32641	YER173W	S000000975	RAD24	NA	NA	NA	NA	2.97316e+06	2.94904e+06	4.10926e+06	2.58799e+06
P32644	YER176W	S000000978	ECM32	2.54728e+06	8.4367e+06	7.21075e+06	NA	1.25682e+07	1.4552e+07	6.1911e+06	3.48136e+06
P32657	YER164W	S000000966	CHD1	7.60825e+06	7.1687e+06	8.60266e+06	NA	9.36265e+06	9.57129e+06	4.4925e+06	3.48406e+06
P32660	YER166W	S000000968	DNF1	1.46598e+06	1.33152e+06	NA	NA	1.46723e+06	1.51117e+06	2.48093e+06	3.69948e+06
P32770	YDL167C	S000002326	NRP1	1.47227e+06	NA	1.57985e+06	3.34846e+06	2.0997e+06	2.17791e+06	4.19671e+06	7.92454e+06
P32772	YDL169C	S000002328	UGX2	NA	NA	NA	NA	2.43361e+06	3.31587e+06	3.62087e+06	3.84386e+06
P32776	YDR311W	S000002719	TFB1	NA	NA	NA	NA	825278	1.10048e+06	NA	NA
P32784	YBL011W	S000000107	SCT1	7.43937e+06	1.2218e+07	1.47156e+07	1.11184e+07	1.60961e+07	1.59184e+07	1.44695e+07	1.21796e+07
P32787	YJR144W	S000003905	MGM101	NA	NA	NA	NA	2.05695e+07	2.31968e+07	4.28292e+07	5.85559e+07
P32789	YBL009W	S000000105	ALK2	NA	NA	NA	NA	1.32019e+06	1.66089e+06	3.44967e+06	2.865e+06
P32790	YBL007C	S000000103	SLA1	2.78813e+07	1.90386e+07	1.33734e+07	1.53673e+07	1.33826e+07	9.55143e+06	9.77113e+06	1.04689e+07
P32792	YHR017W	S000001059	YSC83	NA	NA	NA	NA	9.00437e+06	9.48084e+06	9.45147e+06	1.29057e+07
P32793	YHR016C	S000001058	YSC84	2.94442e+07	2.06482e+07	1.17344e+07	7.90084e+06	NA	NA	7.39401e+06	1.62803e+07
P32795	YPR024W	S000006228	YME1	NA	NA	NA	1.50528e+07	593769	NA	NA	NA
P32796	YML042W	S000004506	CAT2	NA	NA	NA	NA	516060	NA	1.20487e+06	NA
P32798	YOR316C	S000005843	COT1	NA	NA	NA	NA	1.83282e+07	1.66602e+07	2.38061e+07	3.54804e+07
P32799	YGL191W	S000003159	COX13	NA	NA	4.86717e+06	5.38071e+06	2.83393e+06	3.73082e+06	4.30309e+06	6.3447e+06
P32803	YGL200C	S000003168	EMP24	NA	NA	NA	NA	4.39185e+06	5.20675e+06	5.02327e+06	NA
P32829	YMR224C	S000004837	MRE11	NA	NA	NA	NA	4.46873e+06	6.69371e+06	4.54476e+06	2.12234e+06
P32832	YMR091C	S000004697	NPL6	NA	1.83408e+07	2.07213e+07	2.25337e+07	2.21781e+07	2.83603e+07	1.9018e+07	1.05136e+07
P32833	YBR060C	S000000264	ORC2	5.66828e+06	1.11265e+07	9.55056e+06	4.13396e+06	7.84251e+06	1.05129e+07	6.68031e+06	3.66354e+06
P32835	YLR293C	S000004284	GSP1	NA	1.20592e+07	9.56564e+06	5.96274e+07	1.04945e+07	1.21417e+07	8.09032e+06	1.07639e+07
P32839	YDR375C	S000002783	BCS1	NA	NA	1.87957e+06	NA	2.99672e+06	2.60458e+06	2.33802e+06	2.30214e+06
P32843	YMR302C	S000004917	YME2	3.94107e+06	9.22401e+06	1.0969e+07	1.58522e+07	1.76468e+07	2.20561e+07	1.3311e+07	1.07171e+07
P32844	YIL068C	S000001330	SEC6	NA	NA	NA	NA	3.87454e+06	3.95636e+06	3.79814e+06	2.52961e+06
P32849	YLR032W	S000004022	RAD5	NA	4.46203e+06	5.10167e+06	2.58763e+06	5.5919e+06	5.63187e+06	3.37056e+06	4.01462e+06
P32855	YPR055W	S000006259	SEC8	NA	NA	NA	NA	3.13087e+06	2.93742e+06	NA	3.48146e+06
P32857	YKL039W	S000001522	PTM1	NA	2.36716e+06	2.50296e+06	NA	4.53321e+06	1.93823e+06	2.96581e+06	6.47049e+06
P32861	YKL035W	S000001518	UGP1	1.99558e+06	NA	550780	4.74607e+06	1.75341e+06	1.44871e+06	2.15149e+06	1.41365e+07
P32875	YOR196C	S000005722	LIP5	6.54916e+07	3.80868e+07	2.8219e+07	2.56011e+07	2.07746e+07	2.16561e+07	1.7876e+07	2.55922e+07
P32891	YDL174C	S000002333	DLD1	NA	NA	1.9873e+06	2.54198e+06	1.90289e+06	2.14295e+06	2.09336e+06	1.77127e+06
P32892	YLL008W	S000003931	DRS1	1.72525e+07	7.3983e+07	8.62839e+07	3.93264e+06	1.2295e+08	9.1664e+07	6.90089e+07	4.88016e+07
P32893	YGR166W	S000003398	TRS65	NA	NA	NA	NA	2.65642e+06	2.73445e+06	2.08359e+06	2.6905e+06
P32895	YKL181W	S000001664	PRS1	NA	3.18385e+06	2.82897e+06	1.03836e+07	8.1822e+06	8.19249e+06	5.55487e+06	5.41082e+06
P32896	YDR081C	S000002488	PDC2	NA	NA	NA	NA	1.35867e+06	1.13098e+06	801645	NA
P32898	YDR430C	S000002838	CYM1	NA	NA	NA	NA	868997	948403	NA	NA
P32899	YHR148W	S000001191	IMP3	1.16509e+07	8.37776e+06	1.10708e+07	NA	1.59489e+07	1.45714e+07	2.35808e+07	2.12567e+07
P32900	YHR149C	S000001192	SKG6	9.8503e+07	1.22009e+07	1.47193e+07	7.51299e+06	2.00892e+06	2.57679e+06	6.25787e+06	1.04637e+07
P32902	YHL004W	S000000996	MRP4	3.96232e+06	5.25124e+06	5.42769e+06	1.14633e+07	7.65372e+06	9.49072e+06	8.92378e+06	9.92837e+06
P32904	YHR147C	S000001190	MRPL6	1.65718e+07	1.23359e+07	1.41246e+07	1.72022e+07	1.92188e+07	9.76719e+06	1.16124e+07	1.62201e+07
P32908	YFL008W	S000001886	SMC1	724286	9.32061e+06	9.95867e+06	NA	2.27854e+07	2.21723e+07	1.89295e+07	1.34936e+07
P32909	YBR172C	S000000376	SMY2	3.56236e+07	5.54863e+07	4.65709e+07	6.79096e+07	2.05248e+07	2.22546e+07	1.21135e+07	1.22045e+07
P32913	YOR132W	S000005658	VPS17	1.80925e+07	2.18424e+07	1.84743e+07	1.45463e+07	NA	1.24012e+07	1.17616e+07	NA
P32915	YLR378C	S000004370	SEC61	NA	NA	NA	NA	4.72596e+06	NA	4.55855e+06	NA
P32916	YDR292C	S000002700	SRP101	2.36681e+06	4.34908e+06	7.94733e+06	2.31234e+07	6.98033e+06	9.99573e+06	2.86118e+06	3.55677e+06
P32917	YDR103W	S000002510	STE5	NA	2.72939e+06	2.21172e+06	1.92841e+06	5.82588e+06	1.12856e+07	4.67522e+06	4.22475e+06
P32945	YPL179W	S000006100	PPQ1	NA	NA	NA	NA	1.39818e+06	1.80644e+06	2.33956e+06	2.25415e+06
P33200	YBL005W	S000000101	PDR3	NA	NA	NA	NA	1.20655e+07	1.67367e+07	9.32369e+06	8.59823e+06
P33201	YKL009W	S000001492	MRT4	1.13268e+07	8.82784e+06	9.1349e+06	NA	7.79376e+06	4.67723e+06	1.53255e+07	1.08979e+07
P33297	YOR117W	S000005643	RPT5	1.18828e+07	1.2894e+07	1.58899e+07	3.51294e+07	2.20755e+07	2.33266e+07	3.21129e+07	5.12591e+07
P33298	YDR394W	S000002802	RPT3	7.60391e+06	1.15259e+07	1.28522e+07	2.56304e+07	2.26442e+07	2.57311e+07	2.74462e+07	5.21835e+07
P33299	YKL145W	S000001628	RPT1	1.04812e+07	1.92725e+07	2.14734e+07	4.5085e+07	2.81271e+07	2.73173e+07	4.29023e+07	7.3435e+07
P33300	YPL057C	S000005978	SUR1	NA	2.51452e+06	2.17628e+06	2.70138e+06	NA	NA	NA	NA
P33301	YDR369C	S000002777	XRS2	NA	3.79356e+06	3.28911e+06	NA	1.69339e+06	2.56585e+06	3.49546e+06	1.25816e+06
P33302	YOR153W	S000005679	PDR5	2.0979e+06	NA	1.24677e+06	NA	1.57082e+06	1.47137e+06	1.42277e+06	1.94047e+06
P33303	YJR095W	S000003856	SFC1	5.47003e+07	8.93698e+07	9.83425e+07	5.33172e+07	2.10397e+08	1.19645e+08	1.64695e+08	2.17386e+08
P33306	YER167W	S000000969	BCK2	7.63404e+06	4.64742e+06	4.05472e+06	5.27823e+06	1.56929e+06	3.01906e+06	1.46012e+06	NA
P33309	YNL001W	S000004946	DOM34	NA	NA	NA	NA	NA	885923	1.02338e+06	731535
P33310	YLR188W	S000004178	MDL1	6.69061e+06	5.10749e+06	5.98481e+06	4.27122e+06	5.32685e+06	4.97395e+06	4.89426e+06	4.29413e+06
P33311	YPL270W	S000006191	MDL2	NA	853396	1.14299e+06	NA	1.15841e+06	1.36843e+06	1.0418e+06	NA
P33314	YKL092C	S000001575	BUD2	NA	NA	NA	NA	1.54959e+06	NA	NA	464895
P33322	YLR175W	S000004165	CBF5	4.1236e+08	3.46451e+08	3.60806e+08	9.17991e+07	3.6038e+08	4.29975e+08	1.01062e+09	5.33458e+08
P33327	YDL215C	S000002374	GDH2	NA	866754	NA	1.45512e+07	NA	NA	NA	NA
P33329	YDR436W	S000002844	PPZ2	3.09942e+06	1.16114e+07	8.58607e+06	4.33725e+06	2.13951e+07	1.42731e+07	1.16947e+07	6.83745e+06
P33332	YER008C	S000000810	SEC3	1.24432e+06	3.08592e+06	2.03009e+06	NA	3.9373e+06	3.7714e+06	6.37783e+06	3.67404e+06
P33333	YDL052C	S000002210	SLC1	4.65634e+06	1.08727e+07	1.75318e+07	1.15808e+07	3.68728e+07	2.44771e+07	3.16438e+07	1.79589e+07
P33334	YHR165C	S000001208	PRP8	NA	NA	NA	NA	948736	1.31566e+06	3.13979e+06	2.00092e+06
P33338	YNL243W	S000005187	SLA2	1.01586e+07	3.64049e+06	3.19825e+06	4.43326e+06	5.23464e+06	3.00656e+06	3.47663e+06	4.03778e+06
P33339	YGR047C	S000003279	TFC4	NA	NA	NA	NA	3.72526e+06	5.06846e+06	2.88608e+06	NA
P33399	YDL051W	S000002209	LHP1	1.57274e+07	8.07019e+06	7.32687e+06	1.1092e+07	4.56154e+06	2.58125e+06	6.16384e+06	1.14079e+07
P33400	YHL027W	S000001019	RIM101	3.1598e+06	1.40672e+06	1.54677e+06	2.25454e+06	NA	NA	NA	NA
P33401	YKL127W	S000001610	PGM1	NA	NA	1.56543e+06	2.353e+07	1.9883e+06	1.78e+06	954509	NA
P33411	YGR006W	S000003238	PRP18	NA	4.68868e+06	3.77724e+06	NA	NA	NA	NA	NA
P33416	YDR258C	S000002666	HSP78	NA	NA	NA	NA	1.8835e+06	1.82387e+06	1.80653e+06	NA
P33442	YLR441C	S000004433	RPS1A	1.36865e+08	1.74747e+08	2.08259e+08	1.72091e+08	2.26249e+08	1.90783e+08	2.6155e+08	1.80347e+08
P33748	YMR037C	S000004640	MSN2	1.21224e+07	1.19299e+07	9.64292e+06	1.88589e+07	3.51088e+06	3.71862e+06	3.78446e+06	2.35459e+06
P33749	YKL062W	S000001545	MSN4	5.5252e+06	8.67581e+06	6.87908e+06	1.33805e+07	6.0305e+06	6.49974e+06	4.43056e+06	2.46573e+06
P33750	YLL011W	S000003934	SOF1	3.5164e+07	2.47516e+07	1.82387e+07	4.19637e+06	2.79158e+07	2.93868e+07	4.45556e+07	2.81193e+07
P33755	YBR170C	S000000374	NPL4	NA	804243	1.0166e+06	3.13302e+07	NA	NA	2.34965e+06	2.43156e+06
P33759	YBR251W	S000000455	MRPS5	1.4701e+07	1.19109e+07	1.18305e+07	3.14909e+07	1.20005e+07	1.21175e+07	1.05599e+07	1.04918e+07
P33767	YEL002C	S000000728	WBP1	NA	NA	NA	NA	2.29682e+06	2.64158e+06	2.11322e+06	1.79433e+06
P33892	YGL195W	S000003163	GCN1	NA	NA	NA	NA	1.11535e+06	936821	402747	NA
P34078	YKL143W	S000001626	LTV1	NA	NA	NA	NA	8.13417e+06	6.87674e+06	2.96767e+06	NA
P34111	YAL001C	S000000001	TFC3	NA	NA	NA	NA	4.4672e+06	4.83014e+06	4.06975e+06	2.2473e+06
P34161	YML027W	S000004489	YOX1	NA	4.20304e+06	NA	6.43857e+06	NA	NA	NA	NA
P34162	YHR041C	S000001083	SRB2	NA	NA	NA	NA	1.96972e+06	2.2304e+06	2.76077e+06	3.99624e+06
P34167	YPR163C	S000006367	TIF3	1.13257e+07	6.0029e+06	3.78101e+06	1.91832e+07	2.06e+06	1.54546e+06	3.30728e+06	5.56642e+06
P34221	YBL056W	S000000152	PTC3	NA	NA	NA	NA	NA	NA	1.48574e+06	2.47207e+06
P34223	YBL058W	S000000154	SHP1	NA	NA	NA	NA	1.32658e+07	1.15258e+07	3.44782e+07	4.16824e+07
P34224	YBL059W	S000000155		NA	NA	NA	NA	3.62421e+06	4.30944e+06	6.18133e+06	6.15763e+06
P34226	YBL061C	S000000157	SKT5	1.71604e+07	1.11265e+07	9.43934e+06	8.81077e+06	7.8157e+06	9.67936e+06	8.1502e+06	7.02265e+06
P34227	YBL064C	S000000160	PRX1	NA	NA	1.15638e+06	4.19372e+06	2.83271e+06	2.22275e+06	NA	2.66018e+06
P34228	YBL066C	S000000162	SEF1	2.73458e+06	1.94617e+06	2.33811e+06	NA	2.51495e+06	2.0312e+06	1.63615e+06	1.82559e+06
P34233	YKL185W	S000001668	ASH1	NA	NA	NA	NA	957297	1.28796e+06	1.09766e+06	NA
P34237	YKL179C	S000001662	COY1	1.64526e+06	5.9469e+06	7.13309e+06	8.1004e+06	6.49338e+06	8.76568e+06	6.4339e+06	2.97656e+06
P34239	YKL176C	S000001659	LST4	8.84509e+06	7.87928e+06	8.42792e+06	5.57596e+06	5.39194e+06	5.73181e+06	3.66676e+06	3.35879e+06
P34240	YKL175W	S000001658	ZRT3	3.28488e+06	3.76656e+06	3.37441e+06	3.36893e+06	1.87893e+06	1.92003e+06	2.5371e+06	3.78102e+06
P34241	YKL014C	S000001497	URB1	2.02842e+07	1.15943e+07	1.36034e+07	NA	1.91853e+07	1.44436e+07	3.08506e+07	2.04205e+07
P34243	YKL017C	S000001500	HCS1	2.79582e+06	2.33959e+06	3.16404e+06	3.10765e+06	3.52378e+06	3.25331e+06	2.34286e+06	2.73839e+06
P34244	YKL101W	S000001584	HSL1	2.63118e+06	2.45729e+06	2.60626e+06	1.90391e+06	4.56368e+06	6.69371e+06	2.82188e+06	2.24429e+06
P34246	YKL098W	S000001581	MTC2	NA	NA	NA	NA	1.60423e+06	2.0771e+06	NA	NA
P34247	YKL099C	S000001582	UTP11	1.66195e+07	1.23891e+07	1.5152e+07	2.70147e+06	2.53029e+07	2.92803e+07	4.51925e+07	2.40424e+07
P34250	YKL105C	S000001588	SEG2	3.02583e+06	2.51414e+06	5.22948e+06	NA	5.16619e+06	8.61607e+06	2.92559e+06	NA
P34730	YDR099W	S000002506	BMH2	1.00568e+07	5.77976e+06	9.1202e+06	NA	NA	5.83359e+06	1.19046e+07	1.57278e+07
P34756	YFR019W	S000001915	FAB1	NA	5.15892e+06	5.37576e+06	NA	1.52248e+07	1.62651e+07	1.67412e+07	7.36209e+06
P34758	YOR329C	S000005856	SCD5	NA	NA	NA	NA	2.4328e+06	1.63455e+06	NA	NA
P34761	YNL197C	S000005141	WHI3	NA	NA	NA	NA	1.7329e+06	2.17481e+06	1.88029e+06	7.09702e+06
P34909	YER068W	S000000870	MOT2	2.10386e+06	8.55849e+06	1.23357e+07	7.49006e+06	1.11129e+07	1.28515e+07	3.75812e+06	1.74416e+06
P35172	YBR001C	S000000205	NTH2	NA	3.29832e+06	2.80428e+06	3.07708e+06	3.63731e+06	2.66172e+06	3.72489e+06	4.51506e+06
P35177	YBR081C	S000000285	SPT7	NA	NA	NA	NA	1.43128e+06	1.53025e+06	1.91548e+06	1.33762e+06
P35178	YDR087C	S000002494	RRP1	NA	3.19307e+06	2.68062e+06	NA	3.81483e+06	3.71155e+06	3.28208e+06	3.20351e+06
P35180	YGR082W	S000003314	TOM20	3.24488e+06	7.96028e+06	8.29078e+06	1.71043e+07	7.78259e+06	8.70264e+06	9.52143e+06	1.18348e+07
P35181	YLR170C	S000004160	APS1	NA	NA	NA	NA	2.05136e+06	1.61838e+06	4.65228e+06	2.61593e+06
P35187	YMR190C	S000004802	SGS1	NA	NA	1.46062e+06	NA	2.50906e+06	3.51933e+06	2.39615e+06	1.66003e+06
P35189	YPL129W	S000006050	TAF14	1.2441e+07	1.56416e+07	1.66769e+07	2.17979e+07	2.38314e+07	2.74549e+07	2.22351e+07	1.3129e+07
P35191	YFL016C	S000001878	MDJ1	NA	NA	NA	NA	4.66929e+06	3.94503e+06	5.06998e+06	8.93279e+06
P35192	YMR021C	S000004623	MAC1	NA	3.82389e+06	2.77817e+06	5.17537e+06	3.54348e+06	3.845e+06	2.15756e+06	1.41292e+06
P35194	YBL004W	S000000100	UTP20	NA	NA	1.35723e+06	NA	5.00767e+06	3.10708e+06	5.94315e+06	4.79665e+06
P35207	YLR398C	S000004390	SKI2	NA	1.43125e+06	NA	NA	2.47819e+06	2.18314e+06	1.33079e+06	1.72609e+06
P35208	YJL127C	S000003663	SPT10	NA	NA	NA	NA	3.26025e+06	4.46661e+06	4.7103e+06	6.16366e+06
P35210	YKL020C	S000001503	SPT23	NA	NA	NA	NA	869931	848001	NA	NA
P35688	YDL240W	S000002399	LRG1	2.45147e+06	1.09801e+07	1.50049e+07	3.009e+06	1.27672e+07	1.54468e+07	7.71305e+06	1.60788e+06
P35691	YKL056C	S000001539	TMA19	NA	NA	NA	NA	1.92087e+06	993279	2.10046e+06	NA
P35723	YKL065C	S000001548	YET1	NA	NA	NA	NA	8.34276e+06	1.07414e+07	5.84243e+06	5.33572e+06
P35724	YKL064W	S000001547	MNR2	8.70342e+06	1.09697e+07	7.02262e+06	2.00012e+06	8.27756e+06	7.43676e+06	1.09457e+07	1.24403e+07
P35725	YKL063C	S000001546		7.94317e+06	7.66945e+06	7.55147e+06	NA	1.07108e+07	1.17185e+07	8.73849e+06	5.65678e+06
P35728	YKL059C	S000001542	MPE1	NA	NA	NA	NA	2.87181e+06	3.5723e+06	NA	1.90256e+06
P35732	YKL054C	S000001537	DEF1	2.69795e+07	1.99485e+07	1.3856e+07	1.65762e+07	3.25984e+06	2.93558e+06	3.39587e+06	8.67239e+06
P35817	YLR399C	S000004391	BDF1	1.01324e+07	7.73334e+06	6.30602e+06	6.95212e+06	2.34445e+06	4.12399e+06	4.21492e+06	3.7564e+06
P35996	YKL170W	S000001653	MRPL38	2.54381e+07	2.98543e+07	3.0434e+07	4.57982e+07	1.64597e+07	2.33586e+07	1.45415e+07	1.73294e+07
P36000	YKL135C	S000001618	APL2	5.08427e+06	8.62657e+06	1.07739e+07	3.44975e+06	1.70771e+07	8.94851e+06	2.18431e+07	1.11389e+07
P36002	YKL198C	S000001681	PTK1	2.83419e+06	3.23975e+06	3.61296e+06	3.12959e+06	NA	NA	NA	NA
P36003	YKL171W	S000001654	NNK1	NA	NA	NA	NA	NA	5.55856e+07	4.26173e+07	5.03845e+07
P36006	YKL129C	S000001612	MYO3	8.62668e+06	1.01682e+07	1.27127e+07	2.28393e+07	2.32525e+07	2.88348e+07	2.52897e+07	1.44107e+07
P36007	YKL218C	S000001701	SRY1	NA	NA	2.09909e+06	2.97196e+06	4.68879e+06	4.98092e+06	4.65423e+06	5.94356e+06
P36008	YKL081W	S000001564	TEF4	6.73549e+06	8.61649e+06	9.53265e+06	2.33791e+07	7.72806e+06	6.76847e+06	6.78607e+06	9.71149e+06
P36009	YKL078W	S000001561	DHR2	2.96198e+06	6.9969e+06	4.76632e+06	NA	1.73716e+07	1.37841e+07	2.22907e+07	1.13258e+07
P36012	YKL049C	S000001532	CSE4	NA	NA	NA	NA	2.83535e+06	3.25709e+06	2.46539e+06	NA
P36013	YKL029C	S000001512	MAE1	NA	1.12768e+06	2.33198e+06	3.23961e+07	7.01729e+06	5.21324e+06	2.54091e+06	1.93933e+06
P36018	YKR014C	S000001722	YPT52	NA	NA	NA	NA	NA	NA	410185	1.75745e+06
P36022	YKR054C	S000001762	DYN1	NA	NA	NA	NA	730773	1.18502e+06	NA	NA
P36023	YKR064W	S000001772	OAF3	NA	NA	NA	NA	3.37957e+06	3.17932e+06	NA	NA
P36026	YKR098C	S000001806	UBP11	NA	NA	NA	NA	1.19243e+06	1.16304e+06	3.89876e+06	4.23347e+06
P36036	YKL214C	S000001697	YRA2	1.22427e+08	9.21298e+07	8.77665e+07	6.32424e+07	2.45778e+07	3.28943e+07	5.93091e+07	5.18927e+07
P36038	YKL208W	S000001691	CBT1	NA	3.27303e+06	NA	NA	NA	2.24967e+06	2.07474e+06	NA
P36047	YKL193C	S000001676	SDS22	NA	NA	NA	NA	NA	719553	1.31197e+06	1.28516e+06
P36048	YKL173W	S000001656	SNU114	NA	NA	NA	NA	1.42742e+06	NA	1.78379e+06	1.61505e+06
P36049	YKL172W	S000001655	EBP2	5.07722e+07	4.94605e+07	4.21438e+07	8.76502e+06	7.53927e+07	8.17583e+07	7.92695e+07	4.73786e+07
P36056	YKL155C	S000001638	RSM22	1.29288e+07	6.65758e+06	6.54439e+06	2.67071e+06	5.37326e+06	5.0427e+06	7.21366e+06	5.18553e+06
P36057	YKL154W	S000001637	SRP102	NA	NA	3.7664e+06	4.07793e+06	3.11554e+06	2.52828e+06	2.62249e+06	NA
P36060	YKL150W	S000001633	MCR1	NA	1.96766e+06	4.93258e+06	NA	4.1464e+06	4.38332e+06	6.91704e+06	5.18906e+06
P36066	YKL133C	S000001616		NA	NA	NA	NA	3.49666e+06	2.44064e+06	4.20484e+06	4.06905e+06
P36080	YKL082C	S000001565	RRP14	8.55038e+06	1.46671e+07	1.03724e+07	7.52445e+06	8.24019e+06	1.00616e+07	8.81853e+06	7.93846e+06
P36081	YKL077W	S000001560		1.72872e+07	3.14468e+07	3.76094e+07	2.25582e+07	4.05906e+07	4.1328e+07	5.30023e+07	4.2369e+07
P36083	YKL075C	S000001558		NA	5.98854e+06	7.087e+06	3.83595e+06	7.17155e+06	6.00858e+06	9.37451e+06	7.36791e+06
P36101	YKL027W	S000001510	TCD2	NA	2.18737e+07	1.61152e+07	2.41629e+07	1.87476e+07	2.3099e+07	1.65416e+07	2.17646e+07
P36102	YKL025C	S000001508	PAN3	5.20003e+06	6.37017e+06	1.45893e+07	3.83026e+07	5.84883e+06	4.06337e+06	2.19831e+06	NA
P36103	YKL023W	S000001506		8.84075e+06	1.39037e+07	1.40464e+07	NA	1.52756e+07	1.86318e+07	1.64675e+07	5.53505e+06
P36104	YKL018W	S000001501	SWD2	NA	NA	NA	NA	NA	1.84343e+06	NA	747396
P36106	YKL005C	S000001488	BYE1	3.13259e+06	1.41509e+06	1.73018e+06	2.39199e+06	NA	NA	NA	NA
P36112	YKR016W	S000001724	MIC60	5.09348e+06	5.8214e+06	6.54279e+06	8.34718e+06	1.7724e+07	1.9913e+07	1.00108e+07	6.43019e+06
P36117	YKR021W	S000001729	ALY1	NA	NA	NA	NA	3.28726e+06	2.5613e+06	2.81077e+06	1.71445e+06
P36119	YKR023W	S000001731		NA	NA	NA	NA	1.53152e+07	1.03899e+07	2.31467e+07	1.84283e+07
P36120	YKR024C	S000001732	DBP7	2.64342e+06	3.49341e+06	3.12653e+06	1.40633e+06	3.34829e+06	3.31771e+06	4.11759e+06	3.74612e+06
P36121	YKR025W	S000001733	RPC37	NA	NA	NA	NA	1.63591e+06	2.63015e+06	NA	NA
P36124	YKR029C	S000001737	SET3	NA	NA	NA	NA	1.33796e+06	1.61992e+06	1.18439e+06	NA
P36125	YKR030W	S000001738	GMH1	NA	NA	NA	NA	1.44966e+06	2.54629e+06	2.7011e+06	1.62378e+06
P36126	YKR031C	S000001739	SPO14	NA	NA	NA	NA	NA	1.21717e+06	1.42308e+06	1.50069e+06
P36132	YKR038C	S000001746	KAE1	NA	1.14821e+07	NA	2.37132e+07	7.0504e+06	1.01904e+07	NA	4.75209e+06
P36139	YKR046C	S000001754	PET10	NA	NA	NA	NA	1.40915e+06	1.44939e+06	1.78235e+06	2.81639e+06
P36144	YKR060W	S000001768	UTP30	NA	NA	5.03193e+06	NA	5.81074e+06	6.06852e+06	5.51567e+06	5.16818e+06
P36145	YKR062W	S000001770	TFA2	NA	4.33301e+06	3.61984e+06	7.53562e+06	NA	NA	NA	NA
P36148	YKR067W	S000001775	GPT2	5.36619e+06	1.98059e+07	2.40974e+07	1.61481e+07	3.58735e+07	2.32598e+07	3.16582e+07	2.07882e+07
P36152	YKR071C	S000001779	DRE2	NA	NA	4.29403e+06	2.40081e+07	4.11735e+06	3.89952e+06	NA	NA
P36157	YKR077W	S000001785	MSA2	NA	1.47394e+06	1.63178e+06	NA	1.48003e+06	3.51303e+06	1.50024e+06	1.48958e+06
P36160	YKR081C	S000001789	RPF2	2.43748e+06	NA	1.85629e+06	NA	1.37726e+07	8.96352e+06	1.61804e+07	9.90812e+06
P36163	YKR087C	S000001795	OMA1	NA	NA	NA	NA	8.95461e+06	7.63528e+06	6.57794e+06	7.26674e+06
P36165	YKR089C	S000001797	TGL4	NA	NA	NA	NA	2.35734e+06	1.71618e+06	1.75159e+06	NA
P36166	YKR090W	S000001798	PXL1	NA	NA	NA	NA	5.03092e+07	4.27845e+07	NA	NA
P36169	YKR100C	S000001808	SKG1	NA	4.17604e+06	4.95549e+06	3.81008e+06	5.66512e+06	8.26396e+06	8.08559e+06	8.28642e+06
P36421	YGR185C	S000003417	TYS1	3.03656e+06	3.14525e+06	7.19067e+06	4.00298e+07	8.06176e+06	5.38968e+06	2.66653e+06	4.56917e+06
P36516	YMR024W	S000004626	MRPL3	2.53363e+07	1.88447e+07	1.96468e+07	8.04515e+06	2.81352e+07	2.84475e+07	3.43064e+07	3.04345e+07
P36517	YLR439W	S000004431	MRPL4	1.21571e+07	1.09117e+07	8.30021e+06	1.94614e+06	2.10529e+07	1.84207e+07	1.66218e+07	1.50287e+07
P36519	YDR237W	S000002645	MRPL7	7.04873e+06	5.51393e+06	5.72091e+06	7.61948e+06	9.17407e+06	8.06127e+06	6.30417e+06	5.40355e+06
P36520	YNL284C	S000005228	MRPL10	4.02378e+06	7.26586e+06	4.75492e+06	5.5259e+06	1.897e+07	1.74736e+07	1.52874e+07	1.1116e+07
P36521	YDL202W	S000002361	MRPL11	1.19349e+07	1.53726e+07	1.26835e+07	2.4444e+07	2.60737e+07	2.31765e+07	2.20201e+07	2.10708e+07
P36523	YLR312W-A	S000004304	MRPL15	1.01331e+07	9.32669e+06	1.06147e+07	1.98092e+06	1.56513e+07	1.56724e+07	1.67864e+07	1.33814e+07
P36525	YMR193W	S000004806	MRPL24	1.65924e+07	1.8878e+07	1.9103e+07	2.15638e+07	2.17699e+07	2.8399e+07	2.6942e+07	1.65847e+07
P36526	YBR282W	S000000486	MRPL27	1.43888e+07	1.38238e+07	1.3773e+07	3.8961e+06	2.82154e+07	3.03058e+07	2.75305e+07	2.84101e+07
P36527	YDR462W	S000002870	MRPL28	3.49635e+07	4.04494e+07	4.13729e+07	3.21737e+07	5.23768e+07	5.30281e+07	6.36477e+07	4.93521e+07
P36528	YNL252C	S000005196	MRPL17	1.46804e+07	1.59801e+07	1.95092e+07	1.56867e+07	2.12276e+07	1.85941e+07	2.47588e+07	2.38918e+07
P36531	YBR122C	S000000326	MRPL36	NA	NA	3.00277e+06	NA	9.33584e+06	1.05245e+07	9.49005e+06	6.78282e+06
P36533	YML009C	S000004468	MRPL39	1.92501e+08	9.09718e+07	9.11737e+07	7.60704e+07	4.19748e+07	4.21541e+07	4.07243e+07	4.90477e+07
P36534	YPL173W	S000006094	MRPL40	2.48528e+07	2.23272e+07	2.47298e+07	6.62118e+06	4.53473e+07	5.37428e+07	6.08462e+07	4.65424e+07
P36775	YBL022C	S000000118	PIM1	NA	2.0382e+06	1.88881e+06	8.06327e+06	3.05267e+06	3.09604e+06	2.69708e+06	2.22081e+06
P37263	YCR087C-A	S000007223		1.33851e+08	2.76153e+07	1.44045e+07	7.70167e+06	6.47795e+06	8.8387e+06	2.73299e+07	4.79768e+07
P37267	YGR174C	S000003406	CBP4	NA	NA	NA	NA	5.64684e+06	5.81703e+06	5.65199e+06	6.74324e+06
P37291	YLR058C	S000004048	SHM2	NA	NA	1.48654e+07	2.14952e+07	NA	NA	NA	NA
P37292	YBR263W	S000000467	SHM1	2.43965e+07	3.123e+06	2.60117e+06	4.02444e+07	5.93992e+06	4.32135e+06	1.78225e+07	3.87377e+07
P37293	YGR147C	S000003379	NAT2	7.16016e+06	1.88713e+07	2.17581e+07	1.7937e+07	2.09767e+07	2.37537e+07	1.17318e+07	1.01229e+07
P37297	YLR305C	S000004296	STT4	NA	NA	NA	NA	1.56087e+06	1.19219e+06	2.28987e+06	2.30391e+06
P37304	YDR251W	S000002659	PAM1	1.54109e+07	1.13062e+07	1.25242e+07	8.33327e+06	1.03665e+07	1.23789e+07	1.21855e+07	1.28059e+07
P37838	YPL043W	S000005964	NOP4	1.25917e+07	6.08314e+06	8.21208e+06	NA	3.40567e+07	3.59844e+07	4.37603e+07	3.71808e+07
P38011	YMR116C	S000004722	ASC1	1.12043e+07	9.28201e+06	1.0478e+07	6.15064e+07	2.15942e+07	1.93659e+07	8.52408e+06	9.35169e+06
P38041	YBL085W	S000000181	BOI1	2.33722e+07	2.90452e+07	2.31502e+07	3.28683e+06	2.46814e+07	2.8583e+07	4.30391e+07	2.45628e+07
P38042	YBL084C	S000000180	CDC27	NA	NA	NA	NA	1.59996e+06	1.39661e+06	2.662e+06	2.69175e+06
P38061	YBL092W	S000000188	RPL32	6.25456e+08	6.1573e+08	5.78849e+08	1.27623e+09	3.88409e+08	3.86185e+08	4.02716e+08	4.34118e+08
P38064	YBL038W	S000000134	MRPL16	2.10321e+07	2.542e+07	2.61285e+07	4.33646e+07	2.07472e+07	2.12291e+07	2.10334e+07	1.90682e+07
P38065	YBL037W	S000000133	APL3	6.88626e+06	4.80106e+06	3.9403e+06	NA	NA	NA	NA	NA
P38068	YBR014C	S000000218	GRX7	NA	NA	NA	NA	1.02152e+07	8.04626e+06	1.28306e+07	1.04481e+07
P38070	YBR028C	S000000232	YPK3	NA	5.94823e+06	9.2219e+06	6.24822e+06	9.81192e+06	1.06039e+07	4.29939e+06	2.30536e+06
P38073	YBR033W	S000000237	EDS1	8.73605e+06	4.82055e+06	4.31627e+06	NA	1.64993e+06	2.55103e+06	2.72805e+06	1.76805e+06
P38077	YBR039W	S000000243	ATP3	8.13762e+06	1.49381e+07	2.25272e+07	4.12142e+07	2.49921e+07	2.21684e+07	1.25127e+07	1.08459e+07
P38080	YBR059C	S000000263	AKL1	5.67933e+08	5.04844e+08	3.40203e+08	2.87625e+08	1.12967e+08	1.29493e+08	1.73914e+08	1.54743e+08
P38084	YBR068C	S000000272	BAP2	NA	NA	NA	NA	2.21375e+06	3.06893e+06	2.98361e+06	2.41806e+06
P38085	YBR069C	S000000273	TAT1	3.5694e+06	6.72603e+06	5.57237e+06	8.26244e+06	8.01302e+06	7.84736e+06	4.49147e+06	7.24472e+06
P38086	YBR073W	S000000277	RDH54	NA	NA	NA	NA	7.75182e+06	5.82603e+06	7.34041e+06	8.70729e+06
P38087	YBR104W	S000000308	YMC2	NA	2.42458e+06	2.43915e+06	3.91647e+06	2.26757e+06	1.96632e+06	2.29779e+06	3.70738e+06
P38088	YBR121C	S000000325	GRS1	7.10813e+06	5.49748e+06	5.92298e+06	8.08267e+06	7.18963e+06	5.62877e+06	4.9492e+06	6.50497e+06
P38112	YBR142W	S000000346	MAK5	4.79833e+06	1.80461e+07	1.34696e+07	NA	1.41179e+07	1.23867e+07	1.78214e+07	1.10007e+07
P38120	YBR146W	S000000350	MRPS9	2.48821e+07	1.89683e+07	1.41255e+07	1.7067e+07	1.07392e+07	1.03812e+07	9.48542e+06	1.08023e+07
P38127	YBR192W	S000000396	RIM2	7.2757e+06	1.09991e+07	1.02612e+07	NA	2.81748e+07	1.84817e+07	3.22024e+07	2.50323e+07
P38129	YBR198C	S000000402	TAF5	8.59709e+06	1.2354e+07	1.10115e+07	3.89443e+06	1.45109e+07	1.6359e+07	1.33656e+07	6.27978e+06
P38130	YBR205W	S000000409	KTR3	1.28909e+07	2.6656e+07	3.14773e+07	1.37577e+07	4.46355e+07	3.6336e+07	5.00475e+07	3.52311e+07
P38132	YBR202W	S000000406	MCM7	NA	NA	NA	NA	1.27804e+06	2.14799e+06	937194	NA
P38144	YBR245C	S000000449	ISW1	NA	NA	3.06065e+06	2.54943e+06	1.11089e+07	4.54379e+06	2.69647e+06	1.35122e+06
P38147	YBR274W	S000000478	CHK1	NA	NA	NA	NA	1.99277e+06	1.85253e+06	519591	678074
P38149	YBR281C	S000000485	DUG2	NA	NA	1.54111e+06	5.41353e+06	NA	NA	NA	NA
P38151	YBR233W	S000000437	PBP2	NA	NA	NA	NA	2.07289e+06	1.19712e+06	NA	NA
P38152	YBR291C	S000000495	CTP1	6.04623e+06	9.90389e+06	1.23074e+07	1.01133e+07	1.57031e+07	1.1857e+07	1.31073e+07	1.68215e+07
P38153	YBR288C	S000000492	APM3	2.16672e+07	6.94698e+06	8.53612e+06	6.54947e+06	6.81764e+06	7.40122e+06	1.01024e+07	1.09592e+07
P38164	YBL104C	S000000200	SEA4	5.64335e+06	4.73898e+06	3.01588e+06	NA	5.15705e+06	3.8907e+06	1.44633e+07	2.01359e+07
P38167	YBL101C	S000000197	ECM21	NA	NA	NA	NA	1.44276e+06	1.72286e+06	1.92927e+06	1.71103e+06
P38169	YBL098W	S000000194	BNA4	NA	6.63485e+06	9.40371e+06	6.92537e+06	8.79274e+06	7.4354e+06	1.34427e+07	1.03406e+07
P38170	YBL097W	S000000193	BRN1	NA	1.65087e+06	1.90219e+06	NA	2.38943e+06	3.12965e+06	1.77278e+06	1.52655e+06
P38172	YBL095W	S000000191	MRX3	NA	8.26699e+06	7.35835e+06	NA	1.09454e+07	8.31247e+06	9.79592e+06	7.4347e+06
P38174	YBL091C	S000000187	MAP2	NA	NA	2.13707e+06	1.71356e+07	3.8524e+06	3.60745e+06	1.68955e+06	2.22185e+06
P38175	YBL090W	S000000186	MRP21	3.96254e+07	3.55996e+07	2.95866e+07	3.0423e+07	2.78265e+07	3.00376e+07	1.75025e+07	1.60456e+07
P38177	YBL086C	S000000182		2.31749e+07	NA	6.47238e+06	NA	7.86109e+06	6.32814e+06	1.11104e+07	1.45052e+07
P38181	YBL079W	S000000175	NUP170	NA	NA	NA	NA	1.58361e+06	1.51166e+06	NA	NA
P38187	YBL067C	S000000163	UBP13	NA	5.44034e+06	5.93307e+06	1.79184e+07	3.72749e+06	5.18525e+06	3.47786e+06	3.03597e+06
P38202	YBL028C	S000000124		1.24356e+07	1.79453e+07	NA	3.63844e+07	1.06701e+07	7.62182e+06	9.52308e+06	1.64777e+07
P38206	YBL020W	S000000116	RFT1	NA	NA	NA	NA	2.31601e+06	3.19811e+06	1.63924e+06	NA
P38207	YBL019W	S000000115	APN2	NA	3.11558e+06	2.67204e+06	NA	NA	1.77952e+06	1.48018e+06	NA
P38213	YBR007C	S000000211	DSF2	1.19966e+07	8.44041e+06	6.53939e+06	970894	4.45055e+06	5.17673e+06	2.32413e+06	3.63727e+06
P38216	YBR016W	S000000220		NA	NA	NA	NA	NA	1.85079e+06	1.77546e+06	2.43156e+06
P38219	YBR025C	S000000229	OLA1	1.21581e+07	9.47254e+06	1.13696e+07	2.2616e+07	7.30306e+06	6.03801e+06	9.86424e+06	1.15502e+07
P38221	YBR029C	S000000233	CDS1	2.88416e+09	2.42525e+09	8.44074e+08	5.35749e+09	1.02396e+09	1.03027e+09	1.17215e+09	1.66937e+09
P38226	YBR042C	S000000246	CST26	NA	NA	NA	NA	2.84733e+06	1.28215e+06	3.1687e+06	2.68012e+06
P38228	YBR044C	S000000248	TCM62	NA	NA	2.16393e+06	1.96759e+06	9.3722e+06	5.81664e+06	1.54572e+06	NA
P38239	YBR062C	S000000266		NA	NA	NA	7.10083e+06	1.20391e+06	1.82377e+06	NA	945016
P38241	YBR065C	S000000269	ECM2	4.62296e+07	2.18928e+07	1.22688e+07	NA	6.07204e+06	8.2075e+06	7.28639e+06	8.7612e+06
P38243	YBR071W	S000000275		4.92623e+06	NA	2.96517e+06	3.06043e+06	2.57629e+06	2.95756e+06	NA	1.69056e+06
P38248	YBR078W	S000000282	ECM33	NA	NA	NA	NA	NA	NA	3.29586e+06	4.73277e+06
P38249	YBR079C	S000000283	RPG1	2.0463e+07	4.87627e+07	5.3078e+07	1.4323e+08	5.94967e+07	6.05816e+07	3.5682e+07	2.86843e+07
P38250	YBR086C	S000000290	IST2	5.81915e+07	3.3219e+07	2.4874e+07	2.35937e+07	1.61591e+07	1.83026e+07	3.12302e+07	4.70358e+07
P38251	YBR087W	S000000291	RFC5	4.00914e+06	1.30147e+07	1.20661e+07	7.22222e+06	2.16937e+07	1.81835e+07	1.11206e+07	8.31602e+06
P38255	YBR095C	S000000299	RXT2	NA	1.40653e+06	1.36948e+06	2.19792e+06	2.07584e+06	3.27733e+06	3.63466e+06	1.52874e+06
P38256	YBR096W	S000000300		NA	NA	NA	NA	1.06773e+07	NA	1.36907e+07	8.41262e+06
P38257	YBR098W	S000000302	MMS4	NA	NA	NA	NA	5.09795e+06	6.24002e+06	5.97854e+06	4.66598e+06
P38261	YBR102C	S000000306	EXO84	5.80897e+06	6.72365e+06	4.97933e+06	NA	6.08616e+06	6.74959e+06	6.27824e+06	3.61815e+06
P38264	YBR106W	S000000310	PHO88	NA	NA	NA	NA	NA	754299	1.15209e+06	NA
P38266	YBR108W	S000000312	AIM3	2.49352e+07	2.36041e+07	2.28787e+07	2.38435e+07	5.78546e+06	7.45584e+06	4.68119e+06	5.5096e+06
P38271	YBR129C	S000000333	OPY1	NA	NA	NA	NA	NA	NA	932749	1.19501e+06
P38272	YBR130C	S000000334	SHE3	NA	NA	NA	NA	1.17842e+06	1.23257e+06	NA	NA
P38277	YBR138C	S000000342		NA	NA	NA	NA	3.27985e+06	2.92667e+06	4.2819e+06	2.99359e+06
P38282	YBR152W	S000000356	SPP381	7.74178e+06	5.04854e+06	3.86424e+06	1.02112e+07	NA	NA	NA	NA
P38283	YBR156C	S000000360	SLI15	NA	7.90238e+06	7.84657e+06	3.93372e+06	4.78923e+06	6.36504e+06	5.83245e+06	2.84049e+06
P38285	YBR158W	S000000362	AMN1	NA	NA	NA	NA	1.5175e+06	2.18527e+06	2.73453e+06	3.69294e+06
P38286	YBR159W	S000000363	IFA38	NA	2.88569e+06	4.53673e+06	2.17548e+06	5.77022e+06	3.80471e+06	2.86787e+06	2.18072e+06
P38297	YBR179C	S000000383	FZO1	NA	NA	NA	NA	2.17902e+06	2.05386e+06	1.57576e+06	1.8553e+06
P38300	YBR185C	S000000389	MBA1	NA	7.57276e+06	6.59613e+06	1.08706e+07	NA	NA	NA	NA
P38314	YBR214W	S000000418	SDS24	NA	NA	2.98647e+06	1.96348e+07	NA	NA	NA	NA
P38321	YBR225W	S000000429		3.78402e+07	2.41432e+07	1.702e+07	1.28162e+07	8.83641e+06	1.08101e+07	2.16816e+07	2.82481e+07
P38323	YBR227C	S000000431	MCX1	7.39147e+06	1.75231e+07	1.72095e+07	4.91702e+06	1.88878e+07	2.00563e+07	1.57607e+07	1.66584e+07
P38325	YBR230C	S000000434	OM14	NA	NA	NA	NA	9.13121e+06	5.81896e+06	4.88088e+06	8.47733e+06
P38333	YBR247C	S000000451	ENP1	2.5204e+06	4.60958e+06	1.00605e+07	1.89314e+07	3.10965e+07	2.46785e+07	6.65099e+06	7.77175e+06
P38335	YBR255W	S000000459	MTC4	8.35538e+06	9.86491e+06	9.12774e+06	1.9625e+06	6.67039e+06	9.27409e+06	1.074e+07	1.00065e+07
P38337	YBR258C	S000000462	SHG1	NA	NA	NA	NA	1.28099e+06	920543	NA	NA
P38339	YBR260C	S000000464	RGD1	NA	6.10548e+06	5.66332e+06	5.16978e+06	NA	NA	3.6683e+06	NA
P38341	YBR262C	S000000466	MIC12	NA	NA	NA	NA	9.1764e+06	1.74291e+07	NA	7.88777e+06
P38351	YBR279W	S000000483	PAF1	NA	NA	NA	NA	4.04363e+06	7.08233e+06	6.22268e+06	5.36709e+06
P38426	YMR261C	S000004874	TPS3	NA	4.41088e+06	5.76172e+06	4.80083e+07	8.77954e+06	6.69904e+06	2.81612e+06	3.30696e+06
P38427	YML100W	S000004566	TSL1	NA	5.33557e+08	4.72664e+08	7.89614e+08	5.41631e+08	4.90955e+08	6.7155e+08	6.56189e+08
P38429	YMR263W	S000004876	SAP30	NA	NA	NA	NA	2.1845e+06	2.788e+06	2.69441e+06	1.90952e+06
P38431	YPR041W	S000006245	TIF5	8.22954e+06	6.77566e+06	9.16987e+06	5.75749e+07	7.92903e+06	7.96782e+06	4.44301e+06	7.73509e+06
P38439	YOR123C	S000005649	LEO1	NA	NA	NA	NA	742025	1.08208e+06	NA	NA
P38555	YER031C	S000000833	YPT31	NA	NA	NA	NA	NA	305556	276746	5.55883e+06
P38615	YMR139W	S000004747	RIM11	NA	NA	NA	NA	3.08751e+06	2.82412e+06	4.10185e+06	4.20719e+06
P38623	YLR248W	S000004238	RCK2	7.58711e+06	4.17195e+06	3.68054e+06	7.78299e+06	2.55446e+06	3.2231e+06	2.23339e+06	3.8128e+06
P38625	YMR217W	S000004830	GUA1	NA	NA	NA	1.98973e+07	3.49666e+06	NA	NA	3.69844e+06
P38626	YIL043C	S000001305	CBR1	1.97639e+07	4.34261e+07	4.2682e+07	6.62236e+07	6.08565e+07	6.39554e+07	6.14851e+07	6.2425e+07
P38627	YJR103W	S000003864	URA8	7.37282e+06	4.01118e+06	5.07707e+06	1.40212e+07	7.49896e+06	7.16696e+06	3.69495e+06	5.54429e+06
P38629	YNL290W	S000005234	RFC3	3.1534e+06	2.7718e+07	3.72107e+07	1.91224e+07	5.2848e+07	4.5004e+07	2.55891e+07	1.01041e+07
P38630	YOR217W	S000005743	RFC1	2.28617e+06	1.18871e+07	1.77514e+07	1.25194e+07	3.85311e+07	3.94164e+07	1.12523e+07	5.9177e+06
P38631	YLR342W	S000004334	FKS1	3.37137e+07	3.48381e+07	3.87555e+07	3.54968e+07	6.36715e+07	4.35873e+07	7.82098e+07	7.9664e+07
P38682	YER122C	S000000924	GLO3	6.51578e+06	6.9061e+06	8.06015e+06	1.34579e+07	3.58146e+06	3.92198e+06	2.66046e+06	4.40153e+06
P38687	YPL243W	S000006164	SRP68	NA	NA	NA	1.49539e+06	2.04751e+06	2.51356e+06	2.56364e+06	2.78565e+06
P38688	YPL210C	S000006131	SRP72	1.92415e+07	2.6521e+07	2.39956e+07	2.4544e+07	4.32797e+07	2.53796e+07	3.30523e+07	2.53211e+07
P38689	YHL011C	S000001003	PRS3	NA	1.50731e+06	1.97279e+06	1.09381e+07	4.0684e+06	3.86921e+06	NA	4.39976e+06
P38690	YHR033W	S000001075		1.90236e+07	4.65094e+07	7.50142e+07	7.42188e+07	1.22412e+08	9.25327e+07	7.51397e+07	1.24029e+08
P38691	YHR082C	S000001124	KSP1	2.48799e+06	2.18861e+06	1.62764e+06	NA	6.3574e+06	8.07086e+06	5.08871e+06	3.04615e+06
P38692	YHR102W	S000001144	KIC1	NA	NA	NA	NA	2.44011e+06	1.7464e+06	962822	NA
P38701	YHL015W	S000001007	RPS20	2.47033e+07	3.18518e+07	3.49025e+07	8.80254e+07	4.4146e+07	3.80568e+07	3.28352e+07	3.79359e+07
P38702	YHR002W	S000001044	LEU5	NA	NA	NA	NA	3.087e+06	2.53399e+06	4.48077e+06	2.97635e+06
P38703	YHL003C	S000000995	LAG1	NA	NA	NA	NA	1.69136e+06	2.2487e+06	667619	NA
P38707	YHR019C	S000001061	DED81	6.68064e+06	9.69473e+06	1.20539e+07	1.37773e+08	7.14444e+06	7.19263e+06	4.77028e+06	6.31842e+06
P38708	YHR020W	S000001062		5.26669e+07	1.28521e+08	2.22765e+08	2.31822e+08	3.41664e+08	2.96308e+08	1.35837e+08	1.42019e+08
P38711	YHR021C	S000001063	RPS27B	3.34319e+08	1.5518e+08	1.32905e+08	2.88771e+08	1.05036e+08	8.3882e+07	5.31783e+07	7.18531e+07
P38712	YHR065C	S000001107	RRP3	1.92014e+08	1.75612e+08	1.43895e+08	5.60594e+07	6.58336e+07	6.73816e+07	6.64595e+07	8.85645e+07
P38713	YHR073W	S000001115	OSH3	1.74238e+07	2.54942e+07	1.51284e+07	3.15565e+06	1.61885e+07	1.79675e+07	3.79968e+07	4.47195e+07
P38717	YNL257C	S000005201	SIP3	NA	NA	NA	NA	2.68312e+06	1.45801e+06	2.4729e+06	3.90919e+06
P38719	YHR169W	S000001212	DBP8	3.9195e+07	4.31038e+07	3.59553e+07	8.46592e+06	5.38087e+07	4.95012e+07	6.05499e+07	5.92081e+07
P38736	YHL031C	S000001023	GOS1	NA	5.79497e+06	7.06447e+06	9.8556e+06	7.21197e+06	7.20996e+06	6.16764e+06	3.13776e+06
P38742	YHL023C	S000001015	NPR3	3.55835e+06	2.63166e+06	2.3415e+06	NA	3.40415e+06	3.93186e+06	9.20475e+06	2.05296e+07
P38749	YHL009C	S000001001	YAP3	NA	NA	4.16905e+06	5.8442e+06	4.71347e+06	6.74455e+06	NA	NA
P38753	YHL002W	S000000994	HSE1	1.0107e+07	5.46858e+06	5.99612e+06	5.1497e+06	3.33509e+06	4.041e+06	4.79055e+06	3.91937e+06
P38754	YHL001W	S000000993	RPL14B	3.55239e+08	2.71399e+08	2.68939e+08	1.0127e+08	3.035e+08	2.45855e+08	3.45338e+08	4.43259e+08
P38764	YHR027C	S000001069	RPN1	8.27116e+06	1.30366e+07	1.71426e+07	3.33258e+07	1.85557e+07	1.30975e+07	2.93999e+07	4.48774e+07
P38768	YHR034C	S000001076	PIH1	NA	NA	NA	5.9691e+06	2.39218e+06	2.43453e+06	3.35554e+06	3.09684e+06
P38771	YHR038W	S000001080	RRF1	3.18082e+08	1.92906e+08	1.39861e+08	5.16988e+07	2.43097e+07	2.11719e+07	4.27202e+07	1.2379e+08
P38772	YHR040W	S000001082	BCD1	7.3609e+06	9.64339e+06	7.4149e+06	5.06496e+06	4.2643e+06	4.45324e+06	3.95606e+06	4.14352e+06
P38779	YHR052W	S000001094	CIC1	5.14302e+07	3.27892e+07	2.33858e+07	2.20664e+07	3.73633e+07	3.71523e+07	5.82566e+07	4.50384e+07
P38781	YHR056C	S000001098	RSC30	2.67995e+06	9.45628e+06	9.38637e+06	7.41139e+06	1.04498e+07	1.16439e+07	6.13102e+06	2.52722e+06
P38783	YHR059W	S000001101	FYV4	1.41699e+08	9.93051e+07	5.56558e+07	5.3475e+07	2.0797e+07	1.97716e+07	3.18886e+07	4.54341e+07
P38784	YHR060W	S000001102	VMA22	NA	NA	NA	NA	3.68393e+06	1.69817e+06	1.62597e+06	1.46953e+06
P38786	YHR062C	S000001104	RPP1	4.77254e+06	4.26228e+06	3.78233e+06	4.74372e+06	NA	NA	NA	NA
P38788	YHR064C	S000001106	SSZ1	2.85804e+06	4.47857e+06	3.12662e+06	7.63525e+06	1.33714e+06	1.10116e+06	1.4022e+06	2.26807e+06
P38789	YHR066W	S000001108	SSF1	1.4959e+07	8.73676e+06	8.44441e+06	2.6085e+06	1.66892e+07	1.59765e+07	2.73062e+07	2.07571e+07
P38797	YHR076W	S000001118	PTC7	NA	NA	NA	NA	1.10621e+06	NA	673247	599622
P38798	YHR077C	S000001119	NMD2	NA	NA	NA	NA	2.96422e+06	3.06031e+06	4.71493e+06	3.94368e+06
P38801	YHR081W	S000001123	LRP1	2.13941e+07	1.2778e+07	1.06411e+07	NA	4.01814e+06	5.73868e+06	6.67877e+06	9.55642e+06
P38805	YHR088W	S000001130	RPF1	2.13822e+07	2.30355e+07	2.04056e+07	3.76717e+06	1.74234e+07	1.89195e+07	1.77412e+07	9.13471e+06
P38806	YHR090C	S000001132	YNG2	NA	NA	NA	NA	2.07381e+06	2.15961e+06	NA	NA
P38809	YHR097C	S000001139		1.58944e+08	1.11969e+08	1.10077e+08	9.70111e+07	3.92359e+07	5.1745e+07	7.23783e+07	5.56735e+07
P38810	YHR098C	S000001140	SFB3	NA	NA	NA	NA	1.88746e+06	1.36233e+06	NA	880566
P38811	YHR099W	S000001141	TRA1	NA	4.89366e+06	5.56784e+06	NA	3.91211e+06	2.4937e+06	5.36279e+06	3.91449e+06
P38814	YHR103W	S000001145	SBE22	6.0393e+06	5.05605e+06	6.2097e+06	6.53683e+06	5.72057e+06	7.54212e+06	6.24686e+06	6.14434e+06
P38819	YHR110W	S000001152	ERP5	NA	NA	NA	NA	2.91365e+06	3.91772e+06	NA	NA
P38820	YHR111W	S000001153	UBA4	3.30721e+07	1.49314e+07	1.21312e+07	3.20846e+07	1.73848e+07	2.2149e+07	NA	1.55408e+07
P38825	YHR117W	S000001159	TOM71	1.961e+07	1.50217e+07	1.56439e+07	2.58607e+07	1.47312e+07	1.42944e+07	2.02886e+07	2.83935e+07
P38826	YHR118C	S000001160	ORC6	NA	NA	NA	NA	6.67374e+06	4.94983e+06	4.51421e+06	NA
P38827	YHR119W	S000001161	SET1	NA	NA	NA	NA	4.52306e+06	4.07838e+06	3.23712e+06	1.33035e+06
P38828	YHR121W	S000001163	LSM12	NA	NA	3.22248e+06	NA	3.65346e+06	3.74302e+06	2.30181e+06	2.52432e+06
P38833	YHR127W	S000001169		3.85079e+07	3.399e+07	3.70118e+07	1.65331e+07	1.74061e+07	2.0372e+07	1.39592e+07	1.1976e+07
P38835	YHR131C	S000001173		NA	NA	NA	NA	1.45647e+06	1.544e+06	2.11024e+06	NA
P38837	YHR133C	S000001175	NSG1	NA	NA	NA	NA	3.87231e+06	4.29026e+06	4.35165e+06	2.58736e+06
P38840	YHR137W	S000001179	ARO9	9.42487e+06	7.01315e+06	9.8286e+06	3.60993e+07	6.8477e+06	5.29613e+06	5.84603e+06	7.50221e+06
P38845	YHR146W	S000001189	CRP1	2.31002e+08	9.5388e+07	8.11877e+07	7.85519e+07	4.20276e+07	4.45266e+07	4.90547e+07	6.02749e+07
P38850	YHR154W	S000001197	RTT107	1.3125e+07	1.17208e+07	9.50531e+06	1.21657e+07	NA	NA	NA	NA
P38851	YHR155W	S000001198	LAM1	NA	NA	NA	NA	627565	NA	599480	836141
P38853	YHR158C	S000001201	KEL1	4.0977e+06	3.37019e+06	5.77303e+06	7.66033e+06	2.58736e+06	3.29001e+06	2.78865e+06	3.90836e+06
P38854	YHR159W	S000001202	TDA11	NA	2.58003e+06	2.83849e+06	3.05416e+06	NA	NA	NA	NA
P38856	YHR161C	S000001204	YAP1801	6.23971e+06	5.79868e+06	4.49186e+06	NA	2.55994e+06	1.61131e+06	3.89691e+06	2.72198e+06
P38859	YHR164C	S000001207	DNA2	NA	NA	NA	NA	1.0462e+06	1.83743e+06	838580	714574
P38860	YHR168W	S000001211	MTG2	NA	NA	NA	NA	1.98302e+06	1.64704e+06	1.68235e+06	2.01058e+06
P38861	YHR170W	S000001213	NMD3	NA	1.3261e+07	1.54272e+07	3.78187e+07	1.69928e+07	1.51931e+07	1.28357e+07	1.06237e+07
P38877	YHR191C	S000001234	CTF8	NA	NA	NA	NA	7.31616e+06	7.16358e+06	8.43807e+06	NA
P38879	YHR193C	S000001236	EGD2	2.12293e+07	2.49019e+07	2.26308e+07	9.6341e+06	3.97853e+06	6.50701e+06	8.50721e+06	8.75445e+06
P38881	YHR195W	S000001238	NVJ1	NA	2.47383e+06	2.78251e+06	NA	3.45807e+06	3.85846e+06	3.06715e+06	2.66672e+06
P38882	YHR196W	S000001239	UTP9	1.12585e+07	6.97218e+06	9.67403e+06	NA	2.4918e+07	2.26584e+07	4.73304e+07	2.94758e+07
P38883	YHR197W	S000001240	RIX1	7.1839e+06	1.55969e+07	1.24337e+07	8.71643e+06	1.44885e+07	1.51263e+07	8.34064e+06	5.19342e+06
P38886	YHR200W	S000001243	RPN10	7.72878e+06	1.18415e+07	8.40586e+06	1.20932e+07	9.95095e+06	1.01759e+07	1.47586e+07	2.67285e+07
P38891	YHR208W	S000001251	BAT1	NA	8.6896e+06	9.44217e+06	1.77685e+07	NA	NA	NA	NA
P38902	YOL005C	S000005365	RPB11	NA	NA	NA	NA	4.21413e+06	2.44354e+06	3.3648e+06	5.24442e+06
P38903	YOR014W	S000005540	RTS1	9.80369e+06	8.06344e+06	7.47814e+06	3.71926e+06	6.50242e+06	6.36e+06	6.65695e+06	9.37112e+06
P38904	YDR464W	S000002872	SPP41	NA	2.81705e+06	3.02049e+06	3.53156e+06	NA	NA	NA	NA
P38911	YML074C	S000004539	FPR3	1.4017e+09	6.6147e+08	4.34935e+08	4.56522e+08	2.16206e+08	2.32259e+08	3.25409e+08	5.69906e+08
P38912	YMR260C	S000004873	TIF11	1.04318e+09	4.9952e+08	3.70853e+08	2.4735e+08	7.62468e+07	1.00684e+08	1.78996e+08	3.48053e+08
P38915	YLR055C	S000004045	SPT8	4.08751e+06	3.78557e+06	3.26442e+06	1.73766e+06	3.51982e+06	4.64682e+06	4.05926e+06	3.2891e+06
P38920	YMR167W	S000004777	MLH1	NA	NA	NA	NA	3.62482e+06	5.21265e+06	5.3989e+06	5.26821e+06
P38922	YNL004W	S000004949	HRB1	4.6493e+06	3.75353e+06	3.59534e+06	2.33419e+06	NA	1.58012e+06	3.14596e+06	2.25883e+06
P38928	YIL140W	S000001402	AXL2	NA	2.79994e+06	2.46111e+06	2.88889e+06	NA	NA	NA	NA
P38929	YGL006W	S000002974	PMC1	3.52355e+06	5.61499e+06	1.04478e+07	1.07775e+07	1.81789e+07	1.44329e+07	1.117e+07	1.82995e+07
P38930	YOR039W	S000005565	CKB2	2.16087e+07	1.71172e+07	2.84321e+07	8.96703e+06	4.57485e+07	4.35689e+07	6.76292e+07	4.44879e+07
P38931	YDR443C	S000002851	SSN2	NA	NA	NA	NA	704410	837920	900845	NA
P38934	YOR198C	S000005724	BFR1	1.58597e+07	1.07472e+07	7.32281e+06	7.86587e+06	1.82226e+06	1.5164e+06	1.93101e+06	2.74306e+06
P38958	YDR079W	S000002486	PET100	NA	NA	NA	NA	5.68553e+06	4.30295e+06	3.89845e+06	2.32208e+06
P38959	YDR080W	S000002487	VPS41	9.08983e+06	4.5918e+06	3.36103e+06	NA	2.92837e+06	2.27155e+06	7.0298e+06	7.59694e+06
P38961	YDR083W	S000002490	RRP8	2.9984e+07	2.1675e+07	1.53395e+07	NA	1.707e+07	1.54575e+07	1.84336e+07	1.86278e+07
P38968	YDL195W	S000002354	SEC31	8.71188e+06	4.22063e+06	4.35972e+06	1.27897e+07	5.4877e+06	5.64872e+06	5.86239e+06	9.08932e+06
P38969	YOR266W	S000005792	PNT1	NA	5.05006e+06	5.28188e+06	NA	6.0954e+06	4.51164e+06	4.84467e+06	3.21961e+06
P38970	YJL165C	S000003701	HAL5	7.70753e+06	9.0969e+06	9.7532e+06	5.5448e+06	2.80021e+06	3.32729e+06	4.29249e+06	4.04495e+06
P38985	YDL092W	S000002250	SRP14	1.29364e+07	4.31999e+06	2.83322e+06	NA	NA	NA	NA	NA
P38987	YML064C	S000004529	TEM1	NA	NA	NA	NA	NA	NA	4.92317e+06	1.06922e+07
P38988	YDL198C	S000002357	GGC1	8.01005e+07	1.0945e+08	1.24582e+08	1.10577e+08	1.8706e+08	1.63406e+08	2.64883e+08	2.6635e+08
P38989	YFR031C	S000001927	SMC2	1.13842e+06	4.20171e+06	3.66838e+06	NA	4.8008e+06	6.52037e+06	9.08274e+06	5.36896e+06
P38990	YER129W	S000000931	SAK1	1.22633e+07	1.19318e+07	9.64386e+06	8.12333e+06	4.02453e+06	4.63385e+06	4.77152e+06	5.58116e+06
P38994	YDR208W	S000002616	MSS4	7.54722e+06	3.10427e+06	2.74528e+06	3.0956e+06	4.68381e+06	3.09662e+06	5.42071e+06	1.20477e+07
P39001	YDR207C	S000002615	UME6	7.86643e+06	6.27842e+06	5.39668e+06	7.11661e+06	4.00443e+06	5.10894e+06	3.70091e+06	1.91876e+06
P39006	YNL169C	S000005113	PSD1	4.75227e+06	1.72246e+07	1.40728e+07	1.57984e+07	2.3612e+07	2.05735e+07	2.40983e+07	2.23047e+07
P39007	YGL022W	S000002990	STT3	NA	NA	NA	NA	1.37888e+06	2.26081e+06	2.92404e+06	2.42658e+06
P39008	YNR052C	S000005335	POP2	NA	7.27299e+06	7.60444e+06	8.68459e+06	9.14513e+06	9.36163e+06	3.64093e+06	2.20128e+06
P39009	YDL101C	S000002259	DUN1	NA	839772	1.65921e+06	1.8805e+07	2.01064e+06	1.89863e+06	885598	NA
P39014	YIL046W	S000001308	MET30	2.63822e+06	2.63185e+06	2.09032e+06	2.61134e+06	2.28199e+06	NA	NA	NA
P39015	YLR150W	S000004140	STM1	7.73626e+08	5.4605e+08	4.7225e+08	6.4996e+08	3.2176e+08	3.41561e+08	3.49011e+08	3.54981e+08
P39016	YGL178W	S000003146	MPT5	5.29259e+08	4.14952e+09	2.64612e+08	1.21784e+09	4.74454e+08	4.78308e+08	3.14133e+08	2.70754e+08
P39076	YIL142W	S000001404	CCT2	4.617e+06	4.32588e+06	5.07783e+06	5.99703e+06	3.44436e+06	3.44399e+06	4.69446e+06	5.83762e+06
P39077	YJL014W	S000003551	CCT3	3.95853e+06	4.43588e+06	3.30099e+06	1.47227e+07	4.016e+06	4.23787e+06	4.77141e+06	7.84124e+06
P39078	YDL143W	S000002302	CCT4	1.40918e+07	3.3334e+07	3.5566e+07	1.02994e+08	5.19066e+07	4.62668e+07	2.77167e+07	4.03134e+07
P39079	YDR188W	S000002596	CCT6	3.72245e+06	3.61701e+06	3.20325e+06	1.46394e+07	3.76568e+06	4.49275e+06	2.71653e+06	5.07491e+06
P39083	YOR127W	S000005653	RGA1	NA	4.87617e+06	5.5309e+06	2.01413e+06	1.02802e+07	1.16217e+07	7.22672e+06	5.87345e+06
P39101	YER048C	S000000850	CAJ1	NA	NA	NA	NA	1.42418e+06	1.47312e+06	1.00867e+06	NA
P39102	YLR090W	S000004080	XDJ1	6.31862e+06	1.93704e+07	2.54367e+07	NA	2.95011e+07	2.17026e+07	5.1992e+07	2.96222e+07
P39104	YNL267W	S000005211	PIK1	NA	2.14801e+06	2.10644e+06	4.07969e+06	2.16124e+06	2.5153e+06	1.59582e+06	1.92697e+06
P39106	YER001W	S000000803	MNN1	NA	7.46114e+06	7.74648e+06	4.22909e+06	7.9795e+06	6.81486e+06	1.66979e+07	9.07987e+06
P39107	YPL050C	S000005971	MNN9	2.14049e+07	2.99246e+07	2.73849e+07	1.5285e+07	2.65286e+07	2.71053e+07	2.71077e+07	2.66256e+07
P39112	YMR287C	S000004900	DSS1	NA	NA	NA	NA	934163	992504	2.47712e+06	3.44407e+06
P39113	YMR280C	S000004893	CAT8	9.16181e+06	1.71742e+07	1.93707e+07	NA	2.17902e+07	2.35193e+07	2.05633e+07	1.39755e+07
P39515	YJL143W	S000003679	TIM17	NA	NA	NA	NA	1.13962e+06	NA	NA	2.66838e+06
P39516	YJL191W	S000003727	RPS14B	7.44306e+08	9.37071e+08	8.5119e+08	1.21961e+09	1.24666e+09	1.01216e+09	1.01242e+09	1.09695e+09
P39517	YDL160C	S000002319	DHH1	3.92568e+06	NA	NA	NA	NA	NA	4.39764e+06	5.37478e+06
P39518	YER015W	S000000817	FAA2	NA	1.30518e+07	7.98522e+06	NA	5.48303e+06	6.28486e+06	1.13285e+07	4.74357e+06
P39520	YLR223C	S000004213	IFH1	NA	7.22431e+06	4.64436e+06	NA	2.89578e+06	2.49951e+06	4.54548e+06	3.70987e+06
P39521	YPR104C	S000006308	FHL1	NA	NA	NA	NA	2.88511e+06	1.95179e+06	3.61521e+06	3.38539e+06
P39522	YJR016C	S000003777	ILV3	6.66091e+06	8.91312e+06	8.4397e+06	2.97608e+07	5.58977e+06	5.03331e+06	4.53941e+06	4.78397e+06
P39523	YMR124W	S000004731	EPO1	NA	NA	NA	NA	1.15008e+06	1.34897e+06	NA	NA
P39526	YJL207C	S000003743	LAA1	NA	NA	NA	NA	1.63601e+06	2.21771e+06	1.48687e+06	2.28126e+06
P39529	YJL206C	S000003741		2.22742e+06	3.50045e+06	3.59289e+06	NA	2.23761e+06	2.76989e+06	1.62401e+06	1.12853e+06
P39535	YJL198W	S000003734	PHO90	NA	NA	NA	NA	749926	948006	NA	1.1303e+06
P39676	YGR234W	S000003466	YHB1	2.02246e+06	1.61702e+06	3.33577e+06	1.47903e+07	1.42864e+07	1.27159e+07	5.65827e+06	5.73811e+06
P39678	YDL056W	S000002214	MBP1	1.20964e+07	1.34007e+07	1.68315e+07	3.44437e+06	1.33146e+07	1.95886e+07	1.16361e+07	8.06975e+06
P39685	YMR129W	S000004736	POM152	NA	NA	NA	NA	1.94179e+06	2.87099e+06	NA	NA
P39702	YAL002W	S000000002	VPS8	NA	NA	NA	NA	2.73187e+06	1.65934e+06	3.03701e+06	4.30182e+06
P39705	YAR002W	S000000063	NUP60	NA	1.34521e+06	2.38401e+06	1.83808e+07	3.50631e+06	4.72643e+06	989726	765344
P39715	YAL059W	S000000055	ECM1	3.65807e+07	2.33531e+07	1.30907e+07	1.15896e+07	4.71042e+06	5.24577e+06	1.02893e+07	9.33746e+06
P39717	YAL056W	S000000052	GPB2	NA	4.48256e+06	6.28312e+06	6.10009e+06	7.34744e+06	7.7357e+06	6.09552e+06	7.11364e+06
P39722	YAL048C	S000000046	GEM1	NA	NA	NA	NA	4.45796e+06	2.04224e+06	2.92116e+06	2.575e+06
P39727	YAL042W	S000000040	ERV46	7.19138e+06	1.64479e+07	1.66581e+07	1.59972e+07	1.77534e+07	2.06626e+07	1.86136e+07	1.33159e+07
P39729	YAL036C	S000000034	RBG1	NA	8.81234e+06	7.88889e+06	7.53816e+06	1.27784e+07	1.29687e+07	4.53694e+06	5.08125e+06
P39730	YAL035W	S000000033	FUN12	2.60982e+08	3.21075e+08	2.86686e+08	1.95094e+08	1.78631e+08	1.80043e+08	1.61825e+08	1.13892e+08
P39732	YAL031C	S000000029	GIP4	NA	NA	NA	NA	1.44966e+06	2.40451e+06	1.28275e+06	NA
P39742	YLR292C	S000004283	SEC72	NA	1.98658e+08	2.35291e+08	NA	1.54319e+08	1.25068e+08	3.00295e+08	1.97942e+08
P39743	YDR388W	S000002796	RVS167	NA	NA	NA	NA	2.56725e+06	1.44929e+06	2.34255e+06	3.56539e+06
P39744	YOR206W	S000005732	NOC2	3.54274e+07	3.53667e+07	3.29024e+07	2.95051e+06	3.7936e+07	3.81372e+07	5.94202e+07	3.15791e+07
P39875	YOR033C	S000005559	EXO1	NA	NA	NA	NA	NA	609893	958408	NA
P39923	YEL062W	S000000788	NPR2	2.5165e+06	1.88047e+06	1.41321e+06	NA	1.93153e+06	2.07943e+06	5.5774e+06	1.22658e+07
P39925	YER017C	S000000819	AFG3	NA	NA	NA	NA	6.23158e+06	7.26874e+06	5.39746e+06	6.38635e+06
P39926	YMR183C	S000004795	SSO2	NA	NA	NA	NA	8.76319e+06	1.27576e+07	1.30579e+07	NA
P39932	YDR536W	S000002944	STL1	NA	1.20621e+07	9.46761e+06	8.90159e+06	5.95383e+06	4.76836e+06	3.44504e+06	9.76125e+06
P39935	YGR162W	S000003394	TIF4631	1.828e+07	2.19317e+07	1.98872e+07	1.47334e+08	1.95966e+07	2.14257e+07	1.21701e+07	1.4204e+07
P39936	YGL049C	S000003017	TIF4632	9.06447e+06	8.40989e+06	7.07484e+06	1.22068e+07	8.27066e+06	7.6807e+06	5.99109e+06	7.53119e+06
P39938	YGL189C	S000003157	RPS26A	4.72669e+08	4.11814e+08	2.86338e+08	5.21367e+08	2.2826e+08	2.38766e+08	NA	2.019e+08
P39939	YER131W	S000000933	RPS26B	1.12021e+09	1.19461e+09	7.80105e+08	1.34363e+09	6.31241e+08	6.81186e+08	6.86889e+08	6.24613e+08
P39940	YER125W	S000000927	RSP5	4.43642e+07	5.90782e+07	6.14891e+07	4.1466e+07	4.61598e+07	5.24035e+07	6.73885e+07	3.80553e+07
P39952	YER154W	S000000956	OXA1	1.47682e+07	2.0344e+07	1.60049e+07	2.30519e+07	2.03085e+07	1.8383e+07	1.56917e+07	1.30615e+07
P39953	YEL006W	S000000732	YEA6	NA	6.42369e+06	5.20177e+06	7.31519e+06	6.08473e+06	4.724e+06	5.48182e+06	5.29231e+06
P39954	YER043C	S000000845	SAH1	3.98064e+06	NA	NA	3.46347e+07	995572	509248	1.68955e+06	2.36259e+06
P39955	YER047C	S000000849	SAP1	6.32696e+06	7.87614e+06	7.68832e+06	NA	6.61078e+06	6.90046e+06	4.89806e+06	5.24858e+06
P39956	YER169W	S000000971	RPH1	8.20786e+06	9.34951e+06	1.10294e+07	1.41584e+07	3.34372e+06	6.11694e+06	2.16559e+06	2.45368e+06
P39960	YER155C	S000000957	BEM2	1.41016e+07	1.40491e+07	1.15902e+07	3.99847e+06	6.97119e+06	8.60222e+06	1.42236e+07	1.12136e+07
P39962	YER123W	S000000925	YCK3	1.05874e+07	1.28645e+07	1.32207e+07	9.10027e+06	1.21792e+07	1.21591e+07	9.0424e+06	9.95694e+06
P39967	YER098W	S000000900	UBP9	2.53904e+06	2.3626e+06	2.00728e+06	2.75908e+06	NA	1.06087e+06	2.13699e+06	NA
P39969	YER114C	S000000916	BOI2	1.52028e+07	1.81811e+07	1.79173e+07	1.02583e+07	2.07157e+07	2.12939e+07	1.28882e+07	8.45978e+06
P39976	YEL071W	S000000797	DLD3	NA	NA	NA	NA	2.56177e+06	8.06011e+06	1.11392e+06	723485
P39985	YEL055C	S000000781	POL5	7.18401e+06	2.0557e+07	2.58665e+07	1.10998e+07	2.09595e+07	1.76237e+07	1.8129e+07	1.29337e+07
P39986	YEL031W	S000000757	SPF1	2.76894e+06	1.61759e+06	2.53651e+06	1.25625e+07	2.63377e+06	2.54822e+06	4.63077e+06	6.78199e+06
P39990	YEL026W	S000000752	SNU13	8.21057e+07	3.27293e+07	5.72722e+07	2.10984e+07	1.65693e+08	1.03666e+08	4.04568e+08	2.13284e+08
P39994	YEL020C	S000000746		4.67065e+06	2.89663e+06	4.23191e+06	NA	2.98636e+06	3.31548e+06	3.74022e+06	2.97292e+06
P39998	YEL015W	S000000741	EDC3	7.2602e+06	6.00793e+06	5.99537e+06	4.25123e+06	5.98409e+06	4.86984e+06	6.45911e+06	9.11041e+06
P40007	YER002W	S000000804	NOP16	3.41408e+07	3.77778e+07	3.72352e+07	3.71495e+07	3.20064e+07	3.74913e+07	5.3275e+07	2.78305e+07
P40010	YER006W	S000000808	NUG1	3.94313e+07	5.6149e+07	5.50903e+07	2.34066e+07	8.34286e+07	8.40563e+07	6.37711e+07	5.36086e+07
P40016	YER021W	S000000823	RPN3	NA	4.59466e+06	5.55201e+06	5.63386e+06	6.15003e+06	4.76497e+06	9.75086e+06	1.56956e+07
P40017	YER024W	S000000826	YAT2	5.64269e+06	6.10092e+06	6.03128e+06	2.52905e+07	8.80787e+06	8.34104e+06	6.59687e+06	5.68711e+06
P40018	YER029C	S000000831	SMB1	1.40777e+07	9.86491e+06	8.49173e+06	3.93313e+06	9.06663e+06	8.86078e+06	8.30411e+06	5.47387e+06
P40020	YER032W	S000000834	FIR1	2.25441e+06	2.65638e+06	NA	NA	1.17151e+06	2.07313e+06	2.03277e+06	1.53933e+06
P40021	YER033C	S000000835	ZRG8	NA	1.20136e+06	1.29163e+06	1.96867e+06	NA	NA	NA	NA
P40024	YER036C	S000000838	ARB1	1.84816e+07	1.97612e+07	2.43057e+07	6.42231e+07	2.30484e+07	1.92303e+07	1.51002e+07	1.72183e+07
P40030	YER044C	S000000846	ERG28	7.40642e+06	8.41693e+06	8.29003e+06	1.20971e+07	1.06285e+07	9.44588e+06	1.51578e+07	1.39298e+07
P40031	YER046W	S000000848	SPO73	NA	NA	NA	NA	NA	5.3675e+06	5.43069e+06	5.95457e+06
P40033	YER050C	S000000852	RSM18	1.22958e+07	7.88166e+06	7.78842e+06	1.70181e+07	9.27796e+06	9.36047e+06	6.07299e+06	8.36931e+06
P40034	YER051W	S000000853	JHD1	NA	NA	NA	NA	NA	NA	1.38933e+06	1.06652e+06
P40035	YER053C	S000000855	PIC2	1.84209e+07	1.93723e+07	1.91661e+07	2.07183e+07	2.46428e+07	1.83055e+07	2.17372e+07	3.36939e+07
P40047	YER073W	S000000875	ALD5	NA	3.23319e+06	4.60921e+06	1.00476e+07	3.86174e+06	3.79735e+06	2.80429e+06	3.52301e+06
P40048	YER075C	S000000877	PTP3	2.38871e+06	3.56605e+06	3.97668e+06	3.4669e+06	4.42008e+06	3.83347e+06	1.88739e+06	1.2539e+06
P40050	YER077C	S000000879	MRX1	NA	NA	NA	NA	7.98874e+06	8.30211e+06	8.01285e+06	6.72725e+06
P40052	YER079W	S000000881		6.01567e+07	3.85193e+07	2.71031e+07	3.13851e+07	3.81269e+06	5.23967e+06	5.84829e+06	1.58669e+07
P40055	YER082C	S000000884	UTP7	4.24218e+07	3.76932e+07	2.94717e+07	5.80961e+06	3.78213e+07	3.12984e+07	4.68602e+07	3.11107e+07
P40059	YER088C	S000000890	DOT6	NA	NA	NA	NA	NA	1.58506e+06	1.76805e+06	NA
P40064	YER105C	S000000907	NUP157	NA	NA	1.30878e+06	NA	1.64475e+06	1.77119e+06	NA	2.09035e+06
P40069	YER110C	S000000912	KAP123	NA	NA	NA	NA	863990	581800	2.10355e+06	1.02119e+07
P40072	YER116C	S000000918	SLX8	7.67165e+06	2.01748e+06	2.01464e+06	1.01681e+06	1.96616e+06	1.99092e+06	2.43185e+06	2.93969e+06
P40075	YER120W	S000000922	SCS2	NA	8.34895e+06	1.04384e+07	4.88587e+06	6.94235e+06	7.42504e+06	1.50055e+07	1.16551e+07
P40078	YER126C	S000000928	NSA2	1.62802e+07	3.59219e+07	3.49166e+07	2.04871e+07	5.24002e+07	5.11388e+07	2.81427e+07	1.61931e+07
P40079	YER127W	S000000929	LCP5	NA	7.57942e+06	6.12054e+06	NA	5.5003e+06	5.39859e+06	1.12482e+07	9.6553e+06
P40086	YER141W	S000000943	COX15	1.69295e+07	2.95044e+07	3.80033e+07	3.57653e+07	4.00717e+07	3.67262e+07	2.91334e+07	2.35522e+07
P40088	YER145C	S000000947	FTR1	NA	4.82911e+06	5.20601e+06	NA	3.35317e+06	2.39996e+06	5.02286e+06	7.77258e+06
P40091	YER149C	S000000951	PEA2	NA	NA	NA	NA	2.13667e+06	2.58183e+06	1.72576e+06	1.53237e+06
P40096	YER159C	S000000961	BUR6	NA	1.74452e+06	1.62443e+06	2.8305e+06	NA	NA	NA	NA
P40098	YER182W	S000000984	FMP10	3.87756e+07	5.88358e+07	5.55785e+07	4.41425e+07	8.50291e+07	7.02858e+07	7.97777e+07	7.55176e+07
P40150	YNL209W	S000005153	SSB2	1.47097e+07	7.62144e+06	9.09541e+06	1.39644e+07	3.28188e+07	2.26323e+07	3.97818e+06	1.17278e+07
P40151	YNL218W	S000005162	MGS1	2.80774e+06	1.18149e+07	4.16349e+06	1.30494e+06	2.47799e+06	1.54991e+06	1.47864e+07	7.07313e+06
P40154	YNL215W	S000005159	IES2	NA	6.59473e+06	6.8885e+06	1.06922e+07	NA	7.28491e+06	4.62419e+06	NA
P40156	YNL213C	S000005157	RRG9	4.26906e+06	2.60646e+06	1.67646e+06	NA	NA	NA	NA	NA
P40160	YNL207W	S000005151	RIO2	1.0414e+07	5.31827e+07	4.94597e+07	1.85493e+07	9.42856e+07	9.01107e+07	6.73844e+07	3.13776e+07
P40187	YIL045W	S000001307	PIG2	4.45712e+06	4.39243e+06	3.80853e+06	NA	NA	NA	NA	NA
P40208	YMR135C	S000004742	GID8	NA	NA	NA	NA	3.34362e+06	4.3258e+06	6.90521e+06	8.41096e+06
P40210	YMR140W	S000004748	SIP5	6.56195e+06	5.85867e+06	5.01176e+06	6.96583e+06	8.11853e+06	8.18e+06	1.67021e+07	2.83758e+07
P40212	YMR142C	S000004750	RPL13B	9.22933e+08	6.70968e+08	6.6261e+08	3.38598e+08	5.54833e+08	6.3173e+08	8.29095e+08	8.83754e+08
P40215	YMR145C	S000004753	NDE1	8.45477e+07	1.82238e+08	1.989e+08	3.08825e+08	2.18145e+08	1.88836e+08	1.73893e+08	1.68558e+08
P40217	YMR146C	S000004754	TIF34	1.17376e+07	1.52917e+07	2.18966e+07	7.17235e+07	2.46184e+07	1.88168e+07	1.30322e+07	9.38722e+06
P40218	YMR147W	S000004755		6.52434e+06	NA	NA	4.31893e+06	1.23813e+07	1.23915e+07	8.91771e+06	9.79698e+06
P40219	YMR148W	S000004756	OSW5	NA	NA	NA	NA	1.5044e+06	1.46779e+06	1.07935e+06	NA
P40302	YMR314W	S000004931	PRE5	4.12772e+06	3.14363e+06	4.08601e+06	9.77752e+06	3.90226e+06	3.04162e+06	2.06559e+06	3.28463e+06
P40303	YOL038W	S000005398	PRE6	NA	NA	NA	NA	2.96879e+06	2.06732e+06	1.64418e+06	2.29539e+06
P40317	YDR006C	S000002413	SOK1	5.61419e+06	6.83603e+06	5.94975e+06	6.40154e+06	8.93461e+06	9.79721e+06	3.51614e+06	3.30323e+06
P40325	YGR268C	S000003500	HUA1	2.93716e+07	1.96357e+07	2.32746e+07	2.17783e+07	1.43494e+07	1.19771e+07	1.8947e+07	9.97387e+06
P40327	YDL007W	S000002165	RPT2	7.10087e+06	1.22427e+07	1.69201e+07	3.13048e+07	2.39563e+07	2.27088e+07	2.88083e+07	4.43622e+07
P40328	YPL074W	S000005995	YTA6	3.64593e+07	2.76333e+07	1.27438e+07	NA	6.71842e+06	7.23514e+06	6.24511e+06	7.19777e+06
P40339	YOL094C	S000005454	RFC4	1.44452e+07	3.26362e+07	3.55415e+07	2.01619e+07	5.30582e+07	4.5801e+07	2.49492e+07	1.29316e+07
P40340	YGR270W	S000003502	YTA7	NA	3.80725e+06	NA	3.57104e+06	NA	NA	NA	NA
P40341	YMR089C	S000004695	YTA12	7.87391e+06	1.74927e+07	1.87995e+07	9.83503e+06	2.31814e+07	2.7082e+07	1.77751e+07	2.72499e+07
P40343	YNR006W	S000005289	VPS27	2.77501e+07	9.63863e+06	7.6822e+06	1.17229e+07	5.90631e+06	5.45775e+06	5.80385e+06	7.07801e+06
P40348	YJR068W	S000003829	RFC2	3.90205e+06	2.17368e+07	2.56573e+07	1.76206e+07	5.29953e+07	4.68566e+07	2.57043e+07	1.19085e+07
P40350	YPL227C	S000006148	ALG5	2.80438e+06	8.40324e+06	1.20869e+07	4.95984e+06	1.52573e+07	1.04383e+07	9.86928e+06	1.67093e+07
P40357	YGR009C	S000003241	SEC9	2.58099e+06	3.88264e+06	4.4716e+06	4.94112e+06	1.79251e+06	2.18256e+06	NA	NA
P40358	YJL073W	S000003609	JEM1	NA	4.60397e+06	5.36464e+06	NA	8.52037e+06	7.37623e+06	7.85976e+06	4.24303e+06
P40362	YJL069C	S000003605	UTP18	NA	1.87553e+06	2.20022e+06	NA	2.07462e+07	1.33841e+07	2.35664e+07	1.17662e+07
P40364	YJL066C	S000003602	MPM1	3.5538e+07	2.17311e+07	1.79842e+07	3.32455e+07	7.04532e+07	6.35565e+07	8.54342e+07	1.51991e+08
P40413	YJR064W	S000003825	CCT5	7.49715e+06	1.1638e+07	1.51868e+07	6.83348e+07	2.17912e+07	2.03943e+07	1.56979e+07	2.56202e+07
P40416	YMR301C	S000004916	ATM1	NA	NA	NA	NA	NA	1.36572e+06	1.30106e+06	1.34437e+06
P40422	YHR143W-A	S000001185	RPC10	7.78579e+07	6.06679e+07	6.25758e+07	7.63829e+07	6.04878e+07	5.13993e+07	1.05003e+08	7.31556e+07
P40438	YIL173W	S000001435	VTH1	NA	NA	NA	NA	908013	1.17301e+06	1.44417e+06	1.48075e+06
P40449	YIL161W	S000001423		1.182e+07	1.0057e+07	1.55092e+07	NA	1.68649e+07	2.17704e+07	1.04416e+07	6.92512e+06
P40457	YIL149C	S000001411	MLP2	2.44518e+06	4.16311e+06	3.3025e+06	NA	3.93933e+06	4.53488e+06	2.90614e+06	NA
P40458	YIL146C	S000001408	ATG32	NA	NA	NA	NA	1.23823e+06	1.6389e+06	1.79459e+06	NA
P40463	YIL135C	S000001397	VHS2	1.4779e+06	3.35508e+06	3.13878e+06	5.75681e+06	3.5516e+06	4.93221e+06	3.04668e+06	2.87082e+06
P40467	YIL130W	S000001392	ASG1	NA	607125	776033	4.70816e+06	1.47292e+06	1.28835e+06	NA	NA
P40468	YIL129C	S000001391	TAO3	NA	NA	NA	NA	968691	617882	841420	643247
P40469	YIL128W	S000001390	MET18	NA	NA	NA	NA	837302	372492	NA	NA
P40470	YIL127C	S000001389	RRT14	2.19892e+07	NA	1.15223e+07	NA	8.46371e+06	7.56197e+06	1.25425e+07	7.03688e+06
P40471	YIL124W	S000001386	AYR1	NA	1.5886e+07	1.14215e+07	2.24543e+07	2.72781e+07	2.63402e+07	8.24434e+06	5.17317e+06
P40473	YIL122W	S000001384	POG1	1.58662e+07	1.10533e+07	1.11217e+07	5.26834e+06	NA	NA	NA	NA
P40480	YIL112W	S000001374	HOS4	3.29604e+06	6.44566e+06	5.18933e+06	1.95055e+06	1.02091e+07	1.20313e+07	5.15681e+06	2.95973e+06
P40483	YIL108W	S000001370		NA	NA	NA	NA	2.91101e+06	1.93775e+06	3.02981e+06	2.6124e+06
P40484	YIL106W	S000001368	MOB1	NA	5.00804e+06	6.50442e+06	3.08345e+06	7.85734e+06	9.48326e+06	5.31927e+06	5.36626e+06
P40485	YIL105C	S000001367	SLM1	NA	1.94028e+06	1.26665e+06	NA	1.72863e+06	2.78238e+06	4.22829e+06	1.40056e+06
P40487	YIL103W	S000001365	DPH1	NA	NA	NA	NA	2.5509e+06	1.58332e+06	NA	NA
P40492	YIL097W	S000001359	FYV10	2.28444e+06	1.57814e+06	NA	NA	1.12896e+06	1.14319e+06	NA	4.21872e+06
P40493	YIL096C	S000001358	BMT5	NA	NA	NA	NA	2.45686e+06	2.43938e+06	1.14704e+06	NA
P40494	YIL095W	S000001357	PRK1	1.38144e+07	1.47451e+07	1.14196e+07	9.45089e+06	5.05611e+06	6.04654e+06	6.58874e+06	5.63705e+06
P40496	YIL093C	S000001355	RSM25	1.04802e+07	8.2881e+06	8.35978e+06	1.98386e+07	1.00919e+07	9.74879e+06	1.17842e+07	9.42471e+06
P40502	YIL087C	S000001349	AIM19	NA	NA	NA	NA	6.22752e+06	4.43145e+06	4.89529e+06	5.05351e+06
P40505	YIL084C	S000001346	SDS3	NA	2.9725e+06	NA	NA	2.54115e+06	2.49002e+06	1.90817e+06	1.90931e+06
P40507	YIL079C	S000001341	AIR1	NA	938469	NA	NA	2.12062e+06	3.45512e+06	2.05355e+06	1.04003e+06
P40508	YIL077C	S000001339		NA	NA	NA	NA	6.0827e+06	6.99353e+06	6.20283e+06	4.81752e+06
P40513	YIL070C	S000001332	MAM33	NA	1.95587e+06	3.2106e+06	NA	7.84099e+06	5.46541e+06	7.03793e+06	2.24003e+06
P40535	YIL036W	S000001298	CST6	NA	8.73257e+06	9.37185e+06	1.61951e+07	7.35363e+06	9.32057e+06	5.25095e+06	3.6383e+06
P40546	YIL019W	S000001281	FAF1	NA	NA	NA	NA	3.68403e+06	6.18637e+06	4.25638e+06	2.52556e+06
P40548	YIL016W	S000001278	SNL1	1.54315e+07	2.39378e+07	3.0516e+07	2.5891e+07	2.90756e+07	2.48954e+07	3.73569e+07	3.61192e+07
P40553	YIL010W	S000001272	DOT5	4.6467e+06	5.63439e+06	6.75579e+06	1.10763e+07	3.75735e+06	3.86001e+06	NA	NA
P40557	YIL005W	S000001267	EPS1	4.67488e+06	9.12922e+06	9.91625e+06	5.24963e+06	1.37116e+07	1.13796e+07	1.97659e+07	2.07747e+07
P40559	YIL002C	S000001264	INP51	NA	NA	NA	NA	NA	NA	1.47236e+06	2.57396e+06
P40561	YIR001C	S000001440	SGN1	NA	NA	2.24989e+06	4.70022e+06	1.35796e+06	2.01232e+06	2.15283e+06	3.50733e+06
P40562	YIR002C	S000001441	MPH1	1.87895e+06	8.59823e+06	1.03611e+07	1.30641e+06	9.46329e+06	9.78946e+06	9.53398e+06	3.79193e+06
P40693	YNL002C	S000004947	RLP7	5.62199e+07	4.67547e+07	3.71004e+07	3.15918e+07	3.3749e+07	3.8724e+07	5.0313e+07	3.83057e+07
P40825	YOR335C	S000005862	ALA1	NA	NA	630216	4.12191e+06	NA	NA	NA	NA
P40850	YNL085W	S000005029	MKT1	1.18395e+07	9.61201e+06	NA	1.32962e+07	7.4952e+06	1.0938e+07	7.17559e+06	6.78469e+06
P40858	YJL096W	S000003632	MRPL49	8.63546e+06	1.43686e+07	1.4168e+07	NA	2.62727e+07	1.51311e+07	1.97536e+07	1.39641e+07
P40956	YGL181W	S000003149	GTS1	1.55627e+07	2.03174e+07	1.7447e+07	1.43465e+07	5.92987e+06	6.13359e+06	4.33046e+06	8.02083e+06
P40961	YGR132C	S000003364	PHB1	2.86302e+07	3.85507e+07	3.71494e+07	1.18463e+07	4.69874e+07	4.89502e+07	3.55287e+07	3.59094e+07
P40962	YOR077W	S000005603	RTS2	6.98804e+06	8.1645e+06	6.58247e+06	4.52388e+06	3.02261e+06	3.20208e+06	2.99308e+06	2.14997e+06
P40970	YDR062W	S000002469	LCB2	NA	1.00969e+07	1.69013e+07	1.90773e+07	2.91538e+07	2.38553e+07	1.79171e+07	1.36971e+07
P40971	YDR034C	S000002441	LYS14	NA	NA	NA	NA	1.48886e+06	1.13989e+06	NA	NA
P40986	YDR182W	S000002590	CDC1	7.55579e+06	1.06921e+07	8.59409e+06	4.85805e+06	1.38376e+07	1.28457e+07	1.29468e+07	1.34863e+07
P40989	YGR032W	S000003264	GSC2	5.96407e+06	4.13212e+06	3.52983e+06	9.99276e+06	1.06874e+07	5.57386e+06	1.60271e+07	8.37107e+06
P40990	YDL107W	S000002265	MSS2	NA	NA	NA	NA	6.70705e+06	6.75511e+06	9.18191e+06	5.42173e+06
P40991	YNL061W	S000005005	NOP2	3.74771e+07	2.8855e+07	3.09288e+07	8.91031e+06	3.43949e+07	2.79342e+07	3.95956e+07	3.48105e+07
P41056	YOR234C	S000005760	RPL33B	NA	NA	NA	NA	1.44012e+07	2.20532e+07	2.32475e+07	1.56145e+07
P41057	YLR388W	S000004380	RPS29A	2.08131e+08	1.25536e+08	1.52245e+08	1.57317e+08	6.63799e+07	5.22631e+07	7.93744e+07	8.66793e+07
P41058	YDL061C	S000002219	RPS29B	1.19154e+08	7.93804e+07	7.04176e+07	1.00466e+08	1.73107e+07	2.35687e+07	3.09349e+07	3.54327e+07
P41277	YIL053W	S000001315	GPP1	1.60515e+07	9.84589e+06	8.22547e+06	5.06936e+07	1.94088e+07	1.98724e+07	1.1276e+07	1.72328e+07
P41318	YNL006W	S000004951	LST8	2.14808e+06	3.91316e+06	6.93374e+06	1.19815e+06	1.60078e+07	1.74504e+07	1.21886e+07	1.30812e+07
P41338	YPL028W	S000005949	ERG10	NA	NA	NA	NA	967046	NA	964376	938234
P41696	YOR113W	S000005639	AZF1	NA	NA	NA	NA	3.62492e+06	4.14462e+06	NA	NA
P41805	YLR075W	S000004065	RPL10	6.21131e+08	5.49025e+08	5.28669e+08	6.37626e+08	5.08901e+08	5.78701e+08	5.81506e+08	6.07423e+08
P41810	YDR238C	S000002646	SEC26	8.35581e+06	5.32863e+06	5.8735e+06	1.04816e+07	9.95135e+06	9.57865e+06	8.9493e+06	8.88938e+06
P41811	YGL137W	S000003105	SEC27	2.98193e+06	3.29375e+06	2.71352e+06	4.93456e+06	3.55912e+06	3.94629e+06	6.78659e+06	5.55696e+06
P41812	YNL221C	S000005165	POP1	2.06765e+06	3.04228e+06	2.18683e+06	2.57147e+06	2.18633e+06	1.63639e+06	1.82093e+06	1.53196e+06
P41815	YDR046C	S000002453	BAP3	NA	NA	NA	NA	1.72883e+06	1.86909e+06	1.85951e+06	2.21416e+06
P41819	YPL266W	S000006187	DIM1	2.50685e+07	2.18243e+07	2.33179e+07	2.30372e+07	1.32506e+07	1.10464e+07	7.97921e+06	9.08901e+06
P41832	YNL271C	S000005215	BNI1	NA	NA	NA	NA	2.89852e+06	3.09624e+06	2.9581e+06	2.27763e+06
P41895	YGR186W	S000003418	TFG1	NA	2.94084e+06	3.32135e+06	9.47823e+06	5.70868e+06	5.66974e+06	2.86262e+06	3.77552e+06
P41896	YGR005C	S000003237	TFG2	NA	5.76017e+06	2.70484e+06	7.92357e+06	2.56482e+06	4.67655e+06	3.53239e+06	2.67067e+06
P41910	YDR005C	S000002412	MAF1	1.13777e+07	9.89248e+06	1.06825e+07	1.91616e+07	2.2565e+06	2.0434e+06	3.1615e+06	2.34514e+06
P41911	YOL059W	S000005420	GPD2	9.9976e+06	9.38611e+06	1.20322e+07	1.22019e+07	1.13333e+07	1.18134e+07	9.57349e+06	1.08626e+07
P41939	YLR174W	S000004164	IDP2	NA	NA	339712	4.78349e+07	2.09879e+06	1.81786e+06	786131	932593
P41940	YDL055C	S000002213	PSA1	9.19476e+07	5.93691e+07	1.06062e+08	5.17233e+08	2.29672e+08	2.16145e+08	1.04848e+08	2.00965e+08
P42073	YDR195W	S000002603	REF2	1.15588e+07	7.5855e+06	7.68521e+06	8.05406e+06	NA	NA	NA	NA
P42223	YDR351W	S000002759	SBE2	NA	NA	NA	NA	3.11147e+06	3.46655e+06	3.40358e+06	3.51294e+06
P42834	YNL328C	S000005272	MDJ2	NA	NA	NA	NA	4.27984e+06	4.10191e+06	5.00846e+06	NA
P42839	YNL321W	S000005265	VNX1	3.55987e+06	2.37505e+06	4.69262e+06	3.15144e+06	2.87953e+06	4.43223e+06	3.74464e+06	3.13755e+06
P42841	YNL317W	S000005261	PFS2	NA	NA	NA	NA	3.01205e+06	4.29762e+06	3.44978e+06	2.21271e+06
P42842	YNL313C	S000005257	EMW1	NA	NA	NA	NA	723644	NA	730234	2.42626e+06
P42844	YNL310C	S000005254	ZIM17	1.35455e+07	1.16732e+07	1.03347e+07	1.86629e+07	NA	NA	NA	NA
P42846	YNL308C	S000005252	KRI1	4.43219e+07	5.57316e+07	4.89818e+07	2.34604e+06	5.29435e+07	5.57425e+07	7.2329e+07	3.61473e+07
P42847	YNL306W	S000005250	MRPS18	1.06363e+07	7.58892e+06	9.15338e+06	7.6134e+06	7.15561e+06	1.01759e+07	7.45831e+06	6.54569e+06
P42900	YLR139C	S000004129	SLS1	NA	NA	NA	NA	2.08356e+06	2.56827e+06	3.1688e+06	1.38394e+06
P42935	YGR200C	S000003432	ELP2	NA	1.63737e+06	2.66413e+06	NA	3.68382e+06	3.86959e+06	6.50942e+06	1.83047e+06
P42943	YJL111W	S000003647	CCT7	NA	NA	NA	NA	733007	763450	1.82196e+06	2.8139e+06
P42945	YJL109C	S000003645	UTP10	1.08878e+07	1.39598e+07	1.69107e+07	931717	4.80842e+07	3.41929e+07	7.04843e+07	4.22121e+07
P42949	YJL104W	S000003640	PAM16	NA	2.64763e+06	3.66188e+06	6.96956e+06	4.96623e+06	3.59883e+06	2.7905e+06	2.29134e+06
P43132	YLR015W	S000004005	BRE2	NA	NA	NA	NA	2.3221e+06	1.85854e+06	1.31629e+06	NA
P43535	YFR009W	S000001905	GCN20	6.59902e+06	1.09431e+07	1.47844e+07	1.96221e+07	1.91112e+07	2.09986e+07	1.10569e+07	1.13611e+07
P43542	YFL062W	S000001832	COS4	NA	NA	NA	NA	2.10153e+06	915255	NA	NA
P43554	YFL049W	S000001845	SWP82	NA	NA	NA	NA	575103	759499	765575	NA
P43563	YFL034C-B	S000001859	MOB2	NA	9.96379e+06	NA	6.87668e+06	5.00005e+06	6.06745e+06	5.36783e+06	5.26208e+06
P43564	YFL034W	S000001860		NA	NA	NA	NA	3.88754e+06	4.85609e+06	5.72607e+06	6.8763e+06
P43569	YFL028C	S000001866	CAF16	NA	NA	NA	NA	1.05442e+06	1.06e+06	676498	NA
P43570	YFL027C	S000001867	GYP8	NA	NA	NA	NA	3.16215e+06	1.74339e+06	2.97816e+06	2.00477e+06
P43572	YFL024C	S000001870	EPL1	NA	NA	NA	NA	2.08559e+06	2.02917e+06	3.91347e+06	1.51586e+06
P43574	YFL021W	S000001873	GAT1	1.12748e+07	2.40833e+07	2.44735e+07	1.74481e+07	2.17201e+07	2.38273e+07	1.47102e+07	1.17558e+07
P43585	YFL004W	S000001890	VTC2	5.14312e+06	6.16262e+06	9.45913e+06	1.19942e+07	6.81561e+06	7.78286e+06	6.7906e+06	4.52171e+06
P43586	YFR001W	S000001897	LOC1	1.41417e+08	1.72683e+08	1.45478e+08	7.83511e+07	1.14054e+08	1.11985e+08	9.35003e+07	4.97281e+07
P43587	YFR003C	S000001899	YPI1	4.18961e+06	2.54818e+06	2.90306e+06	6.61805e+06	NA	NA	NA	NA
P43588	YFR004W	S000001900	RPN11	3.66934e+06	6.39936e+06	6.06351e+06	1.26702e+07	9.19296e+06	1.18347e+07	1.481e+07	2.86438e+07
P43594	YFR011C	S000001907	MIC19	NA	2.77284e+06	4.56217e+06	4.1902e+06	7.91776e+06	1.15742e+07	5.99212e+06	2.85399e+06
P43596	YFR013W	S000001909	IOC3	NA	NA	NA	NA	5.30349e+06	5.6648e+06	5.38943e+06	NA
P43603	YFR024C-A	S000002968	LSB3	8.23106e+07	6.0743e+07	5.83976e+07	3.67626e+07	1.32415e+07	1.52279e+07	1.81836e+07	3.28578e+07
P43609	YFR037C	S000001933	RSC8	NA	6.93015e+06	9.44405e+06	1.25282e+07	1.80774e+07	2.12717e+07	1.14715e+07	2.80736e+06
P43610	YFR038W	S000001934	IRC5	NA	2.44198e+06	3.15113e+06	NA	4.49289e+06	3.57995e+06	4.8921e+06	3.57152e+06
P43613	YFR041C	S000001937	ERJ5	1.76861e+07	3.38693e+07	3.0844e+07	8.59553e+06	3.89617e+07	3.17526e+07	5.34067e+07	2.20783e+07
P43617	YFR045W	S000001941		NA	2.80365e+06	5.71676e+06	NA	6.78636e+06	3.53627e+06	5.97587e+06	6.96584e+06
P43620	YFR048W	S000001944	RMD8	786242	7.45135e+06	9.19654e+06	1.34667e+06	6.18771e+06	7.17713e+06	7.54e+06	3.86484e+06
P43621	YFR051C	S000001947	RET2	1.2001e+06	4.03828e+06	6.26955e+06	7.14208e+06	1.17364e+07	1.29183e+07	7.6506e+06	8.77117e+06
P43633	YGL021W	S000002989	ALK1	3.29149e+06	4.44206e+06	3.88846e+06	NA	2.64037e+06	2.81201e+06	5.11731e+06	5.41425e+06
P43636	YGL065C	S000003033	ALG2	NA	NA	2.05705e+06	4.31021e+06	3.68474e+06	2.1385e+06	2.48021e+06	3.25025e+06
P43638	YJL042W	S000003578	MHP1	1.28237e+07	3.65779e+06	3.0548e+06	6.10773e+06	2.68881e+06	2.6378e+06	4.5747e+06	1.36192e+07
P43639	YGL019W	S000002987	CKB1	NA	1.29158e+07	1.25487e+07	NA	3.04221e+07	2.4234e+07	3.77653e+07	2.72759e+07
P45818	YGL171W	S000003139	ROK1	1.50955e+07	1.25726e+07	8.46854e+06	NA	1.72132e+07	1.47099e+07	2.51385e+07	1.47192e+07
P45976	YJR093C	S000003853	FIP1	3.83258e+06	4.66406e+06	8.9693e+06	3.66754e+06	2.87993e+06	4.67278e+06	3.30564e+06	1.8982e+06
P45978	YPR129W	S000006333	SCD6	NA	NA	NA	NA	NA	NA	738238	1.23718e+06
P46367	YOR374W	S000005901	ALD4	NA	NA	7.58851e+06	1.10714e+07	5.31385e+06	5.28228e+06	4.76236e+06	5.98085e+06
P46654	YLR048W	S000004038	RPS0B	3.06853e+07	2.9629e+07	3.44001e+07	8.45642e+07	3.10426e+07	3.27674e+07	2.81427e+07	4.07383e+07
P46655	YGL245W	S000003214	GUS1	2.07167e+07	3.26732e+07	3.79082e+07	6.68868e+07	9.12055e+07	7.80126e+07	4.56493e+07	2.0808e+07
P46669	YOR340C	S000005867	RPA43	2.48507e+07	2.63603e+07	2.88251e+07	3.2403e+07	1.81414e+07	1.4246e+07	4.82327e+07	2.55859e+07
P46671	YMR052W	S000004656	FAR3	NA	NA	NA	NA	2.36689e+06	2.38069e+06	3.28475e+06	2.58373e+06
P46672	YGL105W	S000003073	ARC1	2.3822e+07	5.03466e+07	5.51497e+07	1.6394e+08	1.4389e+08	1.27295e+08	7.38341e+07	2.60014e+07
P46674	YDR159W	S000002566	SAC3	NA	NA	NA	NA	3.31011e+06	2.54561e+06	2.66653e+06	1.84502e+06
P46675	YLR045C	S000004035	STU2	NA	4.2696e+06	4.66057e+06	5.5983e+06	5.79917e+06	8.07377e+06	2.56498e+06	3.38445e+06
P46676	YDR310C	S000002718	SUM1	NA	NA	NA	NA	908907	1.36843e+06	NA	NA
P46677	YGR274C	S000003506	TAF1	1.69761e+06	4.41164e+06	5.4652e+06	1.99414e+06	1.06783e+07	1.03076e+07	9.07214e+06	3.28453e+06
P46678	YNL039W	S000004984	BDP1	2.40941e+06	2.14088e+06	2.9532e+06	3.50824e+06	1.94057e+06	2.17578e+06	1.55981e+06	2.7951e+06
P46682	YGR261C	S000003493	APL6	3.21583e+07	8.59624e+06	9.41398e+06	NA	7.33312e+06	6.14347e+06	9.05146e+06	2.04621e+07
P46943	YLR289W	S000004280	GUF1	NA	1.3318e+06	1.84847e+06	NA	1.64779e+06	1.65856e+06	818312	1.15471e+06
P46947	YGL174W	S000003142	BUD13	2.91754e+07	2.85394e+07	2.06977e+07	6.4756e+06	3.16448e+06	NA	8.29558e+06	1.60539e+07
P46948	YGR195W	S000003427	SKI6	NA	NA	NA	NA	2.23091e+06	1.38402e+06	2.47763e+06	3.20175e+06
P46956	YJL117W	S000003653	PHO86	NA	NA	1.3856e+07	NA	2.28047e+07	1.53732e+07	1.2241e+07	1.00021e+07
P46957	YJR006W	S000003766	POL31	NA	NA	NA	NA	2.21222e+06	2.04137e+06	NA	NA
P46959	YJL125C	S000003661	GCD14	NA	4.41316e+06	4.18715e+06	6.18111e+06	4.46162e+06	4.0656e+06	4.93664e+06	4.30514e+06
P46971	YJR143C	S000003904	PMT4	NA	NA	NA	NA	NA	4.28271e+06	3.45029e+06	5.40957e+06
P46982	YJL186W	S000003722	MNN5	3.6973e+06	7.325e+06	6.63412e+06	5.29401e+06	9.04631e+06	6.72315e+06	9.7559e+06	6.54153e+06
P46985	YJL183W	S000003719	MNN11	1.26047e+07	1.26069e+07	1.3758e+07	4.04187e+06	1.61276e+07	1.14628e+07	2.55531e+07	1.76919e+07
P46990	YJL177W	S000003713	RPL17B	5.56856e+08	3.68042e+08	3.09363e+08	3.98143e+08	4.01123e+08	4.10946e+08	6.04202e+08	5.59114e+08
P46995	YJL168C	S000003704	SET2	3.32834e+07	1.15496e+07	1.35657e+07	1.03435e+07	9.392e+06	1.24642e+07	8.9638e+06	8.17985e+06
P47006	YJL148W	S000003684	RPA34	4.15645e+08	2.49988e+08	1.94941e+08	1.07687e+08	5.63892e+07	7.60313e+07	1.59191e+08	1.54982e+08
P47015	YJL131C	S000003667	AIM23	5.07874e+07	4.11738e+07	2.97874e+07	1.41074e+07	1.13221e+07	1.27479e+07	1.63944e+07	1.27571e+07
P47019	YJL122W	S000003658	ALB1	NA	1.15867e+07	9.55338e+06	1.02465e+07	6.79489e+06	7.97267e+06	6.77784e+06	5.65335e+06
P47025	YJL112W	S000003648	MDV1	3.05954e+06	1.04125e+07	1.23583e+07	3.62335e+06	1.43799e+07	1.36737e+07	1.56629e+07	1.21235e+07
P47027	YJL090C	S000003626	DPB11	NA	4.10635e+06	5.29112e+06	NA	4.17168e+06	5.68252e+06	3.05512e+06	4.51028e+06
P47029	YJL084C	S000003620	ALY2	9.92661e+06	1.35386e+07	1.0888e+07	6.58983e+06	6.66003e+06	8.85748e+06	1.37761e+07	9.05712e+06
P47030	YJL083W	S000003619	TAX4	7.63578e+06	1.73358e+06	1.42207e+06	NA	NA	1.544e+06	NA	3.0635e+06
P47031	YJL082W	S000003618	IML2	NA	NA	NA	NA	1.00008e+06	753408	NA	NA
P47035	YJL076W	S000003612	NET1	9.12506e+08	3.78671e+08	3.83502e+08	2.6086e+07	8.3652e+07	1.00141e+08	2.91159e+08	3.42028e+08
P47037	YJL074C	S000003610	SMC3	867687	1.81639e+07	1.75205e+07	295658	2.06416e+07	2.81337e+07	4.92461e+07	2.35491e+07
P47041	YJL058C	S000003594	BIT61	NA	NA	NA	NA	1.05026e+06	1.03124e+06	973162	2.43707e+06
P47042	YJL057C	S000003593	IKS1	NA	NA	3.00428e+06	2.70539e+06	NA	NA	NA	NA
P47049	YJL048C	S000003584	UBX6	NA	8.30426e+06	8.77411e+06	1.71768e+06	1.13414e+07	1.0356e+07	6.86581e+06	6.044e+06
P47050	YJL047C	S000003583	RTT101	7.97526e+06	6.40972e+06	5.44503e+06	1.68466e+06	6.74351e+06	5.05762e+06	5.64304e+06	5.4318e+06
P47068	YJL020C	S000003557	BBC1	3.2955e+06	8.9327e+06	9.6269e+06	2.47497e+07	1.08093e+07	1.13098e+07	1.01185e+07	8.40306e+06
P47069	YJL019W	S000003556	MPS3	NA	NA	NA	NA	1.65094e+06	2.15041e+06	3.89084e+06	3.36191e+06
P47074	YJL013C	S000003550	MAD3	NA	NA	NA	NA	1.24118e+06	1.38102e+06	741973	NA
P47075	YJL012C	S000003549	VTC4	NA	NA	NA	NA	1.14673e+06	1.02649e+06	NA	NA
P47077	YJL010C	S000003547	NOP9	2.79647e+07	2.30764e+07	2.16384e+07	6.86071e+06	2.51871e+07	1.91906e+07	3.22703e+07	3.19676e+07
P47079	YJL008C	S000003545	CCT8	9.51136e+06	9.25634e+06	9.76451e+06	3.69752e+07	1.21315e+07	1.4615e+07	1.57864e+07	3.06537e+07
P47081	YJL003W	S000003540	COX16	NA	NA	NA	NA	3.80406e+06	4.07392e+06	3.23136e+06	1.66823e+06
P47083	YJR002W	S000003762	MPP10	4.00123e+07	3.23452e+07	2.70993e+07	5.251e+06	3.60969e+07	4.13716e+07	5.64633e+07	4.19597e+07
P47089	YJR014W	S000003775	TMA22	2.52094e+08	1.38295e+08	1.08248e+08	7.68345e+07	1.56909e+07	2.28579e+07	2.88124e+07	6.37005e+07
P47096	YJR025C	S000003786	BNA1	NA	5.92931e+06	8.20633e+06	NA	7.24812e+06	6.61605e+06	6.45561e+06	NA
P47108	YJR041C	S000003802	URB2	8.40567e+06	5.76654e+06	6.61517e+06	NA	8.39577e+06	4.75877e+06	1.22873e+07	1.10703e+07
P47116	YJR059W	S000003820	PTK2	2.32476e+07	2.64164e+07	2.36723e+07	3.16731e+07	6.79012e+06	9.56189e+06	1.44448e+07	1.65047e+07
P47117	YJR065C	S000003826	ARP3	NA	NA	NA	NA	NA	2.55432e+07	3.26983e+07	4.78003e+07
P47120	YJR070C	S000003831	LIA1	NA	NA	NA	NA	NA	NA	2.89997e+06	6.58651e+06
P47122	YJR072C	S000003833	NPA3	NA	NA	NA	NA	8.705e+06	9.64992e+06	1.26577e+07	3.09268e+07
P47124	YJR075W	S000003836	HOC1	NA	8.84676e+06	1.04507e+07	NA	1.05422e+07	9.49043e+06	1.61197e+07	1.63416e+07
P47127	YJR080C	S000003841	AIM24	1.16791e+07	7.28393e+07	8.18296e+07	4.32579e+07	1.36375e+08	9.98605e+07	9.22842e+07	5.57878e+07
P47128	YJR082C	S000003842	EAF6	NA	NA	NA	NA	1.65846e+06	1.51485e+06	NA	NA
P47129	YJR083C	S000003843	ACF4	NA	NA	NA	3.82389e+06	2.3283e+06	3.58702e+06	1.55158e+06	1.36545e+06
P47130	YJR084W	S000003844		NA	NA	NA	NA	2.37014e+06	2.08533e+06	3.2259e+06	3.29699e+06
P47134	YJR089W	S000003849	BIR1	4.30592e+06	6.23317e+06	7.07314e+06	4.18481e+06	5.3894e+06	5.62732e+06	3.19823e+06	NA
P47140	YJR100C	S000003861	AIM25	NA	NA	NA	NA	2.51678e+06	1.49626e+06	1.80992e+06	1.67467e+06
P47150	YJR113C	S000003874	RSM7	7.0031e+06	8.82014e+06	7.5116e+06	2.19674e+07	1.06244e+07	1.20913e+07	9.75322e+06	1.07992e+07
P47154	YJR117W	S000003878	STE24	NA	NA	5.03598e+06	6.76461e+06	7.32601e+06	5.28819e+06	4.4962e+06	5.3888e+06
P47169	YJR137C	S000003898	MET5	NA	NA	NA	NA	1.40447e+06	1.54352e+06	NA	1.29233e+06
P47170	YJR138W	S000003899	IML1	1.81413e+06	4.15342e+06	2.15206e+06	NA	4.7155e+06	4.89522e+06	1.34602e+07	1.61287e+07
P47171	YJR140C	S000003901	HIR3	NA	4.8293e+06	3.16234e+06	NA	5.22976e+06	4.90868e+06	3.95565e+06	2.60523e+06
P47912	YMR246W	S000004860	FAA4	3.23263e+06	8.07551e+06	9.69099e+06	3.01683e+07	1.48876e+07	1.76083e+07	9.87133e+06	1.8042e+07
P48164	YNL096C	S000005040	RPS7B	1.55681e+08	1.42726e+08	1.53169e+08	1.93957e+08	1.19497e+08	1.34422e+08	1.48882e+08	1.43037e+08
P48231	YNL087W	S000005031	TCB2	3.42091e+06	1.01264e+07	1.13253e+07	3.4285e+06	1.15993e+07	8.05624e+06	9.6239e+06	8.72277e+06
P48234	YGR145W	S000003377	ENP2	1.10428e+07	1.25935e+07	9.37063e+06	6.02975e+06	9.80674e+06	9.77784e+06	1.3382e+07	1.10578e+07
P48237	YGR150C	S000003382	CCM1	NA	1.81991e+06	3.14698e+06	NA	3.17048e+06	2.93723e+06	2.57681e+06	NA
P48353	YMR161W	S000004771	HLJ1	NA	6.605e+06	9.26478e+06	3.05024e+06	1.25803e+07	1.32834e+07	1.43388e+07	9.00176e+06
P48361	YGR097W	S000003329	ASK10	8.99803e+07	3.45937e+07	2.96375e+07	1.29161e+07	1.93001e+07	1.83074e+07	2.76313e+07	1.94006e+07
P48412	YGR072W	S000003304	UPF3	1.34209e+07	1.24585e+07	1.04525e+07	NA	7.97991e+06	7.04282e+06	1.19633e+07	1.08698e+07
P48415	YPL085W	S000006006	SEC16	3.45191e+07	4.17775e+07	6.62017e+07	9.67485e+07	5.11694e+07	6.79258e+07	2.35222e+07	1.56665e+07
P48524	YMR275C	S000004888	BUL1	NA	NA	NA	NA	1.44367e+06	1.27227e+06	2.2087e+06	NA
P48526	YPL040C	S000005961	ISM1	NA	NA	NA	NA	6.25626e+06	6.65091e+06	NA	5.23985e+06
P48562	YNL298W	S000005242	CLA4	9.08311e+06	1.48449e+07	1.6971e+07	1.5043e+07	3.49768e+07	4.24901e+07	2.17711e+07	2.52286e+07
P48563	YNL297C	S000005241	MON2	NA	NA	4.11759e+06	NA	9.19478e+06	6.38044e+06	1.03881e+07	8.15108e+06
P48564	YNL295W	S000005239	MRX6	NA	NA	NA	NA	6.02309e+06	5.8668e+06	6.44862e+06	NA
P48566	YNL293W	S000005237	MSB3	5.9425e+06	4.50966e+06	4.5962e+06	2.51837e+06	NA	NA	NA	NA
P48569	YDL183C	S000002342		NA	3.20372e+06	3.60146e+06	NA	2.99418e+06	3.93912e+06	4.41081e+06	4.86696e+06
P48570	YDL182W	S000002341	LYS20	4.05738e+07	4.0785e+07	3.97263e+07	5.13412e+07	3.72272e+07	3.87347e+07	2.78978e+07	2.92379e+07
P48589	YOR369C	S000005896	RPS12	2.27034e+07	3.17329e+07	4.29412e+07	9.83111e+06	5.44678e+07	5.81587e+07	8.99096e+07	1.53216e+08
P48813	YDR508C	S000002916	GNP1	8.12473e+06	1.45787e+07	1.60728e+07	1.97132e+07	1.67389e+07	1.92332e+07	1.4308e+07	1.12708e+07
P48837	YGR119C	S000003351	NUP57	NA	NA	NA	NA	2.6028e+06	2.51675e+06	NA	NA
P49089	YPR145W	S000006349	ASN1	3.08327e+07	1.43885e+07	1.32122e+07	2.67571e+07	5.91494e+06	6.74785e+06	1.49006e+07	1.89685e+07
P49166	YLR185W	S000004175	RPL37A	1.59952e+08	1.17322e+08	9.09174e+07	1.7308e+08	1.03716e+08	1.1213e+08	1.37329e+08	1.44668e+08
P49167	YLR325C	S000004317	RPL38	1.33526e+09	5.70256e+08	4.01014e+08	3.8524e+08	3.13899e+08	3.27403e+08	4.51781e+08	4.62256e+08
P49334	YNL131W	S000005075	TOM22	NA	NA	NA	NA	2.60655e+06	NA	3.40543e+06	6.62151e+06
P49367	YDR234W	S000002642	LYS4	NA	2.09924e+06	1.77665e+06	5.83753e+06	7.8678e+06	6.37647e+06	2.49389e+06	NA
P49626	YDR012W	S000002419	RPL4B	NA	6.4989e+06	6.04372e+06	6.44925e+06	5.95617e+07	7.39812e+07	4.65217e+07	7.67619e+07
P49723	YGR180C	S000003412	RNR4	NA	NA	NA	NA	NA	NA	1.16124e+06	1.33378e+06
P49955	YMR288W	S000004901	HSH155	2.42643e+06	7.68219e+06	1.09191e+07	NA	1.4651e+07	1.07065e+07	1.21649e+07	5.43803e+06
P49956	YMR078C	S000004683	CTF18	NA	5.03504e+06	6.49095e+06	NA	6.70695e+06	6.63416e+06	7.81521e+06	3.7429e+06
P50076	YGR227W	S000003459	DIE2	NA	NA	NA	NA	1.4719e+06	3.06312e+06	NA	NA
P50085	YGR231C	S000003463	PHB2	2.62055e+07	4.49226e+07	5.2422e+07	1.4947e+07	5.32045e+07	5.70973e+07	3.81254e+07	3.7992e+07
P50087	YGR235C	S000003467	MIC26	NA	NA	NA	NA	3.18408e+06	2.89297e+06	1.68965e+06	2.53335e+06
P50089	YGR237C	S000003469		4.0939e+07	2.72797e+07	2.06732e+07	NA	1.42783e+07	1.19461e+07	2.01528e+07	2.29601e+07
P50094	YML056C	S000004520	IMD4	NA	NA	NA	NA	NA	NA	2.67424e+06	5.2572e+06
P50095	YLR432W	S000004424	IMD3	2.84384e+07	8.55973e+06	1.4872e+07	5.44674e+06	9.59379e+06	9.60411e+06	1.56424e+07	3.38071e+07
P50102	YMR223W	S000004836	UBP8	NA	NA	NA	NA	1.54452e+06	2.41788e+06	1.71249e+06	704446
P50105	YMR005W	S000004607	TAF4	9.40319e+06	1.56911e+07	1.34262e+07	5.39501e+06	1.71644e+07	2.16803e+07	1.93729e+07	7.75139e+06
P50106	YDR156W	S000002563	RPA14	NA	1.35785e+07	1.02235e+07	1.05747e+07	4.05449e+06	8.49066e+06	1.00268e+07	8.90392e+06
P50107	YML004C	S000004463	GLO1	NA	NA	NA	1.45963e+06	1.32496e+06	1.13331e+06	1.15785e+06	NA
P50108	YDR245W	S000002653	MNN10	7.98935e+06	1.01178e+07	8.60125e+06	2.87595e+06	8.25075e+06	6.78048e+06	1.15672e+07	1.31425e+07
P50110	YMR060C	S000004664	SAM37	NA	NA	NA	NA	3.33205e+06	3.10059e+06	1.7343e+06	2.69071e+06
P50111	YMR273C	S000004886	ZDS1	2.38491e+06	2.69355e+06	2.90918e+06	1.03895e+07	3.76649e+06	3.48195e+06	3.72499e+06	4.07663e+06
P50273	YDR350C	S000002758	ATP22	NA	NA	NA	NA	1.72345e+06	NA	NA	1.76576e+06
P50873	YDL079C	S000002237	MRK1	NA	NA	NA	NA	4.99132e+06	4.0257e+06	9.09086e+06	7.61834e+06
P50874	YNL261W	S000005205	ORC5	NA	NA	NA	NA	1.03289e+06	1.09235e+06	810288	NA
P50875	YOL148C	S000005508	SPT20	2.96188e+06	2.9358e+06	3.74727e+06	NA	3.03257e+06	3.55283e+06	3.27364e+06	3.13008e+06
P50896	YDR505C	S000002913	PSP1	5.71467e+06	2.83207e+06	2.35262e+06	3.60758e+06	NA	NA	NA	NA
P50942	YNL106C	S000005050	INP52	NA	NA	3.42531e+07	9.13916e+06	1.61702e+07	2.25674e+07	2.73268e+07	1.46953e+07
P50944	YNL101W	S000005045	AVT4	6.48543e+06	6.04939e+06	6.83252e+06	5.59114e+06	NA	NA	NA	NA
P50945	YNL100W	S000005044	MIC27	3.1185e+06	7.80104e+06	6.80518e+06	1.16876e+07	7.96417e+06	8.69237e+06	2.84935e+06	2.0057e+06
P51401	YNL067W	S000005011	RPL9B	1.88588e+07	9.42386e+06	6.61536e+06	1.71679e+07	9.99228e+06	5.30126e+06	8.10596e+06	4.25144e+06
P51402	YDR500C	S000002908	RPL37B	7.57454e+07	5.6014e+07	3.17328e+07	6.66487e+07	2.75878e+07	2.93761e+07	4.23673e+07	4.79602e+07
P51601	YGR267C	S000003499	FOL2	2.92166e+08	1.64374e+08	1.89315e+08	1.03846e+08	1.90574e+08	1.20836e+08	1.65508e+08	1.96176e+08
P51862	YLR371W	S000004363	ROM2	NA	NA	NA	NA	2.07482e+06	NA	2.57856e+06	1.6298e+06
P51998	YML025C	S000004487	YML6	4.01142e+07	2.67007e+07	2.8547e+07	1.8709e+07	4.5128e+07	5.09858e+07	5.06494e+07	4.01618e+07
P52286	YDR328C	S000002736	SKP1	6.20969e+06	7.88765e+06	1.17749e+07	1.50087e+07	8.59156e+06	8.05682e+06	9.19827e+06	6.97196e+06
P52870	YER087C-B	S000002128	SBH1	NA	NA	NA	NA	3.75928e+06	3.74302e+06	NA	NA
P52892	YDR111C	S000002518	ALT2	NA	NA	NA	4.49214e+06	NA	1.28922e+06	NA	1.37563e+06
P52910	YLR153C	S000004143	ACS2	1.15533e+07	1.48677e+07	2.0186e+07	8.91001e+07	3.27751e+07	2.92047e+07	1.31104e+07	1.50152e+07
P53010	YGL094C	S000003062	PAN2	2.39564e+06	3.34766e+06	1.0757e+07	2.99048e+07	4.92622e+06	6.43031e+06	2.54111e+06	1.58233e+06
P53011	YGL100W	S000003068	SEH1	NA	NA	NA	9.25613e+06	3.7214e+06	3.56552e+06	7.57663e+06	9.5104e+06
P53012	YGL126W	S000003094	SCS3	NA	1.30955e+06	895215	NA	2.25325e+06	2.15244e+06	2.03359e+06	1.38997e+06
P53037	YGR170W	S000003402	PSD2	NA	NA	NA	NA	3.01794e+06	1.92429e+06	2.16209e+06	1.70999e+06
P53038	YGR099W	S000003331	TEL2	NA	NA	NA	NA	1.48988e+06	1.48299e+06	1.72134e+06	1.9762e+06
P53040	YGL112C	S000003080	TAF6	NA	NA	6.2244e+06	NA	7.25076e+06	4.69602e+06	7.15357e+06	3.92197e+06
P53044	YGR048W	S000003280	UFD1	NA	NA	1.33678e+06	5.93305e+07	NA	NA	4.76606e+06	NA
P53063	YGL246C	S000003215	RAI1	NA	NA	NA	NA	529841	NA	1.05723e+06	NA
P53064	YGL244W	S000003213	RTF1	NA	9.72135e+06	9.9351e+06	8.0718e+06	6.07681e+06	5.85499e+06	7.75853e+06	6.17332e+06
P53070	YGL236C	S000003205	MTO1	NA	NA	2.74603e+06	6.03807e+06	NA	NA	NA	NA
P53075	YGL228W	S000003197	SHE10	1.1265e+06	6.7267e+06	1.06505e+07	1.4272e+07	1.11779e+07	1.011e+07	4.15648e+06	2.41785e+06
P53076	YGL227W	S000003196	VID30	8.8879e+06	6.20721e+06	4.22532e+06	NA	3.93892e+06	5.24277e+06	4.66483e+06	9.95548e+06
P53080	YGL222C	S000003190	EDC1	1.96338e+07	1.17911e+07	NA	1.24616e+07	NA	NA	NA	NA
P53083	YGL219C	S000003187	MDM34	4.20891e+06	4.31561e+06	3.44925e+06	3.84251e+06	6.50486e+06	4.23584e+06	6.44213e+06	8.51119e+06
P53086	YGL216W	S000003184	KIP3	NA	NA	NA	1.97729e+06	NA	915159	NA	NA
P53088	YGL211W	S000003179	NCS6	NA	NA	NA	NA	2.0209e+06	3.01983e+06	2.3443e+06	2.52276e+06
P53091	YGL201C	S000003169	MCM6	NA	723316	775091	7.81424e+06	2.90167e+06	3.02361e+06	2.23915e+06	3.9979e+06
P53094	YGL197W	S000003165	MDS3	1.84101e+07	1.02005e+07	8.58655e+06	5.79355e+06	3.59964e+06	4.6077e+06	7.30162e+06	1.1814e+07
P53096	YGL194C	S000003162	HOS2	NA	NA	NA	NA	3.79279e+06	3.74748e+06	3.41624e+06	3.90151e+06
P53114	YGL151W	S000003119	NUT1	NA	NA	NA	NA	1.66364e+06	1.29716e+06	1.58841e+06	1.46413e+06
P53115	YGL150C	S000003118	INO80	NA	9.49393e+06	9.44028e+06	1.33972e+07	9.76744e+06	1.25959e+07	6.25149e+06	4.66214e+06
P53120	YGL140C	S000003108		NA	NA	3.52267e+06	NA	4.28644e+06	4.03819e+06	4.95815e+06	5.03367e+06
P53123	YGL136C	S000003104	MRM2	3.74933e+06	2.75373e+06	2.79354e+06	NA	NA	NA	NA	NA
P53129	YGL124C	S000003092	MON1	NA	NA	NA	NA	1.04051e+06	1.41007e+06	1.96486e+06	1.45873e+06
P53131	YGL120C	S000003088	PRP43	2.23935e+07	1.14479e+07	1.0182e+07	9.35204e+06	1.18827e+07	9.75557e+06	2.61262e+07	1.91056e+07
P53133	YGL117W	S000003085		NA	NA	NA	NA	1.982e+06	1.46731e+06	1.40899e+06	NA
P53136	YGL111W	S000003079	NSA1	NA	NA	NA	NA	3.02393e+06	3.06302e+06	3.03341e+06	3.26957e+06
P53137	YGL110C	S000003078	CUE3	NA	NA	NA	NA	NA	4.82065e+06	7.65616e+06	4.93469e+06
P53139	YGL108C	S000003076		6.64108e+07	3.30155e+07	1.9939e+07	1.86904e+07	4.52448e+06	5.27647e+06	7.27045e+06	1.1921e+07
P53141	YGL106W	S000003074	MLC1	NA	NA	NA	NA	5.23362e+06	4.48259e+06	4.92687e+06	1.69866e+06
P53145	YGL099W	S000003067	LSG1	8.48231e+06	8.06876e+06	6.63694e+06	7.03696e+06	6.26672e+06	7.09395e+06	6.12052e+06	7.46409e+06
P53154	YGL084C	S000003052	GUP1	NA	NA	NA	3.01458e+07	NA	4.00711e+06	NA	NA
P53155	YGL082W	S000003050		1.06462e+07	5.35116e+06	5.37057e+06	4.21185e+06	1.80043e+06	2.28472e+06	2.74019e+06	5.61669e+06
P53163	YGL068W	S000003036	MNP1	8.88693e+07	1.06464e+08	1.30219e+08	2.75114e+08	1.38965e+08	1.35284e+08	1.06258e+08	1.00225e+08
P53165	YGL066W	S000003034	SGF73	4.23232e+06	6.47484e+06	7.77325e+06	NA	5.99141e+06	6.05428e+06	5.80889e+06	3.88749e+06
P53166	YGL064C	S000003032	MRH4	NA	4.11424e+06	4.20769e+06	NA	8.99838e+06	7.53466e+06	8.38745e+06	4.06822e+06
P53170	YGL059W	S000003027	PKP2	NA	NA	NA	NA	1.94809e+06	1.25068e+06	2.11857e+06	2.73849e+06
P53172	YGL056C	S000003024	SDS23	NA	3.49835e+06	3.2253e+06	9.18374e+06	5.87746e+06	3.8633e+06	4.09722e+06	3.98668e+06
P53184	YGL037C	S000003005	PNC1	NA	NA	NA	NA	1.23915e+06	1.77109e+06	NA	NA
P53188	YGL029W	S000002997	CGR1	4.78717e+06	6.23221e+06	1.31227e+07	7.93111e+06	4.36545e+06	7.52701e+06	4.53746e+06	2.95599e+06
P53191	YGL023C	S000002991	PIB2	1.29418e+06	2.11749e+06	1.22198e+06	1.85003e+07	3.17423e+06	2.16435e+06	NA	1.23198e+06
P53192	YGL020C	S000002988	GET1	NA	NA	NA	7.37132e+06	1.68121e+06	1.47089e+06	NA	NA
P53196	YGL004C	S000002972	RPN14	NA	NA	NA	NA	961511	801905	897851	1.34821e+06
P53199	YGL001C	S000002969	ERG26	2.36085e+06	7.78183e+06	8.55403e+06	2.43951e+07	1.23366e+07	1.14967e+07	7.6971e+06	8.91046e+06
P53201	YGR002C	S000003234	SWC4	5.06736e+06	5.62051e+06	5.39414e+06	3.15262e+06	5.85878e+06	8.58023e+06	7.04061e+06	5.06421e+06
P53202	YGR003W	S000003235	CUL3	NA	NA	NA	NA	NA	524761	291252	NA
P53203	YGR004W	S000003236	PEX31	NA	4.64143e+06	1.56062e+06	1.85062e+06	3.01825e+06	3.00153e+06	2.38463e+06	3.41883e+06
P53206	YGR012W	S000003244		NA	1.92136e+06	2.458e+06	4.98746e+06	7.4297e+06	6.22385e+06	1.72864e+06	1.28984e+06
P53215	YGR024C	S000003256	THG1	NA	NA	NA	NA	3.3095e+06	2.24444e+06	6.82033e+06	6.80806e+06
P53217	YGR026W	S000003258		NA	NA	9.25206e+06	NA	1.13038e+07	7.41148e+06	1.35837e+07	1.18078e+07
P53218	YGR030C	S000003262	POP6	NA	1.6213e+06	2.42821e+06	2.006e+06	1.40803e+06	1.42838e+06	2.13627e+06	1.81541e+06
P53220	YGR033C	S000003265	TIM21	1.04135e+07	2.08622e+07	1.95186e+07	1.32718e+07	1.76468e+07	1.78629e+07	2.03266e+07	1.49415e+07
P53221	YGR034W	S000003266	RPL26B	6.34637e+08	6.83014e+08	4.98499e+08	5.37689e+08	2.65185e+08	3.14214e+08	3.24226e+08	3.59717e+08
P53224	YGR038W	S000003270	ORM1	NA	6.9023e+06	5.1865e+06	4.78839e+06	3.84509e+06	6.98229e+06	3.2187e+06	7.98032e+06
P53227	YGR042W	S000003274		NA	5.13401e+06	6.35193e+06	NA	7.97158e+06	7.55723e+06	3.33681e+06	3.2516e+06
P53235	YGR054W	S000003286		5.14995e+06	4.74953e+06	9.904e+06	8.56507e+06	4.22449e+06	4.00352e+06	4.38056e+06	4.47819e+06
P53236	YGR056W	S000003288	RSC1	NA	3.3547e+06	3.10438e+06	NA	3.9828e+06	3.58421e+06	4.43406e+06	NA
P53239	YGR062C	S000003294	COX18	NA	NA	NA	NA	1.89355e+06	NA	2.17763e+06	NA
P53241	YGR065C	S000003297	VHT1	5.43838e+06	7.94051e+06	7.1231e+06	5.5595e+06	5.51066e+06	4.8006e+06	6.29141e+06	9.33092e+06
P53243	YGR067C	S000003299		9.19129e+06	NA	2.11888e+06	4.65956e+06	2.07218e+06	3.517e+06	NA	2.49305e+06
P53244	YGR068C	S000003300	ART5	3.55022e+06	2.94797e+06	3.00664e+06	NA	3.47524e+06	2.73445e+06	5.13048e+06	3.6113e+06
P53246	YGR071C	S000003303	ENV11	NA	NA	NA	NA	1.23214e+06	878457	1.40055e+06	NA
P53251	YGR081C	S000003313	SLX9	1.77153e+07	2.22398e+07	1.82953e+07	1.08519e+07	1.25448e+07	1.35216e+07	8.36852e+06	5.95457e+06
P53252	YGR086C	S000003318	PIL1	1.49622e+07	3.95557e+07	4.96067e+07	7.35927e+07	6.75671e+07	8.1861e+07	2.64533e+07	1.63925e+07
P53253	YGR089W	S000003321	NNF2	2.45884e+06	7.38014e+06	7.76033e+06	NA	1.11688e+07	8.16944e+06	1.1561e+07	6.13374e+06
P53254	YGR090W	S000003322	UTP22	1.59009e+07	9.08882e+06	6.16342e+06	NA	1.43788e+07	1.28108e+07	2.97487e+07	1.78155e+07
P53256	YGR095C	S000003327	RRP46	NA	NA	NA	NA	NA	NA	1.23933e+06	1.25317e+06
P53257	YGR096W	S000003328	TPC1	NA	NA	NA	NA	843385	455802	NA	NA
P53261	YGR103W	S000003335	NOP7	4.31101e+07	3.50434e+07	2.41408e+07	1.69201e+07	3.05623e+07	2.55684e+07	4.31708e+07	3.93142e+07
P53266	YGR112W	S000003344	SHY1	1.12899e+07	2.05722e+07	2.14631e+07	8.9442e+06	3.07238e+07	2.75246e+07	3.08012e+07	2.3468e+07
P53272	YGR122W	S000003354		2.67638e+06	4.6247e+06	5.99094e+06	6.13193e+06	6.01222e+06	4.78947e+06	3.50235e+06	3.83887e+06
P53274	YGR126W	S000003358		9.36211e+06	8.18837e+06	5.85465e+06	5.85419e+06	NA	NA	NA	NA
P53276	YGR128C	S000003360	UTP8	9.43148e+06	9.74511e+06	7.60208e+06	NA	1.72274e+07	1.72664e+07	2.73402e+07	1.46828e+07
P53277	YGR129W	S000003361	SYF2	1.12769e+07	1.21971e+07	1.35016e+07	1.96025e+07	6.60093e+06	1.66486e+07	9.29015e+06	9.33497e+06
P53278	YGR130C	S000003362		4.66328e+07	4.25248e+07	4.5224e+07	2.14834e+07	2.74304e+07	3.28352e+07	3.37395e+07	2.90447e+07
P53290	YGR163W	S000003395	GTR2	NA	NA	NA	NA	3.95639e+06	3.48417e+06	7.56356e+06	2.18332e+07
P53292	YGR165W	S000003397	MRPS35	5.7952e+06	6.86703e+06	6.12299e+06	8.31995e+06	9.44877e+06	1.08983e+07	1.10229e+07	8.68621e+06
P53297	YGR178C	S000003410	PBP1	2.16412e+07	2.10913e+07	2.39212e+07	4.1613e+07	2.00018e+07	2.38495e+07	1.60776e+07	1.37553e+07
P53305	YGR215W	S000003447	RSM27	6.23646e+07	1.76078e+07	1.42518e+07	1.21961e+07	2.01359e+07	2.18362e+07	2.33349e+07	2.57324e+07
P53309	YGR241C	S000003473	YAP1802	NA	NA	NA	NA	NA	1.30946e+06	1.46711e+06	NA
P53312	YGR244C	S000003476	LSC2	NA	NA	NA	NA	1.63805e+06	1.71657e+06	1.8877e+06	1.66688e+06
P53313	YGR245C	S000003477	SDA1	2.70542e+06	1.97736e+07	2.32265e+07	2.16569e+06	2.49545e+07	2.31232e+07	1.62483e+07	5.81269e+06
P53316	YGR250C	S000003482		NA	NA	NA	1.27447e+06	NA	NA	795884	1.4713e+06
P53317	YGR251W	S000003483	NOP19	8.83739e+07	3.29955e+07	1.62764e+07	NA	7.11478e+06	7.49767e+06	1.22554e+07	2.99962e+07
P53320	YGR257C	S000003489	MTM1	2.49374e+06	3.8969e+06	4.57622e+06	4.9277e+06	4.47218e+06	4.58291e+06	3.50461e+06	4.56471e+06
P53324	YGR263C	S000003495	SAY1	NA	2.70515e+06	2.83633e+06	NA	NA	NA	NA	NA
P53327	YGR271W	S000003503	SLH1	NA	NA	NA	NA	1.69948e+06	1.29406e+06	4.95187e+06	2.26194e+06
P53330	YGR275W	S000003507	RTT102	3.27371e+06	6.11337e+06	7.5739e+06	5.01127e+06	1.07016e+07	1.32747e+07	7.70924e+06	3.06412e+06
P53335	YGR280C	S000003512	PXR1	NA	NA	NA	NA	5.00726e+06	4.89212e+06	2.0876e+07	1.45364e+07
P53336	YGR283C	S000003515		3.08447e+07	9.03225e+06	8.54159e+06	1.7888e+06	1.16217e+07	1.21959e+07	2.70171e+07	2.29269e+07
P53388	YPL265W	S000006186	DIP5	NA	3.84015e+06	4.19082e+06	1.20354e+07	NA	NA	NA	NA
P53549	YOR259C	S000005785	RPT4	1.00618e+07	1.44665e+07	1.92236e+07	2.75585e+07	3.3551e+07	2.98255e+07	3.18177e+07	4.87299e+07
P53550	YNL118C	S000005062	DCP2	NA	NA	NA	NA	2.51038e+06	2.86024e+06	3.30749e+06	4.34523e+06
P53551	YPL127C	S000006048	HHO1	3.34937e+07	6.09483e+07	5.08584e+07	9.44247e+07	3.58105e+07	3.22978e+07	1.84902e+07	6.69069e+06
P53552	YNL139C	S000005083	THO2	NA	NA	NA	NA	1.48917e+06	NA	1.14231e+06	1.28039e+06
P53599	YNR031C	S000005314	SSK2	NA	NA	NA	NA	4.56236e+06	5.2664e+06	3.22385e+06	4.55754e+06
P53622	YDL145C	S000002304	COP1	9.8296e+06	3.0071e+07	2.8286e+07	3.3366e+07	3.00596e+07	2.43928e+07	3.49978e+07	2.62579e+07
P53629	YNR019W	S000005302	ARE2	NA	2.71931e+06	4.48621e+06	1.34834e+07	8.91044e+06	1.05206e+07	4.1786e+06	2.97957e+06
P53632	YOL115W	S000005475	PAP2	9.95024e+06	1.80223e+07	1.82764e+07	1.30327e+07	1.25854e+07	1.56192e+07	7.00449e+06	5.5419e+06
P53685	YOL068C	S000005429	HST1	NA	NA	NA	NA	3.40445e+06	3.82156e+06	1.91023e+06	1.24362e+06
P53686	YPL015C	S000005936	HST2	NA	NA	NA	NA	2.26706e+06	2.88019e+06	549972	768928
P53691	YLR216C	S000004206	CPR6	5.42721e+06	2.36184e+07	3.5042e+07	3.11118e+06	7.42665e+07	6.24496e+07	4.03755e+07	2.01661e+07
P53718	YNR009W	S000005292	NRM1	1.5954e+07	8.27612e+06	6.96126e+06	NA	8.41516e+06	1.19635e+07	5.31063e+06	4.53324e+06
P53721	YNR018W	S000005301	RCF2	4.94e+07	1.08993e+08	8.67316e+07	5.93207e+07	1.06072e+08	1.16691e+08	9.4311e+07	1.27301e+08
P53722	YNR020C	S000005303	ATP23	NA	NA	NA	NA	2.38537e+06	2.24076e+06	NA	2.35272e+06
P53723	YNR021W	S000005304		8.43277e+06	1.66085e+07	1.16967e+07	2.73772e+07	1.28403e+07	8.78524e+06	1.08717e+07	1.01287e+07
P53724	YNR022C	S000005305	MRPL50	NA	2.93456e+06	NA	5.08739e+06	NA	NA	NA	NA
P53725	YNR024W	S000005307	MPP6	6.5186e+07	2.12472e+07	1.21557e+07	1.24469e+07	3.30757e+06	4.39078e+06	6.61498e+06	1.43588e+07
P53728	YNR028W	S000005311	CPR8	NA	NA	NA	NA	2.60625e+06	4.3534e+06	3.18249e+06	1.76348e+06
P53731	YNR035C	S000005318	ARC35	NA	NA	NA	NA	NA	4.5129e+06	3.15635e+06	NA
P53732	YNR036C	S000005319	MRPS12	7.97515e+07	6.76368e+07	8.99588e+07	1.14476e+08	3.92613e+07	5.06885e+07	4.19866e+07	4.87434e+07
P53733	YNR037C	S000005320	RSM19	1.44203e+07	6.71291e+06	7.51499e+06	8.74111e+06	3.86774e+06	6.52521e+06	4.68931e+06	4.6559e+06
P53734	YNR038W	S000005321	DBP6	2.13128e+07	1.10058e+07	1.37287e+07	NA	1.8769e+07	2.00263e+07	4.49054e+07	1.9494e+07
P53736	YNR040W	S000005323		NA	2.79262e+06	3.74218e+06	6.00574e+06	7.48464e+06	4.19216e+06	5.80014e+06	5.35941e+06
P53739	YNR047W	S000005330	FPK1	5.99735e+07	4.22177e+07	4.17706e+07	3.69379e+07	1.56361e+07	1.83491e+07	1.95643e+07	2.20305e+07
P53741	YNR051C	S000005334	BRE5	6.52662e+06	7.99461e+06	9.98788e+06	1.19266e+07	1.19863e+07	1.50808e+07	7.9038e+06	4.78335e+06
P53742	YNR053C	S000005336	NOG2	4.1429e+07	4.13896e+07	3.37724e+07	1.04081e+07	5.28917e+07	4.93076e+07	5.83163e+07	5.00667e+07
P53743	YNR054C	S000005337	ESF2	2.54501e+07	1.03755e+07	9.25234e+06	5.83038e+06	6.75001e+06	7.555e+06	1.27709e+07	1.13622e+07
P53769	YLR323C	S000004315	CWC24	8.94372e+07	3.26789e+07	4.32664e+07	3.52881e+06	8.61472e+06	7.51384e+06	1.28707e+07	1.5626e+07
P53829	YNL288W	S000005232	CAF40	NA	NA	NA	NA	9.47568e+06	4.77475e+06	3.04689e+06	NA
P53836	YNL278W	S000005222	CAF120	1.15262e+07	7.58398e+06	5.61082e+06	3.27841e+06	2.24624e+06	2.34409e+06	3.32632e+06	3.37521e+06
P53843	YNL265C	S000005209	IST1	1.40864e+07	1.3569e+07	1.65375e+07	2.17362e+07	3.89444e+06	5.95289e+06	6.13976e+06	4.10582e+06
P53849	YNL255C	S000005199	GIS2	1.41829e+08	1.28959e+08	1.0232e+08	1.37302e+08	2.31124e+07	2.75294e+07	2.85367e+07	2.84579e+07
P53854	YNL245C	S000005189	CWC25	1.42999e+07	1.38723e+07	1.46364e+07	1.15407e+07	4.65e+06	3.55554e+06	2.86355e+06	5.53993e+06
P53855	YNL242W	S000005186	ATG2	NA	NA	NA	NA	1.90381e+06	1.92594e+06	5.18449e+06	4.29704e+06
P53866	YNL224C	S000005168	SQS1	NA	NA	NA	NA	1.97226e+06	2.50358e+06	3.05573e+06	2.96191e+06
P53868	YNL219C	S000005163	ALG9	NA	1.82894e+06	2.20842e+06	5.20103e+06	1.95367e+06	2.03749e+06	2.03945e+06	1.56094e+06
P53874	YNL186W	S000005130	UBP10	6.82979e+06	4.68345e+06	4.80874e+06	1.08784e+07	3.80071e+06	3.1646e+06	7.27662e+06	5.29189e+06
P53875	YNL185C	S000005129	MRPL19	NA	1.87068e+07	2.80108e+07	2.95061e+07	NA	NA	1.74315e+07	1.86475e+07
P53877	YNL182C	S000005126	IPI3	1.65967e+06	4.87988e+06	4.31024e+06	1.91263e+06	5.34188e+06	3.67233e+06	3.21798e+06	1.56145e+06
P53878	YNL181W	S000005125		NA	4.866e+06	3.68808e+06	NA	1.82896e+07	1.24942e+07	6.951e+06	2.73164e+06
P53879	YNL180C	S000005124	RHO5	6.12601e+07	4.28861e+07	3.26055e+07	3.22208e+07	4.23962e+07	4.30469e+07	5.00578e+07	3.3079e+07
P53881	YNL177C	S000005121	MRPL22	2.45504e+07	2.09762e+07	2.13217e+07	6.72689e+06	3.59283e+07	3.60881e+07	2.47002e+07	3.72981e+07
P53883	YNL175C	S000005119	NOP13	3.78131e+07	2.04239e+07	2.08231e+07	4.19755e+06	4.09217e+07	4.53517e+07	7.09256e+07	5.81933e+07
P53885	YNL173C	S000005117	MDG1	1.29494e+07	1.3491e+07	1.0527e+07	2.74027e+07	2.37938e+06	2.52953e+06	2.39203e+06	2.83623e+06
P53886	YNL172W	S000005116	APC1	NA	2.27475e+06	2.23943e+06	NA	NA	NA	NA	NA
P53890	YNL166C	S000005110	BNI5	NA	NA	1.82067e+06	3.12646e+06	NA	NA	NA	NA
P53892	YNL164C	S000005108	IBD2	NA	NA	NA	NA	7.28763e+06	9.55802e+06	NA	NA
P53894	YNL161W	S000005105	CBK1	8.79902e+06	9.80406e+06	1.31661e+07	8.32828e+06	1.00906e+07	6.87858e+06	8.1109e+06	9.3088e+06
P53895	YNL159C	S000005103	ASI2	NA	NA	NA	NA	2.71989e+06	2.68167e+06	NA	NA
P53898	YNL156C	S000005100	NSG2	5.29433e+06	5.06261e+06	5.76511e+06	1.1236e+07	3.80772e+06	5.06323e+06	4.38869e+06	4.62246e+06
P53899	YNL155W	S000005099	CUZ1	4.92418e+06	5.26407e+06	4.7061e+06	3.77374e+06	2.19323e+06	2.42592e+06	2.50222e+06	1.86911e+06
P53907	YNL144C	S000005088		NA	NA	NA	NA	303226	353908	593492	NA
P53911	YNL136W	S000005080	EAF7	2.0824e+06	2.41593e+06	3.33973e+06	NA	NA	NA	NA	NA
P53913	YNL133C	S000005077	FYV6	2.1884e+08	1.27152e+08	9.01407e+07	5.21661e+07	2.16917e+07	3.0605e+07	2.6692e+07	5.22531e+07
P53914	NA	NA	NA	1.79961e+07	3.75981e+07	5.27839e+07	2.6229e+06	7.07568e+07	6.02194e+07	5.64664e+07	3.0742e+07
P53919	YNL124W	S000005068	NAF1	1.29321e+07	875187	957129	NA	826741	423836	2.19882e+06	4.17479e+06
P53921	YNL122C	S000005066		NA	NA	NA	NA	NA	8.53075e+06	6.58453e+06	NA
P53923	YNL119W	S000005063	NCS2	NA	NA	NA	NA	1.00034e+06	1.26298e+06	1.1884e+06	1.41168e+06
P53925	YNL115C	S000005059		NA	NA	NA	NA	6.60458e+06	6.97803e+06	6.32238e+06	5.98501e+06
P53927	YNL110C	S000005054	NOP15	1.39867e+07	2.58013e+06	2.41342e+06	5.87319e+06	1.48196e+07	1.31498e+07	1.94357e+07	1.98098e+07
P53930	YNL107W	S000005051	YAF9	NA	NA	NA	NA	1.26159e+06	NA	3.89814e+06	NA
P53933	YNL094W	S000005038	APP1	NA	NA	NA	NA	2.19242e+07	3.09362e+07	NA	NA
P53935	YNL091W	S000005035	NST1	5.24133e+06	6.93025e+06	1.30473e+07	5.82294e+06	8.05983e+06	1.18696e+07	4.49188e+06	NA
P53940	YNL077W	S000005021	APJ1	NA	2.23624e+06	NA	NA	3.86439e+06	3.2505e+06	6.66704e+06	6.00422e+06
P53941	YNL075W	S000005019	IMP4	3.32975e+07	2.25668e+07	2.23688e+07	6.43122e+06	3.24603e+07	4.06889e+07	6.10406e+07	4.12171e+07
P53946	YNL059C	S000005004	ARP5	NA	3.33273e+06	3.93512e+06	2.91181e+06	8.79243e+06	8.43546e+06	4.55906e+06	3.24475e+06
P53947	YNL058C	S000005003		NA	NA	NA	NA	998030	1.14348e+06	NA	NA
P53950	YNL054W	S000004999	VAC7	NA	1.86308e+06	1.98514e+06	4.06264e+06	1.85638e+06	2.30177e+06	1.45106e+06	NA
P53952	YNL050C	S000004995		2.61297e+07	1.72151e+07	1.29738e+07	1.16807e+07	1.10804e+07	1.48299e+07	3.91831e+07	3.69689e+07
P53954	YNL048W	S000004993	ALG11	NA	NA	NA	NA	8.06136e+06	6.21939e+06	6.16703e+06	3.63425e+06
P53955	YNL047C	S000004992	SLM2	NA	NA	NA	NA	NA	2.05299e+06	2.92734e+06	NA
P53960	YNL040W	S000004985		NA	1.02072e+06	1.35073e+06	NA	NA	NA	NA	NA
P53968	YNL027W	S000004972	CRZ1	NA	5.58923e+06	4.70421e+06	1.32972e+07	1.33582e+07	1.21262e+07	4.31184e+06	4.3469e+06
P53969	YNL026W	S000004971	SAM50	NA	NA	NA	NA	2.43919e+06	2.34293e+06	1.69716e+06	1.76566e+06
P53971	YNL023C	S000004968	FAP1	NA	4.7578e+06	2.65461e+06	NA	1.17872e+07	7.8797e+06	3.73281e+06	NA
P53972	YNL022C	S000004967	RCM1	1.0776e+06	1.99808e+07	1.18164e+07	NA	4.53636e+07	4.30266e+07	2.27598e+07	9.90884e+06
P53974	YNL020C	S000004965	ARK1	NA	NA	5.27406e+06	7.99538e+06	NA	NA	NA	NA
P53982	YNL009W	S000004954	IDP3	3.74738e+06	2.02451e+07	1.95997e+07	1.53761e+06	5.82273e+06	6.02746e+06	8.75022e+06	4.62661e+06
P53983	YNL008C	S000004953	ASI3	NA	NA	1.95328e+06	1.58473e+06	1.86227e+06	2.0832e+06	2.13123e+06	NA
P54000	YMR039C	S000004642	SUB1	6.03041e+06	2.05284e+06	3.82456e+06	NA	6.64195e+06	4.86287e+06	5.86393e+06	3.96165e+06
P54115	YPL061W	S000005982	ALD6	NA	NA	NA	NA	5.32299e+06	5.23251e+06	5.05373e+06	5.07605e+06
P54730	YMR067C	S000004671	UBX4	9.82808e+06	1.57006e+07	1.47043e+07	7.27874e+06	5.72717e+06	9.23293e+06	8.71421e+06	6.07911e+06
P54781	YMR015C	S000004617	ERG5	NA	NA	NA	NA	8.96934e+06	6.55213e+06	5.3704e+06	4.69745e+06
P54784	YML065W	S000004530	ORC1	NA	3.5572e+06	5.02071e+06	NA	6.97291e+06	7.02471e+06	4.09105e+06	2.78991e+06
P54785	YMR070W	S000004674	MOT3	5.13196e+07	4.33967e+07	4.00844e+07	1.92478e+07	1.79789e+07	2.08446e+07	2.2232e+07	1.22638e+07
P54791	YPR162C	S000006366	ORC4	3.44389e+07	4.73118e+07	3.60137e+07	7.75879e+06	5.82923e+07	4.55618e+07	3.57231e+07	3.5953e+07
P54837	YML012W	S000004473	ERV25	NA	NA	NA	NA	3.42151e+06	2.11865e+06	1.83986e+06	2.10032e+06
P54839	YML126C	S000004595	ERG13	NA	NA	87593.1	3.41791e+07	114358	79352.9	178657	NA
P57743	YLR438C-A	S000006434	LSM3	NA	NA	NA	NA	NA	NA	980950	2.74057e+06
P60010	YFL039C	S000001855	ACT1	9.47224e+07	7.77394e+07	6.50197e+07	1.43759e+08	7.75548e+07	8.42442e+07	1.11783e+08	1.66927e+08
P61830	YBR010W	S000000214	HHT1	9.8141e+07	3.63659e+08	4.24492e+08	3.70447e+08	4.66767e+08	5.56805e+08	2.15602e+08	9.3439e+07
P61830	YNL031C	S000004976	HHT2	9.8141e+07	3.63659e+08	4.24492e+08	3.70447e+08	4.66767e+08	5.56805e+08	2.15602e+08	9.3439e+07
P69771	YKR035W-A	S000006435	DID2	9.41999e+06	7.37919e+06	9.9351e+06	2.27698e+07	5.00462e+06	6.22859e+06	3.09864e+06	2.44486e+06
P80235	YAR035W	S000000080	YAT1	NA	NA	NA	NA	2.19466e+06	2.70443e+06	2.05273e+06	2.95111e+06
P80428	YJL081C	S000003617	ARP4	NA	6.94898e+06	7.6035e+06	8.66117e+06	8.44797e+06	8.87705e+06	8.45443e+06	4.50779e+06
P81449	YDR322C-A	S000007255	TIM11	1.33656e+07	1.08717e+07	1.03809e+07	1.29543e+07	1.00095e+07	9.63549e+06	1.15157e+07	1.26387e+07
P81450	YML081C-A	S000007247	ATP18	NA	NA	NA	NA	4.56835e+06	3.59341e+06	NA	NA
P81451	YOL077W-A	S000007339	ATP19	1.80101e+06	2.65295e+06	5.11835e+06	NA	3.31468e+06	3.4589e+06	2.78505e+06	3.45872e+06
P87262	YER056C-A	S000002135	RPL34A	1.14645e+09	9.6044e+08	6.53298e+08	7.44431e+08	4.52397e+08	4.71945e+08	6.95953e+08	8.06944e+08
P89102	YDR166C	S000002573	SEC5	NA	NA	NA	NA	2.86561e+06	3.19443e+06	3.95689e+06	2.85109e+06
P89105	YOL145C	S000005505	CTR9	6.13891e+06	9.30986e+06	1.32481e+07	1.48696e+07	6.78799e+06	6.67725e+06	9.13438e+06	7.16277e+06
P89886	YER007C-A	S000002957	TMA20	9.14858e+07	6.63647e+07	6.65127e+07	3.34258e+07	1.21264e+07	1.32931e+07	1.77206e+07	3.49247e+07
Q00362	YGL190C	S000003158	CDC55	8.23789e+06	7.89934e+06	7.2854e+06	1.56406e+07	8.35444e+06	6.63232e+06	6.09377e+06	3.08115e+06
Q00402	YDR150W	S000002557	NUM1	1.78356e+07	9.21393e+06	8.64988e+06	NA	2.90268e+07	2.67993e+07	4.90115e+07	6.83714e+07
Q00416	YLR430W	S000004422	SEN1	1.9688e+06	1.14536e+06	NA	NA	2.27305e+06	1.93126e+06	6.84081e+06	7.28565e+06
Q00539	YHR086W	S000001128	NAM8	1.06582e+07	4.83633e+06	4.18498e+06	4.21998e+06	1.70923e+06	2.17869e+06	3.13856e+06	3.65046e+06
Q00578	YIL143C	S000001405	SSL2	NA	2.87495e+06	3.76386e+06	3.22825e+06	3.3617e+06	4.4669e+06	2.72599e+06	2.15704e+06
Q00684	YFR028C	S000001924	CDC14	3.30526e+08	3.00111e+08	2.79891e+08	1.09156e+07	9.82766e+07	8.759e+07	2.16497e+08	1.78747e+08
Q00711	YKL148C	S000001631	SDH1	2.99895e+07	2.98676e+07	3.04868e+07	3.73758e+07	3.89648e+07	4.42768e+07	3.07827e+07	2.38326e+07
Q00723	YGR075C	S000003307	PRP38	NA	NA	NA	NA	684577	728007	826533	1.56696e+06
Q00776	YPL259C	S000006180	APM1	NA	6.64626e+06	6.62271e+06	NA	8.21165e+06	6.63048e+06	1.5271e+07	1.02005e+07
Q00816	YDR028C	S000002435	REG1	6.39395e+07	9.98565e+06	6.21762e+06	1.65067e+07	818606	1.53974e+06	4.76802e+06	1.88106e+07
Q00947	YDR463W	S000002871	STP1	NA	NA	NA	NA	3.92725e+06	NA	4.16842e+06	NA
Q00955	YNR016C	S000005299	ACC1	1.28811e+07	1.33922e+07	1.64526e+07	1.51929e+08	4.10588e+07	3.93777e+07	2.36343e+07	3.32421e+07
Q01080	YNL248C	S000005192	RPA49	5.13651e+08	3.12509e+08	2.66827e+08	1.51077e+08	8.55612e+07	1.00151e+08	2.16703e+08	1.99365e+08
Q01163	YGL129C	S000003097	RSM23	9.05038e+06	9.56733e+06	8.29747e+06	9.27906e+06	1.34923e+07	8.33911e+06	1.18285e+07	1.16987e+07
Q01217	YER069W	S000000871	ARG5,6	NA	NA	NA	NA	2.58056e+06	2.3744e+06	3.08145e+06	3.56279e+06
Q01329	YAL043C	S000000041	PTA1	NA	1.31431e+06	2.02274e+06	1.91107e+06	1.31531e+06	1.65759e+06	NA	NA
Q01389	YJL095W	S000003631	BCK1	NA	NA	NA	NA	NA	8.44205e+06	8.89333e+06	9.66569e+06
Q01448	YBR215W	S000000419	HPC2	NA	3.22463e+06	2.66743e+06	NA	5.73854e+06	7.11835e+06	4.74518e+06	1.69981e+06
Q01477	YER151C	S000000953	UBP3	NA	4.96497e+06	8.49785e+06	1.36058e+07	1.24778e+07	1.50575e+07	9.71145e+06	6.24769e+06
Q01560	YDR432W	S000002840	NPL3	1.35347e+07	7.21718e+06	5.45597e+06	5.9405e+06	4.80212e+06	5.89818e+06	1.17637e+07	7.58801e+06
Q01574	YAL054C	S000000050	ACS1	NA	5.32216e+06	7.68964e+06	3.06974e+07	1.12551e+07	8.57055e+06	7.886e+06	1.15969e+07
Q01662	YLR244C	S000004234	MAP1	1.30133e+07	1.08917e+07	1.30548e+07	5.41813e+07	4.81675e+06	5.79417e+06	2.78824e+06	3.83098e+06
Q01722	YNL199C	S000005143	GCR2	NA	NA	NA	NA	1.78997e+06	1.32205e+06	1.48779e+06	2.5883e+06
Q01766	YPR005C	S000006209	HAL1	1.13203e+07	9.65574e+06	7.35844e+06	6.11243e+06	4.71245e+06	4.52384e+06	3.83435e+06	4.42594e+06
Q01802	YKL106W	S000001589	AAT1	NA	NA	NA	NA	2.01044e+06	1.75976e+06	NA	NA
Q01852	YIL022W	S000001284	TIM44	7.56413e+07	9.52454e+07	9.55621e+07	7.08898e+07	2.6424e+07	2.89539e+07	2.38247e+07	3.19385e+07
Q01855	YOL040C	S000005400	RPS15	1.22362e+09	1.16647e+09	1.36731e+09	1.92341e+09	7.59878e+08	7.49699e+08	9.19477e+08	8.85666e+08
Q01919	YOR233W	S000005759	KIN4	747352	2.49618e+06	2.41832e+06	400827	1.16268e+07	1.38615e+07	7.62457e+06	3.35526e+06
Q01939	YGL048C	S000003016	RPT6	1.59908e+07	2.00502e+07	2.7268e+07	5.21828e+07	4.17798e+07	3.4741e+07	6.05828e+07	7.07967e+07
Q02100	YNL167C	S000005111	SKO1	NA	3.62813e+06	3.67696e+06	3.67224e+06	NA	NA	NA	NA
Q02201	YKR003W	S000001711	OSH6	1.19002e+07	7.08807e+06	8.38965e+06	6.72914e+06	2.16429e+06	NA	4.00319e+06	5.17608e+06
Q02204	YKR006C	S000001714	MRPL13	3.00989e+07	1.87639e+07	2.18589e+07	1.29318e+07	3.00596e+07	3.72375e+07	3.1937e+07	2.94851e+07
Q02206	YKR008W	S000001716	RSC4	2.11275e+06	4.7869e+06	7.08144e+06	3.85652e+06	9.40998e+06	1.00267e+07	6.08184e+06	2.62299e+06
Q02207	YKR009C	S000001717	FOX2	NA	NA	NA	5.72869e+06	6.13642e+06	6.15132e+06	4.68345e+06	6.4144e+06
Q02208	YKR010C	S000001718	TOF2	6.47362e+07	3.59067e+07	4.08752e+07	5.56646e+06	9.60953e+06	1.15771e+07	2.54986e+07	2.3844e+07
Q02256	YIR026C	S000001465	YVH1	NA	NA	NA	NA	2.21923e+06	2.2917e+06	NA	NA
Q02260	YGR074W	S000003306	SMD1	1.35629e+07	1.20554e+07	1.038e+07	7.29207e+06	7.51744e+06	8.78573e+06	6.96725e+06	7.07905e+06
Q02326	YML073C	S000004538	RPL6A	2.34665e+08	9.4579e+07	1.00303e+08	4.25074e+07	1.4713e+08	1.21959e+08	2.09079e+08	3.09694e+08
Q02336	YDR448W	S000002856	ADA2	NA	NA	NA	NA	3.107e+06	4.04323e+06	4.04321e+06	NA
Q02354	YDR449C	S000002857	UTP6	1.55779e+07	7.90096e+06	9.27732e+06	NA	2.47342e+07	2.23592e+07	4.26307e+07	2.45514e+07
Q02486	YMR072W	S000004676	ABF2	1.14005e+07	1.20326e+07	1.69305e+07	3.93656e+07	NA	NA	NA	NA
Q02554	YMR240C	S000004853	CUS1	2.34427e+06	4.03971e+06	7.70586e+06	NA	1.04386e+07	1.48328e+07	8.37222e+06	3.41094e+06
Q02555	YMR239C	S000004852	RNT1	5.07766e+06	NA	NA	NA	NA	NA	NA	2.65052e+06
Q02608	YPL013C	S000005934	MRPS16	3.90747e+07	3.08972e+07	1.39691e+07	2.06037e+07	1.40722e+07	1.08896e+07	2.03791e+07	2.48775e+07
Q02724	YPL020C	S000005941	ULP1	NA	4.12679e+06	4.72749e+06	NA	8.68408e+06	9.48742e+06	4.9599e+06	2.14592e+06
Q02725	YPL019C	S000005940	VTC3	NA	NA	NA	NA	812747	1.43128e+06	NA	NA
Q02753	YBR191W	S000000395	RPL21A	7.16569e+08	6.04482e+08	5.35408e+08	7.75213e+08	4.59546e+08	5.27618e+08	4.87656e+08	6.7313e+08
Q02771	YER058W	S000000860	PET117	NA	NA	NA	NA	943597	1.92042e+06	1.41104e+06	NA
Q02773	YML091C	S000004556	RPM2	NA	3.62205e+06	3.94407e+06	NA	6.06696e+06	3.92944e+06	5.17369e+06	5.67735e+06
Q02775	YDR088C	S000002495	SLU7	2.56853e+07	1.57614e+07	1.67062e+07	5.88181e+06	2.26341e+06	3.45377e+06	2.73824e+06	7.09983e+06
Q02776	YPL063W	S000005984	TIM50	NA	1.39579e+06	1.41274e+06	2.33752e+06	1.48277e+06	1.94191e+06	1.57689e+06	2.08963e+06
Q02784	YPL059W	S000005980	GRX5	1.61068e+07	5.58533e+06	5.31195e+06	NA	NA	NA	NA	NA
Q02785	YPL058C	S000005979	PDR12	NA	NA	NA	NA	NA	864880	NA	1.21194e+06
Q02792	YOR048C	S000005574	RAT1	1.92859e+06	1.31516e+06	1.06109e+06	1.21206e+06	1.42306e+06	1.02049e+06	1.97968e+06	2.22393e+06
Q02805	YOR018W	S000005544	ROD1	1.92512e+06	4.50044e+06	3.98743e+06	1.36058e+06	8.6003e+06	1.43099e+07	7.64628e+06	5.52684e+06
Q02821	YNL189W	S000005133	SRP1	NA	NA	NA	NA	3.59537e+06	2.9349e+06	3.93158e+06	NA
Q02825	YPL083C	S000006004	SEN54	NA	NA	NA	NA	NA	NA	1.23717e+06	1.2431e+06
Q02863	YPL072W	S000005993	UBP16	3.58274e+06	3.785e+06	4.36981e+06	1.60511e+06	4.20966e+06	4.2126e+06	4.53159e+06	5.13889e+06
Q02866	YPL070W	S000005991	MUK1	2.23219e+07	8.83307e+06	8.24573e+06	7.95776e+06	6.09032e+06	6.12507e+06	8.09372e+06	1.33004e+07
Q02873	YPL107W	S000006028		6.34962e+06	6.27129e+06	7.07239e+06	5.32026e+06	4.09532e+06	4.79964e+06	3.01684e+06	3.7482e+06
Q02875	YPL105C	S000006026	SYH1	1.24226e+07	1.20098e+07	1.28296e+07	2.27433e+07	8.9474e+06	1.14435e+07	5.4059e+06	5.7485e+06
Q02883	YPL103C	S000006024	FMP30	NA	2.81448e+06	NA	NA	4.26003e+06	2.73822e+06	5.07739e+06	3.43431e+06
Q02884	YPL101W	S000006022	ELP4	NA	NA	NA	NA	4.657e+06	5.7995e+06	2.75727e+06	NA
Q02892	YPL093W	S000006014	NOG1	3.35631e+07	4.88064e+07	4.47593e+07	7.0107e+06	9.86148e+07	9.44123e+07	9.96856e+07	8.58494e+07
Q02908	YPL086C	S000006007	ELP3	4.49332e+06	9.67666e+06	7.60359e+06	2.60762e+06	1.18025e+07	1.15539e+07	1.33954e+07	5.98958e+06
Q02931	YPL126W	S000006047	NAN1	1.52278e+07	1.34673e+07	1.03715e+07	2.165e+06	2.60889e+07	2.16639e+07	4.08323e+07	4.2182e+07
Q02939	YPL122C	S000006043	TFB2	NA	NA	NA	NA	1.28525e+06	NA	768033	NA
Q02950	YPL118W	S000006039	MRP51	NA	1.05437e+07	5.80017e+06	1.63842e+07	1.40752e+07	1.1518e+07	1.46897e+07	1.15616e+07
Q02959	YPL116W	S000006037	HOS3	NA	NA	NA	NA	2.01592e+06	2.19195e+06	1.25672e+06	NA
Q02979	YPL110C	S000006031	GDE1	6.09858e+06	3.70248e+06	3.29486e+06	NA	2.47941e+06	2.41575e+06	4.15936e+06	7.77144e+06
Q02981	YPL109C	S000006030		NA	NA	NA	NA	1.08042e+06	1.11501e+06	1.29674e+06	NA
Q02983	YLR141W	S000004131	RRN5	NA	NA	NA	NA	1.41564e+06	1.9759e+06	1.48121e+06	NA
Q03002	YPL141C	S000006062	FRK1	1.73132e+06	1.8278e+06	1.54686e+06	NA	1.16704e+06	975363	2.55294e+06	1.54982e+06
Q03010	YPL139C	S000006060	UME1	NA	2.51937e+06	2.25743e+06	3.11509e+06	NA	NA	NA	2.5534e+06
Q03012	YPL138C	S000006059	SPP1	NA	NA	NA	NA	4.55413e+06	3.7253e+06	4.86823e+06	2.03489e+06
Q03020	YPL135W	S000006056	ISU1	NA	NA	NA	NA	2.23903e+06	1.64723e+06	NA	1.6647e+06
Q03028	YPL134C	S000006055	ODC1	2.75257e+07	4.41458e+07	3.86669e+07	2.77515e+07	1.0267e+08	7.30118e+07	9.16535e+07	8.07172e+07
Q03063	YPL049C	S000005970	DIG1	8.88855e+06	6.76796e+06	5.25568e+06	4.86853e+06	2.79676e+06	3.19036e+06	3.08619e+06	3.57692e+06
Q03067	YPL047W	S000005968	SGF11	NA	NA	NA	NA	2.14561e+06	2.60081e+06	2.39913e+06	NA
Q03081	YPL038W	S000005959	MET31	NA	NA	NA	893823	1.37167e+06	1.54826e+06	286067	NA
Q03088	YPL032C	S000005953	SVL3	1.20834e+07	6.99376e+06	9.00823e+06	1.92517e+07	2.13108e+07	2.34457e+07	1.11176e+07	1.39693e+07
Q03124	YML127W	S000004596	RSC9	NA	4.56195e+06	NA	6.61207e+06	5.11815e+06	6.34596e+06	NA	NA
Q03125	YDR043C	S000002450	NRG1	5.21867e+06	6.06374e+06	3.87545e+06	NA	NA	NA	NA	NA
Q03151	YMR097C	S000004703	MTG1	NA	4.98037e+06	6.85457e+06	NA	9.51986e+06	8.08645e+06	1.08429e+07	7.4402e+06
Q03162	YMR100W	S000004706	MUB1	NA	NA	NA	NA	3.34017e+06	6.41782e+06	8.0858e+06	6.29744e+06
Q03177	YMR102C	S000004708		1.6303e+07	1.36802e+07	1.26439e+07	1.5379e+07	7.15134e+06	1.11036e+07	6.72187e+06	6.63221e+06
Q03195	YDR091C	S000002498	RLI1	2.2232e+07	2.74679e+07	2.82266e+07	3.11549e+07	1.97388e+07	1.71754e+07	1.48203e+07	1.85769e+07
Q03201	YDR041W	S000002448	RSM10	5.43155e+06	2.34025e+06	2.91663e+06	3.85191e+06	4.97761e+06	6.19702e+06	8.4854e+06	6.30315e+06
Q03208	YML119W	S000004588		7.72097e+06	3.21627e+06	2.19324e+06	2.49554e+06	4.86671e+06	7.40383e+06	2.72661e+06	7.05828e+06
Q03246	YMR188C	S000004800	MRPS17	4.33984e+07	3.31638e+07	2.40154e+07	2.80316e+07	1.58767e+07	1.40746e+07	1.22153e+07	2.04444e+07
Q03264	YMR285C	S000004898	NGL2	3.58675e+06	2.89387e+06	2.40804e+06	2.97245e+06	NA	1.07898e+06	NA	1.61495e+06
Q03281	YDR458C	S000002866	HEH2	1.94604e+07	2.0479e+07	1.94121e+07	1.44219e+07	2.22695e+07	2.43851e+07	1.57411e+07	1.78737e+07
Q03305	YDR465C	S000002873	RMT2	NA	NA	NA	NA	2.78762e+06	2.05948e+06	3.18372e+06	7.95383e+06
Q03306	YDR466W	S000002874	PKH3	1.64309e+06	4.40156e+06	3.719e+06	946804	6.34867e+06	7.64671e+06	6.82167e+06	2.19308e+06
Q03308	YPL045W	S000005966	VPS16	NA	NA	NA	NA	3.46315e+06	2.38263e+06	6.0161e+06	4.87299e+06
Q03323	YDR469W	S000002877	SDC1	NA	NA	NA	NA	4.53443e+06	3.04046e+06	1.91126e+06	NA
Q03327	YDR470C	S000002878	UGO1	NA	8.70139e+06	8.56298e+06	5.97959e+06	5.38788e+06	7.28269e+06	6.97404e+06	6.81668e+06
Q03330	YGR252W	S000003484	GCN5	NA	NA	NA	NA	4.75124e+06	4.61671e+06	2.8868e+06	3.12613e+06
Q03337	YDR472W	S000002880	TRS31	NA	NA	NA	NA	3.84509e+06	3.98212e+06	2.91684e+06	3.15241e+06
Q03361	YDR475C	S000002883	JIP4	1.22644e+07	1.24443e+07	1.30944e+07	8.83703e+06	1.44408e+07	1.85089e+07	1.39139e+07	7.50356e+06
Q03388	YDR485C	S000002893	VPS72	6.14964e+06	6.04844e+06	4.26255e+06	2.94551e+06	3.58603e+06	3.61345e+06	5.06484e+06	2.96212e+06
Q03407	YDR490C	S000002898	PKH1	2.19187e+06	3.6905e+06	2.95565e+06	2.84558e+06	2.07076e+06	2.50193e+06	1.83163e+06	1.19563e+06
Q03430	YDR494W	S000002902	RSM28	1.3073e+07	1.03384e+07	8.36505e+06	2.08349e+07	8.61228e+06	8.40602e+06	8.67604e+06	1.32193e+07
Q03433	YML041C	S000004505	VPS71	5.72789e+06	1.32933e+07	1.01227e+07	8.42066e+06	8.39211e+06	9.58484e+06	1.14386e+07	4.84609e+06
Q03434	YML039W	S000004503		NA	NA	NA	NA	1.7269e+07	2.10325e+07	1.45014e+07	1.03008e+07
Q03435	YDL002C	S000002160	NHP10	NA	NA	3.68931e+06	NA	3.0804e+06	4.94538e+06	1.88194e+06	NA
Q03441	YDL001W	S000002159	RMD1	4.74479e+06	1.08746e+07	1.20812e+07	5.53099e+06	7.55227e+06	9.38768e+06	1.07462e+07	6.37181e+06
Q03466	YDR206W	S000002614	EBS1	1.73349e+06	1.46452e+06	2.88392e+06	1.19374e+06	1.5633e+06	1.74582e+06	2.2623e+06	NA
Q03497	YHL007C	S000000999	STE20	1.39227e+07	9.54166e+06	5.89405e+06	1.03768e+07	3.1723e+06	3.75242e+06	4.46359e+06	5.12944e+06
Q03525	YMR269W	S000004882	TMA23	1.11881e+07	1.30328e+07	9.33001e+06	3.08267e+06	7.65301e+06	6.34393e+06	2.22804e+07	1.30116e+07
Q03529	YMR272C	S000004885	SCS7	NA	NA	NA	NA	3.12569e+06	2.27233e+06	2.78958e+06	NA
Q03532	YMR290C	S000004903	HAS1	3.28921e+07	2.57176e+07	2.35611e+07	1.3549e+07	3.40598e+07	3.40128e+07	5.18326e+07	3.74622e+07
Q03559	YMR295C	S000004910		3.8768e+07	3.8681e+07	3.40778e+07	2.80845e+07	2.29976e+07	2.85278e+07	3.22168e+07	3.81997e+07
Q03579	YMR298W	S000004913	LIP1	NA	NA	NA	NA	3.84235e+06	4.88834e+06	NA	2.65529e+06
Q03612	YER138C	S000000940		1.47725e+08	1.59782e+08	1.54545e+08	3.50158e+08	2.79696e+08	2.28966e+08	3.26171e+08	2.66018e+08
Q03640	YML072C	S000004537	TCB3	3.33203e+07	3.25021e+07	3.45452e+07	6.91313e+06	4.43927e+07	4.01969e+07	4.39754e+07	3.99582e+07
Q03649	YMR210W	S000004823		NA	NA	NA	NA	2.28199e+06	1.38296e+06	1.97896e+06	NA
Q03653	YMR212C	S000004825	EFR3	1.00026e+07	1.50151e+07	1.66034e+07	4.57717e+06	1.7007e+07	1.5379e+07	1.96311e+07	1.55803e+07
Q03654	YMR213W	S000004826	CEF1	8.96952e+06	6.83232e+06	5.77473e+06	1.21716e+06	7.08939e+06	7.6684e+06	6.08657e+06	3.77063e+06
Q03656	YMR216C	S000004829	SKY1	1.39011e+07	1.2489e+07	8.58984e+06	1.78449e+07	3.944e+06	6.39874e+06	3.94392e+06	4.58143e+06
Q03660	YMR218C	S000004831	TRS130	NA	NA	NA	NA	5.32065e+06	2.6164e+06	3.34082e+06	3.58564e+06
Q03661	YMR219W	S000004832	ESC1	8.14922e+06	5.40706e+06	4.65407e+06	1.93311e+06	3.04912e+06	3.24304e+06	6.92085e+06	1.78768e+07
Q03673	YMR003W	S000004605	AIM34	3.81241e+06	8.86178e+06	7.34676e+06	4.12681e+06	8.6793e+06	6.9606e+06	6.38647e+06	4.52503e+06
Q03690	YMR012W	S000004614	CLU1	9.69422e+06	3.83853e+07	3.78827e+07	3.36178e+07	2.44112e+07	2.43105e+07	1.81825e+07	8.21008e+06
Q03695	YMR206W	S000004819		NA	2.1889e+06	2.69957e+06	2.39856e+06	NA	NA	NA	NA
Q03702	YKL011C	S000001494	CCE1	NA	NA	NA	NA	932843	1.09961e+06	NA	NA
Q03707	YML034W	S000004497	SRC1	NA	3.30849e+06	3.59826e+06	NA	4.258e+06	3.91743e+06	4.05267e+06	4.07788e+06
Q03713	YML030W	S000004492	RCF1	NA	5.76369e+06	1.1314e+07	7.79151e+06	2.24807e+07	3.03842e+07	1.0885e+07	1.62616e+07
Q03722	YML020W	S000004482		NA	9.70423e+07	1.06919e+08	NA	NA	NA	NA	NA
Q03735	YML117W	S000004585	NAB6	3.04122e+06	NA	1.67599e+06	1.88177e+06	1.57366e+06	2.15942e+06	1.75262e+06	4.16409e+06
Q03750	YML114C	S000004582	TAF8	NA	4.43512e+06	4.76557e+06	2.41041e+06	6.51623e+06	7.67692e+06	6.02844e+06	3.34737e+06
Q03758	YML111W	S000004579	BUL2	NA	6.99347e+06	6.52337e+06	2.46243e+06	2.11291e+06	2.63015e+06	2.97929e+06	2.11133e+06
Q03761	YDR145W	S000002552	TAF12	6.80204e+06	9.06201e+06	1.10058e+07	4.32206e+06	1.6613e+07	2.14421e+07	1.61465e+07	6.39155e+06
Q03772	YDR163W	S000002570	CWC15	7.38778e+06	7.37653e+06	4.79026e+06	7.08584e+06	3.52571e+06	5.99318e+06	NA	NA
Q03780	YDR239C	S000002647		NA	1.89055e+06	2.42284e+06	NA	2.8971e+06	3.5661e+06	3.58867e+06	1.96343e+06
Q03790	YMR153W	S000004762	NUP53	NA	6.75598e+06	5.78311e+06	3.17054e+06	6.05681e+06	7.06277e+06	4.02284e+06	1.49685e+06
Q03798	YMR157C	S000004766	AIM36	4.48248e+06	5.3485e+06	3.15904e+06	4.12515e+06	1.52461e+07	1.23644e+07	1.23913e+07	1.89415e+07
Q03799	YMR158W	S000004767	MRPS8	3.91669e+06	3.4242e+06	3.07318e+06	6.84817e+06	3.60319e+06	4.76971e+06	3.05059e+06	4.50197e+06
Q03829	YMR166C	S000004776	MME1	NA	NA	NA	NA	5.8273e+06	4.76129e+06	5.66362e+06	5.21378e+06
Q03833	YDR096W	S000002503	GIS1	5.56119e+06	5.07478e+06	7.22583e+06	8.13068e+06	2.28179e+06	3.07977e+06	2.30767e+06	2.47695e+06
Q03834	YDR097C	S000002504	MSH6	3.7089e+07	7.14749e+06	1.10265e+07	6.97318e+07	2.68851e+07	2.14266e+07	9.80909e+06	1.17953e+07
Q03862	YDR101C	S000002508	ARX1	1.21538e+07	1.10296e+07	1.1609e+07	1.05375e+07	6.62794e+06	7.7419e+06	7.29246e+06	6.72559e+06
Q03897	YDR128W	S000002535	MTC5	NA	NA	NA	NA	2.78315e+06	2.59364e+06	9.92278e+06	1.31487e+07
Q03921	YDR141C	S000002548	DOP1	NA	1.51976e+06	1.59456e+06	NA	2.8319e+06	3.67979e+06	2.88032e+06	2.12775e+06
Q03940	YDR190C	S000002598	RVB1	2.87852e+07	1.89169e+07	2.17788e+07	1.20981e+07	2.97671e+07	3.82224e+07	4.58674e+07	5.57369e+07
Q03944	YDR200C	S000002608	VPS64	NA	NA	2.99043e+06	NA	2.83901e+06	2.94004e+06	4.02294e+06	3.35609e+06
Q03973	YDR174W	S000002581	HMO1	1.05385e+08	4.76113e+07	2.48429e+07	2.67571e+07	6.61078e+06	5.56321e+06	1.21423e+07	2.72499e+07
Q03976	YDR175C	S000002582	RSM24	9.57336e+06	7.06478e+06	4.42589e+06	5.27333e+06	5.71904e+06	5.03554e+06	8.88654e+06	1.00002e+07
Q04003	YDR181C	S000002589	SAS4	NA	NA	NA	NA	1.37086e+06	1.87752e+06	1.67679e+06	NA
Q04013	YMR241W	S000004854	YHM2	1.71376e+08	3.00739e+08	2.97346e+08	1.84484e+08	3.30239e+08	2.98971e+08	3.27621e+08	4.12036e+08
Q04031	YDR412W	S000002820	RRP17	2.60256e+07	4.48351e+07	3.37384e+07	1.10587e+07	2.80549e+07	2.52285e+07	1.25445e+07	7.53223e+06
Q04049	YDR419W	S000002827	RAD30	NA	NA	NA	NA	3.93019e+06	2.39899e+06	NA	NA
Q04062	YDR427W	S000002835	RPN9	NA	NA	7.28332e+06	1.18875e+07	1.04995e+07	8.2199e+06	1.40518e+07	2.24221e+07
Q04067	YDR429C	S000002837	TIF35	2.67334e+07	3.61653e+07	3.6631e+07	1.32394e+08	3.2637e+07	3.53501e+07	1.99861e+07	1.31394e+07
Q04080	YDR434W	S000002842	GPI17	NA	NA	NA	NA	NA	NA	3.77509e+06	3.07025e+06
Q04087	YDR439W	S000002847	LRS4	NA	NA	1.6069e+08	NA	9.08897e+07	9.32657e+07	7.65184e+07	NA
Q04119	YDR452W	S000002860	PPN1	4.51695e+07	2.08384e+07	2.00559e+07	5.55225e+06	1.02416e+07	6.9147e+06	1.57874e+07	1.81354e+07
Q04177	YDR398W	S000002806	UTP5	1.89488e+07	1.48145e+07	1.19681e+07	1.73002e+06	3.05684e+07	2.86092e+07	3.52272e+07	2.9856e+07
Q04183	YDR407C	S000002815	TRS120	NA	1.42735e+06	NA	NA	5.34299e+06	4.60877e+06	4.81092e+06	3.28702e+06
Q04213	YMR044W	S000004647	IOC4	NA	NA	NA	NA	NA	3.53879e+06	3.1687e+06	NA
Q04214	YMR045C	S000004648		NA	4.03676e+06	NA	7.38504e+06	3.5906e+06	2.51549e+06	1.6734e+06	2.59495e+06
Q04217	YMR128W	S000004735	ECM16	1.66206e+07	4.424e+07	3.78535e+07	NA	2.65378e+07	2.56517e+07	2.35921e+07	1.16052e+07
Q04225	YMR131C	S000004738	RRB1	NA	NA	NA	NA	4.19941e+06	5.30494e+06	4.14455e+06	4.12046e+06
Q04226	YML015C	S000004477	TAF11	NA	NA	NA	NA	7.58853e+06	5.90651e+06	6.98855e+06	3.72555e+06
Q04228	YML013W	S000004475	UBX2	NA	NA	NA	NA	5.90671e+06	3.45464e+06	6.28349e+06	8.53737e+06
Q04233	YML006C	S000004465	GIS4	6.83282e+06	8.01143e+06	4.94484e+06	1.62402e+06	3.4732e+06	2.59955e+06	4.96905e+06	6.37441e+06
Q04279	YMR086W	S000004692	SEG1	2.98095e+07	2.56273e+07	1.79861e+07	2.01501e+07	8.535e+06	1.04838e+07	7.31448e+06	1.15907e+07
Q04305	YMR093W	S000004699	UTP15	1.54153e+07	1.29957e+07	1.72971e+07	NA	4.51219e+07	3.77672e+07	5.55569e+07	3.83659e+07
Q04347	YMR014W	S000004616	BUD22	1.96132e+07	1.90139e+07	1.25251e+07	6.40242e+06	1.48856e+07	1.59058e+07	2.97898e+07	1.75652e+07
Q04373	YDR496C	S000002904	PUF6	3.1444e+07	1.48392e+07	1.35516e+07	8.03114e+06	3.29488e+07	3.10563e+07	4.80917e+07	4.77234e+07
Q04439	YMR109W	S000004715	MYO5	2.07936e+06	2.7775e+06	5.97275e+06	1.33952e+07	1.14653e+07	1.38829e+07	8.83252e+06	5.34227e+06
Q04458	YMR110C	S000004716	HFD1	8.5662e+06	1.5944e+07	2.00955e+07	2.01011e+07	2.94026e+07	2.10596e+07	3.01705e+07	4.20054e+07
Q04461	YMR111C	S000004717		NA	NA	NA	NA	1.49739e+06	1.9577e+06	2.27094e+06	5.43357e+06
Q04471	YMR114C	S000004720		NA	4.61044e+06	4.50402e+06	3.18808e+06	NA	NA	NA	NA
Q04472	YMR115W	S000004721	MGR3	NA	3.54903e+06	3.60938e+06	NA	6.32064e+06	4.66997e+06	5.61032e+06	3.63623e+06
Q04491	YLR208W	S000004198	SEC13	4.58773e+06	3.11245e+06	1.1642e+07	1.34941e+07	1.05513e+07	1.49888e+07	4.15031e+06	3.39536e+06
Q04500	YML093W	S000004558	UTP14	1.78866e+08	8.5892e+07	7.94422e+07	3.21786e+07	4.64279e+07	6.72983e+07	8.85351e+07	7.2925e+07
Q04516	YML087C	S000004552	AIM33	NA	NA	NA	NA	4.0617e+06	3.77111e+06	6.10797e+06	6.62847e+06
Q04598	YDR115W	S000002522		1.49156e+07	1.39816e+07	1.47014e+07	1.6344e+07	1.88665e+07	1.57112e+07	1.22143e+07	1.21256e+07
Q04599	YDR116C	S000002523	MRPL1	2.04359e+07	9.69377e+06	1.27457e+07	9.72305e+06	1.35664e+07	1.98985e+07	1.40209e+07	1.41656e+07
Q04600	YDR117C	S000002524	TMA64	1.11989e+07	1.11921e+07	1.16571e+07	6.48118e+06	3.36251e+06	5.63119e+06	4.67656e+06	3.42382e+06
Q04602	YDR119W	S000002526	VBA4	NA	NA	NA	NA	3.81696e+06	2.67344e+06	NA	NA
Q04603	YDR121W	S000002528	DPB4	NA	NA	NA	NA	2.07157e+06	NA	2.88094e+06	NA
Q04636	YML069W	S000004534	POB3	NA	NA	NA	2.12993e+06	1.21427e+06	NA	725728	979812
Q04651	YML067C	S000004532	ERV41	NA	5.71007e+06	3.9584e+06	4.45295e+06	3.89688e+06	4.62271e+06	6.80871e+06	3.46308e+06
Q04660	YMR049C	S000004652	ERB1	5.49691e+06	4.60483e+06	3.4631e+06	1.29357e+06	1.34131e+07	1.08634e+07	1.65796e+07	1.43505e+07
Q04673	YLR005W	S000003995	SSL1	NA	NA	NA	NA	4.15452e+06	3.68395e+06	5.25157e+06	4.0865e+06
Q04693	YML049C	S000004513	RSE1	NA	2.60342e+06	4.58706e+06	NA	1.46023e+07	8.53366e+06	7.69175e+06	5.37665e+06
Q04697	YML048W	S000004511	GSF2	6.68801e+06	1.22218e+07	1.59833e+07	2.38376e+07	1.91142e+07	1.68161e+07	1.25991e+07	1.00113e+07
Q04748	YMR066W	S000004670	SOV1	NA	NA	NA	NA	3.34342e+06	2.40471e+06	4.13951e+06	4.82812e+06
Q04749	YMR068W	S000004672	AVO2	NA	NA	NA	NA	978267	1.46769e+06	1.26495e+06	1.04554e+06
Q04779	YMR075W	S000004680	RCO1	NA	NA	NA	NA	3.55099e+06	3.77295e+06	4.00483e+06	2.52764e+06
Q04781	YMR247C	S000004861	RKR1	1.85098e+06	2.20278e+06	2.49485e+06	4.00376e+06	3.35652e+06	2.1875e+06	2.44409e+06	3.44656e+06
Q04792	YMR250W	S000004862	GAD1	NA	NA	NA	NA	NA	NA	879610	899709
Q04839	YMR255W	S000004868	GFD1	2.17691e+08	8.71803e+07	5.73429e+07	3.50168e+07	2.01145e+07	1.98617e+07	1.58389e+07	2.4273e+07
Q04867	YMR310C	S000004927		1.35011e+08	3.14297e+07	2.20983e+07	1.00799e+07	2.96991e+07	2.38708e+07	6.05951e+07	5.55333e+07
Q04922	YDR219C	S000002627	MFB1	NA	NA	NA	NA	1.32364e+06	1.74911e+06	980786	NA
Q04934	YDR229W	S000002637	IVY1	4.52129e+06	4.70855e+06	3.23954e+06	2.62388e+06	NA	NA	NA	NA
Q04947	YDR233C	S000002641	RTN1	1.68103e+07	1.43391e+07	1.40228e+07	3.89874e+07	9.68163e+06	9.73427e+06	8.32572e+06	1.11794e+07
Q04958	YML059C	S000004524	NTE1	7.1426e+06	8.77983e+06	1.01396e+07	1.17709e+06	9.50797e+06	9.78946e+06	1.09355e+07	1.22689e+07
Q04969	YML055W	S000004519	SPC2	NA	NA	NA	NA	5.62541e+06	4.00924e+06	969180	825682
Q05016	YMR226C	S000004839		NA	NA	1.83603e+06	4.0599e+07	NA	NA	NA	NA
Q05021	YMR227C	S000004840	TAF7	6.43633e+06	8.36178e+06	6.87955e+06	3.22315e+06	9.80715e+06	9.62174e+06	7.44504e+06	4.59462e+06
Q05022	YMR229C	S000004842	RRP5	3.49743e+07	2.22303e+07	2.52143e+07	9.40407e+06	6.12657e+07	5.54375e+07	9.05599e+07	7.00395e+07
Q05024	YMR233W	S000004846	TRI1	NA	NA	1.91897e+06	NA	1.65358e+06	1.20913e+06	3.09318e+06	3.61493e+06
Q05027	YMR236W	S000004849	TAF9	NA	NA	NA	NA	3.81666e+06	5.17005e+06	7.33897e+06	3.57235e+06
Q05040	YMR029C	S000004631	FAR8	7.70645e+06	1.31345e+07	1.44017e+07	3.01409e+06	1.96972e+07	1.79423e+07	2.37506e+07	1.33118e+07
Q05050	YMR031C	S000004633	EIS1	1.1794e+08	1.20868e+08	1.02867e+08	5.73702e+07	5.68015e+07	6.70301e+07	6.47382e+07	5.63892e+07
Q05123	YMR033W	S000004636	ARP9	NA	NA	NA	NA	3.44132e+06	3.47924e+06	2.99442e+06	1.18098e+06
Q05468	YDR333C	S000002741	RQC1	NA	4.50994e+06	3.92918e+06	6.09049e+06	1.27053e+06	NA	1.05394e+06	NA
Q05471	YDR334W	S000002742	SWR1	NA	NA	NA	NA	5.32877e+06	4.19362e+06	6.12227e+06	6.88357e+06
Q05498	YDR339C	S000002747	FCF1	2.42621e+07	2.84909e+07	2.66328e+07	1.89431e+07	2.09981e+07	1.92758e+07	3.30893e+07	2.13554e+07
Q05518	YDR348C	S000002756	PAL1	1.19251e+08	8.05431e+07	6.5393e+07	5.98791e+07	2.24279e+07	2.66317e+07	2.6299e+07	2.54665e+07
Q05549	YDR291W	S000002699	HRQ1	NA	NA	NA	NA	1.2755e+06	1.26511e+06	NA	NA
Q05567	YDR294C	S000002702	DPL1	NA	NA	NA	4.02013e+06	6.62967e+06	4.08797e+06	4.23241e+06	5.63154e+06
Q05580	YDR266C	S000002674	HEL2	8.12668e+06	8.74845e+06	1.04507e+07	3.08051e+07	6.12911e+06	7.39589e+06	7.51006e+06	NA
Q05672	YDL189W	S000002348	RBS1	1.50489e+07	7.32424e+06	7.83366e+06	1.43641e+07	2.52633e+06	4.06811e+06	NA	4.69506e+06
Q05775	YLR192C	S000004182	HCR1	6.91802e+06	7.9562e+06	8.83782e+06	5.82568e+06	4.37733e+06	5.45417e+06	4.30206e+06	3.01374e+06
Q05779	YLR201C	S000004191	COQ9	NA	NA	NA	NA	2.39157e+06	2.75149e+06	NA	NA
Q05812	YLR219W	S000004209	MSC3	9.23128e+06	2.39188e+07	2.54688e+07	1.63146e+07	3.29234e+07	4.14375e+07	2.54831e+07	2.10624e+07
Q05854	YLR278C	S000004268		1.60103e+06	3.95557e+06	4.59054e+06	5.34691e+06	1.7464e+06	2.23146e+06	1.31063e+06	NA
Q05863	YLR281C	S000004271		1.45568e+07	1.12188e+07	1.05459e+07	2.80865e+06	2.88105e+06	5.2053e+06	2.93536e+06	2.83364e+06
Q05934	YLR373C	S000004365	VID22	NA	NA	NA	NA	4.82233e+06	4.04691e+06	4.34764e+06	NA
Q05937	YLR375W	S000004367	STP3	8.20266e+06	1.2991e+07	1.21161e+07	7.40052e+06	4.15574e+06	3.92992e+06	3.46727e+06	2.40102e+06
Q05942	YLR221C	S000004211	RSA3	2.59216e+07	2.20658e+07	2.45753e+07	3.4574e+06	1.50491e+07	1.85776e+07	2.94308e+07	1.6863e+07
Q05946	YLR222C	S000004212	UTP13	4.89816e+06	3.78443e+06	3.91523e+06	NA	3.35063e+07	2.1171e+07	3.79505e+07	1.61837e+07
Q06001	YLR238W	S000004228	FAR10	NA	3.63041e+06	4.1403e+06	NA	4.84752e+06	4.07141e+06	5.53326e+06	4.20054e+06
Q06053	YLR401C	S000004393	DUS3	NA	600774	2.68203e+06	4.1466e+07	5.07327e+06	6.77012e+06	245397	189996
Q06078	YLR409C	S000004401	UTP21	8.29111e+06	8.11088e+06	9.26893e+06	NA	3.75735e+07	3.17071e+07	7.26993e+07	2.88058e+07
Q06089	YPR098C	S000006302		NA	6.01611e+06	8.86657e+06	1.02338e+07	1.31521e+07	9.18713e+06	9.25486e+06	1.03522e+07
Q06090	YPR100W	S000006304	MRPL51	3.26233e+07	1.38295e+07	1.58824e+07	NA	2.34983e+07	2.6622e+07	3.07991e+07	2.58757e+07
Q06103	YPR108W	S000006312	RPN7	8.62592e+06	8.68171e+06	1.22103e+07	2.00031e+07	1.0596e+07	1.39749e+07	1.927e+07	2.54218e+07
Q06106	YPR112C	S000006316	MRD1	7.72607e+06	6.59958e+06	7.41424e+06	1.47726e+06	1.13749e+07	1.28476e+07	2.52228e+07	1.36764e+07
Q06108	YPR115W	S000006319	RGC1	9.52751e+07	3.80373e+07	3.43351e+07	1.46443e+07	2.26676e+07	2.3773e+07	3.55544e+07	2.99588e+07
Q06109	YPR116W	S000006320	RRG8	NA	NA	NA	NA	2.13443e+06	2.60875e+06	2.32804e+06	1.94244e+06
Q06116	YPR117W	S000006321		NA	NA	NA	NA	NA	NA	2.63998e+06	3.02569e+06
Q06132	YLR336C	S000004328	SGD1	NA	3.86192e+06	3.1089e+06	NA	6.18852e+06	6.40658e+06	7.73558e+06	3.2783e+06
Q06143	YLR348C	S000004340	DIC1	NA	5.36923e+07	2.69269e+07	2.50642e+07	NA	NA	NA	NA
Q06146	YLR257W	S000004247		3.27133e+06	1.8182e+06	2.0447e+06	5.37943e+06	NA	NA	NA	NA
Q06147	YLR260W	S000004250	LCB5	NA	NA	NA	NA	5.36909e+06	7.16793e+06	5.60559e+06	4.38553e+06
Q06159	YLR312C	S000004303	ATG39	3.73329e+06	5.57031e+06	4.31439e+06	NA	4.67478e+06	3.98018e+06	7.75492e+06	8.17891e+06
Q06168	YLR321C	S000004313	SFH1	NA	NA	NA	NA	3.64777e+06	4.22354e+06	3.0116e+06	NA
Q06169	YLR324W	S000004316	PEX30	NA	2.99408e+06	4.42485e+06	5.82911e+06	3.35033e+06	2.72021e+06	1.88935e+06	2.43686e+06
Q06179	YLR454W	S000004446	FMP27	1.40322e+07	4.48456e+06	5.44211e+06	NA	4.37113e+06	4.03315e+06	1.17153e+07	1.73294e+07
Q06188	YLR455W	S000004447	PDP3	NA	NA	NA	NA	4.24825e+06	4.58039e+06	1.86394e+06	NA
Q06205	YLR449W	S000004441	FPR4	4.5524e+07	3.19183e+07	3.03906e+07	1.35804e+07	5.71143e+07	5.3369e+07	2.7619e+07	3.35547e+07
Q06211	YPR164W	S000006368	MMS1	5.13987e+06	6.77186e+06	7.0722e+06	NA	5.51391e+06	5.01869e+06	5.64489e+06	7.33509e+06
Q06214	YPR169W	S000006373	JIP5	7.94274e+06	6.41685e+06	7.03007e+06	3.2644e+06	4.61334e+06	5.76173e+06	3.22796e+06	2.95049e+06
Q06217	YLR275W	S000004265	SMD2	NA	NA	NA	NA	6.02543e+06	4.83498e+06	5.53172e+06	NA
Q06218	YLR276C	S000004266	DBP9	2.45363e+07	2.96042e+07	3.14415e+07	9.61558e+06	3.95101e+07	3.28643e+07	3.45111e+07	2.183e+07
Q06224	YLR277C	S000004267	YSH1	NA	NA	NA	NA	1.80642e+06	1.48377e+06	NA	NA
Q06245	YLR166C	S000004156	SEC10	NA	NA	NA	NA	4.15736e+06	3.00308e+06	4.41492e+06	3.00897e+06
Q06266	YLR183C	S000004173	TOS4	NA	NA	NA	NA	2.69094e+06	2.72747e+06	2.68052e+06	NA
Q06287	YLR186W	S000004176	EMG1	NA	NA	NA	NA	3.12894e+06	1.70263e+06	2.68546e+06	1.95408e+06
Q06315	YLR187W	S000004177	SKG3	NA	NA	NA	NA	972783	1.33338e+06	1.55878e+06	1.28651e+06
Q06324	YLR190W	S000004180	MMR1	NA	NA	NA	NA	2.75573e+06	2.23321e+06	1.75601e+06	NA
Q06337	YDR359C	S000002767	EAF1	NA	1.62748e+06	1.40068e+06	NA	2.66231e+06	2.83797e+06	3.47365e+06	1.84751e+06
Q06338	YDR361C	S000002769	BCP1	NA	NA	NA	NA	6.07326e+06	4.71374e+06	4.93644e+06	4.22475e+06
Q06344	YDR365C	S000002773	ESF1	1.21701e+08	5.02639e+07	3.42088e+07	1.3503e+07	2.10793e+07	2.26216e+07	3.6613e+07	4.18091e+07
Q06346	YDR367W	S000002775	KEI1	NA	NA	NA	NA	1.65379e+06	1.11878e+06	NA	1.31487e+06
Q06405	YDR377W	S000002785	ATP17	3.18787e+07	2.97316e+07	3.78488e+07	4.98864e+07	4.27933e+07	3.21825e+07	2.41323e+07	2.57853e+07
Q06407	YDR379W	S000002787	RGA2	5.24165e+06	9.29684e+06	7.79803e+06	3.84956e+06	9.36885e+06	1.16236e+07	9.31247e+06	5.78464e+06
Q06408	YDR380W	S000002788	ARO10	4.96937e+07	1.90177e+07	1.74621e+07	2.14678e+07	8.20851e+06	1.20971e+07	1.12739e+07	1.3854e+07
Q06412	YLR425W	S000004417	TUS1	NA	NA	NA	NA	2.72151e+06	3.68318e+06	4.25494e+06	5.3485e+06
Q06436	YLR427W	S000004419	MAG2	9.93669e+06	1.21857e+07	1.04752e+07	1.43396e+07	9.405e+06	1.04673e+07	5.08809e+06	3.18585e+06
Q06451	YPR156C	S000006360	TPO3	NA	2.29652e+06	2.73746e+06	2.3724e+06	NA	NA	NA	NA
Q06485	YLR356W	S000004348	ATG33	NA	NA	NA	4.67818e+06	2.42528e+06	3.98067e+06	1.91599e+06	2.60429e+06
Q06488	YLR357W	S000004349	RSC2	1.288e+06	4.96174e+06	6.87295e+06	6.79615e+06	1.2689e+07	1.30316e+07	4.41698e+06	2.33579e+06
Q06493	YPR125W	S000006329	YLH47	2.51e+06	9.78314e+06	1.0954e+07	8.54302e+06	1.16481e+07	7.91631e+06	8.03014e+06	6.84836e+06
Q06505	YPR133C	S000006337	SPN1	1.90442e+07	2.26438e+07	2.0873e+07	3.62257e+07	4.27689e+07	4.71132e+07	3.34051e+07	2.21333e+07
Q06506	YPR137W	S000006341	RRP9	3.71432e+07	1.39445e+07	1.40624e+07	2.78974e+06	2.90603e+07	2.3926e+07	4.60886e+07	4.24988e+07
Q06508	YPR139C	S000006343	LOA1	NA	6.42949e+06	5.92694e+06	NA	3.82031e+07	2.84997e+07	1.84994e+07	1.4552e+07
Q06511	YPR143W	S000006347	RRP15	3.12403e+07	1.5132e+07	1.18371e+07	9.28611e+06	9.02489e+06	8.92556e+06	1.47082e+07	1.97703e+07
Q06522	YPR147C	S000006351		NA	NA	NA	NA	4.96826e+06	2.04931e+06	2.36889e+06	2.18799e+06
Q06543	YLR243W	S000004233	GPN3	NA	NA	NA	NA	2.97915e+06	NA	4.02417e+06	8.56094e+06
Q06554	YLR247C	S000004237	IRC20	NA	2.4377e+06	3.37309e+06	NA	3.25913e+06	3.97137e+06	2.69719e+06	2.37516e+06
Q06567	YLR253W	S000004243	MCP2	9.34629e+06	2.55103e+07	2.24357e+07	7.43128e+06	2.96057e+07	2.0495e+07	2.45644e+07	2.05909e+07
Q06604	YPR171W	S000006375	BSP1	NA	1.73396e+06	2.59853e+06	1.9189e+06	2.77015e+06	1.65391e+06	1.75889e+06	NA
Q06616	YPR174C	S000006378		NA	1.04943e+07	7.73931e+06	NA	7.02704e+06	8.82408e+06	7.04616e+06	4.48878e+06
Q06630	YDR296W	S000002704	MHR1	5.68161e+07	4.51764e+07	4.8339e+07	4.325e+07	2.8252e+07	2.57418e+07	2.02155e+07	1.91617e+07
Q06631	YDR299W	S000002707	BFR2	1.39238e+07	1.35215e+07	1.17513e+07	NA	1.56137e+07	1.6483e+07	1.6235e+07	1.55501e+07
Q06632	YDR301W	S000002709	CFT1	6.88951e+06	7.29828e+06	7.29331e+06	NA	9.22769e+06	8.15124e+06	1.13151e+07	8.83671e+06
Q06636	YDR302W	S000002710	GPI11	NA	NA	NA	NA	4.65122e+06	3.10747e+06	4.57624e+06	6.89946e+06
Q06639	YDR303C	S000002711	RSC3	NA	5.59008e+06	8.98636e+06	5.23395e+06	2.0865e+07	1.88614e+07	7.68054e+06	3.22065e+06
Q06640	YDR306C	S000002714		NA	NA	NA	NA	NA	4.10927e+06	NA	1.36805e+06
Q06648	YDR309C	S000002717	GIC2	4.64713e+06	6.19485e+06	6.08387e+06	NA	4.36646e+06	5.40294e+06	3.85184e+06	4.26349e+06
Q06665	YDR314C	S000002722	RAD34	NA	NA	NA	NA	2.47149e+06	2.65329e+06	3.7575e+06	2.78316e+06
Q06668	YDR316W	S000002724	OMS1	1.452e+07	3.24536e+07	2.88995e+07	6.75412e+06	3.04546e+07	2.82005e+07	3.86615e+07	4.0114e+07
Q06673	YLR436C	S000004428	ECM30	NA	NA	NA	NA	2.02852e+06	1.65973e+06	3.41449e+06	2.25509e+06
Q06678	YDR322W	S000002730	MRPL35	4.48303e+07	3.74906e+07	3.96471e+07	2.96491e+07	5.25302e+07	6.33996e+07	4.72471e+07	4.99462e+07
Q06679	YDR324C	S000002732	UTP4	NA	2.02233e+06	5.02439e+06	NA	2.38781e+07	1.3204e+07	3.47653e+07	2.49523e+07
Q06680	YDR325W	S000002733	YCG1	NA	NA	NA	NA	2.12976e+06	2.00699e+06	2.25654e+06	1.63666e+06
Q06681	YDR326C	S000002734	YSP2	3.89056e+06	3.76618e+06	2.72021e+06	NA	5.24743e+06	4.75519e+06	7.13413e+06	4.74617e+06
Q06685	YLR410W	S000004402	VIP1	9.60339e+06	NA	NA	NA	420134	334937	418385	1.33315e+07
Q06697	YLR418C	S000004410	CDC73	3.78824e+06	3.51708e+06	4.87462e+06	6.62892e+06	3.51322e+06	3.76065e+06	3.8788e+06	NA
Q06698	YLR419W	S000004411		NA	NA	NA	NA	2.91934e+06	2.53486e+06	3.44144e+06	3.70499e+06
Q06706	YLR384C	S000004376	IKI3	7.06022e+06	5.33481e+06	8.06788e+06	4.65937e+06	1.56919e+07	9.10268e+06	1.82114e+07	6.88232e+06
Q06709	YLR387C	S000004379	REH1	NA	6.91181e+06	3.8517e+06	5.9935e+06	4.15249e+06	5.00581e+06	NA	5.31142e+06
Q06817	YPR081C	S000006285	GRS2	4.44704e+06	NA	4.22126e+06	NA	1.19335e+07	6.68674e+06	1.20404e+06	NA
Q06820	YPR083W	S000006287	MDM36	NA	NA	NA	NA	NA	1.80586e+06	2.20942e+06	5.36751e+06
Q06833	YPR091C	S000006295	NVJ2	NA	NA	NA	NA	5.40372e+06	5.01685e+06	3.52107e+06	3.57858e+06
Q06835	YPR094W	S000006298	RDS3	NA	NA	5.24267e+06	NA	5.85269e+06	8.045e+06	1.08336e+07	6.96552e+06
Q06836	YPR095C	S000006299	SYT1	9.70582e+06	6.3927e+06	6.89793e+06	2.23103e+06	2.51861e+06	4.05155e+06	2.66725e+06	2.85067e+06
Q07084	YLR006C	S000003996	SSK1	NA	3.19031e+06	NA	NA	5.1539e+06	5.94234e+06	5.43553e+06	6.10788e+06
Q07349	YDL027C	S000002185	MRX9	2.51411e+06	5.36846e+06	6.7983e+06	3.26646e+06	8.13204e+06	4.66784e+06	7.91254e+06	7.09993e+06
Q07350	YDL043C	S000002201	PRP11	3.96167e+06	5.62165e+06	5.09988e+06	4.83267e+06	9.76785e+06	1.13524e+07	4.44702e+06	2.36976e+06
Q07351	YDL048C	S000002206	STP4	3.99885e+06	8.76243e+06	6.15541e+06	3.78882e+06	2.58624e+06	2.14344e+06	1.78482e+06	1.30687e+06
Q07362	YDL053C	S000002211	PBP4	1.01599e+07	1.01235e+07	1.13432e+07	2.73478e+07	1.0004e+07	1.14067e+07	7.38238e+06	8.85157e+06
Q07381	YDL060W	S000002218	TSR1	1.79592e+08	1.76524e+08	1.6824e+08	NA	NA	NA	NA	NA
Q07457	YDL074C	S000002232	BRE1	3.61103e+06	2.00283e+06	NA	NA	NA	NA	NA	NA
Q07468	YDL077C	S000002235	VAM6	1.26567e+06	NA	NA	NA	2.56857e+06	1.79307e+06	3.99341e+06	6.27376e+06
Q07533	YDL117W	S000002275	CYK3	8.85007e+06	6.19913e+06	5.96153e+06	NA	2.77168e+06	3.30105e+06	2.84873e+06	2.65716e+06
Q07541	YDL121C	S000002279		NA	NA	NA	NA	1.82785e+06	1.95073e+06	1.44376e+06	NA
Q07622	YDL203C	S000002362	ACK1	NA	NA	NA	NA	2.74436e+06	3.93845e+06	4.57563e+06	NA
Q07623	YDL213C	S000002372	NOP6	2.61546e+08	1.89825e+08	1.35091e+08	4.75547e+07	1.04305e+08	1.03511e+08	1.83369e+08	1.30937e+08
Q07653	YDL223C	S000002382	HBT1	2.31695e+07	2.7871e+07	2.63227e+07	6.24214e+07	7.7438e+06	1.39913e+07	6.69677e+06	6.47319e+06
Q07655	YDL224C	S000002383	WHI4	NA	NA	NA	NA	898234	956993	1.13532e+06	1.88636e+06
Q07800	YLL010C	S000003933	PSR1	2.42187e+06	5.17679e+06	6.28981e+06	7.55991e+06	5.70675e+06	6.25203e+06	3.30533e+06	4.39229e+06
Q07807	YLL013C	S000003936	PUF3	6.3455e+07	5.7634e+07	6.97257e+07	4.70365e+07	5.26145e+07	4.81997e+07	4.6638e+07	5.97171e+07
Q07821	YLL027W	S000003950	ISA1	4.24793e+07	2.89054e+07	2.27609e+07	5.28284e+06	1.34984e+07	1.55553e+07	1.83029e+07	1.44782e+07
Q07825	YLL029W	S000003952	FRA1	1.26611e+07	1.2932e+07	1.1527e+07	3.05269e+07	4.75165e+06	5.47567e+06	6.64914e+06	4.34741e+06
Q07834	YLL032C	S000003955		NA	2.95691e+06	3.13699e+06	NA	6.00004e+06	4.48133e+06	3.94969e+06	5.4559e+06
Q07843	YLL033W	S000003956	IRC19	NA	659122	917213	NA	1.81129e+06	1.09661e+06	1.99593e+06	1.01227e+06
Q07844	YLL034C	S000003957	RIX7	4.24695e+07	6.71785e+07	7.51283e+07	1.10214e+07	1.33298e+08	1.32931e+08	1.66105e+08	2.37693e+08
Q07878	YLL040C	S000003963	VPS13	NA	NA	NA	NA	1.3279e+06	1.054e+06	1.1347e+06	1.66802e+06
Q07896	YLR002C	S000003992	NOC3	7.74102e+06	9.83163e+06	7.81538e+06	NA	8.65706e+06	6.84178e+06	8.94333e+06	4.49574e+06
Q07897	YLR003C	S000003993	CMS1	NA	NA	2.99175e+06	5.14696e+06	3.06659e+06	4.64237e+06	8.20411e+06	6.82946e+06
Q07915	YLR009W	S000003999	RLP24	4.97523e+07	3.84176e+07	4.44445e+07	8.53097e+06	7.61747e+07	9.73427e+07	9.79181e+07	8.07183e+07
Q07938	YLR017W	S000004007	MEU1	NA	NA	NA	NA	7.80219e+06	7.18711e+06	NA	1.53227e+06
Q07953	YLR022C	S000004012	SDO1	NA	3.86829e+06	3.59091e+06	6.55407e+06	NA	NA	NA	NA
Q07963	YLR024C	S000004014	UBR2	4.4271e+06	8.62638e+06	8.64809e+06	NA	7.94792e+06	7.38999e+06	1.50858e+07	8.09686e+06
Q07979	YLR033W	S000004023	RSC58	NA	4.95042e+06	6.76918e+06	4.26338e+06	8.71353e+06	1.10861e+07	4.83541e+06	NA
Q07980	YLR035C	S000004025	MLH2	NA	NA	NA	NA	876806	NA	957503	NA
Q08001	YLR072W	S000004062	LAM6	1.79776e+07	1.47422e+07	1.20152e+07	NA	6.91879e+06	5.32499e+06	1.64603e+07	2.08506e+07
Q08004	YLR074C	S000004064	BUD20	6.2667e+06	4.86856e+06	5.5324e+06	2.81365e+06	7.01658e+06	6.67686e+06	4.95125e+06	3.27092e+06
Q08023	YLR077W	S000004067	FMP25	NA	6.05186e+06	1.0363e+07	2.54198e+06	7.54262e+06	5.49484e+06	4.19383e+06	4.21986e+06
Q08096	YOL010W	S000005370	RCL1	6.82003e+06	2.33797e+07	2.89533e+07	4.98511e+06	2.38913e+07	1.84711e+07	1.97073e+07	1.57828e+07
Q08162	YOL021C	S000005381	DIS3	NA	NA	NA	NA	1.28515e+06	1.69168e+06	1.83019e+06	2.41775e+06
Q08179	YOL027C	S000005387	MDM38	1.73609e+07	2.06435e+07	1.98759e+07	1.93575e+07	2.05776e+07	2.1079e+07	3.89567e+07	2.55651e+07
Q08208	YOL041C	S000005401	NOP12	4.29659e+07	3.04304e+07	3.21201e+07	2.28227e+07	7.22223e+07	7.55209e+07	8.24846e+07	7.08051e+07
Q08217	YOL045W	S000005405	PSK2	NA	NA	NA	NA	NA	417822	423745	998269
Q08223	YOL053W	S000005414	AIM39	NA	NA	NA	NA	4.48761e+06	6.35691e+06	6.12587e+06	3.32327e+06
Q08226	YOL063C	S000005424	CRT10	3.00165e+06	1.34473e+06	1.33235e+06	NA	2.60168e+06	3.64744e+06	2.95645e+06	2.26683e+06
Q08229	YOL070C	S000005431	NBA1	NA	NA	NA	NA	1.51293e+06	1.46343e+06	1.43368e+06	NA
Q08235	YOL077C	S000005437	BRX1	5.20935e+07	5.83975e+07	4.61024e+07	9.14504e+06	5.26216e+07	5.56505e+07	5.55981e+07	4.0088e+07
Q08236	YOL078W	S000005438	AVO1	NA	NA	NA	NA	1.13769e+06	1.06852e+06	1.8662e+06	1.0444e+06
Q08237	YOL080C	S000005440	REX4	3.92341e+06	6.89403e+06	5.22429e+06	NA	4.34178e+06	4.4607e+06	6.68268e+06	4.11485e+06
Q08245	YOL109W	S000005469	ZEO1	1.62922e+07	3.09087e+06	NA	NA	NA	NA	2.75758e+06	NA
Q08269	YOL130W	S000005490	ALR1	1.15251e+07	1.60105e+07	1.35591e+07	1.32502e+07	5.02584e+06	6.16468e+06	4.20905e+06	6.61403e+06
Q08273	YOL133W	S000005493	HRT1	NA	NA	3.12502e+06	NA	3.55434e+06	4.86016e+06	3.79104e+06	3.43213e+06
Q08281	YOL138C	S000005498	RTC1	NA	NA	NA	NA	1.84085e+06	2.29567e+06	3.22529e+06	3.45529e+06
Q08287	YOL144W	S000005504	NOP8	2.75474e+07	1.69251e+07	1.78523e+07	2.98891e+06	1.46439e+07	1.66157e+07	2.30304e+07	1.82954e+07
Q08421	YOR051C	S000005577	ETT1	NA	NA	NA	NA	1.52085e+06	NA	1.29201e+06	NA
Q08422	YOR052C	S000005578	TMC1	2.93185e+07	1.76372e+07	1.43188e+07	1.5576e+07	6.68867e+06	7.58521e+06	7.12178e+06	8.13342e+06
Q08444	YOR056C	S000005582	NOB1	5.2888e+07	5.25704e+07	4.74172e+07	5.03116e+07	3.34565e+07	3.12112e+07	2.06559e+07	1.74291e+07
Q08484	YOR070C	S000005596	GYP1	8.53401e+06	6.90087e+06	6.3999e+06	7.10123e+06	3.185e+06	4.09068e+06	3.35183e+06	3.78414e+06
Q08492	YOR078W	S000005604	BUD21	5.05023e+07	2.34063e+07	1.64479e+07	2.7099e+07	2.41167e+07	2.32501e+07	3.87386e+07	3.04075e+07
Q08496	YOR080W	S000005606	DIA2	NA	NA	NA	NA	NA	NA	7.35471e+06	4.31065e+06
Q08548	YOR175C	S000005701	ALE1	4.04784e+06	8.1259e+06	9.7089e+06	2.04714e+07	1.60047e+07	1.68084e+07	8.5497e+06	9.13336e+06
Q08561	YOR189W	S000005715	IES4	NA	NA	1.99089e+06	3.30486e+06	NA	NA	NA	NA
Q08562	YOR191W	S000005717	ULS1	NA	4.49217e+06	4.4978e+06	NA	4.49269e+06	4.87982e+06	4.36904e+06	2.57199e+06
Q08622	YOR205C	S000005731	GEP3	NA	3.21979e+06	3.93125e+06	NA	6.99444e+06	6.933e+06	7.23732e+06	2.87279e+06
Q08649	YOR244W	S000005770	ESA1	1.8822e+07	1.06778e+07	4.46868e+06	NA	3.48884e+06	4.02018e+06	4.52871e+06	4.99971e+06
Q08650	YOR245C	S000005771	DGA1	NA	NA	3.75726e+06	2.4061e+06	3.67672e+06	3.97118e+06	4.2715e+06	3.23197e+06
Q08651	YOR246C	S000005772	ENV9	NA	NA	1.11538e+06	NA	4.48101e+06	3.03164e+06	2.57661e+06	2.49544e+06
Q08687	YOR252W	S000005778	TMA16	9.13666e+07	1.28502e+08	8.46213e+07	6.35647e+07	5.07682e+07	4.38323e+07	4.39486e+07	5.16943e+07
Q08723	YOR261C	S000005787	RPN8	4.37366e+06	3.83492e+06	NA	1.12703e+07	1.10225e+07	1.23828e+07	1.16639e+07	2.52411e+07
Q08726	YOR262W	S000005788	GPN2	NA	NA	NA	NA	NA	447784	753383	1.81926e+06
Q08732	YOR267C	S000005793	HRK1	1.30274e+08	9.28724e+07	7.4181e+07	6.49627e+07	2.65438e+07	2.99649e+07	6.18431e+07	5.91583e+07
Q08745	YOR293W	S000005819	RPS10A	NA	NA	NA	NA	2.82713e+07	1.70156e+07	1.37112e+07	1.83442e+07
Q08746	YOR294W	S000005820	RRS1	1.37038e+07	4.51042e+06	4.69733e+06	NA	2.73106e+07	2.01299e+07	3.07312e+07	2.78326e+07
Q08748	YOR296W	S000005822		NA	NA	NA	NA	2.7864e+06	1.95131e+06	3.78435e+06	4.14394e+06
Q08822	YOR356W	S000005883	CIR2	NA	NA	NA	NA	3.87038e+06	2.51172e+06	3.25677e+06	4.16201e+06
Q08886	YOR371C	S000005898	GPB1	2.58999e+06	4.57203e+06	5.56436e+06	3.91109e+06	6.80403e+06	5.16733e+06	3.69063e+06	4.15038e+06
Q08921	YPL180W	S000006101	TCO89	NA	NA	NA	NA	1.72711e+06	2.22314e+06	1.74294e+06	2.10323e+06
Q08923	YPL181W	S000006102	CTI6	NA	NA	NA	NA	2.22177e+06	2.59248e+06	1.35456e+06	1.45987e+06
[truncated: 182 more rows]

## Sheet: Imputed signal sums
Uniprot	SysName	SGDID	StdName	imput_signal_sum_CTR_rep1	imput_signal_sum_CTR_rep2	imput_signal_sum_CTR_rep3	imput_signal_sum_CTR_rep4	imput_signal_sum_MRP17_rep1	imput_signal_sum_MRP17_rep2	imput_signal_sum_MRP17_rep3	imput_signal_sum_MRP17_rep4
A5Z2X5	YPR010C-A	S000122558		3.78488e+06	897634	1.05298e+06	654857	5.43419e+06	5.41621e+06	NA	5.56797e+06
D6W196	YNL083W	S000005027	SAL1	673599	6.07239e+06	6.36078e+06	7.14649e+06	8.45589e+06	5.14293e+06	5.76218e+06	5.76761e+06
O13329	YDR110W	S000002517	FOB1	4.9607e+06	6.79467e+06	5.7719e+06	2.72361e+06	3.77807e+06	3.60803e+06	4.13621e+06	2.89305e+06
O13525	YDR204W	S000002612	COQ4	1.42167e+06	1.19404e+07	1.05864e+07	8.05122e+06	1.40021e+07	1.24157e+07	1.14097e+07	9.06117e+06
O13563	YLR421C	S000004413	RPN13	1.06875e+06	3.47126e+06	4.07103e+06	5.1836e+06	9.84919e+06	8.86281e+06	1.30024e+07	1.603e+07
O13585	YPR089W	S000006293		1.27088e+06	1.86863e+06	1.5845e+06	2.1513e+06	1.09393e+06	NA	1.21166e+06	2.02866e+06
O14455	YPL249C-A	S000006438	RPL36B	3.3161e+08	2.16541e+08	1.87269e+08	9.87813e+07	2.9694e+08	3.24246e+08	3.71316e+08	4.20366e+08
O14467	YOR298C-A	S000007253	MBF1	1.11176e+08	1.15458e+08	8.87392e+07	1.80105e+08	1.84968e+07	2.90314e+07	2.29255e+07	3.20538e+07
O75012	YDL045W-A	S000006430	MRP10	4.09022e+07	2.2661e+07	1.19031e+07	1.84445e+07	NA	NA	NA	NA
P00044	YJR048W	S000003809	CYC1	1.60439e+08	1.7834e+08	1.78042e+08	1.3548e+08	6.00898e+07	7.3405e+07	9.07718e+07	1.36068e+08
P00045	YEL039C	S000000765	CYC7	1.46208e+08	9.31633e+07	6.83553e+07	3.33885e+07	7.16729e+06	9.85532e+06	2.11672e+07	2.96628e+07
P00175	YML054C	S000004518	CYB2	810670	6.50289e+06	4.13144e+06	6.03043e+06	4.79339e+06	6.46633e+06	7.15131e+06	1.14972e+07
P00330	YOL086C	S000005446	ADH1	8.14684e+06	4.00215e+06	6.53685e+06	2.41188e+07	1.52085e+07	7.73183e+06	9.87401e+06	9.6337e+06
P00331	YMR303C	S000004918	ADH2	5.43773e+07	4.64048e+07	6.1244e+07	2.47987e+08	9.56586e+07	8.29998e+07	4.24002e+07	6.40765e+07
P00359	YGR192C	S000003424	TDH3	1.06435e+08	6.26131e+07	7.75298e+07	6.44552e+07	1.80815e+08	1.27431e+08	1.7521e+08	2.29653e+08
P00360	YJL052W	S000003588	TDH1	1.27939e+06	991725	472268	591454	1.28505e+06	1.23567e+06	941659	NA
P00410	Q0250	S000007281	COX2	1.33399e+06	635755	1.13259e+06	1.2085e+06	3.31245e+06	3.0727e+06	2.86334e+06	7.88923e+06
P00424	YNL052W	S000004997	COX5A	1.3991e+07	803974	6.47021e+06	5.29038e+06	1.12185e+07	1.28815e+07	1.85241e+07	2.60128e+07
P00427	YHR051W	S000001093	COX6	1.55177e+06	857165	893870	1.71247e+06	3.22724e+06	3.46345e+06	4.74755e+06	6.32123e+06
P00546	YBR160W	S000000364	CDC28	2.24238e+06	1.12711e+07	1.40172e+07	1.85317e+07	2.25193e+07	2.9932e+07	8.98633e+06	1.04554e+07
P00549	YAL038W	S000000036	CDC19	1.37818e+08	8.75653e+07	1.0461e+08	1.58111e+08	1.06691e+08	9.18771e+07	7.70194e+07	1.02611e+08
P00560	YCR012W	S000000605	PGK1	7.98631e+06	2.91232e+06	2.92888e+06	5.0966e+06	4.4014e+06	3.20169e+06	6.6837e+06	4.62547e+06
P00817	YBR011C	S000000215	IPP1	6.42397e+06	1.97412e+06	2.41766e+06	942624	3.72617e+06	4.47251e+06	7.37127e+06	3.73324e+06
P00830	YJR121W	S000003882	ATP2	7.30128e+06	2.96204e+06	4.4863e+06	1.52292e+07	1.81444e+07	1.20536e+07	1.63204e+07	2.87009e+07
P00890	YNR001C	S000005284	CIT1	464976	395932	2.62105e+06	8.15556e+06	3.27264e+06	3.12413e+06	3.24627e+06	3.34072e+06
P00899	YER090W	S000000892	TRP2	3.52009e+07	2.4919e+07	2.83124e+07	1.97847e+08	3.31224e+07	2.71934e+07	1.32627e+07	1.9869e+07
P00925	YHR174W	S000001217	ENO2	1.67853e+07	5.21463e+06	2.46064e+06	8.00694e+06	3.72759e+06	1.91364e+06	6.30818e+06	7.80738e+06
P00927	YER086W	S000000888	ILV1	2.96263e+06	4.33558e+06	9.30427e+06	2.90348e+07	2.32698e+07	3.04065e+07	6.88206e+06	5.32565e+06
P00931	YGL026C	S000002994	TRP5	1.14553e+06	1.13193e+06	1.3309e+06	1.33078e+06	1.79474e+06	1.75618e+06	2.07762e+06	2.67389e+06
P00937	YKL211C	S000001694	TRP3	5.16502e+06	7.71918e+06	8.93471e+06	4.5662e+07	1.13698e+07	1.09225e+07	5.18408e+06	8.8418e+06
P00950	YKL152C	S000001635	GPM1	1.40691e+07	1.43125e+07	1.33583e+07	1.37743e+07	2.24299e+07	1.98385e+07	2.14429e+07	1.55959e+07
P00958	YGR264C	S000003496	MES1	1.21025e+06	5.38729e+06	1.4331e+07	5.41186e+07	2.4397e+07	2.18556e+07	1.07482e+07	9.93066e+06
P01097	YDL181W	S000002340	INH1	6.37357e+07	1.22151e+08	6.75966e+07	1.80761e+08	1.97114e+07	2.93209e+07	1.74531e+07	1.96633e+07
P01098	YDL130W-A	S000007232	STF1	6.16199e+06	1.00608e+07	6.57229e+06	1.73796e+07	1.54076e+06	1.6697e+06	1.66558e+06	1.49737e+06
P01120	YNL098C	S000005042	RAS2	1.62369e+07	7.06526e+06	5.94014e+06	9.5569e+06	8.03038e+06	7.83593e+06	1.20106e+07	2.16888e+07
P01123	YFL038C	S000001856	YPT1	912538	845898	1.78394e+06	952308	NA	NA	1.50837e+06	2.72167e+06
P02294	YBL002W	S000000098	HTB2	5.88278e+08	4.38568e+08	3.86169e+08	2.04205e+08	2.86561e+08	3.40651e+08	2.4658e+08	1.7399e+08
P02309	YNL030W	S000004975	HHF2	3.52355e+07	8.64425e+07	1.19653e+08	6.09823e+07	5.31456e+08	3.31461e+08	2.55366e+08	1.04575e+08
P02309	YBR009C	S000000213	HHF1	3.52355e+07	8.64425e+07	1.19653e+08	6.09823e+07	5.31456e+08	3.31461e+08	2.55366e+08	1.04575e+08
P02381	Q0140	S000007275	VAR1	1.14769e+06	1.52568e+06	793714	550248	2.466e+06	4.75654e+06	7.64813e+06	7.84737e+06
P02400	YDR382W	S000002790	RPP2B	3.06235e+07	1.23673e+07	1.68834e+07	742058	2.31692e+07	1.22221e+07	2.94688e+07	2.2259e+07
P02406	YGL103W	S000003071	RPL28	1.11805e+08	6.63134e+07	6.37228e+07	1.26457e+08	2.45372e+08	1.86193e+08	2.10818e+08	1.4659e+08
P02557	YFL037W	S000001857	TUB2	1.10786e+07	5.31437e+06	5.46058e+06	1.45424e+07	5.80668e+06	5.73994e+06	1.15013e+07	4.54653e+07
P02829	YPL240C	S000006161	HSP82	689806	986158	1.22762e+06	1.2658e+06	1.94016e+06	1.67241e+06	3.93302e+06	4.39883e+06
P02992	YOR187W	S000005713	TUF1	1.16671e+07	1.21733e+07	1.92755e+07	2.14423e+08	5.04158e+07	5.29758e+07	3.48054e+07	6.31551e+07
P02994	YPR080W	S000006284	TEF1	4.17596e+09	3.39767e+09	3.75811e+09	2.18322e+09	2.17404e+09	1.68568e+09	2.01126e+09	2.50416e+09
P02994	YBR118W	S000000322	TEF2	4.17596e+09	3.39767e+09	3.75811e+09	2.18322e+09	2.17404e+09	1.68568e+09	2.01126e+09	2.50416e+09
P03871	R0020C	S000029675	REP1	1.57237e+06	1.02153e+06	2.72577e+06	4.57835e+06	3.59954e+06	2.59868e+06	3.6577e+06	4.51028e+06
P03872	R0040C	S000029676	REP2	1.46349e+07	9.47444e+06	1.11821e+07	1.27378e+07	6.96621e+06	6.72499e+06	4.98459e+06	8.84534e+06
P03873	Q0110	S000007271	BI2	814952	1.04871e+06	1.60617e+06	1.16775e+06	1.79444e+06	1.36359e+06	NA	NA
P03874	YHL038C	S000001030	CBP2	1.47334e+06	529870	762546	808673	3.08933e+06	2.21965e+06	2.37917e+06	2.99848e+06
P03962	YEL021W	S000000747	URA3	1.39714e+06	1.25644e+06	1.06334e+06	1.00503e+06	1.34639e+06	1.6606e+06	1.06865e+06	2.3333e+06
P03965	YJR109C	S000003870	CPA2	973597	1.29482e+06	846456	769463	852921	650546	1.10774e+06	5.34289e+06
P04037	YGL187C	S000003155	COX4	5.10584e+06	2.92002e+06	3.38808e+06	6.57396e+06	3.85108e+06	2.29383e+06	NA	4.13999e+06
P04039	YLR395C	S000004387	COX8	3.52836e+06	1.72963e+06	9.2498e+06	3.98349e+06	NA	NA	NA	NA
P04046	YMR300C	S000004915	ADE4	1.03443e+06	1.36597e+06	1.797e+06	675988	NA	1.38761e+06	608955	648337
P04050	YDL140C	S000002299	RPO21	5.13781e+06	2.65799e+06	3.85114e+06	1.65703e+07	5.14314e+06	5.50559e+06	7.63939e+06	1.17288e+07
P04051	YOR116C	S000005642	RPO31	1.71357e+06	2.16923e+06	1.32613e+06	5.02528e+06	3.45716e+06	3.16335e+06	2.96386e+06	3.33844e+06
P04147	YER165W	S000000967	PAB1	4.32326e+07	1.83389e+07	1.49861e+07	4.25672e+07	2.29865e+07	2.39822e+07	3.88343e+07	7.2737e+07
P04385	YBR020W	S000000224	GAL1	1.52733e+07	1.82077e+07	1.61633e+07	2.32596e+07	3.10528e+07	3.17903e+07	3.14113e+07	3.83617e+07
P04387	YML051W	S000004515	GAL80	1.40277e+06	1.1028e+06	4.59563e+06	933966	4.19281e+06	3.71639e+06	3.12076e+06	4.74066e+06
P04397	YBR019C	S000000223	GAL10	2.8317e+07	3.77008e+07	4.55916e+07	6.16142e+07	6.28906e+07	6.04557e+07	6.52269e+07	1.11586e+08
P04449	YGL031C	S000002999	RPL24A	4.17531e+08	9.86206e+08	7.36674e+08	6.01623e+08	6.9393e+08	5.89498e+08	6.98464e+08	4.66504e+08
P04456	YOL127W	S000005487	RPL25	1.83657e+08	1.73967e+08	1.55667e+08	4.07293e+07	2.22817e+08	1.46721e+08	3.05604e+08	3.4637e+08
P04650	YJL189W	S000003725	RPL39	1.41395e+08	5.36343e+07	4.61524e+07	9.00494e+07	4.83167e+07	6.85098e+07	1.33748e+08	4.74928e+07
P04710	YMR056C	S000004660	AAC1	6.22464e+07	3.33996e+07	3.90618e+07	8.47219e+07	2.53323e+08	1.7126e+08	1.83194e+08	1.27332e+08
P04786	YOL006C	S000005366	TOP1	3.634e+06	2.0324e+06	1.75045e+06	2.70284e+06	NA	NA	NA	NA
P04801	YIL078W	S000001340	THS1	4.37843e+06	1.48363e+07	1.84564e+07	2.5217e+08	2.74243e+07	2.21694e+07	1.25343e+07	9.04352e+06
P04802	YLL018C	S000003941	DPS1	2.56744e+07	2.44759e+07	2.05912e+07	4.61763e+07	3.03389e+07	2.28889e+07	1.64634e+07	1.90121e+07
P04821	YLR310C	S000004301	CDC25	4.20197e+07	2.00987e+07	1.46543e+07	1.20452e+07	6.79459e+06	6.91751e+06	1.30631e+07	2.09056e+07
P04840	YNL055C	S000005000	POR1	8.76217e+07	3.96374e+07	5.30139e+07	5.72791e+07	5.3437e+07	4.51193e+07	4.70331e+07	7.47001e+07
P04912	YBL003C	S000000099	HTA2	2.00934e+08	1.85347e+08	1.90191e+08	5.40109e+07	4.08018e+08	1.82154e+08	3.05882e+08	1.06133e+08
P05030	YGL008C	S000002976	PMA1	5.08904e+08	1.33209e+08	1.02876e+08	3.47101e+07	6.79713e+07	5.84346e+07	1.65251e+08	3.9871e+08
P05317	YLR340W	S000004332	RPP0	1.87234e+08	1.14954e+08	1.44715e+08	9.25094e+07	2.09615e+08	1.93949e+08	1.85797e+08	3.01343e+08
P05318	YDL081C	S000002239	RPP1A	1.37345e+06	811433	1.57731e+06	920474	1.46327e+07	2.19273e+07	3.38321e+07	2.70619e+07
P05319	YOL039W	S000005399	RPP2A	743770	1.44524e+06	5.38245e+07	951266	3.7281e+07	5.32141e+07	5.95046e+07	NA
P05374	YGR157W	S000003389	CHO2	6.59512e+07	8.4618e+07	9.9794e+07	5.73525e+07	9.53346e+07	8.51225e+07	1.10929e+08	1.51056e+08
P05375	YJR073C	S000003834	OPI3	1.58279e+06	5.77643e+06	6.77879e+06	1.11605e+07	1.98576e+07	1.103e+07	9.86701e+06	8.09042e+06
P05453	YDR172W	S000002579	SUP35	3.59065e+07	7.38708e+07	9.77016e+07	1.93536e+08	1.38102e+08	1.35429e+08	8.22448e+07	7.68699e+07
P05626	YPL078C	S000005999	ATP4	1.65458e+07	7.93956e+06	7.54836e+06	1.17248e+07	1.14328e+07	1.04751e+07	1.34263e+07	1.47099e+07
P05694	YER091C	S000000893	MET6	973622	727099	1.25401e+06	927121	NA	1.16885e+06	2.79112e+06	1.03805e+06
P05737	YGL076C	S000003044	RPL7A	1.14016e+09	5.85021e+08	7.09925e+08	5.656e+08	1.03086e+09	9.91729e+08	1.50261e+09	2.10884e+09
P05738	YGL147C	S000003115	RPL9A	1.96393e+08	1.71799e+08	1.9316e+08	3.57133e+08	3.23131e+08	2.46785e+08	2.12125e+08	1.5789e+08
P05739	YLR448W	S000004440	RPL6B	4.17238e+08	1.85281e+08	1.92425e+08	6.62921e+07	2.23091e+08	1.78339e+08	2.98526e+08	4.37858e+08
P05740	YKL180W	S000001663	RPL17A	863405	3.16978e+07	8.24271e+07	1.95946e+07	4.8986e+07	9.0776e+07	NA	2.35511e+08
P05743	YLR344W	S000004336	RPL26A	1.39694e+08	1.27447e+08	9.79184e+07	1.24008e+08	4.32868e+07	4.67529e+07	NA	6.50705e+07
P05744	YPL143W	S000006064	RPL33A	4.17433e+08	3.45443e+08	3.32097e+08	1.29808e+08	3.93202e+08	4.16834e+08	5.02996e+08	6.84607e+08
P05745	YMR194W	S000004807	RPL36A	5.09879e+07	3.67643e+07	2.7022e+07	2.12963e+07	3.4144e+07	2.83409e+07	NA	4.05762e+07
P05747	YFR032C-A	S000006437	RPL29	1.30816e+08	9.5041e+07	6.35089e+07	1.29925e+08	4.86224e+07	6.85214e+07	6.89513e+07	8.30771e+07
P05748	YLR029C	S000004019	RPL15A	4.72853e+08	4.85906e+08	4.59205e+08	1.08578e+08	5.43266e+08	6.17746e+08	9.14745e+08	9.57086e+08
P05749	YLR061W	S000004051	RPL22A	1.23836e+07	5.07621e+06	4.65878e+06	2.23906e+06	3.66585e+06	1.85999e+06	6.16785e+06	3.80553e+06
P05750	YNL178W	S000005122	RPS3	2.61568e+08	1.96775e+08	2.17826e+08	2.58078e+08	2.10031e+08	1.80159e+08	2.61272e+08	2.42585e+08
P05755	YBR189W	S000000393	RPS9B	1.6057e+08	1.50151e+08	1.49097e+08	1.10851e+08	1.98495e+08	1.57422e+08	1.91887e+08	2.40954e+08
P05756	YDR064W	S000002471	RPS13	4.19839e+08	3.53296e+08	4.11071e+08	1.25341e+09	5.4875e+08	3.83396e+08	4.16862e+08	4.70898e+08
P05759	YLR167W	S000004157	RPS31	1.83906e+07	2.20696e+07	2.46987e+07	4.18452e+07	1.57732e+08	1.37279e+08	1.71136e+08	2.98258e+08
P05986	YKL166C	S000001649	TPK3	999926	1.2562e+06	1.07319e+06	1.65118e+06	903738	1.60559e+06	639327	NA
P06100	YDL165W	S000002324	CDC36	1.13543e+06	1.58401e+06	1.10212e+06	1.06347e+06	1.78428e+06	1.86018e+06	NA	NA
P06102	YIL038C	S000001300	NOT3	1.66097e+06	6.76767e+06	7.31989e+06	6.93419e+06	1.00956e+07	9.54504e+06	3.14761e+06	890714
P06103	YOR361C	S000005888	PRT1	3.23925e+06	1.21971e+07	1.76421e+07	3.93127e+07	2.23832e+07	1.84033e+07	1.73564e+07	1.14816e+07
P06105	YJL080C	S000003616	SCP160	1.1559e+06	582878	794280	1.10159e+06	2.17922e+06	1.55737e+06	1.56053e+06	1.87181e+06
P06169	YLR044C	S000004034	PDC1	1.43006e+06	903260	2.2647e+06	910406	NA	NA	5.13428e+06	3.60486e+06
P06197	YPR113W	S000006317	PIS1	3.56843e+07	3.36097e+07	3.99383e+07	3.22413e+07	4.62684e+07	2.47937e+07	3.74454e+07	5.04406e+07
P06208	YNL104C	S000005048	LEU4	2.00427e+06	544207	2.07457e+06	1.43411e+06	1.94717e+06	2.17704e+06	3.31479e+06	NA
P06242	YDL108W	S000002266	KIN28	1.19128e+06	682889	742533	1.03564e+06	1.29774e+06	1.16275e+06	NA	2.36664e+06
P06243	YDL017W	S000002175	CDC7	1.98437e+06	828599	718711	1.53114e+06	3.28706e+06	1.639e+06	2.68659e+06	2.09222e+06
P06634	YOR204W	S000005730	DED1	4.04253e+07	3.34519e+07	4.42777e+07	5.82362e+07	7.27452e+07	6.93697e+07	5.87422e+07	7.82888e+07
P06700	YDL042C	S000002200	SIR2	3.03905e+07	2.07528e+07	2.49692e+07	3.21355e+06	6.3835e+06	8.09255e+06	1.30518e+07	2.20305e+07
P06701	YLR442C	S000004434	SIR3	617508	3.72282e+06	3.80797e+06	645367	4.27181e+06	4.46206e+06	4.34476e+06	3.46017e+06
P06704	YOR257W	S000005783	CDC31	1.02384e+06	887071	959729	1.17006e+06	6.03741e+06	3.25583e+06	5.85879e+06	4.36206e+06
P06738	YPR160W	S000006364	GPH1	646171	1.20413e+06	574023	2.33137e+06	1.30241e+06	1.22046e+06	1.32318e+06	1.86444e+06
P06774	YGL237C	S000003206	HAP2	2.01448e+06	2.10956e+06	2.61436e+06	3.07738e+06	NA	NA	NA	NA
P06775	YGR191W	S000003423	HIP1	1.4899e+06	4.08658e+06	4.2486e+06	3.59573e+06	3.97447e+06	3.40903e+06	3.32056e+06	3.72846e+06
P06778	YML032C	S000004494	RAD52	1.41478e+06	1.26771e+06	988325	1.13031e+06	3.38902e+06	3.9552e+06	3.74052e+06	4.53427e+06
P06780	YPR165W	S000006369	RHO1	2.03145e+07	5.12023e+07	7.02828e+07	1.53575e+08	5.09856e+07	5.30184e+07	3.74392e+07	3.27456e+07
P06782	YDR477W	S000002885	SNF1	1.76167e+07	6.09778e+06	6.1638e+06	1.11752e+07	4.1921e+06	3.5171e+06	1.11659e+07	2.01744e+07
P06783	YKL178C	S000001661	STE3	1.03365e+06	979446	941718	955773	1.78976e+06	1.51747e+06	1.6521e+06	NA
P06784	YDL159W	S000002318	STE7	1.55042e+07	1.66228e+07	1.07843e+07	9.61068e+06	2.08417e+07	1.4184e+07	2.20345e+07	3.34633e+07
P06786	YNL088W	S000005032	TOP2	2.52528e+06	1.20355e+07	1.10784e+07	1.10363e+06	1.70111e+07	1.59455e+07	2.44389e+07	7.99683e+06
P06787	YBR109C	S000000313	CMD1	3.25355e+06	738259	3.17318e+06	921349	8.75273e+06	6.74329e+06	9.73892e+06	3.79338e+06
P06843	YER161C	S000000963	SPT2	1.32298e+06	3.61824e+06	3.12445e+06	1.10845e+06	NA	NA	NA	NA
P06844	YDR392W	S000002800	SPT3	1.49752e+06	8.16774e+06	9.39758e+06	1.4685e+06	1.06661e+07	1.27779e+07	6.91241e+06	6.60894e+06
P07143	YOR065W	S000005591	CYT1	1.12661e+07	1.93847e+07	3.12653e+07	2.8591e+07	3.17748e+07	2.98284e+07	3.15944e+07	1.99947e+07
P07149	YKL182W	S000001665	FAS1	7.35938e+06	5.08144e+06	5.76747e+06	1.96328e+07	1.05706e+07	7.49186e+06	9.85024e+06	1.13279e+07
P07213	YNL121C	S000005065	TOM70	3.04479e+06	8.41056e+06	1.17975e+07	1.5428e+07	1.69654e+07	1.73865e+07	2.23668e+07	2.41453e+07
P07244	YGL234W	S000003203	ADE5,7	1.3853e+06	843776	960569	2.4998e+06	NA	NA	3.35214e+06	7.08882e+06
P07245	YGR204W	S000003436	ADE3	828795	1.38491e+06	746033	8.27214e+06	1.21193e+06	2.79633e+06	1.90807e+06	831104
P07246	YMR083W	S000004688	ADH3	1.95883e+06	3.22311e+06	2.79259e+06	1.97386e+07	4.35316e+06	4.52258e+06	1.85529e+06	2.64543e+06
P07248	YDR216W	S000002624	ADR1	8.72001e+07	1.01511e+08	1.03319e+08	8.84584e+06	1.12094e+08	1.11655e+08	1.58142e+08	1.59158e+08
P07251	YBL099W	S000000195	ATP1	2.25918e+07	1.10305e+07	1.06203e+07	3.14155e+07	1.42905e+07	1.61431e+07	1.9091e+07	3.09466e+07
P07253	YBR120C	S000000324	CBP6	3.55455e+07	3.73528e+07	3.88365e+07	1.9672e+07	4.16417e+07	4.54737e+07	3.81234e+07	2.64813e+07
P07255	YDL067C	S000002225	COX9	1.56971e+07	1.98277e+07	2.77412e+07	2.1459e+07	1.73594e+07	2.09037e+07	2.05201e+07	2.28604e+07
P07256	YBL045C	S000000141	COR1	1.51356e+06	1.47188e+06	1.32098e+06	1.38629e+06	723360	NA	2.84698e+06	2.90956e+06
P07257	YPR191W	S000006395	QCR2	1.71091e+06	795738	1.32712e+06	1.2697e+06	7.59807e+06	7.95872e+06	1.0848e+07	1.06839e+07
P07258	YOR303W	S000005829	CPA1	1.72014e+06	535593	1.92663e+06	1.25995e+06	NA	2.63112e+06	2.39183e+06	2.76311e+06
P07259	YJL130C	S000003666	URA2	1.9261e+08	4.70865e+08	6.47766e+08	1.74971e+08	1.09007e+09	8.12712e+08	5.93667e+08	4.79935e+08
P07260	YOL139C	S000005499	CDC33	1.49351e+07	1.66456e+07	1.79861e+07	2.89388e+07	1.04508e+07	1.05022e+07	1.01179e+07	1.82248e+07
P07262	YOR375C	S000005902	GDH1	1.45764e+06	2.45869e+06	614220	1.45783e+06	4.47543e+06	2.45807e+06	5.09087e+06	7.4938e+06
P07264	YGL009C	S000002977	LEU1	7.09599e+06	2.52346e+06	6.50782e+06	1.28329e+08	3.00667e+06	3.03804e+06	3.57499e+06	2.63577e+06
P07266	YIR021W	S000001460	MRS1	3.15676e+06	1.83893e+06	2.25083e+06	1.7264e+06	2.13687e+06	1.832e+06	NA	2.44693e+06
P07267	YPL154C	S000006075	PEP4	498051	655332	1.11764e+06	1.45806e+06	711549	NA	NA	NA
P07271	YML061C	S000004526	PIF1	879211	4.66453e+06	4.37037e+06	926299	6.21685e+06	6.90821e+06	8.90835e+06	6.20562e+06
P07272	YLR014C	S000004004	PPR1	714445	1.35925e+06	957857	607362	2.381e+07	NA	9.99305e+06	NA
P07273	YGL043W	S000003011	DST1	1.3345e+08	1.95283e+08	1.92764e+08	1.06589e+08	5.8665e+07	7.33537e+07	3.08372e+07	4.19369e+07
P07275	YHR037W	S000001079	PUT2	1.14289e+06	933301	683518	1.60432e+06	2.01085e+06	2.07652e+06	2.30623e+06	NA
P07276	YGR258C	S000003490	RAD2	1.47504e+06	1.21842e+06	1.11109e+06	1.50533e+06	758264	880558	NA	NA
P07281	YNL302C	S000005246	RPS19B	5.92516e+08	3.75857e+08	3.58836e+08	5.94716e+08	1.52461e+08	1.51834e+08	2.4621e+08	2.15257e+08
P07283	YFL045C	S000001849	SEC53	1.02027e+06	1.13011e+06	1.4594e+06	5.21544e+07	4.01996e+06	2.48266e+06	NA	1.99417e+06
P07284	YDR023W	S000002430	SES1	427882	1.09981e+06	1.2513e+06	2.1021e+07	NA	241817	NA	NA
P07342	YMR108W	S000004714	ILV2	3.2813e+07	6.80922e+07	7.27823e+07	1.01495e+08	8.86504e+07	7.16474e+07	6.62465e+07	7.86637e+07
P07560	YFL005W	S000001889	SEC4	1.31507e+06	1.19065e+06	495330	979099	2.067e+06	NA	NA	1.26522e+07
P07703	YPR110C	S000006314	RPC40	4.44238e+07	5.57563e+07	6.44552e+07	6.89892e+07	3.34119e+07	2.97993e+07	6.37228e+07	4.67959e+07
P07806	YGR094W	S000003326	VAS1	3.10323e+06	1.88314e+06	3.66942e+06	1.77097e+07	3.48214e+06	4.10743e+06	2.85912e+06	2.37724e+06
P07884	YOR274W	S000005800	MOD5	1.01039e+06	1.04945e+06	1.74387e+06	1.4879e+06	7.37811e+06	5.50453e+06	5.09292e+06	NA
P08004	YNL192W	S000005136	CHS1	1.37096e+06	1.69213e+06	2.53114e+06	2.58636e+06	2.53394e+06	2.09628e+06	2.7941e+06	4.80651e+06
P08018	YJL128C	S000003664	PBS2	1.36919e+06	2.00464e+06	3.12728e+06	1.36303e+07	8.69352e+06	1.1673e+07	2.30366e+06	4.50768e+06
P08067	YEL024W	S000000750	RIP1	1.16634e+06	768360	917828	1.08937e+06	4.55494e+06	8.64289e+06	4.07706e+06	NA
P08153	YDR146C	S000002553	SWI5	3.19589e+06	4.46973e+06	3.8943e+06	2.03764e+06	2.77422e+06	3.48592e+06	1.10445e+06	919028
P08431	YBR018C	S000000222	GAL7	4.72279e+07	8.77013e+07	9.17392e+07	1.30582e+08	2.25061e+08	2.84997e+08	8.57974e+07	8.52563e+07
P08466	YJL208C	S000003744	NUC1	1.00199e+06	1.45692e+06	737023	620977	1.87974e+06	1.4644e+06	805390	579867
P08518	YOR151C	S000005677	RPB2	2.08987e+07	2.81239e+07	3.52823e+07	6.48755e+07	3.80396e+07	4.4179e+07	3.59217e+07	4.17925e+07
P08525	YJL166W	S000003702	QCR8	807038	800868	594144	1.30904e+06	NA	2.30216e+07	NA	3.87866e+07
P08539	YHR005C	S000001047	GPA1	2.16559e+06	1.9861e+06	1.10576e+06	4.38496e+06	NA	NA	NA	NA
P08566	YDR127W	S000002534	ARO1	4.8741e+06	4.28709e+06	7.52762e+06	4.18089e+07	1.26555e+07	1.09573e+07	5.92093e+06	6.05927e+06
P08638	YLR451W	S000004443	LEU3	682808	7.25094e+06	7.9462e+06	1.57499e+06	9.95379e+06	7.61417e+06	8.06512e+06	9.93325e+06
P08678	YJL005W	S000003542	CYR1	1.08726e+07	7.73429e+06	6.53609e+06	6.47266e+06	3.62411e+06	4.38023e+06	7.6398e+06	8.22171e+06
P09007	YCR018C	S000000611	SRD1	1.22817e+07	7.68894e+06	8.19248e+06	1.27547e+06	NA	NA	NA	NA
P09032	YOR260W	S000005786	GCD1	1.15934e+07	1.29244e+07	1.22471e+07	1.01456e+07	7.66956e+06	8.81478e+06	1.02289e+07	1.78934e+07
P09064	YPL237W	S000006158	SUI3	1.71278e+08	5.01118e+07	4.12164e+07	5.99369e+07	4.84142e+07	4.71306e+07	7.17857e+07	7.09297e+07
P09232	YEL060C	S000000786	PRB1	4.63802e+07	2.27294e+07	1.16495e+07	1.60932e+07	6.52517e+06	5.45272e+06	1.08696e+07	2.18383e+07
P09368	YLR142W	S000004132	PUT1	782541	745647	2.50267e+06	1.01956e+07	4.33153e+06	3.02322e+06	1.69027e+06	2.50095e+06
P09435	YBL075C	S000000171	SSA3	731350	1.16288e+06	790021	1.61172e+06	1.36944e+06	NA	1.87484e+06	6.1406e+06
P09436	YBL076C	S000000172	ILS1	1.30332e+06	634946	2.9309e+06	1.13957e+07	3.70363e+06	2.98187e+06	2.34028e+06	3.88977e+06
P09440	YBR084W	S000000288	MIS1	1.98365e+08	7.7496e+08	1.47354e+09	3.24353e+09	2.68891e+09	3.08975e+09	8.29064e+08	5.166e+08
P09547	YPL016W	S000005937	SWI1	772134	1.48493e+06	943537	1.76696e+06	2.56654e+06	NA	3.41058e+06	NA
P09620	YGL203C	S000003171	KEX1	1.09923e+06	654235	951022	1.57983e+06	2.4852e+06	5.536e+06	4.77357e+06	3.03078e+06
P09624	YFL018C	S000001876	LPD1	1.22777e+06	699375	2.113e+06	970791	4.78354e+06	6.72063e+06	4.25566e+06	2.56888e+06
P09733	YML085C	S000004550	TUB1	5.53084e+06	4.9836e+06	5.75946e+06	1.47227e+07	1.01685e+07	9.85919e+06	1.48152e+07	3.96508e+07
P09734	YML124C	S000004593	TUB3	1.3463e+06	479724	1.21293e+07	3.44613e+07	1.95357e+07	2.2456e+07	1.75838e+07	6.0116e+07
P09798	YKL022C	S000001505	CDC16	1.09832e+07	2.42442e+06	8.2101e+06	4.66838e+06	1.33745e+07	1.06775e+07	1.26114e+07	1.73367e+07
P09938	YJL026W	S000003563	RNR2	993596	1.50822e+06	947305	1.83906e+06	1.86969e+06	1.79298e+06	2.40099e+06	3.0179e+06
P09950	YDR232W	S000002640	HEM1	442666	7.73524e+06	8.43678e+06	7.41649e+07	1.61266e+07	1.18763e+07	NA	9.04726e+06
P09959	YLR182W	S000004172	SWI6	8.19193e+06	8.58217e+06	7.98475e+06	7.21036e+06	4.6763e+06	6.67909e+06	4.94158e+06	4.74118e+06
P0C074	YNL138W-A	S000028509	YSF3	734179	1.50874e+06	715968	1.40236e+06	7.62072e+06	8.38239e+06	4.78222e+06	NA
P0C2H6	YHR010W	S000001052	RPL27A	1.01837e+08	7.26881e+07	9.45253e+07	3.93313e+07	2.05106e+08	1.68035e+08	3.60482e+08	3.22636e+08
P0C2H8	YDL075W	S000002233	RPL31A	6.07149e+08	3.48466e+08	2.30738e+08	2.65063e+08	1.12246e+08	1.04664e+08	1.34468e+08	1.44325e+08
P0C2H9	YLR406C	S000004398	RPL31B	8.51612e+08	6.97807e+08	5.49216e+08	4.99079e+08	2.55618e+08	2.56779e+08	3.28691e+08	3.30821e+08
P0C2J0	YPR158W-B	S000007364		1.17642e+06	763368	1.49967e+06	936534	951853	910462	NA	478491
P0CE41	YLR256W	S000004246	HAP1	674492	4.29336e+06	6.14598e+06	4.51967e+06	2.08315e+06	1.45007e+06	NA	NA
P0CF34	YLL016W	S000003939	SDC25	1.38274e+06	7.13076e+06	5.56671e+06	1.97532e+06	NA	NA	NA	NA
P0CH08	YIL148W	S000001410	RPL40A	4.62101e+07	3.84728e+07	2.66875e+07	4.04961e+07	9.67025e+06	1.17243e+07	1.59201e+07	2.28334e+07
P0CS90	YJR045C	S000003806	SSC1	5.59782e+07	3.4183e+07	3.33963e+07	4.70992e+07	5.60175e+07	6.07423e+07	9.92988e+07	1.54847e+08
P0CX22	YOR396W	S000007526	YRF1-8	1.40376e+06	2.72949e+06	1.79607e+06	1.04144e+06	7.56019e+06	3.58682e+06	5.76341e+06	3.09798e+06
P0CX24	YOR312C	S000005839	RPL20B	3.33691e+08	2.46585e+08	2.84886e+08	6.98337e+07	4.04992e+08	4.32067e+08	6.29635e+08	8.39964e+08
P0CX26	YJR094W-A	S000003855	RPL43B	2.55823e+08	2.43381e+08	2.18636e+08	1.79987e+08	1.97886e+08	2.0772e+08	2.91808e+08	2.83644e+08
P0CX28	YHR141C	S000001183	RPL42B	8.56317e+07	1.53383e+08	1.41802e+08	1.41456e+08	7.63138e+07	6.7828e+07	9.79037e+07	1.03309e+08
P0CX30	YPR132W	S000006336	RPS23B	4.94314e+08	6.495e+08	5.80234e+08	1.26007e+09	3.58329e+08	3.7132e+08	3.64474e+08	3.52166e+08
P0CX32	YIL069C	S000001331	RPS24B	2.00273e+08	1.712e+08	1.93999e+08	2.25248e+08	2.37166e+08	2.26061e+08	2.6014e+08	2.07425e+08
P0CX34	YOR182C	S000005708	RPS30B	1.44734e+09	8.86767e+08	6.37455e+08	7.87694e+08	2.78925e+08	2.78132e+08	2.95944e+08	4.24552e+08
P0CX36	YHR203C	S000001246	RPS4B	1.03197e+08	1.60257e+08	1.90832e+08	2.61026e+08	1.95083e+08	1.80469e+08	2.18483e+08	2.09368e+08
P0CX38	YBR181C	S000000385	RPS6B	2.86996e+08	5.17309e+08	5.9981e+08	6.39331e+08	8.09294e+08	8.83792e+08	8.84096e+08	7.28887e+08
P0CX40	YER102W	S000000904	RPS8B	1.24454e+08	1.54943e+08	1.97043e+08	4.4941e+08	2.13525e+08	2.62715e+08	3.66532e+08	3.24703e+08
P0CX42	YER117W	S000000919	RPL23B	4.04339e+08	4.76693e+08	5.88509e+08	6.31679e+08	3.88449e+08	2.9686e+08	5.04961e+08	3.68816e+08
P0CX44	YGL135W	S000003103	RPL1B	5.08286e+08	3.19763e+08	3.92597e+08	1.41672e+08	5.53747e+08	3.42084e+08	7.47374e+08	8.01511e+08
P0CX46	YIL018W	S000001280	RPL2B	1.22091e+09	9.57208e+08	9.11756e+08	4.91987e+08	9.89144e+08	1.14754e+09	1.28367e+09	1.43879e+09
P0CX48	YBR048W	S000000252	RPS11B	3.94086e+08	3.98447e+08	6.4523e+08	5.82607e+08	7.1553e+08	8.27374e+08	1.13511e+09	7.45869e+08
P0CX50	YNL301C	S000005245	RPL18B	7.89841e+08	5.44243e+08	4.8224e+08	1.67418e+08	6.03213e+08	4.79576e+08	7.35944e+08	9.12142e+08
P0CX52	YDL083C	S000002241	RPS16B	5.87031e+08	4.78918e+08	5.11798e+08	8.67842e+08	2.74253e+08	2.90604e+08	2.97981e+08	3.44615e+08
P0CX54	YDR418W	S000002826	RPL12B	1.70867e+08	9.42148e+07	1.12094e+08	5.47897e+07	1.82389e+08	1.59203e+08	1.59592e+08	2.51424e+08
P0CX56	YML026C	S000004488	RPS18B	4.68669e+08	4.22149e+08	4.14916e+08	6.05639e+08	3.37409e+08	2.70985e+08	3.8182e+08	5.13204e+08
P0CX64	YGR161W-B	S000007370		851513	568167	1.15199e+06	1.17286e+06	2.60341e+06	2.14382e+06	2.45592e+06	1.78529e+06
P0CX83	YBL027W	S000000123	RPL19B	7.57356e+08	7.72345e+08	8.2118e+08	2.02373e+09	7.26823e+08	6.84362e+08	6.16414e+08	7.65885e+08
P0CX85	YDL136W	S000002295	RPL35B	7.97591e+08	7.85066e+08	8.54875e+08	9.75861e+08	8.00987e+08	9.18209e+08	8.53529e+08	9.29311e+08
P10080	YHL034C	S000001026	SBP1	3.80635e+07	1.78074e+07	1.75186e+07	1.0896e+07	3.04902e+07	3.05973e+07	4.1751e+07	4.60127e+07
P10081	YJL138C	S000003674	TIF2	1.24885e+06	930945	1.67917e+06	1.15867e+06	1.4584e+06	1.46082e+06	2.08678e+06	927816
P10081	YKR059W	S000001767	TIF1	1.24885e+06	930945	1.67917e+06	1.15867e+06	1.4584e+06	1.46082e+06	2.08678e+06	927816
P10363	YIR008C	S000001447	PRI1	1.01542e+06	674787	1.35627e+06	2.50834e+06	1.50511e+07	1.27198e+07	1.06618e+07	9.65426e+06
P10507	YLR163C	S000004153	MAS1	601334	862267	1.83841e+06	842473	1.0119e+06	779429	893757	1.1546e+06
P10591	YAL005C	S000000004	SSA1	4.1248e+07	2.49427e+07	2.72228e+07	1.35372e+07	1.57529e+08	1.51408e+08	5.48532e+08	1.30282e+09
P10592	YLL024C	S000003947	SSA2	1.90778e+08	1.10961e+08	1.18418e+08	8.70477e+07	4.57272e+08	3.98977e+08	1.45045e+09	3.00616e+09
P10614	YHR007C	S000001049	ERG11	888653	1.20879e+06	3.35971e+06	2.10592e+07	6.94072e+06	5.52041e+06	2.70048e+06	2.33652e+06
P10659	YLR180W	S000004170	SAM1	1.6807e+07	6.09227e+06	6.76522e+06	3.18916e+07	3.27182e+07	1.95973e+07	3.33434e+07	9.82575e+07
P10662	YDR347W	S000002755	MRP1	4.63911e+06	4.34775e+06	4.47075e+06	1.21245e+07	4.99883e+06	4.35815e+06	3.72046e+06	5.00553e+06
P10663	YPR166C	S000006370	MRP2	2.04518e+06	705133	989560	751310	2.45686e+06	2.59897e+06	2.75069e+06	3.13963e+06
P10664	YBR031W	S000000235	RPL4A	4.7979e+08	3.511e+08	2.95527e+08	4.36654e+08	6.12464e+08	6.78213e+08	8.00411e+08	6.14912e+08
P10834	YGR222W	S000003454	PET54	1.17083e+07	7.15367e+06	5.05964e+06	2.65102e+06	5.73052e+06	5.03573e+06	1.01366e+07	9.7787e+06
P10849	YDL044C	S000002202	MTF2	2.13106e+06	1.92259e+06	2.32727e+06	856966	2.29306e+06	2.94488e+06	1.97844e+06	1.8902e+06
P10862	YCR066W	S000000662	RAD18	1.57698e+06	2.33341e+06	1.79371e+06	8.25509e+06	1.75026e+06	3.32487e+06	1.88986e+06	NA
P10869	YER052C	S000000854	HOM3	833599	3.14991e+06	1.71239e+06	1.06559e+06	1.95946e+06	2.5e+06	1.44541e+06	NA
P10962	YAL025C	S000000023	MAK16	3.156e+07	3.21104e+07	2.86375e+07	8.13293e+06	3.84245e+07	4.21105e+07	4.32644e+07	2.72104e+07
P10963	YKR097W	S000001805	PCK1	1.88797e+06	1.5465e+06	759119	1.40506e+07	2.71836e+06	1.88197e+06	4.88191e+06	5.58106e+06
P10964	YOR341W	S000005868	RPA190	1.079e+08	1.08042e+08	1.14969e+08	1.24488e+08	4.90002e+07	5.08948e+07	1.2132e+08	7.5501e+07
P11075	YDR170C	S000002577	SEC7	2.53699e+07	4.79441e+06	2.51238e+06	2.48369e+06	775121	881032	6.04336e+06	3.18201e+07
P11076	YDL192W	S000002351	ARF1	5.31492e+06	2.5729e+06	1.05394e+06	799279	3.33184e+06	2.75546e+06	1.33542e+07	1.78176e+07
P11154	YGL062W	S000003030	PYC1	1.23598e+07	1.11532e+07	1.47599e+07	8.47111e+07	2.66789e+07	2.46301e+07	1.42946e+07	1.75517e+07
P11325	YLR382C	S000004374	NAM2	1.17167e+06	1.07464e+06	672644	1.32502e+06	3.55942e+06	3.15482e+06	2.97168e+06	652190
P11433	YAL041W	S000000039	CDC24	1.82015e+06	1.06816e+07	9.36544e+06	5.4098e+06	1.24077e+07	1.11365e+07	6.76046e+06	5.54491e+06
P11484	YDL229W	S000002388	SSB1	5.14388e+08	3.52764e+08	3.77423e+08	7.78759e+08	5.69975e+08	5.8914e+08	4.4713e+08	3.85092e+08
P11491	YDR481C	S000002889	PHO8	6.81916e+06	8.00107e+06	8.33904e+06	5.37571e+06	1.11657e+07	9.59017e+06	1.28902e+07	2.00456e+07
P11632	YPR052C	S000006256	NHP6A	2.65892e+07	2.10257e+07	1.76166e+07	1.27026e+07	6.16384e+06	6.01032e+06	9.71248e+06	1.22866e+07
P11633	YBR089C-A	S000002157	NHP6B	1.49915e+08	1.05989e+08	1.4987e+08	4.44433e+07	1.70263e+07	2.94459e+07	2.36858e+07	4.58569e+07
P11655	YNR026C	S000005309	SEC12	719816	740612	1.34077e+06	1.03879e+06	2.88775e+06	2.50591e+06	4.339e+06	2.82107e+06
P11709	YCL029C	S000000534	BIK1	3.79225e+06	8.93423e+06	1.27419e+07	1.76774e+07	4.13969e+06	4.29772e+06	2.21106e+06	1.23427e+06
P11745	YMR235C	S000004848	RNA1	1.53999e+06	1.30132e+06	843916	779925	1.44763e+06	890087	1.22832e+06	3.49424e+06
P11747	YML098W	S000004564	TAF13	1.02638e+06	1.37044e+06	474410	1.40645e+06	2.46265e+06	3.59389e+06	NA	1.54442e+06
P11792	YHR205W	S000001248	SCH9	1.94116e+07	2.073e+07	2.61342e+07	4.04521e+07	2.35003e+07	1.94995e+07	1.61403e+07	1.47067e+07
P11972	YLR452C	S000004444	SST2	1.28451e+06	714818	1.04005e+06	1.99969e+06	683023	854169	555333	NA
P11978	YDR227W	S000002635	SIR4	2.15454e+06	5.30144e+06	4.84681e+06	5.81961e+06	7.70694e+06	7.15089e+06	4.61524e+06	7.27858e+06
P11986	YJL153C	S000003689	INO1	949792	1.26728e+06	698197	639842	2.27326e+06	1.45946e+06	2.01528e+06	NA
P12383	YGL013C	S000002981	PDR1	3.38005e+06	9.1123e+06	9.70419e+06	7.1842e+06	1.00052e+07	1.06436e+07	6.23266e+06	2.55361e+06
P12385	YBR143C	S000000347	SUP45	1.06853e+07	1.00589e+07	1.23291e+07	3.97722e+07	1.58503e+07	1.40678e+07	1.11865e+07	1.57517e+07
P12611	YOR043W	S000005569	WHI2	1.02421e+07	1.84739e+07	1.95705e+07	2.64749e+07	2.05492e+07	2.00447e+07	1.90787e+07	2.11944e+07
P12612	YDR212W	S000002620	TCP1	5.27276e+06	4.78357e+06	5.70969e+06	7.72185e+06	4.40678e+06	4.01766e+06	5.73255e+06	6.80068e+06
P12683	YML075C	S000004540	HMG1	1.18286e+06	1.49438e+07	2.20757e+07	3.303e+07	2.33642e+07	1.35914e+07	2.08369e+07	2.6475e+07
P12684	YLR450W	S000004442	HMG2	1.72417e+07	1.47042e+07	1.57599e+07	2.26875e+07	NA	NA	NA	NA
P12686	YGR084C	S000003316	MRP13	1.23173e+06	1.8558e+06	1.22436e+06	744284	2.40517e+06	2.85491e+06	2.70007e+06	1.67529e+06
P12687	YNL005C	S000004950	MRP7	1.44278e+07	1.5384e+07	1.648e+07	1.33207e+07	2.59721e+07	2.56556e+07	2.84194e+07	1.90038e+07
P12688	YKL126W	S000001609	YPK1	7.52554e+06	1.20402e+07	1.21152e+07	1.38821e+07	1.07798e+07	1.32786e+07	1.09499e+07	9.08735e+06
P12695	YNL071W	S000005015	LAT1	1.12748e+07	8.17068e+06	1.00755e+07	7.78338e+06	4.95394e+07	4.45779e+07	2.91139e+07	7.48102e+06
P12753	YNL250W	S000005194	RAD50	1.00849e+06	1.3732e+06	1.68088e+06	1.23631e+06	1.24331e+06	1.65488e+06	1.59407e+06	1.41355e+06
P12754	YGR083C	S000003315	GCD2	2.83061e+07	1.98876e+07	1.47985e+07	1.6054e+07	1.43169e+07	1.93049e+07	2.47578e+07	2.78762e+07
P12868	YMR231W	S000004844	PEP5	1.58228e+07	7.33317e+06	4.50232e+06	907055	1.39737e+07	7.28472e+06	1.29962e+07	1.9627e+07
P12945	YDL040C	S000002198	NAT1	1.7872e+06	5.19343e+06	6.18453e+06	7.20458e+06	2.8451e+06	3.65664e+06	1.70642e+06	1.33606e+06
P12954	YJL092W	S000003628	SRS2	1.14667e+06	655502	1.42568e+06	1.6522e+06	2.43747e+06	2.25412e+06	2.81067e+06	2.04299e+06
P12962	YOR276W	S000005802	CAF20	5.06725e+07	2.37496e+07	1.73216e+07	3.32367e+07	NA	7.19524e+06	8.24125e+06	1.815e+07
P13045	YDR009W	S000002416	GAL3	1.33386e+06	1.13972e+06	1.00056e+06	981759	1.10103e+06	1.36388e+06	NA	1.41344e+06
P13181	YLR081W	S000004071	GAL2	6.38138e+06	4.98769e+06	7.62536e+06	8.7127e+06	4.58764e+06	3.96401e+06	5.85724e+06	1.26335e+07
P13185	YDR122W	S000002529	KIN1	7.0134e+06	7.45658e+06	6.79745e+06	6.82525e+06	5.46374e+06	6.42043e+06	6.53144e+06	8.0334e+06
P13186	YLR096W	S000004086	KIN2	2.28151e+07	2.19964e+07	1.95215e+07	1.93967e+07	2.43127e+07	4.30266e+07	5.19334e+07	2.80642e+07
P13259	YGR202C	S000003434	PCT1	3.83041e+07	2.17055e+07	1.82217e+07	1.2824e+07	1.78976e+07	1.29551e+07	1.97165e+07	1.41677e+07
P13382	YNL102W	S000005046	POL1	1.17408e+06	3.88264e+06	3.32747e+06	3.17936e+06	5.54691e+06	5.42783e+06	2.86684e+06	3.38642e+06
P13393	YER148W	S000000950	SPT15	744349	5.71957e+06	8.05723e+06	7.54845e+06	7.7436e+06	1.07666e+07	7.81748e+06	6.54673e+06
P13433	YFL036W	S000001858	RPO41	1.10061e+06	9.18142e+07	1.64677e+08	1.48461e+08	5.1864e+08	4.80845e+08	9.43346e+07	1.10765e+08
P13574	YHR084W	S000001126	STE12	2.84395e+06	2.90034e+06	3.77489e+06	8.28341e+06	NA	NA	NA	NA
P13586	YGL167C	S000003135	PMR1	754242	1.66494e+06	4.7782e+06	8.61444e+06	7.44127e+06	7.70762e+06	4.87728e+06	5.70986e+06
P13856	YGR152C	S000003384	RSR1	9.30347e+06	1.16152e+07	1.25798e+07	1.57866e+07	1.16197e+07	1.01671e+07	7.73877e+06	9.44891e+06
P14020	YPR183W	S000006387	DPM1	1.16119e+06	2.71998e+06	2.5859e+06	8.24726e+06	3.45635e+06	2.89365e+06	3.83034e+06	8.01283e+06
P14063	YKL138C	S000001621	MRPL31	8.67177e+06	8.96379e+06	9.58543e+06	1.2564e+06	2.99936e+07	2.76108e+07	2.06939e+07	2.15496e+07
P14120	YGL030W	S000002998	RPL30	3.1379e+08	1.16057e+08	9.6957e+07	1.04993e+08	3.07684e+08	2.00718e+08	3.98991e+08	3.97692e+08
P14126	YOR063W	S000005589	RPL3	6.82242e+08	1.1736e+09	1.04771e+09	1.25419e+09	9.58922e+08	7.5581e+08	8.76431e+08	7.177e+08
P14127	YDR447C	S000002855	RPS17B	1.87808e+08	1.65058e+08	1.9201e+08	1.76637e+08	1.80246e+08	1.98094e+08	2.04347e+08	1.52905e+08
P14180	YBR038W	S000000242	CHS2	6.18085e+06	7.76833e+06	9.70796e+06	3.58299e+06	9.39383e+06	9.94634e+06	9.11854e+06	1.12905e+07
P14540	YKL060C	S000001543	FBA1	4.04329e+07	1.32705e+07	1.10548e+07	1.61256e+07	6.51257e+06	5.00939e+06	1.16762e+07	1.06226e+07
P14680	YJL141C	S000003677	YAK1	1.05875e+06	3.21788e+06	3.30664e+06	2.85724e+06	2.61965e+06	2.76815e+06	2.47763e+06	4.01005e+06
P14681	YGR040W	S000003272	KSS1	1.74159e+06	9.49241e+06	9.88703e+06	1.35266e+06	1.84897e+07	1.14483e+07	1.42102e+07	1.52333e+07
P14741	YKR026C	S000001734	GCN3	3.87897e+06	4.03543e+06	4.6306e+06	4.13739e+06	2.80093e+06	3.17564e+06	3.75637e+06	6.34491e+06
P14742	YKL104C	S000001587	GFA1	6.66904e+06	3.07347e+07	6.30847e+07	3.75297e+07	9.00387e+07	1.351e+08	2.50469e+07	4.20356e+07
P14772	YLL015W	S000003938	BPT1	1.27454e+06	2.72388e+06	1.53137e+06	1.1536e+06	1.04102e+07	8.35392e+06	8.9102e+06	8.77013e+06
P14832	YDR155C	S000002562	CPR1	1.49378e+06	386602	1.21935e+06	1.16239e+06	NA	4.87411e+06	5.8734e+06	6.49074e+06
P14843	YDR035W	S000002442	ARO3	1.07313e+06	2.01615e+06	1.22054e+06	1.13565e+07	NA	NA	NA	NA
P14906	YOR254C	S000005780	SEC63	2.02874e+06	4.05264e+06	5.97313e+06	5.46153e+06	3.85108e+06	3.43004e+06	4.78026e+06	3.91138e+06
P15108	YMR186W	S000004798	HSC82	9.03813e+06	5.68059e+06	6.21696e+06	3.95351e+07	2.55192e+07	2.27039e+07	3.35687e+07	4.4921e+07
P15180	YDR037W	S000002444	KRS1	2.34936e+06	1.50217e+06	2.50183e+06	1.20736e+07	7.04034e+06	4.80109e+06	2.70192e+06	2.65862e+06
P15274	YML035C	S000004498	AMD1	682868	2.9937e+06	2.927e+06	7.91515e+06	NA	NA	NA	NA
P15303	YPR181C	S000006385	SEC23	8.92768e+06	7.51268e+06	8.29135e+06	1.82142e+07	8.57267e+06	6.18076e+06	NA	9.7036e+06
P15315	YGL166W	S000003134	CUP2	5.14941e+06	4.96145e+06	3.88818e+06	3.51334e+06	783926	1.03628e+06	439857	771732
P15367	YIR022W	S000001461	SEC11	1.37457e+06	1.37363e+06	3.85623e+06	5.35475e+06	4.71042e+06	3.78254e+06	3.57972e+06	4.46416e+06
P15424	YDR194C	S000002602	MSS116	2.70044e+06	3.07518e+06	4.49139e+06	1.64998e+06	2.74568e+07	2.48702e+07	1.63286e+07	1.76078e+07
P15436	YDL102W	S000002260	POL3	797048	1.86725e+06	995553	1.3595e+06	1.65135e+06	1.97329e+06	1.12811e+06	NA
P15442	YDR283C	S000002691	GCN2	1.0021e+06	681062	826406	1.27906e+06	NA	977107	1.66012e+06	1.56862e+06
P15565	YDR120C	S000002527	TRM1	1.65523e+07	8.44935e+06	1.25779e+07	2.01099e+06	1.08641e+07	9.47309e+06	1.51989e+07	1.48324e+07
P15625	YFL022C	S000001872	FRS2	1.73121e+06	993624	1.92877e+06	3.42957e+06	1.8772e+06	2.73232e+06	2.48607e+06	4.88847e+06
P15646	YDL014W	S000002172	NOP1	1.20779e+09	4.43227e+08	3.99723e+08	1.28044e+08	5.67101e+08	6.68035e+08	1.20137e+09	1.10568e+09
P15703	YGR282C	S000003514	BGL2	2.09674e+06	610770	1.23543e+06	704745	NA	NA	1.15281e+06	4.05856e+06
P15790	YIL035C	S000001297	CKA1	1.08625e+06	808778	1.91529e+06	1.28316e+06	1.31765e+07	9.36124e+06	3.40615e+07	2.75127e+07
P15801	YOR330C	S000005857	MIP1	625444	1.19208e+06	839144	1.87843e+06	1.53172e+07	1.23702e+07	4.51544e+06	1.0153e+06
P15992	YBR072W	S000000276	HSP26	1.9274e+06	3.1423e+06	2.66752e+06	4.77477e+06	5.14182e+06	3.55215e+06	5.29704e+06	7.68647e+06
P16140	YBR127C	S000000331	VMA2	2.12846e+07	1.54325e+07	2.00917e+07	4.02032e+07	2.32921e+07	2.20648e+07	3.20522e+07	6.69349e+07
P16370	YIL021W	S000001283	RPB3	1.34815e+06	5.83813e+06	1.47315e+06	5.41725e+06	8.26568e+06	6.26801e+06	6.60778e+06	6.71395e+06
P16387	YER178W	S000000980	PDA1	2.69578e+06	3.48485e+06	6.40706e+06	3.51951e+06	4.78242e+07	5.83765e+07	4.10072e+07	7.05257e+06
P16451	YGR193C	S000003425	PDX1	1.53686e+06	1.29081e+06	823229	1.42935e+06	8.88637e+06	9.95119e+06	4.49332e+06	1.28693e+06
P16474	YJL034W	S000003571	KAR2	5.28121e+07	5.01469e+07	6.38642e+07	7.48457e+07	7.89389e+07	8.82204e+07	8.84137e+07	8.45583e+07
P16521	YLR249W	S000004239	YEF3	8.52837e+07	8.77279e+07	1.11953e+08	1.65615e+08	4.33e+07	4.97898e+07	3.53301e+07	4.62755e+07
P16522	YHR166C	S000001209	CDC23	1.40085e+06	4.41515e+06	1.92529e+06	1.57381e+06	1.46723e+06	1.79104e+06	1.86157e+06	2.85005e+06
P16547	YIL136W	S000001398	OM45	1.73316e+07	2.08488e+07	1.81209e+07	4.76684e+07	1.50481e+07	1.40388e+07	1.34376e+07	1.27447e+07
P16550	YCL050C	S000000555	APA1	1.78386e+06	787280	1.5003e+06	2.28286e+07	4.21819e+06	NA	4.67728e+06	1.33191e+07
P16622	YOR176W	S000005702	HEM15	1.27327e+06	850519	1.59229e+06	4.26083e+06	1.66567e+06	2.267e+06	NA	2.18332e+06
P16861	YGR240C	S000003472	PFK1	1.20313e+07	3.6402e+07	4.48131e+07	1.52997e+07	8.38714e+07	8.22842e+07	6.20838e+07	4.93147e+07
P16862	YMR205C	S000004818	PFK2	1.80145e+06	2.30641e+06	4.01947e+06	5.7571e+06	1.09271e+07	7.81908e+06	3.7218e+06	5.86919e+06
P16892	YBL016W	S000000112	FUS3	4.18094e+06	1.47432e+07	1.48503e+07	6.73179e+06	4.73134e+07	4.49643e+07	1.77957e+07	1.14058e+07
P17076	YHL033C	S000001025	RPL8A	9.55136e+08	7.63e+08	7.492e+08	3.10167e+08	8.13833e+08	6.23247e+08	9.47277e+08	1.41095e+09
P17119	YPR141C	S000006345	KAR3	756051	620141	1.39921e+06	1.48521e+06	1.96332e+06	2.16038e+06	2.07423e+06	NA
P17121	YDR389W	S000002797	SAC7	1.07873e+07	6.88414e+06	5.96757e+06	6.18248e+06	7.85094e+06	1.17059e+07	1.5414e+07	1.55605e+07
P17123	YHR152W	S000001195	SPO12	9.81562e+06	6.48102e+06	5.67652e+06	3.99034e+06	NA	NA	NA	NA
P17255	YDL185W	S000002344	VMA1	1.40344e+07	1.03279e+07	7.84356e+06	1.87531e+07	6.71517e+06	7.26409e+06	1.00131e+07	1.35766e+07
P17442	YGR233C	S000003465	PHO81	1.46482e+06	1.61648e+06	1.21144e+06	1.37367e+06	1.41443e+06	1.09622e+06	1.23943e+06	1.04222e+06
P17555	YNL138W	S000005082	SRV2	1.39157e+06	2.79899e+06	2.93925e+06	733113	2.12773e+06	1.51989e+06	3.41521e+06	3.69491e+06
P17558	YOR158W	S000005684	PET123	1.09127e+08	8.45923e+07	6.93855e+07	6.14045e+07	1.75189e+08	1.76751e+08	3.4862e+08	3.09061e+08
P17629	YDR138W	S000002545	HPR1	785980	1.22266e+06	1.82481e+06	1.70496e+06	3.15362e+06	4.67278e+06	1.89429e+06	3.4314e+06
P17695	YDR513W	S000002921	GRX2	9.4924e+06	8.53026e+06	7.2149e+06	3.42595e+06	3.69286e+06	3.74022e+06	5.32369e+06	5.22375e+06
P17967	YCL043C	S000000548	PDI1	1.13767e+07	6.05386e+06	7.13327e+06	1.40722e+07	NA	NA	NA	NA
P18239	YBL030C	S000000126	PET9	2.03243e+08	2.98324e+08	3.01889e+08	5.41607e+08	4.49289e+08	3.26997e+08	2.74173e+08	3.50515e+08
P18411	YAL008W	S000000006	FUN14	1.70563e+06	790011	965522	1.48867e+06	6.07762e+06	7.29063e+06	7.02322e+06	5.40843e+06
P18480	YBR289W	S000000493	SNF5	1.10998e+06	1.49537e+06	1.88324e+06	1.35415e+06	2.46204e+06	2.93393e+06	2.06517e+06	2.12754e+06
P18494	YER040W	S000000842	GLN3	2.02209e+06	594729	4.52777e+06	1.06844e+07	NA	NA	NA	NA
P18496	YLR393W	S000004385	ATP10	1.20964e+07	7.11897e+06	6.33835e+06	3.2643e+06	NA	NA	NA	NA
P18634	YLR392C	S000004384	ART10	2.04637e+06	1.40553e+06	1.43582e+06	1.89657e+06	4.49604e+06	3.26871e+06	3.01057e+06	3.03608e+06
P18759	YBR080C	S000000284	SEC18	2.6173e+06	4.43132e+06	7.29096e+06	3.54057e+07	2.01166e+07	1.99731e+07	9.53388e+06	1.23562e+07
P18888	YHL025W	S000001017	SNF6	973222	1.82164e+06	773642	677739	5.53137e+06	6.5839e+06	4.89282e+06	5.13463e+06
P18961	YMR104C	S000004710	YPK2	1.35564e+07	8.60099e+06	6.94703e+06	4.37791e+06	3.0284e+06	2.91515e+06	5.81743e+06	7.50055e+06
P18963	YBR140C	S000000344	IRA1	1.64146e+06	2.53991e+06	3.78535e+06	1.818e+06	3.66595e+06	3.87531e+06	6.28287e+06	6.65828e+06
P19073	YLR229C	S000004219	CDC42	6.72573e+06	1.17336e+06	3.64067e+06	724489	5.26114e+06	5.29177e+06	1.05538e+07	2.29227e+07
P19097	YPL231W	S000006152	FAS2	4.63163e+06	2.37172e+06	3.12247e+06	1.29328e+07	1.3211e+07	1.24583e+07	1.5985e+07	1.32889e+07
P19145	YKR039W	S000001747	GAP1	7.36697e+06	6.60871e+06	8.71972e+06	6.73718e+06	1.62941e+07	1.07366e+07	1.19005e+07	1.68454e+07
P19158	YOL081W	S000005441	IRA2	2.51585e+06	3.48571e+06	3.60297e+06	1.00728e+06	3.62665e+06	3.33252e+06	7.32858e+06	9.89617e+06
P19262	YDR148C	S000002555	KGD2	4.89708e+06	4.33434e+06	6.39226e+06	1.81427e+07	1.63114e+07	1.75395e+07	1.05075e+07	5.41809e+06
P19263	YLR071C	S000004061	RGR1	738560	1.15828e+06	1.44399e+06	1.25451e+06	2.78163e+06	1.91567e+06	2.41683e+06	2.97947e+06
P19358	YDR502C	S000002910	SAM2	1.26995e+06	844484	1.4132e+06	1.20554e+06	1.41432e+06	1.37909e+06	NA	8.3503e+06
P19414	YLR304C	S000004295	ACO1	9.3813e+06	2.09582e+06	2.58015e+06	1.41143e+07	4.87443e+06	2.91437e+06	5.80508e+06	3.92758e+06
P19454	YOR061W	S000005587	CKA2	1.44127e+07	5.36076e+06	1.03856e+07	3.39783e+06	1.32648e+07	9.44888e+06	1.85992e+07	1.42944e+07
P19516	YPL132W	S000006053	COX11	1.28227e+06	804935	1.08046e+06	4.0791e+06	5.37732e+06	4.67462e+06	3.98878e+06	4.56949e+06
P19524	YOR326W	S000005853	MYO2	1.69327e+06	3.50235e+06	1.3921e+07	8.96556e+06	1.20756e+07	1.02078e+07	6.93978e+06	3.87014e+06
P19541	YPL133C	S000006054	RDS2	986168	2.95538e+06	5.76917e+06	1.96852e+06	3.60868e+06	4.3871e+06	2.7582e+06	NA
P19658	YJL085W	S000003621	EXO70	965715	752380	920184	2.01159e+06	1.52928e+06	1.81612e+06	2.22989e+06	1.88999e+06
P19659	YOL051W	S000005411	GAL11	4.76224e+06	3.8333e+06	4.59874e+06	2.57519e+06	3.56582e+06	4.71665e+06	3.94434e+06	3.45747e+06
P19736	YDL030W	S000002188	PRP9	1.60325e+06	1.28814e+06	3.82786e+06	737945	5.89138e+06	8.84528e+06	1.25703e+06	1.18275e+06
P19812	YGR184C	S000003416	UBR1	1.07343e+06	748806	610614	1.22156e+06	2.95671e+06	3.04888e+06	3.71676e+06	6.11598e+06
P19880	YML007W	S000004466	YAP1	4.89719e+06	2.48962e+06	2.34687e+06	4.67847e+06	1.19903e+06	1.70708e+06	1.7986e+06	2.5052e+06
P19882	YLR259C	S000004249	HSP60	2.0693e+06	513537	1.75165e+06	1.09254e+06	2.45331e+06	2.71208e+06	7.48938e+06	1.51939e+07
P20049	YBR166C	S000000370	TYR1	1.64423e+06	875817	891568	1.61863e+07	1.24829e+07	1.03705e+07	6.80686e+06	9.37434e+06
P20081	YNL135C	S000005079	FPR1	1.29534e+06	832643	853209	1.25013e+06	2.20552e+06	2.24609e+06	4.08724e+06	NA
P20084	YMR286W	S000004899	MRPL33	1.20725e+07	1.48801e+07	1.3545e+07	5.0241e+06	1.19304e+07	1.67338e+07	1.65405e+07	2.19962e+07
P20095	YNR011C	S000005294	PRP2	1.25363e+06	1.77076e+06	1.39449e+06	1.01162e+06	4.4733e+06	9.96959e+06	853571	1.88521e+06
P20107	YMR243C	S000004856	ZRC1	1.00181e+06	963635	1.38109e+06	1.44261e+06	6.15216e+06	6.09089e+06	7.27312e+06	3.91439e+06
P20424	YPR088C	S000006292	SRP54	1.19802e+06	4.51726e+06	5.74419e+06	2.33468e+07	4.47604e+06	4.88485e+06	2.2836e+06	1.65296e+06
P20434	YBR154C	S000000358	RPB5	2.68786e+07	3.67652e+07	3.46517e+07	3.9298e+07	1.59082e+07	1.7157e+07	3.22261e+07	1.77761e+07
P20435	YPR187W	S000006391	RPO26	5.511e+07	4.14647e+07	4.25604e+07	4.65672e+07	3.447e+07	4.49769e+07	6.52609e+07	6.1622e+07
P20436	YOR224C	S000005750	RPB8	1.49058e+07	1.05656e+07	1.73179e+07	2.28746e+07	3.18936e+07	9.72458e+06	2.63443e+07	1.22347e+07
P20447	YGL078C	S000003046	DBP3	4.04925e+08	1.22741e+08	9.26733e+07	4.95935e+06	1.04823e+08	8.25534e+07	2.76735e+08	3.21089e+08
P20448	YJL033W	S000003570	HCA4	1.36561e+07	1.20592e+07	1.18277e+07	1.6119e+06	1.65846e+07	1.67658e+07	2.26148e+07	1.39308e+07
P20449	YOR046C	S000005572	DBP5	1.14811e+06	1.39742e+06	1.78221e+06	1.25487e+07	NA	NA	NA	NA
P20459	YJR007W	S000003767	SUI2	9.69986e+06	5.16244e+06	6.53562e+06	7.07027e+06	3.07745e+06	3.13575e+06	5.6132e+06	9.20181e+06
P20484	YKL021C	S000001504	MAK11	3.705e+07	1.0906e+07	1.26411e+07	5.00823e+06	7.6983e+06	8.82592e+06	2.49173e+07	2.49637e+07
P20485	YLR133W	S000004123	CKI1	2.35901e+06	5.2982e+06	7.41669e+06	2.05175e+07	7.24487e+06	5.16394e+06	4.06697e+06	2.51912e+06
P20676	YOR098C	S000005624	NUP1	1.17388e+06	1.39621e+06	1.16609e+06	8.00968e+06	1.90168e+06	2.42747e+06	NA	NA
P20795	YLR396C	S000004388	VPS33	1.8588e+06	1.14676e+06	1.77559e+06	1.62373e+06	1.21853e+07	7.29257e+06	1.25476e+07	1.39932e+07
P20967	YIL125W	S000001387	KGD1	2.06289e+06	3.34937e+06	2.37553e+06	1.13699e+06	1.12927e+07	1.46469e+07	4.20617e+06	3.56695e+06
P21147	YGL055W	S000003023	OLE1	1.27131e+07	2.65742e+07	1.99607e+07	2.17646e+07	3.22602e+07	3.1647e+07	3.78939e+07	4.12856e+07
P21192	YLR131C	S000004121	ACE2	646754	1.84159e+06	5.92977e+06	1.08186e+06	8.60771e+06	9.05717e+06	2.81797e+06	2.04964e+06
P21242	YOR362C	S000005889	PRE10	628478	1.28892e+06	1.4108e+06	1.26555e+06	3.88013e+06	3.66768e+06	1.39427e+06	3.66749e+06
P21243	YGL011C	S000002979	SCL1	7.95304e+06	5.24829e+06	4.84776e+06	6.72718e+06	5.45308e+06	5.35249e+06	4.43571e+06	1.02637e+07
P21268	YJL157C	S000003693	FAR1	1.41128e+06	5.80257e+06	5.95805e+06	4.01054e+06	1.14338e+07	9.18877e+06	1.03233e+07	1.58618e+07
P21304	YLR196W	S000004186	PWP1	1.31785e+06	1.47698e+06	1.08663e+06	1.00634e+06	1.01268e+07	7.87815e+06	2.60058e+07	9.47499e+06
P21339	YOR188W	S000005714	MSB1	5.20415e+06	3.06453e+06	2.86988e+06	1.55146e+06	1.62647e+06	2.14131e+06	1.86301e+06	1.96093e+06
P21372	YBR237W	S000000441	PRP5	1.57589e+07	7.24228e+06	1.15553e+06	841091	NA	NA	NA	NA
P21373	YJR049C	S000003810	UTR1	3.2787e+06	9.27298e+06	7.72414e+06	1.07168e+06	5.07215e+06	6.25668e+06	3.98755e+06	3.33636e+06
P21374	YJR050W	S000003811	ISY1	1.491e+06	1.74843e+06	967925	579156	5.66563e+06	5.90118e+06	4.35854e+06	NA
P21375	YJR051W	S000003812	OSM1	901454	1.21139e+06	667114	959834	3.02688e+06	2.15206e+06	2.7333e+06	2.33631e+06
P21524	YER070W	S000000872	RNR1	3.00924e+06	2.53592e+06	3.18336e+06	1.12174e+07	5.44962e+06	6.08721e+06	2.89205e+06	4.77525e+06
P21560	YPL215W	S000006136	CBP3	1.67344e+07	2.37648e+07	2.2907e+07	1.06913e+07	1.74011e+07	2.01319e+07	1.63471e+07	1.42518e+07
P21576	YKR001C	S000001709	VPS1	782969	3.48019e+06	7.53959e+06	1.45796e+06	2.28839e+07	1.51369e+07	7.76398e+06	972448
P21592	YPL172C	S000006093	COX10	1.26394e+06	862753	1.76499e+06	1.1166e+06	5.36706e+06	6.42285e+06	3.54093e+06	4.78065e+06
P21771	YDR337W	S000002745	MRPS28	6.07582e+07	5.2424e+07	4.51411e+07	3.1245e+07	2.7402e+07	2.43899e+07	2.24625e+07	2.14125e+07
P21801	YLL041C	S000003964	SDH2	1.41449e+07	879360	1.03451e+07	2.13287e+07	9.44948e+06	1.01691e+07	7.31644e+06	8.48543e+06
P21825	YPL094C	S000006015	SEC62	4.57733e+07	5.40459e+07	4.74983e+07	4.04031e+07	5.06129e+07	4.82607e+07	5.64119e+07	5.30893e+07
P21951	YNL262W	S000005206	POL2	3.40996e+06	3.44825e+06	2.91635e+06	705010	2.37633e+06	2.72951e+06	4.95187e+06	2.47415e+06
P21954	YDL066W	S000002224	IDP1	564519	694137	1.57552e+06	2.97431e+08	4.07643e+06	3.57898e+06	2.0695e+06	1.79516e+06
P21965	YNL307C	S000005251	MCK1	5.38072e+06	2.71038e+06	2.37393e+06	5.52257e+06	NA	1.74533e+06	NA	1.63988e+06
P22035	YKR099W	S000001807	BAS1	1.63522e+06	1.99696e+06	2.33462e+06	1.04756e+06	NA	1.68384e+06	1.27071e+06	NA
P22082	YOR290C	S000005816	SNF2	822906	5.60682e+06	5.06284e+06	3.47052e+06	4.84995e+06	5.49949e+06	4.21512e+06	3.84428e+06
P22136	YMR282C	S000004895	AEP2	1.29117e+06	1.08595e+06	1.12267e+06	1.35976e+06	2.11727e+06	2.46417e+06	2.89554e+06	3.01e+06
P22137	YGL206C	S000003174	CHC1	1.88998e+06	850809	1.03481e+06	1.16856e+06	1.94819e+07	1.26646e+07	NA	2.21437e+07
P22138	YPR010C	S000006214	RPA135	9.01429e+07	9.50743e+07	9.77299e+07	1.01338e+08	5.87878e+07	5.41999e+07	1.19972e+08	7.04197e+07
P22139	YOR210W	S000005736	RPB10	1.22768e+06	3.00359e+06	3.38412e+06	5.06466e+06	4.49716e+06	NA	NA	NA
P22146	YMR307W	S000004924	GAS1	973252	814324	1.1277e+06	1.36991e+06	NA	NA	2.67743e+06	4.38325e+06
P22147	YGL173C	S000003141	XRN1	4.46156e+06	4.39443e+06	5.19979e+06	4.00347e+06	1.00471e+07	9.07198e+06	1.45858e+07	1.24673e+07
P22148	YOL116W	S000005476	MSN1	975113	829989	1.10923e+06	911793	1.88482e+06	1.94172e+06	NA	NA
P22149	YGL071W	S000003039	AFT1	5.39979e+06	3.73014e+06	4.37801e+06	1.2267e+06	2.16541e+06	2.94672e+06	1.59078e+06	1.55855e+06
P22202	YER103W	S000000905	SSA4	2.11732e+06	943047	1.06537e+06	1.35886e+06	4.81512e+06	4.61419e+06	1.31433e+07	2.40518e+07
P22204	YGR092W	S000003324	DBF2	1.02352e+06	703993	1.29917e+06	868930	3.80843e+06	3.01063e+06	2.3086e+06	NA
P22211	YNL183C	S000005127	NPR1	9.23139e+06	1.10438e+07	1.18918e+07	2.74076e+07	1.15638e+07	1.37173e+07	6.90069e+06	6.56812e+06
P22217	YLR043C	S000004033	TRX1	3.92081e+08	2.51747e+08	2.02142e+08	2.02311e+06	2.58066e+07	5.3061e+07	9.38007e+07	1.37958e+08
P22276	YOR207C	S000005733	RET1	3.26049e+06	6.68401e+06	5.93081e+06	6.74384e+06	8.76613e+06	6.90201e+06	1.1634e+07	9.80487e+06
P22336	YAR007C	S000000065	RFA1	1.11198e+06	3.45785e+06	5.09658e+06	4.42767e+07	1.40965e+07	2.71401e+07	8.92738e+06	3.01302e+06
P22353	YJL063C	S000003599	MRPL8	1.01343e+08	9.70233e+07	8.32368e+07	7.68766e+07	9.07729e+07	9.29617e+07	6.69873e+07	7.28918e+07
P22354	YKR085C	S000001793	MRPL20	3.48247e+07	2.82038e+07	2.69448e+07	1.05061e+07	3.26157e+07	3.37659e+07	3.18712e+07	2.87601e+07
P22470	YDR143C	S000002550	SAN1	2.30497e+06	1.18576e+06	1.8484e+06	1.10665e+06	1.92849e+06	2.34447e+06	3.37796e+06	6.2024e+06
P22516	YPL008W	S000005929	CHL1	2.41848e+06	589247	732331	710355	2.17851e+06	1.53412e+06	1.09437e+06	991518
P22579	YOL004W	S000005364	SIN3	4.84646e+06	5.97447e+06	5.32844e+06	7.20115e+06	5.00959e+06	4.76177e+06	4.67532e+06	4.13345e+06
P22696	YJR017C	S000003778	ESS1	1.13096e+06	1.56469e+06	3.8763e+06	1.47256e+07	NA	NA	NA	NA
P22768	YOL058W	S000005419	ARG1	1.07918e+06	1.4256e+06	1.19336e+06	913848	2.01846e+06	2.08194e+06	NA	4.80755e+06
P22936	YKL114C	S000001597	APN1	5.50135e+07	2.53421e+07	2.24046e+07	3.91128e+07	NA	NA	NA	NA
P22943	YFL014W	S000001880	HSP12	7.28784e+06	1.41699e+06	886356	2.16718e+06	NA	NA	NA	NA
P23202	YNL229C	S000005173	URE2	3.40665e+06	1.01181e+06	1.97165e+06	1.26628e+06	1.56208e+06	2.67373e+06	NA	NA
P23248	YML063W	S000004528	RPS1B	5.25227e+08	7.63313e+08	8.98269e+08	7.47458e+08	1.37259e+09	1.02311e+09	9.63738e+08	6.71177e+08
P23250	YIL119C	S000001381	RPI1	894066	1.08203e+06	980268	1.65761e+06	NA	1.0722e+06	2.39481e+06	NA
P23254	YPR074C	S000006278	TKL1	1.12449e+06	3.77433e+06	641485	2.07524e+06	917569	NA	1.199e+06	892261
P23255	YCR042C	S000000638	TAF2	1.24289e+06	5.10273e+06	3.61824e+06	4.735e+06	7.82961e+06	6.70833e+06	1.00027e+07	3.8395e+06
P23291	YHR135C	S000001177	YCK1	6.02477e+06	4.72823e+06	6.72252e+06	6.30974e+06	4.07602e+06	4.37926e+06	4.07201e+06	5.52518e+06
P23292	YNL154C	S000005098	YCK2	1.28074e+07	1.08252e+07	1.01387e+07	1.25007e+07	4.76445e+06	5.73094e+06	9.23541e+06	1.53393e+07
P23301	YEL034W	S000000760	HYP2	1.20704e+08	5.42484e+07	4.32541e+07	6.62716e+07	1.06498e+07	9.85241e+06	1.31711e+07	2.81504e+07
P23337	YFR015C	S000001911	GSY1	1.52247e+06	6.29791e+06	9.78242e+06	9.89577e+06	7.85561e+06	9.76332e+06	6.82054e+06	5.61928e+06
P23369	YGR076C	S000003308	MRPL25	5.30278e+07	2.87676e+07	2.53048e+07	2.37681e+07	3.61507e+07	3.81614e+07	3.704e+07	2.49087e+07
P23394	YDR243C	S000002651	PRP28	1.03733e+06	5.04341e+09	3.9944e+09	915740	NA	NA	NA	NA
P23594	YDL134C	S000002292	PPH21	749883	906823	1.20733e+06	1.51448e+06	NA	NA	1.18275e+06	2.0165e+06
P23639	YML092C	S000004557	PRE8	1.54207e+06	735150	1.59869e+06	905868	2.58736e+06	2.31717e+06	1.55673e+06	2.73413e+06
P23641	YJR077C	S000003838	MIR1	6.6104e+07	3.45101e+07	3.70307e+07	4.59471e+07	6.57544e+07	4.52791e+07	5.07307e+07	8.27821e+07
P23642	YML115C	S000004583	VAN1	3.40595e+06	6.70236e+06	7.00358e+06	4.93505e+06	1.22381e+07	1.08489e+07	1.26073e+07	8.98514e+06
P23643	YDR495C	S000002903	VPS3	1.52977e+06	1.13535e+06	669572	1.76225e+06	2.45849e+06	1.97261e+06	3.89639e+06	3.4315e+06
P23644	YMR203W	S000004816	TOM40	1.0916e+06	2.25312e+06	1.72912e+06	807726	3.75562e+06	6.01516e+06	5.69541e+06	1.26314e+07
P23748	YMR036C	S000004639	MIH1	1.26801e+06	1.53576e+06	992296	609828	1.63155e+06	1.25436e+06	1.2702e+06	1.32131e+06
P23797	YMR281W	S000004894	GPI12	2.26742e+06	928597	1.07396e+06	1.02332e+06	4.4607e+06	3.59467e+06	4.48386e+06	2.71512e+06
P23900	YLL043W	S000003966	FPS1	2.07958e+06	414560	1.43181e+06	1.8977e+06	1.49343e+06	874583	887645	1.26449e+06
P24000	YGR148C	S000003380	RPL24B	7.14401e+07	1.35795e+08	1.284e+08	1.26771e+08	8.42562e+07	9.80205e+07	7.15378e+07	5.10192e+07
P24004	YKL197C	S000001680	PEX1	1.73178e+06	1.4728e+06	942233	1.13078e+06	3.03084e+06	3.25941e+06	3.86666e+06	5.41435e+06
P24276	YDR293C	S000002701	SSD1	863015	5.53418e+06	4.50496e+06	4.22919e+06	1.26332e+07	1.07598e+07	1.90427e+07	1.944e+07
P24279	YEL032W	S000000758	MCM3	1.0812e+06	1.65239e+06	2.11982e+06	1.58797e+07	3.35368e+06	3.00492e+06	829547	839008
P24482	YPR175W	S000006379	DPB2	1.0263e+06	1.60783e+06	2.09563e+06	1.84638e+06	805049	NA	NA	1.31373e+06
P24583	YBL105C	S000000201	PKC1	1.35922e+06	1.11085e+07	1.58956e+07	1.58238e+06	2.64342e+07	2.99126e+07	1.45775e+07	8.91015e+06
P24783	YNL112W	S000005056	DBP2	6.64379e+06	3.44749e+06	2.87864e+06	1.74687e+06	4.97486e+06	7.18546e+06	8.99528e+06	1.37075e+07
P24814	YJR090C	S000003850	GRR1	5.20176e+06	1.87591e+06	577722	4.66338e+06	NA	NA	NA	NA
P25037	YDL122W	S000002280	UBP1	4.49831e+06	6.51981e+06	7.52056e+06	3.51931e+07	6.30236e+06	7.48557e+06	2.20057e+06	1.46777e+06
P25038	YOL023W	S000005383	IFM1	6.44077e+06	6.88965e+06	5.49998e+06	555764	1.30922e+06	1.09244e+06	1.33789e+06	1.45468e+06
P25042	YPR065W	S000006269	ROX1	2.77794e+06	2.13946e+06	1.41925e+06	2.14707e+06	NA	NA	NA	NA
P25045	YMR296C	S000004911	LCB1	1.7505e+06	6.50879e+06	1.20332e+07	1.29504e+07	1.60484e+07	9.44452e+06	7.04452e+06	7.13192e+06
P25087	YML008C	S000004467	ERG6	608457	483561	1.17994e+06	983142	931868	910723	2.03575e+06	3.09642e+06
P25270	YOR201C	S000005727	MRM1	859603	1.22e+06	465534	778611	4.19809e+06	NA	NA	2.61832e+06
P25294	YNL007C	S000004952	SIS1	4.53917e+06	4.90812e+06	4.89705e+06	6.93791e+06	4.94277e+06	4.62668e+06	4.66606e+06	4.93811e+06
P25302	YER111C	S000000913	SWI4	1.96327e+07	1.6407e+07	1.36665e+07	1.61197e+07	8.28294e+06	8.51371e+06	8.7211e+06	7.90626e+06
P25333	YCR008W	S000000601	SAT4	1.08101e+06	1.04715e+07	6.72922e+06	1.59022e+06	NA	NA	NA	NA
P25334	YCR069W	S000000665	CPR4	1.17044e+06	537521	965344	1.12269e+06	988666	861461	1.13665e+06	1.17506e+06
P25336	YCR092C	S000000688	MSH3	1.02056e+06	3.63526e+06	1.69522e+06	951492	7.55633e+06	4.78434e+06	3.71141e+06	3.85456e+06
P25337	YCR063W	S000000659	BUD31	2.43835e+07	1.35395e+07	1.03413e+07	6.19257e+06	3.50245e+06	2.87225e+06	4.08704e+06	3.52166e+06
P25338	YGL010W	S000002978	MPO1	1.62541e+06	639313	779350	1.30501e+06	1.3732e+06	1.0017e+06	NA	1.58306e+06
P25339	YGL014W	S000002982	PUF4	5.99366e+06	3.81951e+06	5.68641e+06	1.59639e+07	5.43977e+06	4.57313e+06	780009	1.05198e+06
P25340	YGL012W	S000002980	ERG4	7.91174e+06	1.89493e+07	1.88824e+07	2.1794e+07	3.32687e+07	3.59999e+07	2.74204e+07	1.95886e+07
P25341	YCR091W	S000000687	KIN82	1.3435e+06	940749	833097	1.34476e+06	4.17016e+06	4.2859e+06	7.48753e+06	4.32404e+06
P25342	YCR002C	S000000595	CDC10	2.55446e+06	698899	940461	1.85354e+06	2.54836e+06	1.55465e+06	1.31691e+06	3.2488e+06
P25343	YCR009C	S000000602	RVS161	1.58302e+06	910405	1.23998e+06	1.82729e+06	788719	596267	NA	3.56934e+06
P25344	YCL032W	S000000537	STE50	614262	1.95007e+06	3.0433e+06	5.52972e+06	NA	NA	1.29376e+06	NA
P25348	YCR003W	S000000596	MRPL32	8.88801e+07	1.1445e+08	8.14856e+07	4.52074e+07	3.57669e+07	4.4515e+07	3.12487e+07	3.45061e+07
P25357	YCR033W	S000000629	SNT1	5.42483e+06	5.51497e+06	7.91698e+06	4.62616e+06	6.37487e+06	6.68761e+06	8.42027e+06	4.20543e+06
P25358	YCR034W	S000000630	ELO2	8.43277e+06	1.96452e+07	2.21417e+07	1.3164e+07	1.61489e+07	1.8902e+07	1.1884e+07	1.58244e+07
P25361	YCR043C	S000000639		4.60887e+06	2.86316e+06	1.08174e+06	1.12365e+06	4.59648e+06	5.1869e+06	4.58118e+06	2.71169e+06
P25365	YCR067C	S000000663	SED4	773765	2.12282e+06	1.02035e+06	842265	2.76762e+06	2.51133e+06	2.72167e+06	2.13252e+06
P25367	YCL028W	S000000533	RNQ1	9.43419e+06	6.35999e+06	6.01545e+06	6.09068e+06	8.08898e+06	5.9864e+06	9.16741e+06	1.81541e+07
P25368	YCL031C	S000000536	RRP7	4.97772e+06	3.21408e+06	2.99655e+06	886065	2.49028e+07	1.42324e+07	1.42483e+07	1.74852e+07
P25372	YCR083W	S000000679	TRX3	4.57136e+06	920400	3.2697e+06	925708	NA	NA	NA	NA
P25373	YCL035C	S000000540	GRX1	3.26103e+06	2.86925e+06	1.93349e+06	907999	555300	1.11229e+06	NA	NA
P25374	YCL017C	S000000522	NFS1	2.24054e+06	3.97582e+06	4.07621e+06	4.7686e+06	3.74557e+06	4.37093e+06	2.99833e+06	3.7563e+06
P25378	YCR027C	S000000622	RHB1	1.0549e+06	948830	920556	719080	3.51809e+06	2.30022e+06	3.64453e+06	8.28631e+06
P25382	YCR072C	S000000668	RSA4	2.15972e+06	2.0787e+06	971787	1.38429e+07	1.26047e+06	1.80789e+06	1.29571e+06	1.45094e+06
P25384	YCL019W	S000000524		8.41424e+06	1.55294e+07	1.99748e+07	2.17029e+07	1.9558e+07	1.57518e+07	1.71537e+07	1.68101e+07
P25389	YCL024W	S000000529	KCC4	2.56155e+06	2.421e+06	535906	771484	2.1581e+06	1.79762e+06	854558	NA
P25390	YCR073C	S000000669	SSK22	816486	1.75945e+06	1.27534e+06	1.9252e+06	1.12977e+06	NA	1.80478e+06	1.18794e+06
P25441	YDL150W	S000002309	RPC53	1.04242e+06	4.56223e+06	3.01342e+06	6.8274e+06	3.77573e+06	5.0428e+06	4.75567e+06	3.69138e+06
P25443	YGL123W	S000003091	RPS2	2.43911e+08	2.03849e+08	2.09541e+08	3.58691e+08	1.92381e+08	1.89107e+08	2.2837e+08	2.83675e+08
P25491	YNL064C	S000005008	YDJ1	4.55511e+06	1.17873e+07	1.25101e+07	2.90388e+07	3.78842e+07	2.21713e+07	4.61195e+07	8.40015e+07
P25555	YCL011C	S000000517	GBP2	1.07531e+06	1.48168e+06	690148	829522	2.50713e+06	1.94579e+06	5.44334e+06	6.02603e+06
P25558	YCL014W	S000000520	BUD3	6.24459e+06	4.74544e+06	3.25226e+06	5.23885e+06	2.17404e+06	3.19104e+06	2.51447e+06	3.76949e+06
P25559	YCL016C	S000000521	DCC1	1.79285e+06	1.03475e+06	1.94414e+06	1.23025e+06	6.58965e+06	3.88751e+06	6.75603e+06	NA
P25560	YCL001W	S000000507	RER1	1.40757e+06	626344	610259	865772	NA	1.41124e+06	1.17246e+06	NA
P25567	YCL037C	S000000542	SRO9	6.22193e+07	5.64817e+07	3.8862e+07	6.40663e+07	2.53912e+07	2.29973e+07	2.2839e+07	2.57957e+07
P25573	YCL044C	S000000549	MGR1	2.78347e+06	8.12068e+06	1.27561e+07	1.47628e+06	2.14418e+07	1.60307e+07	1.7305e+07	1.09415e+07
P25579	YCL051W	S000000556	LRE1	8.02978e+06	6.98207e+06	8.81303e+06	8.63815e+06	4.34798e+06	4.73233e+06	3.3791e+06	2.16275e+06
P25580	YCL052C	S000000557	PBN1	790359	1.81861e+06	3.42361e+06	6.70436e+06	4.96542e+06	3.79193e+06	2.26467e+06	1.97433e+06
P25582	YCL054W	S000000559	SPB1	1.61014e+07	2.53839e+07	1.84621e+07	5.46408e+06	2.15109e+07	2.07681e+07	1.78492e+07	8.91607e+06
P25586	YCL059C	S000000564	KRR1	1.95775e+07	1.27086e+07	1.13998e+07	717619	2.09392e+07	1.88575e+07	3.25872e+07	2.16607e+07
P25588	YCL061C	S000000566	MRC1	8.0624e+06	5.14808e+06	4.94088e+06	3.45602e+06	4.44456e+06	6.58845e+06	4.10206e+06	2.43551e+06
P25617	YCR016W	S000000609		9.99338e+06	7.20806e+06	6.84854e+06	3.99661e+06	1.02944e+07	1.44687e+07	2.15057e+07	1.26294e+07
P25623	YCR030C	S000000626	SYP1	1.17885e+07	1.00969e+07	9.98034e+06	1.22401e+07	6.28835e+06	8.07299e+06	5.60168e+06	6.62889e+06
P25626	YCR046C	S000000642	IMG1	5.01696e+07	2.43219e+07	2.3957e+07	4.45902e+07	4.69214e+07	4.75577e+07	3.49484e+07	3.42236e+07
P25627	YCR047C	S000000643	BUD23	2.01636e+06	941925	1.6727e+06	1.07625e+06	4.03317e+06	3.32332e+06	NA	NA
P25628	YCR048W	S000000644	ARE1	900988	1.71945e+06	2.70741e+06	3.01737e+06	2.50155e+06	4.10385e+06	2.49842e+06	NA
P25632	YCR052W	S000000648	RSC6	5.83585e+07	1.56635e+07	8.74055e+06	3.07483e+07	1.58686e+07	1.62031e+07	1.46711e+07	6.40079e+06
P25635	YCR057C	S000000653	PWP2	784395	818505	822010	937662	9.52412e+06	6.0843e+06	1.26227e+07	1.04627e+07
P25642	YCR071C	S000000667	IMG2	9.61379e+06	6.45298e+06	8.44818e+06	4.38114e+06	1.98251e+07	2.34622e+07	2.40469e+07	1.60144e+07
P25644	YCR077C	S000000673	PAT1	5.34354e+06	3.67177e+06	2.75037e+06	3.79264e+06	4.0483e+06	4.32958e+06	3.74546e+06	5.17597e+06
P25655	YCR093W	S000000689	CDC39	7.70211e+06	2.29937e+07	3.40975e+07	3.54488e+07	4.10913e+07	3.61965e+07	1.72299e+07	9.04902e+06
P25694	YDL126C	S000002284	CDC48	7.21392e+06	5.19172e+06	5.22467e+06	1.1233e+07	1.0402e+08	1.12556e+08	2.41138e+08	4.88068e+08
P25808	YFL002C	S000001894	SPB4	6.87314e+06	1.24623e+07	1.0822e+07	3.42183e+06	2.39593e+07	1.78871e+07	1.55559e+07	1.45146e+07
P25846	YHR120W	S000001162	MSH1	938669	1.10982e+06	814073	1.53883e+06	5.11927e+06	8.93292e+06	1.2953e+07	NA
P25847	YOL090W	S000005450	MSH2	954483	8.85855e+06	1.00133e+07	2.24925e+07	1.6808e+07	1.34083e+07	1.03963e+07	8.80161e+06
P26321	YPL131W	S000006052	RPL5	1.01883e+08	7.25084e+07	6.00791e+07	6.94134e+07	4.63558e+07	4.14926e+07	6.64934e+07	8.50548e+07
P26370	YDL170W	S000002329	UGA3	862153	1.02939e+06	828766	1.2736e+06	2.13393e+06	1.74727e+06	4.00226e+06	NA
P26570	YML016C	S000004478	PPZ1	7.08169e+06	1.26877e+07	1.0429e+07	6.23362e+06	3.25629e+07	2.37217e+07	2.81818e+07	1.03643e+07
P26637	YPL160W	S000006081	CDC60	681981	525398	1.63658e+06	2.61379e+07	1.04518e+06	NA	NA	2.74234e+06
P26725	YJL139C	S000003675	YUR1	997058	1.04672e+06	917717	518806	NA	NA	1.37658e+06	1.48272e+06
P26754	YNL312W	S000005256	RFA2	832718	1.31554e+06	718765	1.29602e+07	1.5763e+07	2.04514e+07	6.68514e+06	1.64185e+06
P26755	YJL173C	S000003709	RFA3	1.31762e+06	949320	1.03319e+06	5.86438e+06	7.89511e+06	9.71393e+06	2.669e+06	NA
P26783	YJR123W	S000003884	RPS5	7.96322e+07	6.6185e+07	7.96024e+07	1.09411e+08	7.55715e+07	6.98636e+07	6.83258e+07	6.62535e+07
P26784	YIL133C	S000001395	RPL16A	5.65278e+08	3.814e+08	3.64906e+08	1.52341e+08	4.00676e+08	4.21657e+08	5.44118e+08	5.78651e+08
P26785	YNL069C	S000005013	RPL16B	4.4827e+08	2.76067e+08	2.85781e+08	1.44983e+08	3.31691e+08	3.90823e+08	4.02664e+08	4.69714e+08
P26786	YOR096W	S000005622	RPS7A	1.91634e+08	8.40999e+07	1.2807e+08	9.60451e+07	1.03188e+08	9.94925e+07	8.22675e+07	1.03377e+08
P26793	YKL113C	S000001596	RAD27	4.21953e+07	2.74983e+07	2.67695e+07	2.43872e+07	5.69487e+06	5.4165e+06	NA	1.03573e+07
P27472	YLR258W	S000004248	GSY2	1.09037e+06	1.48943e+06	1.28413e+06	522873	1.95154e+06	1.7187e+06	899086	NA
P27476	YGR159C	S000003391	NSR1	5.93416e+08	3.75981e+08	3.24359e+08	1.07745e+08	2.0732e+08	2.21248e+08	5.0244e+08	5.38153e+08
P27514	YNR013C	S000005296	PHO91	937982	594427	1.94215e+06	633162	2.19313e+06	NA	4.62913e+06	NA
P27614	YJL172W	S000003708	CPS1	1.75647e+07	1.46091e+07	1.58466e+07	6.81095e+06	1.2752e+07	1.57954e+07	2.03205e+07	1.54411e+07
P27636	YAR019C	S000000072	CDC15	1.02455e+06	1.29776e+06	601117	1.00289e+06	1.41605e+06	1.48619e+06	2.73073e+06	3.11481e+06
P27692	YML010W	S000004470	SPT5	1.90821e+07	2.55113e+07	2.86479e+07	4.80446e+07	2.44752e+07	2.37817e+07	2.46755e+07	1.64902e+07
P27697	YGL119W	S000003087	COQ8	974337	1.49837e+06	1.48211e+06	8.07385e+06	2.10935e+06	1.50817e+06	1.63605e+06	1.84844e+06
P27705	YGL035C	S000003003	MIG1	1.57394e+07	1.59364e+07	1.30134e+07	1.76078e+07	3.35723e+06	1.14106e+07	8.13765e+06	4.41088e+06
P27801	YLR148W	S000004138	PEP3	1.87978e+06	999480	1.37973e+06	534268	2.00688e+06	1.36514e+06	3.48496e+06	4.21415e+06
P27809	YDR483W	S000002891	KRE2	1.17899e+06	585247	459906	1.12097e+06	1.6872e+06	1.93194e+06	2.17649e+06	3.96331e+06
P27810	YOR099W	S000005625	KTR1	784592	2.47231e+06	5.61949e+06	1.18635e+06	7.19907e+06	9.70618e+06	4.99128e+06	3.37126e+06
P27882	YGR029W	S000003261	ERV1	591509	659252	952234	691484	1.81536e+06	1.87635e+06	1.8734e+06	NA
P27895	YEL061C	S000000787	CIN8	961250	612925	637161	1.37714e+06	1.3541e+06	1.03211e+06	1.60539e+06	2.06459e+06
P27929	YNL137C	S000005081	NAM9	8.22943e+06	7.13057e+06	7.71707e+06	9.99766e+06	7.70034e+06	8.96875e+06	9.52421e+06	9.57917e+06
P28000	YNL113W	S000005057	RPC19	9.55851e+07	9.71944e+07	1.01e+08	1.00339e+08	4.31944e+07	5.75553e+07	9.00403e+07	5.72149e+07
P28004	YAL032C	S000000030	PRP45	6.17337e+06	3.9048e+06	3.68054e+06	998424	4.41175e+06	4.23506e+06	3.68733e+06	2.81681e+06
P28005	YAL033W	S000000031	POP5	6.08406e+06	5.41439e+06	5.36266e+06	4.89381e+06	4.75703e+06	5.1869e+06	5.67154e+06	3.41187e+06
P28006	YOR178C	S000005704	GAC1	1.23431e+06	946161	1.58862e+06	6.28094e+06	NA	1.53751e+06	NA	1.11378e+06
P28007	YHR089C	S000001131	GAR1	8.85365e+07	8.43214e+07	9.51568e+07	1.9335e+07	9.73494e+07	1.01042e+08	2.45119e+08	9.26434e+07
P28240	YER065C	S000000867	ICL1	5.66752e+06	943371	1.07928e+06	1.59257e+06	2.64078e+06	NA	NA	2.39874e+06
P28241	YOR136W	S000005662	IDH2	5.18279e+06	8.21622e+06	1.06891e+07	2.52327e+07	3.64198e+07	3.26803e+07	1.30456e+07	1.01478e+07
P28273	YKL215C	S000001698	OXP1	692987	392894	2.26346e+06	1.17082e+07	8.7708e+06	9.9783e+06	1.2239e+06	534891
P28274	YBL039C	S000000135	URA7	1.08331e+07	1.83665e+07	2.28637e+07	1.31042e+07	3.66514e+07	3.76104e+07	2.15726e+07	2.45504e+07
P28320	YKL095W	S000001578	YJU2	4.24825e+07	2.72416e+07	1.86063e+07	1.21253e+06	1.68253e+07	1.83423e+07	1.20826e+07	1.57683e+07
P28321	YKL094W	S000001577	YJU3	1.48224e+06	1.46661e+06	1.8928e+06	1.62268e+06	1.72843e+06	NA	NA	2.53148e+06
P28519	YMR201C	S000004814	RAD14	5.82024e+06	4.27425e+06	918043	3.97859e+06	NA	NA	NA	NA
P28743	YPL155C	S000006076	KIP2	1.93368e+06	2.81106e+06	2.60249e+06	1.18001e+06	2.37826e+06	2.84581e+06	2.64492e+06	2.90001e+06
P28777	YGL148W	S000003116	ARO2	1.10926e+06	741004	2.19607e+06	5.41186e+06	NA	NA	NA	NA
P28778	YKL003C	S000001486	MRP17	3.13747e+07	1.14983e+07	9.65518e+06	1.01838e+07	2.17993e+09	2.40054e+09	3.4793e+09	7.04156e+09
P28795	YDR329C	S000002737	PEX3	570740	1.15246e+06	3.10155e+06	740155	5.08292e+06	2.52382e+06	4.21317e+06	3.845e+06
P28834	YNL037C	S000004982	IDH1	3.38568e+07	5.50433e+07	5.50743e+07	4.62596e+07	1.23001e+08	1.08014e+08	8.92728e+07	7.76988e+07
P29055	YPR086W	S000006290	SUA7	2.94735e+07	2.58507e+07	2.42294e+07	1.22764e+07	1.56533e+07	1.63145e+07	9.27852e+06	1.24819e+07
P29056	YGR246C	S000003478	BRF1	1.07912e+06	5.31674e+06	5.61346e+06	958331	8.66113e+06	8.0299e+06	8.61246e+06	1.01393e+07
P29295	YPL204W	S000006125	HRR25	6.23071e+06	1.36279e+07	1.6021e+07	2.31283e+07	1.37096e+07	1.53984e+07	1.19797e+07	7.64368e+06
P29311	YER177W	S000000979	BMH1	3.15817e+07	1.60666e+07	1.56213e+07	1.73208e+07	1.41778e+07	1.29445e+07	1.82597e+07	2.95423e+07
P29366	YBR200W	S000000404	BEM1	2.44659e+07	4.08144e+07	4.26651e+07	1.76029e+07	4.77755e+07	5.47722e+07	4.25113e+07	2.93885e+07
P29453	YLL045C	S000003968	RPL8B	1.58868e+08	1.29967e+08	1.04695e+08	7.38906e+07	1.27083e+08	1.32486e+08	1.76414e+08	2.46646e+08
P29465	YBR023C	S000000227	CHS3	2.84991e+06	2.84253e+06	3.30655e+06	4.27249e+06	5.8997e+06	4.1605e+06	4.37953e+06	3.42828e+06
P29478	YML105C	S000004573	SEC65	8.58885e+06	5.60815e+06	5.38547e+06	1.28505e+07	4.56236e+06	4.47348e+06	1.50981e+06	NA
P29496	YLR274W	S000004264	MCM5	939729	721545	678131	834798	2.28869e+06	1.25736e+06	NA	715612
P29539	YBR275C	S000000479	RIF1	3.42947e+06	4.53771e+06	4.59997e+06	1.2378e+06	3.85433e+06	4.48772e+06	8.21913e+06	5.32534e+06
P29547	YPL048W	S000005969	CAM1	1.31727e+06	621003	1.13292e+06	1.9191e+06	NA	NA	NA	NA
P29703	YKL019W	S000001502	RAM2	826549	1.26851e+06	578789	1.25712e+06	1.38467e+06	1.10038e+06	1.00223e+06	NA
P30605	YDR497C	S000002905	ITR1	825827	9.49497e+06	1.25336e+07	1.25233e+07	1.6023e+07	1.02504e+07	1.06484e+07	1.98119e+07
P30619	YDR164C	S000002571	SEC1	1.50044e+06	1.24747e+06	2.05534e+06	1.1708e+06	606879	703555	788579	2.10531e+06
P30620	YMR137C	S000004745	PSO2	1.6402e+06	478743	778656	810050	1.86339e+06	1.89572e+06	1.42977e+06	NA
P30624	YOR317W	S000005844	FAA1	6.51643e+06	8.42082e+06	1.01481e+07	6.33619e+07	1.40915e+07	1.42983e+07	5.63481e+06	9.62902e+06
P30665	YPR019W	S000006223	MCM4	6.72497e+06	1.12644e+07	1.18946e+07	1.78371e+07	2.33165e+07	2.31155e+07	1.57658e+07	2.16576e+07
P30771	YMR080C	S000004685	NAM7	2.49027e+06	3.99074e+06	5.79904e+06	1.74452e+06	9.9874e+06	9.19507e+06	1.12904e+07	2.33309e+07
P30822	YGR218W	S000003450	CRM1	823489	1.04892e+06	1.11962e+06	3.56663e+06	3.02576e+06	3.58924e+06	1.82926e+06	2.59256e+06
P30902	YKL016C	S000001499	ATP7	1.01361e+07	3.86011e+06	6.31724e+06	5.59144e+06	7.1812e+06	5.56302e+06	6.26847e+06	7.97242e+06
P31244	YBR114W	S000000318	RAD16	916269	1.22536e+06	988127	1.84015e+06	NA	1.77467e+06	868211	NA
P31334	YGR220C	S000003452	MRPL9	1.88393e+07	1.84244e+07	1.70021e+07	9.6917e+06	2.37329e+07	2.26904e+07	3.1082e+07	1.98212e+07
P31373	YAL012W	S000000010	CYS3	914020	914104	851499	605492	1.13333e+06	1.12605e+06	NA	NA
P31374	YAL017W	S000000015	PSK1	1.29555e+06	1.74537e+06	822607	9.58276e+06	4.25922e+06	4.02337e+06	1.89861e+06	3.07544e+06
P31376	YAL011W	S000000009	SWC3	2.53254e+06	2.60218e+06	3.03944e+06	1.91636e+06	2.39908e+06	2.66898e+06	2.7903e+06	1.75652e+06
P31380	YAL019W	S000000017	FUN30	648762	4.29745e+07	2.96592e+07	3.55723e+07	4.60064e+07	7.0769e+07	2.7833e+07	1.2351e+07
P31384	YAL021C	S000000019	CCR4	1.00201e+06	1.47762e+06	936542	685357	1.43352e+07	9.52577e+06	4.69333e+06	NA
P31385	YAL013W	S000000011	DEP1	2.11199e+07	4.16064e+07	2.3908e+07	3.33915e+07	3.09776e+06	4.92136e+06	8.84857e+06	1.18067e+07
P31539	YLL026W	S000003949	HSP104	1.62008e+06	1.09103e+06	525463	771707	2.38821e+06	1.95373e+06	2.637e+06	3.4288e+06
P31688	YDR074W	S000002481	TPS2	5.99659e+06	4.11101e+06	3.6139e+06	9.35391e+06	4.41439e+06	4.21792e+06	3.75102e+06	3.88935e+06
P31755	YGL038C	S000003006	OCH1	803874	2.27171e+06	2.38373e+06	1.89529e+06	8.01129e+06	4.50253e+06	6.58154e+06	6.88336e+06
P32047	YNL074C	S000005018	MLF3	1.71062e+07	9.11249e+06	7.51415e+06	9.47186e+06	6.1347e+06	7.56052e+06	5.78193e+06	6.03777e+06
P32074	YNL287W	S000005231	SEC21	1.13861e+06	4.7192e+06	5.04578e+06	5.10287e+06	6.21035e+06	6.46643e+06	6.2695e+06	3.67736e+06
P32190	YHL032C	S000001024	GUT1	1.5283e+07	1.5596e+07	2.1349e+07	2.76976e+07	2.51485e+07	2.83593e+07	1.46989e+07	2.45161e+07
P32191	YIL155C	S000001417	GUT2	684999	489703	925013	960079	1.93559e+06	NA	737662	1.67322e+06
P32264	YDR300C	S000002708	PRO1	5.27785e+06	2.33037e+07	2.42529e+07	2.85372e+06	4.90581e+07	3.6612e+07	4.31492e+07	4.93323e+07
P32266	YOR211C	S000005737	MGM1	1.49536e+06	800683	559684	822854	4.27313e+06	3.81624e+06	2.35242e+06	2.09233e+06
P32288	YPR035W	S000006239	GLN1	7.91651e+06	3.84709e+06	3.08788e+06	5.67589e+06	4.18803e+06	2.88426e+06	4.92646e+06	5.08073e+06
P32316	YBL015W	S000000111	ACH1	5.81341e+06	8.65975e+06	1.12782e+07	1.85042e+07	9.44278e+06	1.11346e+07	8.85433e+06	7.79439e+06
P32324	YOR133W	S000005659	EFT1	5.32392e+07	5.84754e+07	7.85619e+07	1.87462e+08	9.74286e+07	7.49835e+07	6.84945e+07	8.23552e+07
P32324	YDR385W	S000002793	EFT2	5.32392e+07	5.84754e+07	7.85619e+07	1.87462e+08	9.74286e+07	7.49835e+07	6.84945e+07	8.23552e+07
P32327	YBR218C	S000000422	PYC2	1.45328e+06	1.50668e+06	1.80756e+06	1.57004e+07	NA	NA	NA	NA
P32328	YPR111W	S000006315	DBF20	354940	687134	2.14454e+06	887333	3.08497e+06	3.91162e+06	NA	NA
P32330	YKL121W	S000001604	DGR2	7.32936e+06	1.01986e+07	1.01858e+07	828817	5.88457e+06	6.33676e+06	5.95653e+06	5.74683e+06
P32331	YPR058W	S000006262	YMC1	4.45148e+06	1.57833e+07	1.88542e+07	1.38586e+07	4.61425e+07	3.0666e+07	4.8921e+07	5.08976e+07
P32332	YKL120W	S000001603	OAC1	1.68536e+07	1.82961e+07	2.69994e+07	3.28164e+07	2.49769e+07	1.98724e+07	2.35932e+07	3.24693e+07
P32333	YPL082C	S000006003	MOT1	1.07113e+06	983673	1.12188e+06	6.7168e+06	1.40965e+07	1.12004e+07	536248	NA
P32335	YLR203C	S000004193	MSS51	1.59583e+06	3.68793e+06	6.29396e+06	4.89978e+07	7.02359e+06	8.91907e+06	3.83621e+06	2.00404e+06
P32337	YMR308C	S000004925	PSE1	1.47257e+06	649680	800435	542886	580536	NA	946772	2.40362e+06
P32338	YGR044C	S000003276	RME1	9.0971e+06	6.92996e+06	4.9634e+06	1.57471e+06	4.33528e+06	5.17005e+06	4.20761e+06	4.58257e+06
P32340	YML120C	S000004589	NDI1	1.79451e+07	3.53838e+07	3.69213e+07	5.67834e+07	5.97272e+07	4.96242e+07	5.08634e+07	2.85223e+07
P32342	YKL122C	S000001605	SRP21	1.29473e+06	935486	1.18394e+06	1.21993e+06	4.01407e+06	4.98934e+06	4.83716e+06	5.61233e+06
P32343	YKL124W	S000001607	SSH4	829356	1.03412e+07	1.24705e+07	8.42605e+06	1.29927e+07	1.24467e+07	1.18521e+07	1.1921e+07
P32349	YPR190C	S000006394	RPC82	782421	747910	1.88661e+06	992655	3.62503e+06	3.27636e+06	NA	3.555e+06
P32350	YLL019C	S000003942	KNS1	1.29397e+06	885281	394382	1.46262e+06	534746	855883	NA	NA
P32351	YIL154C	S000001416	IMP2	1.74866e+07	1.58147e+07	1.47372e+07	1.05208e+07	1.60372e+07	2.00786e+07	2.09388e+07	1.39153e+07
P32353	YLR056W	S000004046	ERG3	2.05955e+06	507287	1.9595e+06	3.83359e+06	2.6683e+06	2.65426e+06	NA	2.26277e+06
P32354	YIL150C	S000001412	MCM10	1.61745e+06	373451	441034	1.72508e+06	823491	1.10987e+06	1.56876e+06	699097
P32361	YHR079C	S000001121	IRE1	2.98362e+06	901163	1.16357e+06	791385	4.95953e+06	3.19191e+06	4.25443e+06	3.73418e+06
P32367	YBR123C	S000000327	TFC1	1.45584e+06	824414	1.69584e+06	643711	2.17952e+06	1.83171e+06	1.70848e+06	NA
P32368	YKL212W	S000001695	SAC1	2.52149e+06	7.45069e+06	1.26251e+07	1.157e+07	1.89497e+07	1.35265e+07	1.24046e+07	1.08833e+07
P32378	YNR041C	S000005324	COQ2	2.21419e+06	1.36348e+06	1.06033e+06	971639	NA	1.10784e+06	709843	1.22502e+06
P32379	YGR253C	S000003485	PUP2	1.93152e+06	1.06502e+06	1.30228e+06	5.44115e+06	2.98047e+06	2.24996e+06	4.24136e+06	2.86905e+07
P32380	YDR356W	S000002764	SPC110	1.84827e+08	1.12106e+06	1.10816e+06	1.78251e+06	2.26889e+08	1.76518e+08	2.39327e+08	2.20731e+08
P32381	YDL029W	S000002187	ARP2	6.1982e+06	6.12668e+06	9.26243e+06	2.2757e+07	1.07829e+07	8.87947e+06	7.50554e+06	1.06455e+07
P32387	YDR405W	S000002813	MRP20	2.87625e+07	2.72321e+07	2.9679e+07	6.22549e+06	3.03754e+07	3.68647e+07	3.91985e+07	3.71008e+07
P32388	YKL167C	S000001650	MRP49	1.66756e+06	1.34119e+06	1.42114e+06	1.46075e+06	2.75543e+06	2.81569e+06	NA	2.39884e+06
P32389	YNL103W	S000005047	MET4	3.18841e+06	8.24836e+06	6.12167e+06	2.5699e+06	9.1958e+06	8.94629e+06	3.31829e+06	3.53869e+06
P32419	YDL078C	S000002236	MDH3	4.66523e+06	4.73147e+06	3.1959e+06	1.31264e+06	2.76904e+06	2.55413e+06	2.81067e+06	5.19052e+06
P32432	YLR403W	S000004395	SFP1	1.17837e+06	484373	760629	1.09317e+06	1.88837e+06	2.65881e+06	NA	NA
P32445	YCR028C-A	S000007222	RIM1	1.9416e+07	1.15762e+07	1.35204e+07	5.87231e+07	3.77563e+07	6.92574e+07	2.83073e+07	9.948e+06
P32449	YBR249C	S000000453	ARO4	1.12596e+07	9.28676e+06	3.22436e+06	1.4705e+08	1.14013e+07	1.38683e+07	4.42645e+06	NA
P32451	YGR286C	S000003518	BIO2	8.77984e+06	1.46205e+07	2.0201e+07	2.64015e+07	1.07301e+07	9.80593e+06	4.79312e+06	4.38034e+06
P32462	YNL280C	S000005224	ERG24	1.97271e+06	765405	7.84412e+06	1.41544e+07	8.78563e+06	7.54009e+06	6.55026e+06	5.99539e+06
P32468	YHR107C	S000001149	CDC12	945270	1.17858e+06	1.12512e+06	1.13139e+06	4.96176e+06	5.07553e+06	5.42678e+06	5.79181e+06
P32471	YAL003W	S000000003	EFB1	9.37664e+06	4.76836e+06	3.53398e+06	1.22588e+07	9.78105e+06	6.81641e+06	7.71624e+06	6.33203e+06
P32473	YBR221C	S000000425	PDB1	1.81153e+07	1.75003e+07	1.93707e+07	3.83242e+07	5.66735e+07	3.97224e+07	3.98323e+07	6.89655e+07
P32479	YBL008W	S000000104	HIR1	713404	4.02088e+06	2.55819e+06	1.39178e+06	6.13825e+06	7.97354e+06	4.27397e+06	2.45867e+06
P32480	YOR038C	S000005564	HIR2	4.16349e+06	1.18425e+07	1.09681e+07	1.54638e+06	1.0465e+07	1.02678e+07	8.95928e+06	3.41416e+06
P32481	YER025W	S000000827	GCD11	1.19815e+08	4.95156e+07	5.19583e+07	6.59659e+07	4.70778e+07	4.99215e+07	7.58558e+07	1.03029e+08
P32487	YNL268W	S000005212	LYP1	1.4801e+06	6.49015e+06	7.56476e+06	9.05726e+06	6.70847e+06	8.67155e+06	7.47992e+06	1.00572e+07
P32488	YMR081C	S000004686	ISF1	1.13872e+06	1.38952e+06	2.04881e+06	833129	4.18966e+06	5.32906e+06	3.69742e+06	NA
P32490	YOR231W	S000005757	MKK1	1.91338e+06	481236	612031	931221	2.13494e+07	2.39735e+07	2.01476e+07	1.69617e+07
P32491	YPL140C	S000006061	MKK2	2.05909e+06	6.20179e+06	6.68775e+06	1.02367e+06	8.34398e+06	7.53873e+06	1.38265e+07	1.42954e+07
P32492	YAL029C	S000000027	MYO4	1.15725e+06	877554	1.61435e+06	3.71633e+06	2.10702e+06	2.24463e+06	NA	NA
P32494	YDR176W	S000002583	NGG1	1.24095e+06	844958	1.01978e+06	495723	1.22533e+06	970618	NA	NA
P32495	YDL208W	S000002367	NHP2	1.58499e+08	4.64476e+07	3.98092e+07	2.93072e+07	1.51222e+08	1.2011e+08	2.43627e+08	1.02337e+08
P32496	YFR052W	S000001948	RPN12	1.39383e+06	742773	638849	1.57188e+06	NA	NA	5.14529e+06	3.58429e+06
P32497	YMR309C	S000004926	NIP1	1.319e+07	1.3975e+07	1.49634e+07	5.55666e+07	1.40133e+07	1.28467e+07	7.13166e+06	1.00742e+07
P32500	YML031W	S000004493	NDC1	1.78312e+06	1.92167e+06	8.18296e+06	448948	6.1808e+06	6.41336e+06	5.71187e+06	5.48696e+06
P32501	YDR211W	S000002619	GCD6	4.78641e+07	3.67966e+07	3.13727e+07	3.54723e+07	3.12203e+07	3.17758e+07	3.57427e+07	5.04749e+07
P32502	YLR291C	S000004282	GCD7	9.911e+06	6.35648e+06	6.5852e+06	6.7023e+06	7.92091e+06	1.19558e+07	9.5988e+06	1.34811e+07
P32504	YGR140W	S000003372	CBF2	1.65033e+06	699479	707941	495795	1.54949e+06	1.48396e+06	2.00931e+06	NA
P32505	YGL122C	S000003090	NAB2	918836	761440	677446	2.88487e+07	NA	NA	NA	NA
P32523	YLL036C	S000003959	PRP19	817946	859444	1.7332e+06	1.31842e+06	2.38314e+06	3.21874e+06	8.55536e+06	8.79683e+06
P32524	YJL203W	S000003739	PRP21	797311	2.00188e+06	2.76262e+06	2.50034e+06	4.16193e+06	4.88166e+06	2.17752e+06	1.1439e+06
P32527	YGR285C	S000003517	ZUO1	8.02111e+06	6.98159e+06	3.91645e+06	1.138e+07	2.14022e+06	2.12155e+06	2.21127e+06	3.06526e+06
P32529	YJR063W	S000003824	RPA12	5.07711e+07	5.82682e+07	5.95786e+07	5.49758e+07	3.01398e+07	4.1237e+07	8.85938e+07	4.43498e+07
P32558	YGL207W	S000003175	SPT16	2.89034e+06	1.57319e+06	1.85441e+06	5.35798e+06	2.67642e+06	2.02239e+06	1.74161e+06	3.22273e+06
P32561	YNL330C	S000005274	RPD3	1.23087e+06	1.44332e+06	2.34301e+06	1.17919e+06	3.90856e+06	4.18645e+06	4.95064e+06	4.28592e+06
P32564	YGR049W	S000003281	SCM4	7.44935e+06	8.33298e+06	1.24592e+07	3.07267e+07	NA	NA	5.07307e+06	NA
P32565	YIL075C	S000001337	RPN2	1.11881e+07	1.99067e+07	1.9595e+07	4.41504e+07	2.78874e+07	2.09937e+07	3.64392e+07	6.03102e+07
P32578	YDR422C	S000002830	SIP1	1.37851e+06	1.31217e+06	1.45093e+06	1.51229e+06	1.67054e+06	1.50304e+06	1.94645e+06	9.65478e+06
P32583	YKR092C	S000001800	SRP40	3.63346e+08	3.47126e+08	2.94076e+08	2.96383e+08	5.79175e+08	5.294e+08	5.56979e+08	3.6945e+08
P32585	YGR104C	S000003336	SRB5	1.05671e+06	1.2503e+06	792674	1.63994e+06	779651	1.41385e+06	717281	NA
P32589	YPL106C	S000006027	SSE1	3.07157e+06	2.76039e+06	2.72473e+06	1.17082e+06	8.4435e+06	1.00054e+07	4.71781e+07	1.05032e+08
P32590	YBR169C	S000000373	SSE2	1.04149e+06	1.19282e+06	838751	852208	1.16979e+06	1.07656e+06	2.45963e+06	1.14743e+07
P32591	YJL176C	S000003712	SWI3	1.41782e+06	2.85822e+06	2.99382e+06	2.23407e+06	2.88339e+06	2.7511e+06	3.3223e+06	NA
P32597	YIL126W	S000001388	STH1	4.13368e+06	1.09915e+07	1.49474e+07	1.52409e+07	1.67125e+07	1.98588e+07	1.22616e+07	6.24675e+06
P32598	YER133W	S000000935	GLC7	4.41257e+07	1.96243e+07	2.61955e+07	8.51383e+06	2.07472e+07	3.10902e+07	3.63918e+07	3.8422e+07
P32604	YJL155C	S000003691	FBP26	1.39156e+06	1.72679e+06	1.16459e+06	972872	NA	2.6502e+06	NA	2.18134e+06
P32606	YOR017W	S000005543	PET127	1.85597e+06	853727	1.25174e+06	1.04789e+06	1.18482e+06	NA	1.05208e+06	NA
P32610	YEL051W	S000000777	VMA8	1.67353e+06	1.20565e+06	1.66383e+07	2.88987e+07	1.3539e+07	1.39206e+07	1.17791e+07	1.29088e+07
P32611	YEL050C	S000000776	RML2	1.17105e+07	7.52304e+06	1.07334e+07	6.06884e+06	2.44925e+07	2.44093e+07	2.53216e+07	2.0808e+07
P32617	YEL044W	S000000770	IES6	1.31542e+06	3.69173e+06	3.48751e+06	3.07307e+06	3.82123e+06	4.32696e+06	2.30438e+06	1.39776e+06
P32618	YEL043W	S000000769		2.72385e+06	5.35278e+06	7.40293e+06	1.2536e+06	7.35292e+06	8.83328e+06	1.06175e+07	5.55572e+06
P32628	YEL037C	S000000763	RAD23	1.67204e+06	1.79191e+06	666315	1.18273e+06	5.98084e+06	6.10454e+06	NA	8.26419e+06
P32629	YEL036C	S000000762	ANP1	1.63366e+07	1.62463e+07	1.28437e+07	3.55634e+06	2.30382e+07	1.93223e+07	2.70264e+07	2.53938e+07
P32634	YER132C	S000000934	PMD1	1.88621e+07	1.02338e+07	8.05949e+06	2.81316e+06	3.83565e+06	4.29017e+06	9.55847e+06	1.06372e+07
P32639	YER172C	S000000974	BRR2	1.22916e+06	976811	835204	1.17257e+06	1.80347e+06	1.77196e+06	2.64482e+06	2.07321e+06
P32641	YER173W	S000000975	RAD24	2.43581e+06	1.26336e+06	475176	1.14411e+06	2.97316e+06	2.94904e+06	4.10926e+06	2.58799e+06
P32644	YER176W	S000000978	ECM32	2.54728e+06	8.4367e+06	7.21075e+06	1.28119e+06	1.25682e+07	1.4552e+07	6.1911e+06	3.48136e+06
P32657	YER164W	S000000966	CHD1	7.60825e+06	7.1687e+06	8.60266e+06	835561	9.36265e+06	9.57129e+06	4.4925e+06	3.48406e+06
P32660	YER166W	S000000968	DNF1	1.46598e+06	1.33152e+06	1.79961e+06	1.15745e+06	1.46723e+06	1.51117e+06	2.48093e+06	3.69948e+06
P32770	YDL167C	S000002326	NRP1	1.47227e+06	855043	1.57985e+06	3.34846e+06	2.0997e+06	2.17791e+06	4.19671e+06	7.92454e+06
P32772	YDL169C	S000002328	UGX2	1.24823e+06	716961	722072	1.70498e+06	2.43361e+06	3.31587e+06	3.62087e+06	3.84386e+06
P32776	YDR311W	S000002719	TFB1	1.3157e+06	1.35955e+06	685544	626873	825278	1.10048e+06	NA	NA
P32784	YBL011W	S000000107	SCT1	7.43937e+06	1.2218e+07	1.47156e+07	1.11184e+07	1.60961e+07	1.59184e+07	1.44695e+07	1.21796e+07
P32787	YJR144W	S000003905	MGM101	856024	875756	597593	1.50105e+06	2.05695e+07	2.31968e+07	4.28292e+07	5.85559e+07
P32789	YBL009W	S000000105	ALK2	698238	1.63116e+06	726776	1.01439e+06	1.32019e+06	1.66089e+06	3.44967e+06	2.865e+06
P32790	YBL007C	S000000103	SLA1	2.78813e+07	1.90386e+07	1.33734e+07	1.53673e+07	1.33826e+07	9.55143e+06	9.77113e+06	1.04689e+07
P32792	YHR017W	S000001059	YSC83	670213	704262	1.46102e+06	992798	9.00437e+06	9.48084e+06	9.45147e+06	1.29057e+07
P32793	YHR016C	S000001058	YSC84	2.94442e+07	2.06482e+07	1.17344e+07	7.90084e+06	NA	NA	7.39401e+06	1.62803e+07
P32795	YPR024W	S000006228	YME1	1.62853e+06	999935	1.1173e+06	1.50528e+07	593769	NA	NA	NA
P32796	YML042W	S000004506	CAT2	722267	1.48507e+06	1.08334e+06	1.99888e+06	516060	NA	1.20487e+06	NA
P32798	YOR316C	S000005843	COT1	1.14919e+06	856261	1.72571e+06	1.03044e+06	1.83282e+07	1.66602e+07	2.38061e+07	3.54804e+07
P32799	YGL191W	S000003159	COX13	3.70129e+06	1.34413e+06	4.86717e+06	5.38071e+06	2.83393e+06	3.73082e+06	4.30309e+06	6.3447e+06
P32803	YGL200C	S000003168	EMP24	458354	615770	1.32544e+06	663144	4.39185e+06	5.20675e+06	5.02327e+06	NA
P32829	YMR224C	S000004837	MRE11	2.38367e+06	731049	1.02467e+06	983681	4.46873e+06	6.69371e+06	4.54476e+06	2.12234e+06
P32832	YMR091C	S000004697	NPL6	1.5876e+06	1.83408e+07	2.07213e+07	2.25337e+07	2.21781e+07	2.83603e+07	1.9018e+07	1.05136e+07
P32833	YBR060C	S000000264	ORC2	5.66828e+06	1.11265e+07	9.55056e+06	4.13396e+06	7.84251e+06	1.05129e+07	6.68031e+06	3.66354e+06
P32835	YLR293C	S000004284	GSP1	495317	1.20592e+07	9.56564e+06	5.96274e+07	1.04945e+07	1.21417e+07	8.09032e+06	1.07639e+07
P32839	YDR375C	S000002783	BCS1	1.38763e+06	1.13507e+06	1.87957e+06	953680	2.99672e+06	2.60458e+06	2.33802e+06	2.30214e+06
P32843	YMR302C	S000004917	YME2	3.94107e+06	9.22401e+06	1.0969e+07	1.58522e+07	1.76468e+07	2.20561e+07	1.3311e+07	1.07171e+07
P32844	YIL068C	S000001330	SEC6	769816	1.67142e+06	1.11863e+06	1.50805e+06	3.87454e+06	3.95636e+06	3.79814e+06	2.52961e+06
P32849	YLR032W	S000004022	RAD5	3.16393e+06	4.46203e+06	5.10167e+06	2.58763e+06	5.5919e+06	5.63187e+06	3.37056e+06	4.01462e+06
P32855	YPR055W	S000006259	SEC8	2.45215e+06	1.96559e+06	1.49543e+06	764978	3.13087e+06	2.93742e+06	NA	3.48146e+06
P32857	YKL039W	S000001522	PTM1	912910	2.36716e+06	2.50296e+06	999661	4.53321e+06	1.93823e+06	2.96581e+06	6.47049e+06
P32861	YKL035W	S000001518	UGP1	1.99558e+06	1.44359e+06	550780	4.74607e+06	1.75341e+06	1.44871e+06	2.15149e+06	1.41365e+07
P32875	YOR196C	S000005722	LIP5	6.54916e+07	3.80868e+07	2.8219e+07	2.56011e+07	2.07746e+07	2.16561e+07	1.7876e+07	2.55922e+07
P32891	YDL174C	S000002333	DLD1	1.37907e+06	1.73392e+06	1.9873e+06	2.54198e+06	1.90289e+06	2.14295e+06	2.09336e+06	1.77127e+06
P32892	YLL008W	S000003931	DRS1	1.72525e+07	7.3983e+07	8.62839e+07	3.93264e+06	1.2295e+08	9.1664e+07	6.90089e+07	4.88016e+07
P32893	YGR166W	S000003398	TRS65	2.60913e+06	804177	903156	910899	2.65642e+06	2.73445e+06	2.08359e+06	2.6905e+06
P32895	YKL181W	S000001664	PRS1	1.22868e+06	3.18385e+06	2.82897e+06	1.03836e+07	8.1822e+06	8.19249e+06	5.55487e+06	5.41082e+06
P32896	YDR081C	S000002488	PDC2	1.19673e+06	882224	1.01736e+06	469214	1.35867e+06	1.13098e+06	801645	NA
P32898	YDR430C	S000002838	CYM1	1.07135e+06	687953	879998	974286	868997	948403	NA	NA
P32899	YHR148W	S000001191	IMP3	1.16509e+07	8.37776e+06	1.10708e+07	783207	1.59489e+07	1.45714e+07	2.35808e+07	2.12567e+07
P32900	YHR149C	S000001192	SKG6	9.8503e+07	1.22009e+07	1.47193e+07	7.51299e+06	2.00892e+06	2.57679e+06	6.25787e+06	1.04637e+07
P32902	YHL004W	S000000996	MRP4	3.96232e+06	5.25124e+06	5.42769e+06	1.14633e+07	7.65372e+06	9.49072e+06	8.92378e+06	9.92837e+06
P32904	YHR147C	S000001190	MRPL6	1.65718e+07	1.23359e+07	1.41246e+07	1.72022e+07	1.92188e+07	9.76719e+06	1.16124e+07	1.62201e+07
P32908	YFL008W	S000001886	SMC1	724286	9.32061e+06	9.95867e+06	2.61017e+06	2.27854e+07	2.21723e+07	1.89295e+07	1.34936e+07
P32909	YBR172C	S000000376	SMY2	3.56236e+07	5.54863e+07	4.65709e+07	6.79096e+07	2.05248e+07	2.22546e+07	1.21135e+07	1.22045e+07
P32913	YOR132W	S000005658	VPS17	1.80925e+07	2.18424e+07	1.84743e+07	1.45463e+07	NA	1.24012e+07	1.17616e+07	NA
P32915	YLR378C	S000004370	SEC61	1.6449e+06	923297	594462	1.94333e+06	4.72596e+06	NA	4.55855e+06	NA
P32916	YDR292C	S000002700	SRP101	2.36681e+06	4.34908e+06	7.94733e+06	2.31234e+07	6.98033e+06	9.99573e+06	2.86118e+06	3.55677e+06
P32917	YDR103W	S000002510	STE5	3.32098e+06	2.72939e+06	2.21172e+06	1.92841e+06	5.82588e+06	1.12856e+07	4.67522e+06	4.22475e+06
P32945	YPL179W	S000006100	PPQ1	724077	698958	855128	835063	1.39818e+06	1.80644e+06	2.33956e+06	2.25415e+06
P33200	YBL005W	S000000101	PDR3	1.57743e+06	491796	558190	713785	1.20655e+07	1.67367e+07	9.32369e+06	8.59823e+06
P33201	YKL009W	S000001492	MRT4	1.13268e+07	8.82784e+06	9.1349e+06	1.55541e+06	7.79376e+06	4.67723e+06	1.53255e+07	1.08979e+07
P33297	YOR117W	S000005643	RPT5	1.18828e+07	1.2894e+07	1.58899e+07	3.51294e+07	2.20755e+07	2.33266e+07	3.21129e+07	5.12591e+07
P33298	YDR394W	S000002802	RPT3	7.60391e+06	1.15259e+07	1.28522e+07	2.56304e+07	2.26442e+07	2.57311e+07	2.74462e+07	5.21835e+07
P33299	YKL145W	S000001628	RPT1	1.04812e+07	1.92725e+07	2.14734e+07	4.5085e+07	2.81271e+07	2.73173e+07	4.29023e+07	7.3435e+07
P33300	YPL057C	S000005978	SUR1	905731	2.51452e+06	2.17628e+06	2.70138e+06	NA	NA	NA	NA
P33301	YDR369C	S000002777	XRS2	1.22685e+06	3.79356e+06	3.28911e+06	870729	1.69339e+06	2.56585e+06	3.49546e+06	1.25816e+06
P33302	YOR153W	S000005679	PDR5	2.0979e+06	1.10682e+06	1.24677e+06	2.37078e+06	1.57082e+06	1.47137e+06	1.42277e+06	1.94047e+06
P33303	YJR095W	S000003856	SFC1	5.47003e+07	8.93698e+07	9.83425e+07	5.33172e+07	2.10397e+08	1.19645e+08	1.64695e+08	2.17386e+08
P33306	YER167W	S000000969	BCK2	7.63404e+06	4.64742e+06	4.05472e+06	5.27823e+06	1.56929e+06	3.01906e+06	1.46012e+06	NA
P33309	YNL001W	S000004946	DOM34	1.30508e+06	824143	733664	352443	NA	885923	1.02338e+06	731535
P33310	YLR188W	S000004178	MDL1	6.69061e+06	5.10749e+06	5.98481e+06	4.27122e+06	5.32685e+06	4.97395e+06	4.89426e+06	4.29413e+06
P33311	YPL270W	S000006191	MDL2	1.02142e+06	853396	1.14299e+06	1.10396e+06	1.15841e+06	1.36843e+06	1.0418e+06	NA
P33314	YKL092C	S000001575	BUD2	963992	914720	1.11037e+06	1.15306e+06	1.54959e+06	NA	NA	464895
P33322	YLR175W	S000004165	CBF5	4.1236e+08	3.46451e+08	3.60806e+08	9.17991e+07	3.6038e+08	4.29975e+08	1.01062e+09	5.33458e+08
P33327	YDL215C	S000002374	GDH2	908447	866754	1.27842e+06	1.45512e+07	NA	NA	NA	NA
P33329	YDR436W	S000002844	PPZ2	3.09942e+06	1.16114e+07	8.58607e+06	4.33725e+06	2.13951e+07	1.42731e+07	1.16947e+07	6.83745e+06
P33332	YER008C	S000000810	SEC3	1.24432e+06	3.08592e+06	2.03009e+06	1.76968e+06	3.9373e+06	3.7714e+06	6.37783e+06	3.67404e+06
P33333	YDL052C	S000002210	SLC1	4.65634e+06	1.08727e+07	1.75318e+07	1.15808e+07	3.68728e+07	2.44771e+07	3.16438e+07	1.79589e+07
P33334	YHR165C	S000001208	PRP8	686855	1.60762e+06	797374	1.44744e+06	948736	1.31566e+06	3.13979e+06	2.00092e+06
P33338	YNL243W	S000005187	SLA2	1.01586e+07	3.64049e+06	3.19825e+06	4.43326e+06	5.23464e+06	3.00656e+06	3.47663e+06	4.03778e+06
P33339	YGR047C	S000003279	TFC4	1.25315e+06	1.53149e+06	1.61678e+06	1.22772e+06	3.72526e+06	5.06846e+06	2.88608e+06	NA
P33399	YDL051W	S000002209	LHP1	1.57274e+07	8.07019e+06	7.32687e+06	1.1092e+07	4.56154e+06	2.58125e+06	6.16384e+06	1.14079e+07
P33400	YHL027W	S000001019	RIM101	3.1598e+06	1.40672e+06	1.54677e+06	2.25454e+06	NA	NA	NA	NA
P33401	YKL127W	S000001610	PGM1	1.06053e+06	942329	1.56543e+06	2.353e+07	1.9883e+06	1.78e+06	954509	NA
P33411	YGR006W	S000003238	PRP18	765190	4.68868e+06	3.77724e+06	1.50937e+06	NA	NA	NA	NA
P33416	YDR258C	S000002666	HSP78	1.21369e+06	840686	1.80255e+06	1.19423e+06	1.8835e+06	1.82387e+06	1.80653e+06	NA
P33442	YLR441C	S000004433	RPS1A	1.36865e+08	1.74747e+08	2.08259e+08	1.72091e+08	2.26249e+08	1.90783e+08	2.6155e+08	1.80347e+08
P33748	YMR037C	S000004640	MSN2	1.21224e+07	1.19299e+07	9.64292e+06	1.88589e+07	3.51088e+06	3.71862e+06	3.78446e+06	2.35459e+06
P33749	YKL062W	S000001545	MSN4	5.5252e+06	8.67581e+06	6.87908e+06	1.33805e+07	6.0305e+06	6.49974e+06	4.43056e+06	2.46573e+06
P33750	YLL011W	S000003934	SOF1	3.5164e+07	2.47516e+07	1.82387e+07	4.19637e+06	2.79158e+07	2.93868e+07	4.45556e+07	2.81193e+07
P33755	YBR170C	S000000374	NPL4	1.41386e+06	804243	1.0166e+06	3.13302e+07	NA	NA	2.34965e+06	2.43156e+06
P33759	YBR251W	S000000455	MRPS5	1.4701e+07	1.19109e+07	1.18305e+07	3.14909e+07	1.20005e+07	1.21175e+07	1.05599e+07	1.04918e+07
P33767	YEL002C	S000000728	WBP1	803867	1.05497e+06	1.2459e+06	1.14001e+06	2.29682e+06	2.64158e+06	2.11322e+06	1.79433e+06
P33892	YGL195W	S000003163	GCN1	1.91618e+06	1.33891e+06	639512	735968	1.11535e+06	936821	402747	NA
P34078	YKL143W	S000001626	LTV1	1.45216e+06	2.08391e+06	1.3363e+06	2.11832e+06	8.13417e+06	6.87674e+06	2.96767e+06	NA
P34111	YAL001C	S000000001	TFC3	739132	1.27627e+06	1.08733e+06	1.36737e+06	4.4672e+06	4.83014e+06	4.06975e+06	2.2473e+06
P34161	YML027W	S000004489	YOX1	1.29569e+06	4.20304e+06	867271	6.43857e+06	NA	NA	NA	NA
P34162	YHR041C	S000001083	SRB2	642420	756140	1.61154e+06	875561	1.96972e+06	2.2304e+06	2.76077e+06	3.99624e+06
P34167	YPR163C	S000006367	TIF3	1.13257e+07	6.0029e+06	3.78101e+06	1.91832e+07	2.06e+06	1.54546e+06	3.30728e+06	5.56642e+06
P34221	YBL056W	S000000152	PTC3	1.12397e+06	1.3816e+06	1.56674e+06	467595	NA	NA	1.48574e+06	2.47207e+06
P34223	YBL058W	S000000154	SHP1	930966	1.10507e+06	746481	1.39898e+06	1.32658e+07	1.15258e+07	3.44782e+07	4.16824e+07
P34224	YBL059W	S000000155		1.2875e+06	999309	1.3073e+06	1.17779e+06	3.62421e+06	4.30944e+06	6.18133e+06	6.15763e+06
P34226	YBL061C	S000000157	SKT5	1.71604e+07	1.11265e+07	9.43934e+06	8.81077e+06	7.8157e+06	9.67936e+06	8.1502e+06	7.02265e+06
P34227	YBL064C	S000000160	PRX1	3.29433e+06	1.70598e+06	1.15638e+06	4.19372e+06	2.83271e+06	2.22275e+06	NA	2.66018e+06
P34228	YBL066C	S000000162	SEF1	2.73458e+06	1.94617e+06	2.33811e+06	1.93076e+06	2.51495e+06	2.0312e+06	1.63615e+06	1.82559e+06
P34233	YKL185W	S000001668	ASH1	354441	564696	486459	976039	957297	1.28796e+06	1.09766e+06	NA
P34237	YKL179C	S000001662	COY1	1.64526e+06	5.9469e+06	7.13309e+06	8.1004e+06	6.49338e+06	8.76568e+06	6.4339e+06	2.97656e+06
P34239	YKL176C	S000001659	LST4	8.84509e+06	7.87928e+06	8.42792e+06	5.57596e+06	5.39194e+06	5.73181e+06	3.66676e+06	3.35879e+06
P34240	YKL175W	S000001658	ZRT3	3.28488e+06	3.76656e+06	3.37441e+06	3.36893e+06	1.87893e+06	1.92003e+06	2.5371e+06	3.78102e+06
P34241	YKL014C	S000001497	URB1	2.02842e+07	1.15943e+07	1.36034e+07	1.18384e+06	1.91853e+07	1.44436e+07	3.08506e+07	2.04205e+07
P34243	YKL017C	S000001500	HCS1	2.79582e+06	2.33959e+06	3.16404e+06	3.10765e+06	3.52378e+06	3.25331e+06	2.34286e+06	2.73839e+06
P34244	YKL101W	S000001584	HSL1	2.63118e+06	2.45729e+06	2.60626e+06	1.90391e+06	4.56368e+06	6.69371e+06	2.82188e+06	2.24429e+06
P34246	YKL098W	S000001581	MTC2	1.3118e+06	1.51112e+06	1.87849e+06	809758	1.60423e+06	2.0771e+06	NA	NA
P34247	YKL099C	S000001582	UTP11	1.66195e+07	1.23891e+07	1.5152e+07	2.70147e+06	2.53029e+07	2.92803e+07	4.51925e+07	2.40424e+07
P34250	YKL105C	S000001588	SEG2	3.02583e+06	2.51414e+06	5.22948e+06	651538	5.16619e+06	8.61607e+06	2.92559e+06	NA
P34730	YDR099W	S000002506	BMH2	1.00568e+07	5.77976e+06	9.1202e+06	1.44421e+06	NA	5.83359e+06	1.19046e+07	1.57278e+07
P34756	YFR019W	S000001915	FAB1	1.66855e+06	5.15892e+06	5.37576e+06	666958	1.52248e+07	1.62651e+07	1.67412e+07	7.36209e+06
P34758	YOR329C	S000005856	SCD5	2.22242e+06	1.40089e+06	2.24321e+06	713200	2.4328e+06	1.63455e+06	NA	NA
P34761	YNL197C	S000005141	WHI3	2.01463e+06	1.89796e+06	777487	1.00328e+06	1.7329e+06	2.17481e+06	1.88029e+06	7.09702e+06
P34909	YER068W	S000000870	MOT2	2.10386e+06	8.55849e+06	1.23357e+07	7.49006e+06	1.11129e+07	1.28515e+07	3.75812e+06	1.74416e+06
P35172	YBR001C	S000000205	NTH2	449484	3.29832e+06	2.80428e+06	3.07708e+06	3.63731e+06	2.66172e+06	3.72489e+06	4.51506e+06
P35177	YBR081C	S000000285	SPT7	1.04815e+06	1.0136e+06	1.28576e+06	741821	1.43128e+06	1.53025e+06	1.91548e+06	1.33762e+06
P35178	YDR087C	S000002494	RRP1	1.80674e+06	3.19307e+06	2.68062e+06	576625	3.81483e+06	3.71155e+06	3.28208e+06	3.20351e+06
P35180	YGR082W	S000003314	TOM20	3.24488e+06	7.96028e+06	8.29078e+06	1.71043e+07	7.78259e+06	8.70264e+06	9.52143e+06	1.18348e+07
P35181	YLR170C	S000004160	APS1	1.02487e+06	1.01618e+06	860673	2.36376e+06	2.05136e+06	1.61838e+06	4.65228e+06	2.61593e+06
P35187	YMR190C	S000004802	SGS1	1.09023e+06	2.64356e+06	1.46062e+06	968673	2.50906e+06	3.51933e+06	2.39615e+06	1.66003e+06
P35189	YPL129W	S000006050	TAF14	1.2441e+07	1.56416e+07	1.66769e+07	2.17979e+07	2.38314e+07	2.74549e+07	2.22351e+07	1.3129e+07
P35191	YFL016C	S000001878	MDJ1	1.04338e+06	936782	1.39917e+06	714311	4.66929e+06	3.94503e+06	5.06998e+06	8.93279e+06
P35192	YMR021C	S000004623	MAC1	3.72521e+06	3.82389e+06	2.77817e+06	5.17537e+06	3.54348e+06	3.845e+06	2.15756e+06	1.41292e+06
P35194	YBL004W	S000000100	UTP20	801976	988499	1.35723e+06	1.80634e+06	5.00767e+06	3.10708e+06	5.94315e+06	4.79665e+06
P35207	YLR398C	S000004390	SKI2	1.7646e+06	1.43125e+06	972593	1.17291e+06	2.47819e+06	2.18314e+06	1.33079e+06	1.72609e+06
P35208	YJL127C	S000003663	SPT10	629325	1.16423e+06	1.02979e+06	2.16162e+06	3.26025e+06	4.46661e+06	4.7103e+06	6.16366e+06
P35210	YKL020C	S000001503	SPT23	1.0682e+06	2.0858e+06	1.03093e+06	583763	869931	848001	NA	NA
P35688	YDL240W	S000002399	LRG1	2.45147e+06	1.09801e+07	1.50049e+07	3.009e+06	1.27672e+07	1.54468e+07	7.71305e+06	1.60788e+06
P35691	YKL056C	S000001539	TMA19	994653	1.52171e+06	1.07011e+06	1.69083e+06	1.92087e+06	993279	2.10046e+06	NA
P35723	YKL065C	S000001548	YET1	907631	775325	1.31831e+06	477783	8.34276e+06	1.07414e+07	5.84243e+06	5.33572e+06
P35724	YKL064W	S000001547	MNR2	8.70342e+06	1.09697e+07	7.02262e+06	2.00012e+06	8.27756e+06	7.43676e+06	1.09457e+07	1.24403e+07
P35725	YKL063C	S000001546		7.94317e+06	7.66945e+06	7.55147e+06	898733	1.07108e+07	1.17185e+07	8.73849e+06	5.65678e+06
P35728	YKL059C	S000001542	MPE1	1.81492e+06	1.37601e+06	1.29076e+06	881422	2.87181e+06	3.5723e+06	NA	1.90256e+06
P35732	YKL054C	S000001537	DEF1	2.69795e+07	1.99485e+07	1.3856e+07	1.65762e+07	3.25984e+06	2.93558e+06	3.39587e+06	8.67239e+06
P35817	YLR399C	S000004391	BDF1	1.01324e+07	7.73334e+06	6.30602e+06	6.95212e+06	2.34445e+06	4.12399e+06	4.21492e+06	3.7564e+06
P35996	YKL170W	S000001653	MRPL38	2.54381e+07	2.98543e+07	3.0434e+07	4.57982e+07	1.64597e+07	2.33586e+07	1.45415e+07	1.73294e+07
P36000	YKL135C	S000001618	APL2	5.08427e+06	8.62657e+06	1.07739e+07	3.44975e+06	1.70771e+07	8.94851e+06	2.18431e+07	1.11389e+07
P36002	YKL198C	S000001681	PTK1	2.83419e+06	3.23975e+06	3.61296e+06	3.12959e+06	NA	NA	NA	NA
P36003	YKL171W	S000001654	NNK1	899152	1.10488e+06	1.30228e+06	2.97449e+06	NA	5.55856e+07	4.26173e+07	5.03845e+07
P36006	YKL129C	S000001612	MYO3	8.62668e+06	1.01682e+07	1.27127e+07	2.28393e+07	2.32525e+07	2.88348e+07	2.52897e+07	1.44107e+07
P36007	YKL218C	S000001701	SRY1	1.33551e+06	1.20101e+06	2.09909e+06	2.97196e+06	4.68879e+06	4.98092e+06	4.65423e+06	5.94356e+06
P36008	YKL081W	S000001564	TEF4	6.73549e+06	8.61649e+06	9.53265e+06	2.33791e+07	7.72806e+06	6.76847e+06	6.78607e+06	9.71149e+06
P36009	YKL078W	S000001561	DHR2	2.96198e+06	6.9969e+06	4.76632e+06	1.00552e+06	1.73716e+07	1.37841e+07	2.22907e+07	1.13258e+07
P36012	YKL049C	S000001532	CSE4	1.14937e+06	1.10121e+06	1.14797e+06	1.05071e+06	2.83535e+06	3.25709e+06	2.46539e+06	NA
P36013	YKL029C	S000001512	MAE1	2.72151e+06	1.12768e+06	2.33198e+06	3.23961e+07	7.01729e+06	5.21324e+06	2.54091e+06	1.93933e+06
P36018	YKR014C	S000001722	YPT52	2.19007e+06	772799	574076	537124	NA	NA	410185	1.75745e+06
P36022	YKR054C	S000001762	DYN1	1.15221e+06	1.05722e+06	1.25776e+06	2.96671e+06	730773	1.18502e+06	NA	NA
P36023	YKR064W	S000001772	OAF3	1.49988e+06	1.41492e+06	1.40886e+06	1.27374e+06	3.37957e+06	3.17932e+06	NA	NA
P36026	YKR098C	S000001806	UBP11	974899	1.1459e+06	807868	374988	1.19243e+06	1.16304e+06	3.89876e+06	4.23347e+06
P36036	YKL214C	S000001697	YRA2	1.22427e+08	9.21298e+07	8.77665e+07	6.32424e+07	2.45778e+07	3.28943e+07	5.93091e+07	5.18927e+07
P36038	YKL208W	S000001691	CBT1	1.97065e+06	3.27303e+06	755116	1.12569e+06	NA	2.24967e+06	2.07474e+06	NA
P36047	YKL193C	S000001676	SDS22	1.22538e+06	438011	1.92533e+06	818356	NA	719553	1.31197e+06	1.28516e+06
P36048	YKL173W	S000001656	SNU114	1.39034e+06	1.06078e+06	879061	1.36132e+06	1.42742e+06	NA	1.78379e+06	1.61505e+06
P36049	YKL172W	S000001655	EBP2	5.07722e+07	4.94605e+07	4.21438e+07	8.76502e+06	7.53927e+07	8.17583e+07	7.92695e+07	4.73786e+07
P36056	YKL155C	S000001638	RSM22	1.29288e+07	6.65758e+06	6.54439e+06	2.67071e+06	5.37326e+06	5.0427e+06	7.21366e+06	5.18553e+06
P36057	YKL154W	S000001637	SRP102	1.17993e+06	1.35693e+06	3.7664e+06	4.07793e+06	3.11554e+06	2.52828e+06	2.62249e+06	NA
P36060	YKL150W	S000001633	MCR1	1.15755e+06	1.96766e+06	4.93258e+06	1.18228e+06	4.1464e+06	4.38332e+06	6.91704e+06	5.18906e+06
P36066	YKL133C	S000001616		559580	1.00378e+06	667975	1.12398e+06	3.49666e+06	2.44064e+06	4.20484e+06	4.06905e+06
P36080	YKL082C	S000001565	RRP14	8.55038e+06	1.46671e+07	1.03724e+07	7.52445e+06	8.24019e+06	1.00616e+07	8.81853e+06	7.93846e+06
P36081	YKL077W	S000001560		1.72872e+07	3.14468e+07	3.76094e+07	2.25582e+07	4.05906e+07	4.1328e+07	5.30023e+07	4.2369e+07
P36083	YKL075C	S000001558		784828	5.98854e+06	7.087e+06	3.83595e+06	7.17155e+06	6.00858e+06	9.37451e+06	7.36791e+06
P36101	YKL027W	S000001510	TCD2	1.37098e+06	2.18737e+07	1.61152e+07	2.41629e+07	1.87476e+07	2.3099e+07	1.65416e+07	2.17646e+07
P36102	YKL025C	S000001508	PAN3	5.20003e+06	6.37017e+06	1.45893e+07	3.83026e+07	5.84883e+06	4.06337e+06	2.19831e+06	NA
P36103	YKL023W	S000001506		8.84075e+06	1.39037e+07	1.40464e+07	716179	1.52756e+07	1.86318e+07	1.64675e+07	5.53505e+06
P36104	YKL018W	S000001501	SWD2	629118	1.09866e+06	975633	1.61071e+06	NA	1.84343e+06	NA	747396
P36106	YKL005C	S000001488	BYE1	3.13259e+06	1.41509e+06	1.73018e+06	2.39199e+06	NA	NA	NA	NA
P36112	YKR016W	S000001724	MIC60	5.09348e+06	5.8214e+06	6.54279e+06	8.34718e+06	1.7724e+07	1.9913e+07	1.00108e+07	6.43019e+06
P36117	YKR021W	S000001729	ALY1	1.4106e+06	887724	865126	1.05319e+06	3.28726e+06	2.5613e+06	2.81077e+06	1.71445e+06
P36119	YKR023W	S000001731		1.87931e+06	564240	611192	891465	1.53152e+07	1.03899e+07	2.31467e+07	1.84283e+07
P36120	YKR024C	S000001732	DBP7	2.64342e+06	3.49341e+06	3.12653e+06	1.40633e+06	3.34829e+06	3.31771e+06	4.11759e+06	3.74612e+06
P36121	YKR025W	S000001733	RPC37	1.85088e+06	1.13057e+06	1.09865e+06	561265	1.63591e+06	2.63015e+06	NA	NA
P36124	YKR029C	S000001737	SET3	1.23659e+06	687863	710319	937055	1.33796e+06	1.61992e+06	1.18439e+06	NA
P36125	YKR030W	S000001738	GMH1	1.47017e+06	625583	1.14013e+06	661525	1.44966e+06	2.54629e+06	2.7011e+06	1.62378e+06
P36126	YKR031C	S000001739	SPO14	1.82334e+06	1.39827e+06	1.31149e+06	1.01472e+06	NA	1.21717e+06	1.42308e+06	1.50069e+06
P36132	YKR038C	S000001746	KAE1	892330	1.14821e+07	660845	2.37132e+07	7.0504e+06	1.01904e+07	NA	4.75209e+06
P36139	YKR046C	S000001754	PET10	1.2267e+06	1.24727e+06	866575	1.30273e+06	1.40915e+06	1.44939e+06	1.78235e+06	2.81639e+06
P36144	YKR060W	S000001768	UTP30	502211	1.07325e+06	5.03193e+06	862841	5.81074e+06	6.06852e+06	5.51567e+06	5.16818e+06
P36145	YKR062W	S000001770	TFA2	783642	4.33301e+06	3.61984e+06	7.53562e+06	NA	NA	NA	NA
P36148	YKR067W	S000001775	GPT2	5.36619e+06	1.98059e+07	2.40974e+07	1.61481e+07	3.58735e+07	2.32598e+07	3.16582e+07	2.07882e+07
P36152	YKR071C	S000001779	DRE2	1.94267e+06	1.10041e+06	4.29403e+06	2.40081e+07	4.11735e+06	3.89952e+06	NA	NA
P36157	YKR077W	S000001785	MSA2	1.67221e+06	1.47394e+06	1.63178e+06	1.51347e+06	1.48003e+06	3.51303e+06	1.50024e+06	1.48958e+06
P36160	YKR081C	S000001789	RPF2	2.43748e+06	433899	1.85629e+06	588223	1.37726e+07	8.96352e+06	1.61804e+07	9.90812e+06
P36163	YKR087C	S000001795	OMA1	767742	1.28106e+06	1.40523e+06	1.10487e+06	8.95461e+06	7.63528e+06	6.57794e+06	7.26674e+06
P36165	YKR089C	S000001797	TGL4	1.01988e+06	826572	692005	1.03033e+06	2.35734e+06	1.71618e+06	1.75159e+06	NA
P36166	YKR090W	S000001798	PXL1	1.10132e+06	846578	803769	1.22527e+06	5.03092e+07	4.27845e+07	NA	NA
P36169	YKR100C	S000001808	SKG1	1.20374e+06	4.17604e+06	4.95549e+06	3.81008e+06	5.66512e+06	8.26396e+06	8.08559e+06	8.28642e+06
P36421	YGR185C	S000003417	TYS1	3.03656e+06	3.14525e+06	7.19067e+06	4.00298e+07	8.06176e+06	5.38968e+06	2.66653e+06	4.56917e+06
P36516	YMR024W	S000004626	MRPL3	2.53363e+07	1.88447e+07	1.96468e+07	8.04515e+06	2.81352e+07	2.84475e+07	3.43064e+07	3.04345e+07
P36517	YLR439W	S000004431	MRPL4	1.21571e+07	1.09117e+07	8.30021e+06	1.94614e+06	2.10529e+07	1.84207e+07	1.66218e+07	1.50287e+07
P36519	YDR237W	S000002645	MRPL7	7.04873e+06	5.51393e+06	5.72091e+06	7.61948e+06	9.17407e+06	8.06127e+06	6.30417e+06	5.40355e+06
P36520	YNL284C	S000005228	MRPL10	4.02378e+06	7.26586e+06	4.75492e+06	5.5259e+06	1.897e+07	1.74736e+07	1.52874e+07	1.1116e+07
P36521	YDL202W	S000002361	MRPL11	1.19349e+07	1.53726e+07	1.26835e+07	2.4444e+07	2.60737e+07	2.31765e+07	2.20201e+07	2.10708e+07
P36523	YLR312W-A	S000004304	MRPL15	1.01331e+07	9.32669e+06	1.06147e+07	1.98092e+06	1.56513e+07	1.56724e+07	1.67864e+07	1.33814e+07
P36525	YMR193W	S000004806	MRPL24	1.65924e+07	1.8878e+07	1.9103e+07	2.15638e+07	2.17699e+07	2.8399e+07	2.6942e+07	1.65847e+07
P36526	YBR282W	S000000486	MRPL27	1.43888e+07	1.38238e+07	1.3773e+07	3.8961e+06	2.82154e+07	3.03058e+07	2.75305e+07	2.84101e+07
P36527	YDR462W	S000002870	MRPL28	3.49635e+07	4.04494e+07	4.13729e+07	3.21737e+07	5.23768e+07	5.30281e+07	6.36477e+07	4.93521e+07
P36528	YNL252C	S000005196	MRPL17	1.46804e+07	1.59801e+07	1.95092e+07	1.56867e+07	2.12276e+07	1.85941e+07	2.47588e+07	2.38918e+07
P36531	YBR122C	S000000326	MRPL36	1.33063e+06	1.08464e+06	3.00277e+06	943522	9.33584e+06	1.05245e+07	9.49005e+06	6.78282e+06
P36533	YML009C	S000004468	MRPL39	1.92501e+08	9.09718e+07	9.11737e+07	7.60704e+07	4.19748e+07	4.21541e+07	4.07243e+07	4.90477e+07
P36534	YPL173W	S000006094	MRPL40	2.48528e+07	2.23272e+07	2.47298e+07	6.62118e+06	4.53473e+07	5.37428e+07	6.08462e+07	4.65424e+07
P36775	YBL022C	S000000118	PIM1	992580	2.0382e+06	1.88881e+06	8.06327e+06	3.05267e+06	3.09604e+06	2.69708e+06	2.22081e+06
P37263	YCR087C-A	S000007223		1.33851e+08	2.76153e+07	1.44045e+07	7.70167e+06	6.47795e+06	8.8387e+06	2.73299e+07	4.79768e+07
P37267	YGR174C	S000003406	CBP4	1.14642e+06	1.26402e+06	852825	845456	5.64684e+06	5.81703e+06	5.65199e+06	6.74324e+06
P37291	YLR058C	S000004048	SHM2	1.83723e+06	837919	1.48654e+07	2.14952e+07	NA	NA	NA	NA
P37292	YBR263W	S000000467	SHM1	2.43965e+07	3.123e+06	2.60117e+06	4.02444e+07	5.93992e+06	4.32135e+06	1.78225e+07	3.87377e+07
P37293	YGR147C	S000003379	NAT2	7.16016e+06	1.88713e+07	2.17581e+07	1.7937e+07	2.09767e+07	2.37537e+07	1.17318e+07	1.01229e+07
P37297	YLR305C	S000004296	STT4	1.38752e+06	2.24887e+06	840968	1.31723e+06	1.56087e+06	1.19219e+06	2.28987e+06	2.30391e+06
P37304	YDR251W	S000002659	PAM1	1.54109e+07	1.13062e+07	1.25242e+07	8.33327e+06	1.03665e+07	1.23789e+07	1.21855e+07	1.28059e+07
P37838	YPL043W	S000005964	NOP4	1.25917e+07	6.08314e+06	8.21208e+06	997916	3.40567e+07	3.59844e+07	4.37603e+07	3.71808e+07
P38011	YMR116C	S000004722	ASC1	1.12043e+07	9.28201e+06	1.0478e+07	6.15064e+07	2.15942e+07	1.93659e+07	8.52408e+06	9.35169e+06
P38041	YBL085W	S000000181	BOI1	2.33722e+07	2.90452e+07	2.31502e+07	3.28683e+06	2.46814e+07	2.8583e+07	4.30391e+07	2.45628e+07
P38042	YBL084C	S000000180	CDC27	1.38314e+06	1.19498e+06	1.06907e+06	965753	1.59996e+06	1.39661e+06	2.662e+06	2.69175e+06
P38061	YBL092W	S000000188	RPL32	6.25456e+08	6.1573e+08	5.78849e+08	1.27623e+09	3.88409e+08	3.86185e+08	4.02716e+08	4.34118e+08
P38064	YBL038W	S000000134	MRPL16	2.10321e+07	2.542e+07	2.61285e+07	4.33646e+07	2.07472e+07	2.12291e+07	2.10334e+07	1.90682e+07
P38065	YBL037W	S000000133	APL3	6.88626e+06	4.80106e+06	3.9403e+06	1.49082e+06	NA	NA	NA	NA
P38068	YBR014C	S000000218	GRX7	771846	1.04381e+06	1.27841e+06	2.02646e+06	1.02152e+07	8.04626e+06	1.28306e+07	1.04481e+07
P38070	YBR028C	S000000232	YPK3	949086	5.94823e+06	9.2219e+06	6.24822e+06	9.81192e+06	1.06039e+07	4.29939e+06	2.30536e+06
P38073	YBR033W	S000000237	EDS1	8.73605e+06	4.82055e+06	4.31627e+06	830529	1.64993e+06	2.55103e+06	2.72805e+06	1.76805e+06
P38077	YBR039W	S000000243	ATP3	8.13762e+06	1.49381e+07	2.25272e+07	4.12142e+07	2.49921e+07	2.21684e+07	1.25127e+07	1.08459e+07
P38080	YBR059C	S000000263	AKL1	5.67933e+08	5.04844e+08	3.40203e+08	2.87625e+08	1.12967e+08	1.29493e+08	1.73914e+08	1.54743e+08
P38084	YBR068C	S000000272	BAP2	902855	973016	1.03151e+06	1.06911e+06	2.21375e+06	3.06893e+06	2.98361e+06	2.41806e+06
P38085	YBR069C	S000000273	TAT1	3.5694e+06	6.72603e+06	5.57237e+06	8.26244e+06	8.01302e+06	7.84736e+06	4.49147e+06	7.24472e+06
P38086	YBR073W	S000000277	RDH54	2.91711e+06	1.33594e+06	1.35999e+06	2.1665e+06	7.75182e+06	5.82603e+06	7.34041e+06	8.70729e+06
P38087	YBR104W	S000000308	YMC2	1.18851e+06	2.42458e+06	2.43915e+06	3.91647e+06	2.26757e+06	1.96632e+06	2.29779e+06	3.70738e+06
P38088	YBR121C	S000000325	GRS1	7.10813e+06	5.49748e+06	5.92298e+06	8.08267e+06	7.18963e+06	5.62877e+06	4.9492e+06	6.50497e+06
P38112	YBR142W	S000000346	MAK5	4.79833e+06	1.80461e+07	1.34696e+07	1.29032e+06	1.41179e+07	1.23867e+07	1.78214e+07	1.10007e+07
P38120	YBR146W	S000000350	MRPS9	2.48821e+07	1.89683e+07	1.41255e+07	1.7067e+07	1.07392e+07	1.03812e+07	9.48542e+06	1.08023e+07
P38127	YBR192W	S000000396	RIM2	7.2757e+06	1.09991e+07	1.02612e+07	2.75696e+06	2.81748e+07	1.84817e+07	3.22024e+07	2.50323e+07
P38129	YBR198C	S000000402	TAF5	8.59709e+06	1.2354e+07	1.10115e+07	3.89443e+06	1.45109e+07	1.6359e+07	1.33656e+07	6.27978e+06
P38130	YBR205W	S000000409	KTR3	1.28909e+07	2.6656e+07	3.14773e+07	1.37577e+07	4.46355e+07	3.6336e+07	5.00475e+07	3.52311e+07
P38132	YBR202W	S000000406	MCM7	946145	572680	1.6871e+06	1.06616e+06	1.27804e+06	2.14799e+06	937194	NA
P38144	YBR245C	S000000449	ISW1	941860	645372	3.06065e+06	2.54943e+06	1.11089e+07	4.54379e+06	2.69647e+06	1.35122e+06
P38147	YBR274W	S000000478	CHK1	1.54521e+06	1.17993e+06	1.18569e+06	1.48164e+06	1.99277e+06	1.85253e+06	519591	678074
P38149	YBR281C	S000000485	DUG2	821873	829588	1.54111e+06	5.41353e+06	NA	NA	NA	NA
P38151	YBR233W	S000000437	PBP2	901921	1.30559e+06	973865	1.13768e+06	2.07289e+06	1.19712e+06	NA	NA
P38152	YBR291C	S000000495	CTP1	6.04623e+06	9.90389e+06	1.23074e+07	1.01133e+07	1.57031e+07	1.1857e+07	1.31073e+07	1.68215e+07
P38153	YBR288C	S000000492	APM3	2.16672e+07	6.94698e+06	8.53612e+06	6.54947e+06	6.81764e+06	7.40122e+06	1.01024e+07	1.09592e+07
P38164	YBL104C	S000000200	SEA4	5.64335e+06	4.73898e+06	3.01588e+06	1.54276e+06	5.15705e+06	3.8907e+06	1.44633e+07	2.01359e+07
P38167	YBL101C	S000000197	ECM21	800351	1.68196e+06	432526	1.35764e+06	1.44276e+06	1.72286e+06	1.92927e+06	1.71103e+06
P38169	YBL098W	S000000194	BNA4	1.04393e+06	6.63485e+06	9.40371e+06	6.92537e+06	8.79274e+06	7.4354e+06	1.34427e+07	1.03406e+07
P38170	YBL097W	S000000193	BRN1	846591	1.65087e+06	1.90219e+06	1.69333e+06	2.38943e+06	3.12965e+06	1.77278e+06	1.52655e+06
P38172	YBL095W	S000000191	MRX3	957529	8.26699e+06	7.35835e+06	923301	1.09454e+07	8.31247e+06	9.79592e+06	7.4347e+06
P38174	YBL091C	S000000187	MAP2	1.28577e+06	1.28181e+06	2.13707e+06	1.71356e+07	3.8524e+06	3.60745e+06	1.68955e+06	2.22185e+06
P38175	YBL090W	S000000186	MRP21	3.96254e+07	3.55996e+07	2.95866e+07	3.0423e+07	2.78265e+07	3.00376e+07	1.75025e+07	1.60456e+07
P38177	YBL086C	S000000182		2.31749e+07	944101	6.47238e+06	647093	7.86109e+06	6.32814e+06	1.11104e+07	1.45052e+07
P38181	YBL079W	S000000175	NUP170	1.21022e+06	770958	407818	1.82867e+06	1.58361e+06	1.51166e+06	NA	NA
P38187	YBL067C	S000000163	UBP13	2.10924e+06	5.44034e+06	5.93307e+06	1.79184e+07	3.72749e+06	5.18525e+06	3.47786e+06	3.03597e+06
P38202	YBL028C	S000000124		1.24356e+07	1.79453e+07	1.33269e+06	3.63844e+07	1.06701e+07	7.62182e+06	9.52308e+06	1.64777e+07
P38206	YBL020W	S000000116	RFT1	1.54067e+06	1.84287e+06	1.44401e+06	1.12758e+06	2.31601e+06	3.19811e+06	1.63924e+06	NA
P38207	YBL019W	S000000115	APN2	2.47334e+06	3.11558e+06	2.67204e+06	942043	NA	1.77952e+06	1.48018e+06	NA
P38213	YBR007C	S000000211	DSF2	1.19966e+07	8.44041e+06	6.53939e+06	970894	4.45055e+06	5.17673e+06	2.32413e+06	3.63727e+06
P38216	YBR016W	S000000220		1.55154e+06	858208	659221	721879	NA	1.85079e+06	1.77546e+06	2.43156e+06
P38219	YBR025C	S000000229	OLA1	1.21581e+07	9.47254e+06	1.13696e+07	2.2616e+07	7.30306e+06	6.03801e+06	9.86424e+06	1.15502e+07
P38221	YBR029C	S000000233	CDS1	2.88416e+09	2.42525e+09	8.44074e+08	5.35749e+09	1.02396e+09	1.03027e+09	1.17215e+09	1.66937e+09
P38226	YBR042C	S000000246	CST26	1.30918e+06	724035	1.34143e+06	2.18663e+06	2.84733e+06	1.28215e+06	3.1687e+06	2.68012e+06
P38228	YBR044C	S000000248	TCM62	1.28136e+06	814748	2.16393e+06	1.96759e+06	9.3722e+06	5.81664e+06	1.54572e+06	NA
P38239	YBR062C	S000000266		1.23399e+06	1.01081e+06	1.12154e+06	7.10083e+06	1.20391e+06	1.82377e+06	NA	945016
P38241	YBR065C	S000000269	ECM2	4.62296e+07	2.18928e+07	1.22688e+07	618852	6.07204e+06	8.2075e+06	7.28639e+06	8.7612e+06
P38243	YBR071W	S000000275		4.92623e+06	896060	2.96517e+06	3.06043e+06	2.57629e+06	2.95756e+06	NA	1.69056e+06
P38248	YBR078W	S000000282	ECM33	748341	1.33104e+06	806112	2.34651e+06	NA	NA	3.29586e+06	4.73277e+06
P38249	YBR079C	S000000283	RPG1	2.0463e+07	4.87627e+07	5.3078e+07	1.4323e+08	5.94967e+07	6.05816e+07	3.5682e+07	2.86843e+07
P38250	YBR086C	S000000290	IST2	5.81915e+07	3.3219e+07	2.4874e+07	2.35937e+07	1.61591e+07	1.83026e+07	3.12302e+07	4.70358e+07
P38251	YBR087W	S000000291	RFC5	4.00914e+06	1.30147e+07	1.20661e+07	7.22222e+06	2.16937e+07	1.81835e+07	1.11206e+07	8.31602e+06
P38255	YBR095C	S000000299	RXT2	1.55382e+06	1.40653e+06	1.36948e+06	2.19792e+06	2.07584e+06	3.27733e+06	3.63466e+06	1.52874e+06
P38256	YBR096W	S000000300		1.42494e+06	1.11898e+06	2.10286e+06	1.44449e+06	1.06773e+07	NA	1.36907e+07	8.41262e+06
P38257	YBR098W	S000000302	MMS4	869974	865044	2.33007e+06	1.55393e+06	5.09795e+06	6.24002e+06	5.97854e+06	4.66598e+06
P38261	YBR102C	S000000306	EXO84	5.80897e+06	6.72365e+06	4.97933e+06	684175	6.08616e+06	6.74959e+06	6.27824e+06	3.61815e+06
P38264	YBR106W	S000000310	PHO88	496130	1.00139e+06	2.05797e+06	575403	NA	754299	1.15209e+06	NA
P38266	YBR108W	S000000312	AIM3	2.49352e+07	2.36041e+07	2.28787e+07	2.38435e+07	5.78546e+06	7.45584e+06	4.68119e+06	5.5096e+06
P38271	YBR129C	S000000333	OPY1	2.00538e+06	1.99731e+06	1.03313e+06	1.44274e+06	NA	NA	932749	1.19501e+06
P38272	YBR130C	S000000334	SHE3	1.2829e+06	1.0351e+06	960659	850364	1.17842e+06	1.23257e+06	NA	NA
P38277	YBR138C	S000000342		1.05318e+06	482174	791738	973774	3.27985e+06	2.92667e+06	4.2819e+06	2.99359e+06
P38282	YBR152W	S000000356	SPP381	7.74178e+06	5.04854e+06	3.86424e+06	1.02112e+07	NA	NA	NA	NA
P38283	YBR156C	S000000360	SLI15	1.35774e+06	7.90238e+06	7.84657e+06	3.93372e+06	4.78923e+06	6.36504e+06	5.83245e+06	2.84049e+06
P38285	YBR158W	S000000362	AMN1	1.14157e+06	1.25274e+06	837412	703422	1.5175e+06	2.18527e+06	2.73453e+06	3.69294e+06
P38286	YBR159W	S000000363	IFA38	1.11129e+06	2.88569e+06	4.53673e+06	2.17548e+06	5.77022e+06	3.80471e+06	2.86787e+06	2.18072e+06
P38297	YBR179C	S000000383	FZO1	729782	1.20859e+06	942511	1.81138e+06	2.17902e+06	2.05386e+06	1.57576e+06	1.8553e+06
P38300	YBR185C	S000000389	MBA1	1.13655e+06	7.57276e+06	6.59613e+06	1.08706e+07	NA	NA	NA	NA
P38314	YBR214W	S000000418	SDS24	1.02609e+06	1.17806e+06	2.98647e+06	1.96348e+07	NA	NA	NA	NA
P38321	YBR225W	S000000429		3.78402e+07	2.41432e+07	1.702e+07	1.28162e+07	8.83641e+06	1.08101e+07	2.16816e+07	2.82481e+07
P38323	YBR227C	S000000431	MCX1	7.39147e+06	1.75231e+07	1.72095e+07	4.91702e+06	1.88878e+07	2.00563e+07	1.57607e+07	1.66584e+07
P38325	YBR230C	S000000434	OM14	1.17212e+06	631199	1.09577e+06	2.27982e+06	9.13121e+06	5.81896e+06	4.88088e+06	8.47733e+06
P38333	YBR247C	S000000451	ENP1	2.5204e+06	4.60958e+06	1.00605e+07	1.89314e+07	3.10965e+07	2.46785e+07	6.65099e+06	7.77175e+06
P38335	YBR255W	S000000459	MTC4	8.35538e+06	9.86491e+06	9.12774e+06	1.9625e+06	6.67039e+06	9.27409e+06	1.074e+07	1.00065e+07
P38337	YBR258C	S000000462	SHG1	635878	1.47857e+06	999988	1.81539e+06	1.28099e+06	920543	NA	NA
P38339	YBR260C	S000000464	RGD1	1.00684e+06	6.10548e+06	5.66332e+06	5.16978e+06	NA	NA	3.6683e+06	NA
P38341	YBR262C	S000000466	MIC12	1.22611e+06	1.17459e+06	1.09742e+06	1.02998e+06	9.1764e+06	1.74291e+07	NA	7.88777e+06
P38351	YBR279W	S000000483	PAF1	1.63874e+06	950603	935055	1.36626e+06	4.04363e+06	7.08233e+06	6.22268e+06	5.36709e+06
P38426	YMR261C	S000004874	TPS3	1.35795e+06	4.41088e+06	5.76172e+06	4.80083e+07	8.77954e+06	6.69904e+06	2.81612e+06	3.30696e+06
P38427	YML100W	S000004566	TSL1	1.29213e+06	5.33557e+08	4.72664e+08	7.89614e+08	5.41631e+08	4.90955e+08	6.7155e+08	6.56189e+08
P38429	YMR263W	S000004876	SAP30	2.67529e+06	1.1701e+06	1.08702e+06	1.43505e+06	2.1845e+06	2.788e+06	2.69441e+06	1.90952e+06
P38431	YPR041W	S000006245	TIF5	8.22954e+06	6.77566e+06	9.16987e+06	5.75749e+07	7.92903e+06	7.96782e+06	4.44301e+06	7.73509e+06
P38439	YOR123C	S000005649	LEO1	698960	370607	2.21869e+06	1.86818e+06	742025	1.08208e+06	NA	NA
P38555	YER031C	S000000833	YPT31	1.85043e+06	1.18922e+06	1.19829e+06	1.14028e+06	NA	305556	276746	5.55883e+06
P38615	YMR139W	S000004747	RIM11	708531	1.57954e+06	994659	1.41944e+06	3.08751e+06	2.82412e+06	4.10185e+06	4.20719e+06
P38623	YLR248W	S000004238	RCK2	7.58711e+06	4.17195e+06	3.68054e+06	7.78299e+06	2.55446e+06	3.2231e+06	2.23339e+06	3.8128e+06
P38625	YMR217W	S000004830	GUA1	1.11092e+06	1.21197e+06	690941	1.98973e+07	3.49666e+06	NA	NA	3.69844e+06
P38626	YIL043C	S000001305	CBR1	1.97639e+07	4.34261e+07	4.2682e+07	6.62236e+07	6.08565e+07	6.39554e+07	6.14851e+07	6.2425e+07
P38627	YJR103W	S000003864	URA8	7.37282e+06	4.01118e+06	5.07707e+06	1.40212e+07	7.49896e+06	7.16696e+06	3.69495e+06	5.54429e+06
P38629	YNL290W	S000005234	RFC3	3.1534e+06	2.7718e+07	3.72107e+07	1.91224e+07	5.2848e+07	4.5004e+07	2.55891e+07	1.01041e+07
P38630	YOR217W	S000005743	RFC1	2.28617e+06	1.18871e+07	1.77514e+07	1.25194e+07	3.85311e+07	3.94164e+07	1.12523e+07	5.9177e+06
P38631	YLR342W	S000004334	FKS1	3.37137e+07	3.48381e+07	3.87555e+07	3.54968e+07	6.36715e+07	4.35873e+07	7.82098e+07	7.9664e+07
P38682	YER122C	S000000924	GLO3	6.51578e+06	6.9061e+06	8.06015e+06	1.34579e+07	3.58146e+06	3.92198e+06	2.66046e+06	4.40153e+06
P38687	YPL243W	S000006164	SRP68	1.43909e+06	653493	1.47947e+06	1.49539e+06	2.04751e+06	2.51356e+06	2.56364e+06	2.78565e+06
P38688	YPL210C	S000006131	SRP72	1.92415e+07	2.6521e+07	2.39956e+07	2.4544e+07	4.32797e+07	2.53796e+07	3.30523e+07	2.53211e+07
P38689	YHL011C	S000001003	PRS3	1.58345e+06	1.50731e+06	1.97279e+06	1.09381e+07	4.0684e+06	3.86921e+06	NA	4.39976e+06
P38690	YHR033W	S000001075		1.90236e+07	4.65094e+07	7.50142e+07	7.42188e+07	1.22412e+08	9.25327e+07	7.51397e+07	1.24029e+08
P38691	YHR082C	S000001124	KSP1	2.48799e+06	2.18861e+06	1.62764e+06	751764	6.3574e+06	8.07086e+06	5.08871e+06	3.04615e+06
P38692	YHR102W	S000001144	KIC1	1.12132e+06	1.16616e+06	593167	763253	2.44011e+06	1.7464e+06	962822	NA
P38701	YHL015W	S000001007	RPS20	2.47033e+07	3.18518e+07	3.49025e+07	8.80254e+07	4.4146e+07	3.80568e+07	3.28352e+07	3.79359e+07
P38702	YHR002W	S000001044	LEU5	1.65588e+06	877276	694467	854739	3.087e+06	2.53399e+06	4.48077e+06	2.97635e+06
P38703	YHL003C	S000000995	LAG1	2.8435e+06	1.41149e+06	457040	556174	1.69136e+06	2.2487e+06	667619	NA
P38707	YHR019C	S000001061	DED81	6.68064e+06	9.69473e+06	1.20539e+07	1.37773e+08	7.14444e+06	7.19263e+06	4.77028e+06	6.31842e+06
P38708	YHR020W	S000001062		5.26669e+07	1.28521e+08	2.22765e+08	2.31822e+08	3.41664e+08	2.96308e+08	1.35837e+08	1.42019e+08
P38711	YHR021C	S000001063	RPS27B	3.34319e+08	1.5518e+08	1.32905e+08	2.88771e+08	1.05036e+08	8.3882e+07	5.31783e+07	7.18531e+07
P38712	YHR065C	S000001107	RRP3	1.92014e+08	1.75612e+08	1.43895e+08	5.60594e+07	6.58336e+07	6.73816e+07	6.64595e+07	8.85645e+07
P38713	YHR073W	S000001115	OSH3	1.74238e+07	2.54942e+07	1.51284e+07	3.15565e+06	1.61885e+07	1.79675e+07	3.79968e+07	4.47195e+07
P38717	YNL257C	S000005201	SIP3	883614	1.58235e+06	473159	985235	2.68312e+06	1.45801e+06	2.4729e+06	3.90919e+06
P38719	YHR169W	S000001212	DBP8	3.9195e+07	4.31038e+07	3.59553e+07	8.46592e+06	5.38087e+07	4.95012e+07	6.05499e+07	5.92081e+07
P38736	YHL031C	S000001023	GOS1	1.0618e+06	5.79497e+06	7.06447e+06	9.8556e+06	7.21197e+06	7.20996e+06	6.16764e+06	3.13776e+06
P38742	YHL023C	S000001015	NPR3	3.55835e+06	2.63166e+06	2.3415e+06	838902	3.40415e+06	3.93186e+06	9.20475e+06	2.05296e+07
P38749	YHL009C	S000001001	YAP3	1.32395e+06	1.35625e+06	4.16905e+06	5.8442e+06	4.71347e+06	6.74455e+06	NA	NA
P38753	YHL002W	S000000994	HSE1	1.0107e+07	5.46858e+06	5.99612e+06	5.1497e+06	3.33509e+06	4.041e+06	4.79055e+06	3.91937e+06
P38754	YHL001W	S000000993	RPL14B	3.55239e+08	2.71399e+08	2.68939e+08	1.0127e+08	3.035e+08	2.45855e+08	3.45338e+08	4.43259e+08
P38764	YHR027C	S000001069	RPN1	8.27116e+06	1.30366e+07	1.71426e+07	3.33258e+07	1.85557e+07	1.30975e+07	2.93999e+07	4.48774e+07
P38768	YHR034C	S000001076	PIH1	1.17892e+06	1.1678e+06	1.85734e+06	5.9691e+06	2.39218e+06	2.43453e+06	3.35554e+06	3.09684e+06
P38771	YHR038W	S000001080	RRF1	3.18082e+08	1.92906e+08	1.39861e+08	5.16988e+07	2.43097e+07	2.11719e+07	4.27202e+07	1.2379e+08
P38772	YHR040W	S000001082	BCD1	7.3609e+06	9.64339e+06	7.4149e+06	5.06496e+06	4.2643e+06	4.45324e+06	3.95606e+06	4.14352e+06
P38779	YHR052W	S000001094	CIC1	5.14302e+07	3.27892e+07	2.33858e+07	2.20664e+07	3.73633e+07	3.71523e+07	5.82566e+07	4.50384e+07
P38781	YHR056C	S000001098	RSC30	2.67995e+06	9.45628e+06	9.38637e+06	7.41139e+06	1.04498e+07	1.16439e+07	6.13102e+06	2.52722e+06
P38783	YHR059W	S000001101	FYV4	1.41699e+08	9.93051e+07	5.56558e+07	5.3475e+07	2.0797e+07	1.97716e+07	3.18886e+07	4.54341e+07
P38784	YHR060W	S000001102	VMA22	1.1921e+06	961743	832447	620066	3.68393e+06	1.69817e+06	1.62597e+06	1.46953e+06
P38786	YHR062C	S000001104	RPP1	4.77254e+06	4.26228e+06	3.78233e+06	4.74372e+06	NA	NA	NA	NA
P38788	YHR064C	S000001106	SSZ1	2.85804e+06	4.47857e+06	3.12662e+06	7.63525e+06	1.33714e+06	1.10116e+06	1.4022e+06	2.26807e+06
P38789	YHR066W	S000001108	SSF1	1.4959e+07	8.73676e+06	8.44441e+06	2.6085e+06	1.66892e+07	1.59765e+07	2.73062e+07	2.07571e+07
P38797	YHR076W	S000001118	PTC7	1.56185e+06	1.00162e+06	2.22809e+06	835900	1.10621e+06	NA	673247	599622
P38798	YHR077C	S000001119	NMD2	1.34365e+06	577987	828426	1.43992e+06	2.96422e+06	3.06031e+06	4.71493e+06	3.94368e+06
P38801	YHR081W	S000001123	LRP1	2.13941e+07	1.2778e+07	1.06411e+07	899971	4.01814e+06	5.73868e+06	6.67877e+06	9.55642e+06
P38805	YHR088W	S000001130	RPF1	2.13822e+07	2.30355e+07	2.04056e+07	3.76717e+06	1.74234e+07	1.89195e+07	1.77412e+07	9.13471e+06
P38806	YHR090C	S000001132	YNG2	598164	972566	1.41562e+06	1.29243e+06	2.07381e+06	2.15961e+06	NA	NA
P38809	YHR097C	S000001139		1.58944e+08	1.11969e+08	1.10077e+08	9.70111e+07	3.92359e+07	5.1745e+07	7.23783e+07	5.56735e+07
P38810	YHR098C	S000001140	SFB3	930847	862382	1.18348e+06	1.1812e+06	1.88746e+06	1.36233e+06	NA	880566
P38811	YHR099W	S000001141	TRA1	1.01856e+06	4.89366e+06	5.56784e+06	796315	3.91211e+06	2.4937e+06	5.36279e+06	3.91449e+06
P38814	YHR103W	S000001145	SBE22	6.0393e+06	5.05605e+06	6.2097e+06	6.53683e+06	5.72057e+06	7.54212e+06	6.24686e+06	6.14434e+06
P38819	YHR110W	S000001152	ERP5	841399	1.53207e+06	621825	802986	2.91365e+06	3.91772e+06	NA	NA
P38820	YHR111W	S000001153	UBA4	3.30721e+07	1.49314e+07	1.21312e+07	3.20846e+07	1.73848e+07	2.2149e+07	NA	1.55408e+07
P38825	YHR117W	S000001159	TOM71	1.961e+07	1.50217e+07	1.56439e+07	2.58607e+07	1.47312e+07	1.42944e+07	2.02886e+07	2.83935e+07
P38826	YHR118C	S000001160	ORC6	1.05735e+06	518497	465491	2.05802e+06	6.67374e+06	4.94983e+06	4.51421e+06	NA
P38827	YHR119W	S000001161	SET1	1.57757e+06	859738	847384	1.5924e+06	4.52306e+06	4.07838e+06	3.23712e+06	1.33035e+06
P38828	YHR121W	S000001163	LSM12	1.53547e+06	1.27032e+06	3.22248e+06	2.00824e+06	3.65346e+06	3.74302e+06	2.30181e+06	2.52432e+06
P38833	YHR127W	S000001169		3.85079e+07	3.399e+07	3.70118e+07	1.65331e+07	1.74061e+07	2.0372e+07	1.39592e+07	1.1976e+07
P38835	YHR131C	S000001173		1.76472e+06	2.19066e+06	1.55933e+06	1.9772e+06	1.45647e+06	1.544e+06	2.11024e+06	NA
P38837	YHR133C	S000001175	NSG1	613626	930297	1.04163e+06	1.92829e+06	3.87231e+06	4.29026e+06	4.35165e+06	2.58736e+06
P38840	YHR137W	S000001179	ARO9	9.42487e+06	7.01315e+06	9.8286e+06	3.60993e+07	6.8477e+06	5.29613e+06	5.84603e+06	7.50221e+06
P38845	YHR146W	S000001189	CRP1	2.31002e+08	9.5388e+07	8.11877e+07	7.85519e+07	4.20276e+07	4.45266e+07	4.90547e+07	6.02749e+07
P38850	YHR154W	S000001197	RTT107	1.3125e+07	1.17208e+07	9.50531e+06	1.21657e+07	NA	NA	NA	NA
P38851	YHR155W	S000001198	LAM1	674004	1.0253e+06	831989	1.06072e+06	627565	NA	599480	836141
P38853	YHR158C	S000001201	KEL1	4.0977e+06	3.37019e+06	5.77303e+06	7.66033e+06	2.58736e+06	3.29001e+06	2.78865e+06	3.90836e+06
P38854	YHR159W	S000001202	TDA11	916744	2.58003e+06	2.83849e+06	3.05416e+06	NA	NA	NA	NA
P38856	YHR161C	S000001204	YAP1801	6.23971e+06	5.79868e+06	4.49186e+06	2.3084e+06	2.55994e+06	1.61131e+06	3.89691e+06	2.72198e+06
P38859	YHR164C	S000001207	DNA2	1.2475e+06	506787	960145	535510	1.0462e+06	1.83743e+06	838580	714574
P38860	YHR168W	S000001211	MTG2	1.58753e+06	2.49346e+06	532521	1.26121e+06	1.98302e+06	1.64704e+06	1.68235e+06	2.01058e+06
P38861	YHR170W	S000001213	NMD3	996585	1.3261e+07	1.54272e+07	3.78187e+07	1.69928e+07	1.51931e+07	1.28357e+07	1.06237e+07
P38877	YHR191C	S000001234	CTF8	1.90082e+06	1.23859e+06	804410	1.24678e+06	7.31616e+06	7.16358e+06	8.43807e+06	NA
P38879	YHR193C	S000001236	EGD2	2.12293e+07	2.49019e+07	2.26308e+07	9.6341e+06	3.97853e+06	6.50701e+06	8.50721e+06	8.75445e+06
P38881	YHR195W	S000001238	NVJ1	959306	2.47383e+06	2.78251e+06	1.85011e+06	3.45807e+06	3.85846e+06	3.06715e+06	2.66672e+06
P38882	YHR196W	S000001239	UTP9	1.12585e+07	6.97218e+06	9.67403e+06	1.06024e+06	2.4918e+07	2.26584e+07	4.73304e+07	2.94758e+07
P38883	YHR197W	S000001240	RIX1	7.1839e+06	1.55969e+07	1.24337e+07	8.71643e+06	1.44885e+07	1.51263e+07	8.34064e+06	5.19342e+06
P38886	YHR200W	S000001243	RPN10	7.72878e+06	1.18415e+07	8.40586e+06	1.20932e+07	9.95095e+06	1.01759e+07	1.47586e+07	2.67285e+07
P38891	YHR208W	S000001251	BAT1	440417	8.6896e+06	9.44217e+06	1.77685e+07	NA	NA	NA	NA
P38902	YOL005C	S000005365	RPB11	1.35988e+06	653772	2.20888e+06	657405	4.21413e+06	2.44354e+06	3.3648e+06	5.24442e+06
P38903	YOR014W	S000005540	RTS1	9.80369e+06	8.06344e+06	7.47814e+06	3.71926e+06	6.50242e+06	6.36e+06	6.65695e+06	9.37112e+06
P38904	YDR464W	S000002872	SPP41	1.23182e+06	2.81705e+06	3.02049e+06	3.53156e+06	NA	NA	NA	NA
P38911	YML074C	S000004539	FPR3	1.4017e+09	6.6147e+08	4.34935e+08	4.56522e+08	2.16206e+08	2.32259e+08	3.25409e+08	5.69906e+08
P38912	YMR260C	S000004873	TIF11	1.04318e+09	4.9952e+08	3.70853e+08	2.4735e+08	7.62468e+07	1.00684e+08	1.78996e+08	3.48053e+08
P38915	YLR055C	S000004045	SPT8	4.08751e+06	3.78557e+06	3.26442e+06	1.73766e+06	3.51982e+06	4.64682e+06	4.05926e+06	3.2891e+06
P38920	YMR167W	S000004777	MLH1	1.10783e+06	842591	1.08355e+06	992100	3.62482e+06	5.21265e+06	5.3989e+06	5.26821e+06
P38922	YNL004W	S000004949	HRB1	4.6493e+06	3.75353e+06	3.59534e+06	2.33419e+06	NA	1.58012e+06	3.14596e+06	2.25883e+06
P38928	YIL140W	S000001402	AXL2	895545	2.79994e+06	2.46111e+06	2.88889e+06	NA	NA	NA	NA
P38929	YGL006W	S000002974	PMC1	3.52355e+06	5.61499e+06	1.04478e+07	1.07775e+07	1.81789e+07	1.44329e+07	1.117e+07	1.82995e+07
P38930	YOR039W	S000005565	CKB2	2.16087e+07	1.71172e+07	2.84321e+07	8.96703e+06	4.57485e+07	4.35689e+07	6.76292e+07	4.44879e+07
P38931	YDR443C	S000002851	SSN2	1.46963e+06	868394	999421	1.72144e+06	704410	837920	900845	NA
P38934	YOR198C	S000005724	BFR1	1.58597e+07	1.07472e+07	7.32281e+06	7.86587e+06	1.82226e+06	1.5164e+06	1.93101e+06	2.74306e+06
P38958	YDR079W	S000002486	PET100	886506	1.33622e+06	1.05058e+06	1.06099e+06	5.68553e+06	4.30295e+06	3.89845e+06	2.32208e+06
P38959	YDR080W	S000002487	VPS41	9.08983e+06	4.5918e+06	3.36103e+06	1.13912e+06	2.92837e+06	2.27155e+06	7.0298e+06	7.59694e+06
P38961	YDR083W	S000002490	RRP8	2.9984e+07	2.1675e+07	1.53395e+07	1.35548e+06	1.707e+07	1.54575e+07	1.84336e+07	1.86278e+07
P38968	YDL195W	S000002354	SEC31	8.71188e+06	4.22063e+06	4.35972e+06	1.27897e+07	5.4877e+06	5.64872e+06	5.86239e+06	9.08932e+06
P38969	YOR266W	S000005792	PNT1	1.71737e+06	5.05006e+06	5.28188e+06	1.41024e+06	6.0954e+06	4.51164e+06	4.84467e+06	3.21961e+06
P38970	YJL165C	S000003701	HAL5	7.70753e+06	9.0969e+06	9.7532e+06	5.5448e+06	2.80021e+06	3.32729e+06	4.29249e+06	4.04495e+06
P38985	YDL092W	S000002250	SRP14	1.29364e+07	4.31999e+06	2.83322e+06	979159	NA	NA	NA	NA
P38987	YML064C	S000004529	TEM1	1.25802e+06	1.21113e+06	1.42579e+06	1.0642e+06	NA	NA	4.92317e+06	1.06922e+07
P38988	YDL198C	S000002357	GGC1	8.01005e+07	1.0945e+08	1.24582e+08	1.10577e+08	1.8706e+08	1.63406e+08	2.64883e+08	2.6635e+08
P38989	YFR031C	S000001927	SMC2	1.13842e+06	4.20171e+06	3.66838e+06	797424	4.8008e+06	6.52037e+06	9.08274e+06	5.36896e+06
P38990	YER129W	S000000931	SAK1	1.22633e+07	1.19318e+07	9.64386e+06	8.12333e+06	4.02453e+06	4.63385e+06	4.77152e+06	5.58116e+06
P38994	YDR208W	S000002616	MSS4	7.54722e+06	3.10427e+06	2.74528e+06	3.0956e+06	4.68381e+06	3.09662e+06	5.42071e+06	1.20477e+07
P39001	YDR207C	S000002615	UME6	7.86643e+06	6.27842e+06	5.39668e+06	7.11661e+06	4.00443e+06	5.10894e+06	3.70091e+06	1.91876e+06
P39006	YNL169C	S000005113	PSD1	4.75227e+06	1.72246e+07	1.40728e+07	1.57984e+07	2.3612e+07	2.05735e+07	2.40983e+07	2.23047e+07
P39007	YGL022W	S000002990	STT3	893333	1.55148e+06	989580	607627	1.37888e+06	2.26081e+06	2.92404e+06	2.42658e+06
P39008	YNR052C	S000005335	POP2	738099	7.27299e+06	7.60444e+06	8.68459e+06	9.14513e+06	9.36163e+06	3.64093e+06	2.20128e+06
P39009	YDL101C	S000002259	DUN1	863718	839772	1.65921e+06	1.8805e+07	2.01064e+06	1.89863e+06	885598	NA
P39014	YIL046W	S000001308	MET30	2.63822e+06	2.63185e+06	2.09032e+06	2.61134e+06	2.28199e+06	NA	NA	NA
P39015	YLR150W	S000004140	STM1	7.73626e+08	5.4605e+08	4.7225e+08	6.4996e+08	3.2176e+08	3.41561e+08	3.49011e+08	3.54981e+08
P39016	YGL178W	S000003146	MPT5	5.29259e+08	4.14952e+09	2.64612e+08	1.21784e+09	4.74454e+08	4.78308e+08	3.14133e+08	2.70754e+08
P39076	YIL142W	S000001404	CCT2	4.617e+06	4.32588e+06	5.07783e+06	5.99703e+06	3.44436e+06	3.44399e+06	4.69446e+06	5.83762e+06
P39077	YJL014W	S000003551	CCT3	3.95853e+06	4.43588e+06	3.30099e+06	1.47227e+07	4.016e+06	4.23787e+06	4.77141e+06	7.84124e+06
P39078	YDL143W	S000002302	CCT4	1.40918e+07	3.3334e+07	3.5566e+07	1.02994e+08	5.19066e+07	4.62668e+07	2.77167e+07	4.03134e+07
P39079	YDR188W	S000002596	CCT6	3.72245e+06	3.61701e+06	3.20325e+06	1.46394e+07	3.76568e+06	4.49275e+06	2.71653e+06	5.07491e+06
P39083	YOR127W	S000005653	RGA1	729338	4.87617e+06	5.5309e+06	2.01413e+06	1.02802e+07	1.16217e+07	7.22672e+06	5.87345e+06
P39101	YER048C	S000000850	CAJ1	1.41217e+06	719997	1.34294e+06	802446	1.42418e+06	1.47312e+06	1.00867e+06	NA
P39102	YLR090W	S000004080	XDJ1	6.31862e+06	1.93704e+07	2.54367e+07	1.73943e+06	2.95011e+07	2.17026e+07	5.1992e+07	2.96222e+07
P39104	YNL267W	S000005211	PIK1	1.06979e+06	2.14801e+06	2.10644e+06	4.07969e+06	2.16124e+06	2.5153e+06	1.59582e+06	1.92697e+06
P39106	YER001W	S000000803	MNN1	1.04684e+06	7.46114e+06	7.74648e+06	4.22909e+06	7.9795e+06	6.81486e+06	1.66979e+07	9.07987e+06
P39107	YPL050C	S000005971	MNN9	2.14049e+07	2.99246e+07	2.73849e+07	1.5285e+07	2.65286e+07	2.71053e+07	2.71077e+07	2.66256e+07
P39112	YMR287C	S000004900	DSS1	595823	944337	1.19962e+06	871569	934163	992504	2.47712e+06	3.44407e+06
P39113	YMR280C	S000004893	CAT8	9.16181e+06	1.71742e+07	1.93707e+07	1.12655e+06	2.17902e+07	2.35193e+07	2.05633e+07	1.39755e+07
P39515	YJL143W	S000003679	TIM17	1.13643e+06	1.86393e+06	764144	965875	1.13962e+06	NA	NA	2.66838e+06
P39516	YJL191W	S000003727	RPS14B	7.44306e+08	9.37071e+08	8.5119e+08	1.21961e+09	1.24666e+09	1.01216e+09	1.01242e+09	1.09695e+09
P39517	YDL160C	S000002319	DHH1	3.92568e+06	1.12796e+06	1.19321e+06	1.25451e+06	NA	NA	4.39764e+06	5.37478e+06
P39518	YER015W	S000000817	FAA2	600268	1.30518e+07	7.98522e+06	769206	5.48303e+06	6.28486e+06	1.13285e+07	4.74357e+06
P39520	YLR223C	S000004213	IFH1	1.59418e+06	7.22431e+06	4.64436e+06	1.27703e+06	2.89578e+06	2.49951e+06	4.54548e+06	3.70987e+06
P39521	YPR104C	S000006308	FHL1	1.20346e+06	841588	1.66802e+06	1.64892e+06	2.88511e+06	1.95179e+06	3.61521e+06	3.38539e+06
P39522	YJR016C	S000003777	ILV3	6.66091e+06	8.91312e+06	8.4397e+06	2.97608e+07	5.58977e+06	5.03331e+06	4.53941e+06	4.78397e+06
P39523	YMR124W	S000004731	EPO1	636719	826948	1.99704e+06	1.34765e+06	1.15008e+06	1.34897e+06	NA	NA
P39526	YJL207C	S000003743	LAA1	775582	772286	996373	1.21565e+06	1.63601e+06	2.21771e+06	1.48687e+06	2.28126e+06
P39529	YJL206C	S000003741		2.22742e+06	3.50045e+06	3.59289e+06	1.98414e+06	2.23761e+06	2.76989e+06	1.62401e+06	1.12853e+06
P39535	YJL198W	S000003734	PHO90	2.65151e+06	1.68012e+06	636494	963580	749926	948006	NA	1.1303e+06
P39676	YGR234W	S000003466	YHB1	2.02246e+06	1.61702e+06	3.33577e+06	1.47903e+07	1.42864e+07	1.27159e+07	5.65827e+06	5.73811e+06
P39678	YDL056W	S000002214	MBP1	1.20964e+07	1.34007e+07	1.68315e+07	3.44437e+06	1.33146e+07	1.95886e+07	1.16361e+07	8.06975e+06
P39685	YMR129W	S000004736	POM152	647778	614522	518973	671465	1.94179e+06	2.87099e+06	NA	NA
P39702	YAL002W	S000000002	VPS8	850641	844469	1.07426e+06	1.52694e+06	2.73187e+06	1.65934e+06	3.03701e+06	4.30182e+06
P39705	YAR002W	S000000063	NUP60	1.08243e+06	1.34521e+06	2.38401e+06	1.83808e+07	3.50631e+06	4.72643e+06	989726	765344
P39715	YAL059W	S000000055	ECM1	3.65807e+07	2.33531e+07	1.30907e+07	1.15896e+07	4.71042e+06	5.24577e+06	1.02893e+07	9.33746e+06
P39717	YAL056W	S000000052	GPB2	1.33472e+06	4.48256e+06	6.28312e+06	6.10009e+06	7.34744e+06	7.7357e+06	6.09552e+06	7.11364e+06
P39722	YAL048C	S000000046	GEM1	621989	517751	1.17187e+06	374046	4.45796e+06	2.04224e+06	2.92116e+06	2.575e+06
P39727	YAL042W	S000000040	ERV46	7.19138e+06	1.64479e+07	1.66581e+07	1.59972e+07	1.77534e+07	2.06626e+07	1.86136e+07	1.33159e+07
P39729	YAL036C	S000000034	RBG1	1.40322e+06	8.81234e+06	7.88889e+06	7.53816e+06	1.27784e+07	1.29687e+07	4.53694e+06	5.08125e+06
P39730	YAL035W	S000000033	FUN12	2.60982e+08	3.21075e+08	2.86686e+08	1.95094e+08	1.78631e+08	1.80043e+08	1.61825e+08	1.13892e+08
P39732	YAL031C	S000000029	GIP4	601519	766613	787370	1.50389e+06	1.44966e+06	2.40451e+06	1.28275e+06	NA
P39742	YLR292C	S000004283	SEC72	1.41262e+06	1.98658e+08	2.35291e+08	1.00899e+06	1.54319e+08	1.25068e+08	3.00295e+08	1.97942e+08
P39743	YDR388W	S000002796	RVS167	856547	1.40749e+06	1.94156e+06	794942	2.56725e+06	1.44929e+06	2.34255e+06	3.56539e+06
P39744	YOR206W	S000005732	NOC2	3.54274e+07	3.53667e+07	3.29024e+07	2.95051e+06	3.7936e+07	3.81372e+07	5.94202e+07	3.15791e+07
P39875	YOR033C	S000005559	EXO1	1.52694e+06	985208	1.99671e+06	1.39819e+06	NA	609893	958408	NA
P39923	YEL062W	S000000788	NPR2	2.5165e+06	1.88047e+06	1.41321e+06	1.27712e+06	1.93153e+06	2.07943e+06	5.5774e+06	1.22658e+07
P39925	YER017C	S000000819	AFG3	1.10645e+06	881738	1.42311e+06	1.73719e+06	6.23158e+06	7.26874e+06	5.39746e+06	6.38635e+06
P39926	YMR183C	S000004795	SSO2	664289	1.28615e+06	806414	874595	8.76319e+06	1.27576e+07	1.30579e+07	NA
P39932	YDR536W	S000002944	STL1	587164	1.20621e+07	9.46761e+06	8.90159e+06	5.95383e+06	4.76836e+06	3.44504e+06	9.76125e+06
P39935	YGR162W	S000003394	TIF4631	1.828e+07	2.19317e+07	1.98872e+07	1.47334e+08	1.95966e+07	2.14257e+07	1.21701e+07	1.4204e+07
P39936	YGL049C	S000003017	TIF4632	9.06447e+06	8.40989e+06	7.07484e+06	1.22068e+07	8.27066e+06	7.6807e+06	5.99109e+06	7.53119e+06
P39938	YGL189C	S000003157	RPS26A	4.72669e+08	4.11814e+08	2.86338e+08	5.21367e+08	2.2826e+08	2.38766e+08	NA	2.019e+08
P39939	YER131W	S000000933	RPS26B	1.12021e+09	1.19461e+09	7.80105e+08	1.34363e+09	6.31241e+08	6.81186e+08	6.86889e+08	6.24613e+08
P39940	YER125W	S000000927	RSP5	4.43642e+07	5.90782e+07	6.14891e+07	4.1466e+07	4.61598e+07	5.24035e+07	6.73885e+07	3.80553e+07
P39952	YER154W	S000000956	OXA1	1.47682e+07	2.0344e+07	1.60049e+07	2.30519e+07	2.03085e+07	1.8383e+07	1.56917e+07	1.30615e+07
P39953	YEL006W	S000000732	YEA6	1.8611e+06	6.42369e+06	5.20177e+06	7.31519e+06	6.08473e+06	4.724e+06	5.48182e+06	5.29231e+06
P39954	YER043C	S000000845	SAH1	3.98064e+06	1.69624e+06	1.5874e+06	3.46347e+07	995572	509248	1.68955e+06	2.36259e+06
P39955	YER047C	S000000849	SAP1	6.32696e+06	7.87614e+06	7.68832e+06	1.20973e+06	6.61078e+06	6.90046e+06	4.89806e+06	5.24858e+06
P39956	YER169W	S000000971	RPH1	8.20786e+06	9.34951e+06	1.10294e+07	1.41584e+07	3.34372e+06	6.11694e+06	2.16559e+06	2.45368e+06
P39960	YER155C	S000000957	BEM2	1.41016e+07	1.40491e+07	1.15902e+07	3.99847e+06	6.97119e+06	8.60222e+06	1.42236e+07	1.12136e+07
P39962	YER123W	S000000925	YCK3	1.05874e+07	1.28645e+07	1.32207e+07	9.10027e+06	1.21792e+07	1.21591e+07	9.0424e+06	9.95694e+06
P39967	YER098W	S000000900	UBP9	2.53904e+06	2.3626e+06	2.00728e+06	2.75908e+06	NA	1.06087e+06	2.13699e+06	NA
P39969	YER114C	S000000916	BOI2	1.52028e+07	1.81811e+07	1.79173e+07	1.02583e+07	2.07157e+07	2.12939e+07	1.28882e+07	8.45978e+06
P39976	YEL071W	S000000797	DLD3	1.39662e+06	1.40291e+06	692650	886802	2.56177e+06	8.06011e+06	1.11392e+06	723485
P39985	YEL055C	S000000781	POL5	7.18401e+06	2.0557e+07	2.58665e+07	1.10998e+07	2.09595e+07	1.76237e+07	1.8129e+07	1.29337e+07
P39986	YEL031W	S000000757	SPF1	2.76894e+06	1.61759e+06	2.53651e+06	1.25625e+07	2.63377e+06	2.54822e+06	4.63077e+06	6.78199e+06
P39990	YEL026W	S000000752	SNU13	8.21057e+07	3.27293e+07	5.72722e+07	2.10984e+07	1.65693e+08	1.03666e+08	4.04568e+08	2.13284e+08
P39994	YEL020C	S000000746		4.67065e+06	2.89663e+06	4.23191e+06	454142	2.98636e+06	3.31548e+06	3.74022e+06	2.97292e+06
P39998	YEL015W	S000000741	EDC3	7.2602e+06	6.00793e+06	5.99537e+06	4.25123e+06	5.98409e+06	4.86984e+06	6.45911e+06	9.11041e+06
P40007	YER002W	S000000804	NOP16	3.41408e+07	3.77778e+07	3.72352e+07	3.71495e+07	3.20064e+07	3.74913e+07	5.3275e+07	2.78305e+07
P40010	YER006W	S000000808	NUG1	3.94313e+07	5.6149e+07	5.50903e+07	2.34066e+07	8.34286e+07	8.40563e+07	6.37711e+07	5.36086e+07
P40016	YER021W	S000000823	RPN3	1.28171e+06	4.59466e+06	5.55201e+06	5.63386e+06	6.15003e+06	4.76497e+06	9.75086e+06	1.56956e+07
P40017	YER024W	S000000826	YAT2	5.64269e+06	6.10092e+06	6.03128e+06	2.52905e+07	8.80787e+06	8.34104e+06	6.59687e+06	5.68711e+06
P40018	YER029C	S000000831	SMB1	1.40777e+07	9.86491e+06	8.49173e+06	3.93313e+06	9.06663e+06	8.86078e+06	8.30411e+06	5.47387e+06
P40020	YER032W	S000000834	FIR1	2.25441e+06	2.65638e+06	1.03378e+06	1.35131e+06	1.17151e+06	2.07313e+06	2.03277e+06	1.53933e+06
P40021	YER033C	S000000835	ZRG8	1.41076e+06	1.20136e+06	1.29163e+06	1.96867e+06	NA	NA	NA	NA
P40024	YER036C	S000000838	ARB1	1.84816e+07	1.97612e+07	2.43057e+07	6.42231e+07	2.30484e+07	1.92303e+07	1.51002e+07	1.72183e+07
P40030	YER044C	S000000846	ERG28	7.40642e+06	8.41693e+06	8.29003e+06	1.20971e+07	1.06285e+07	9.44588e+06	1.51578e+07	1.39298e+07
P40031	YER046W	S000000848	SPO73	1.8215e+06	891833	689515	1.25138e+06	NA	5.3675e+06	5.43069e+06	5.95457e+06
P40033	YER050C	S000000852	RSM18	1.22958e+07	7.88166e+06	7.78842e+06	1.70181e+07	9.27796e+06	9.36047e+06	6.07299e+06	8.36931e+06
P40034	YER051W	S000000853	JHD1	1.3832e+06	1.44039e+06	886321	1.04166e+06	NA	NA	1.38933e+06	1.06652e+06
P40035	YER053C	S000000855	PIC2	1.84209e+07	1.93723e+07	1.91661e+07	2.07183e+07	2.46428e+07	1.83055e+07	2.17372e+07	3.36939e+07
P40047	YER073W	S000000875	ALD5	1.75444e+06	3.23319e+06	4.60921e+06	1.00476e+07	3.86174e+06	3.79735e+06	2.80429e+06	3.52301e+06
P40048	YER075C	S000000877	PTP3	2.38871e+06	3.56605e+06	3.97668e+06	3.4669e+06	4.42008e+06	3.83347e+06	1.88739e+06	1.2539e+06
P40050	YER077C	S000000879	MRX1	1.13324e+06	1.82151e+06	619605	1.57059e+06	7.98874e+06	8.30211e+06	8.01285e+06	6.72725e+06
P40052	YER079W	S000000881		6.01567e+07	3.85193e+07	2.71031e+07	3.13851e+07	3.81269e+06	5.23967e+06	5.84829e+06	1.58669e+07
P40055	YER082C	S000000884	UTP7	4.24218e+07	3.76932e+07	2.94717e+07	5.80961e+06	3.78213e+07	3.12984e+07	4.68602e+07	3.11107e+07
P40059	YER088C	S000000890	DOT6	1.99794e+06	647430	996365	1.63251e+06	NA	1.58506e+06	1.76805e+06	NA
P40064	YER105C	S000000907	NUP157	2.7756e+06	1.4834e+06	1.30878e+06	717240	1.64475e+06	1.77119e+06	NA	2.09035e+06
P40069	YER110C	S000000912	KAP123	1.27238e+06	1.14135e+06	951586	1.53185e+06	863990	581800	2.10355e+06	1.02119e+07
P40072	YER116C	S000000918	SLX8	7.67165e+06	2.01748e+06	2.01464e+06	1.01681e+06	1.96616e+06	1.99092e+06	2.43185e+06	2.93969e+06
P40075	YER120W	S000000922	SCS2	1.30956e+06	8.34895e+06	1.04384e+07	4.88587e+06	6.94235e+06	7.42504e+06	1.50055e+07	1.16551e+07
P40078	YER126C	S000000928	NSA2	1.62802e+07	3.59219e+07	3.49166e+07	2.04871e+07	5.24002e+07	5.11388e+07	2.81427e+07	1.61931e+07
P40079	YER127W	S000000929	LCP5	608839	7.57942e+06	6.12054e+06	1.47751e+06	5.5003e+06	5.39859e+06	1.12482e+07	9.6553e+06
P40086	YER141W	S000000943	COX15	1.69295e+07	2.95044e+07	3.80033e+07	3.57653e+07	4.00717e+07	3.67262e+07	2.91334e+07	2.35522e+07
P40088	YER145C	S000000947	FTR1	933236	4.82911e+06	5.20601e+06	2.67184e+06	3.35317e+06	2.39996e+06	5.02286e+06	7.77258e+06
P40091	YER149C	S000000951	PEA2	1.02374e+06	1.37137e+06	490049	1.18587e+06	2.13667e+06	2.58183e+06	1.72576e+06	1.53237e+06
P40096	YER159C	S000000961	BUR6	1.02271e+06	1.74452e+06	1.62443e+06	2.8305e+06	NA	NA	NA	NA
P40098	YER182W	S000000984	FMP10	3.87756e+07	5.88358e+07	5.55785e+07	4.41425e+07	8.50291e+07	7.02858e+07	7.97777e+07	7.55176e+07
P40150	YNL209W	S000005153	SSB2	1.47097e+07	7.62144e+06	9.09541e+06	1.39644e+07	3.28188e+07	2.26323e+07	3.97818e+06	1.17278e+07
P40151	YNL218W	S000005162	MGS1	2.80774e+06	1.18149e+07	4.16349e+06	1.30494e+06	2.47799e+06	1.54991e+06	1.47864e+07	7.07313e+06
P40154	YNL215W	S000005159	IES2	1.04877e+06	6.59473e+06	6.8885e+06	1.06922e+07	NA	7.28491e+06	4.62419e+06	NA
P40156	YNL213C	S000005157	RRG9	4.26906e+06	2.60646e+06	1.67646e+06	1.72918e+06	NA	NA	NA	NA
P40160	YNL207W	S000005151	RIO2	1.0414e+07	5.31827e+07	4.94597e+07	1.85493e+07	9.42856e+07	9.01107e+07	6.73844e+07	3.13776e+07
P40187	YIL045W	S000001307	PIG2	4.45712e+06	4.39243e+06	3.80853e+06	1.92396e+06	NA	NA	NA	NA
P40208	YMR135C	S000004742	GID8	1.4428e+06	1.42955e+06	1.47054e+06	1.02413e+06	3.34362e+06	4.3258e+06	6.90521e+06	8.41096e+06
P40210	YMR140W	S000004748	SIP5	6.56195e+06	5.85867e+06	5.01176e+06	6.96583e+06	8.11853e+06	8.18e+06	1.67021e+07	2.83758e+07
P40212	YMR142C	S000004750	RPL13B	9.22933e+08	6.70968e+08	6.6261e+08	3.38598e+08	5.54833e+08	6.3173e+08	8.29095e+08	8.83754e+08
P40215	YMR145C	S000004753	NDE1	8.45477e+07	1.82238e+08	1.989e+08	3.08825e+08	2.18145e+08	1.88836e+08	1.73893e+08	1.68558e+08
P40217	YMR146C	S000004754	TIF34	1.17376e+07	1.52917e+07	2.18966e+07	7.17235e+07	2.46184e+07	1.88168e+07	1.30322e+07	9.38722e+06
P40218	YMR147W	S000004755		6.52434e+06	1.43868e+06	1.13391e+06	4.31893e+06	1.23813e+07	1.23915e+07	8.91771e+06	9.79698e+06
P40219	YMR148W	S000004756	OSW5	952376	1.24199e+06	1.13669e+06	1.09591e+06	1.5044e+06	1.46779e+06	1.07935e+06	NA
P40302	YMR314W	S000004931	PRE5	4.12772e+06	3.14363e+06	4.08601e+06	9.77752e+06	3.90226e+06	3.04162e+06	2.06559e+06	3.28463e+06
P40303	YOL038W	S000005398	PRE6	1.38029e+06	1.00109e+06	1.68043e+06	2.03822e+06	2.96879e+06	2.06732e+06	1.64418e+06	2.29539e+06
P40317	YDR006C	S000002413	SOK1	5.61419e+06	6.83603e+06	5.94975e+06	6.40154e+06	8.93461e+06	9.79721e+06	3.51614e+06	3.30323e+06
P40325	YGR268C	S000003500	HUA1	2.93716e+07	1.96357e+07	2.32746e+07	2.17783e+07	1.43494e+07	1.19771e+07	1.8947e+07	9.97387e+06
P40327	YDL007W	S000002165	RPT2	7.10087e+06	1.22427e+07	1.69201e+07	3.13048e+07	2.39563e+07	2.27088e+07	2.88083e+07	4.43622e+07
P40328	YPL074W	S000005995	YTA6	3.64593e+07	2.76333e+07	1.27438e+07	1.39112e+06	6.71842e+06	7.23514e+06	6.24511e+06	7.19777e+06
P40339	YOL094C	S000005454	RFC4	1.44452e+07	3.26362e+07	3.55415e+07	2.01619e+07	5.30582e+07	4.5801e+07	2.49492e+07	1.29316e+07
P40340	YGR270W	S000003502	YTA7	744136	3.80725e+06	1.31303e+06	3.57104e+06	NA	NA	NA	NA
P40341	YMR089C	S000004695	YTA12	7.87391e+06	1.74927e+07	1.87995e+07	9.83503e+06	2.31814e+07	2.7082e+07	1.77751e+07	2.72499e+07
P40343	YNR006W	S000005289	VPS27	2.77501e+07	9.63863e+06	7.6822e+06	1.17229e+07	5.90631e+06	5.45775e+06	5.80385e+06	7.07801e+06
P40348	YJR068W	S000003829	RFC2	3.90205e+06	2.17368e+07	2.56573e+07	1.76206e+07	5.29953e+07	4.68566e+07	2.57043e+07	1.19085e+07
P40350	YPL227C	S000006148	ALG5	2.80438e+06	8.40324e+06	1.20869e+07	4.95984e+06	1.52573e+07	1.04383e+07	9.86928e+06	1.67093e+07
P40357	YGR009C	S000003241	SEC9	2.58099e+06	3.88264e+06	4.4716e+06	4.94112e+06	1.79251e+06	2.18256e+06	NA	NA
P40358	YJL073W	S000003609	JEM1	827870	4.60397e+06	5.36464e+06	1.66266e+06	8.52037e+06	7.37623e+06	7.85976e+06	4.24303e+06
P40362	YJL069C	S000003605	UTP18	832747	1.87553e+06	2.20022e+06	906998	2.07462e+07	1.33841e+07	2.35664e+07	1.17662e+07
P40364	YJL066C	S000003602	MPM1	3.5538e+07	2.17311e+07	1.79842e+07	3.32455e+07	7.04532e+07	6.35565e+07	8.54342e+07	1.51991e+08
P40413	YJR064W	S000003825	CCT5	7.49715e+06	1.1638e+07	1.51868e+07	6.83348e+07	2.17912e+07	2.03943e+07	1.56979e+07	2.56202e+07
P40416	YMR301C	S000004916	ATM1	1.70253e+06	832171	1.16259e+06	2.48874e+06	NA	1.36572e+06	1.30106e+06	1.34437e+06
P40422	YHR143W-A	S000001185	RPC10	7.78579e+07	6.06679e+07	6.25758e+07	7.63829e+07	6.04878e+07	5.13993e+07	1.05003e+08	7.31556e+07
P40438	YIL173W	S000001435	VTH1	834087	1.24175e+06	959095	1.05714e+06	908013	1.17301e+06	1.44417e+06	1.48075e+06
P40449	YIL161W	S000001423		1.182e+07	1.0057e+07	1.55092e+07	1.22042e+06	1.68649e+07	2.17704e+07	1.04416e+07	6.92512e+06
P40457	YIL149C	S000001411	MLP2	2.44518e+06	4.16311e+06	3.3025e+06	403361	3.93933e+06	4.53488e+06	2.90614e+06	NA
P40458	YIL146C	S000001408	ATG32	691971	1.1943e+06	814007	804423	1.23823e+06	1.6389e+06	1.79459e+06	NA
P40463	YIL135C	S000001397	VHS2	1.4779e+06	3.35508e+06	3.13878e+06	5.75681e+06	3.5516e+06	4.93221e+06	3.04668e+06	2.87082e+06
P40467	YIL130W	S000001392	ASG1	1.10307e+06	607125	776033	4.70816e+06	1.47292e+06	1.28835e+06	NA	NA
P40468	YIL129C	S000001391	TAO3	1.82332e+06	1.04919e+06	1.11541e+06	1.24176e+06	968691	617882	841420	643247
P40469	YIL128W	S000001390	MET18	1.38338e+06	935523	1.0105e+06	1.26482e+06	837302	372492	NA	NA
P40470	YIL127C	S000001389	RRT14	2.19892e+07	1.22866e+06	1.15223e+07	754961	8.46371e+06	7.56197e+06	1.25425e+07	7.03688e+06
P40471	YIL124W	S000001386	AYR1	2.13226e+06	1.5886e+07	1.14215e+07	2.24543e+07	2.72781e+07	2.63402e+07	8.24434e+06	5.17317e+06
P40473	YIL122W	S000001384	POG1	1.58662e+07	1.10533e+07	1.11217e+07	5.26834e+06	NA	NA	NA	NA
P40480	YIL112W	S000001374	HOS4	3.29604e+06	6.44566e+06	5.18933e+06	1.95055e+06	1.02091e+07	1.20313e+07	5.15681e+06	2.95973e+06
P40483	YIL108W	S000001370		1.01582e+06	1.31632e+06	1.2234e+06	1.28421e+06	2.91101e+06	1.93775e+06	3.02981e+06	2.6124e+06
P40484	YIL106W	S000001368	MOB1	825993	5.00804e+06	6.50442e+06	3.08345e+06	7.85734e+06	9.48326e+06	5.31927e+06	5.36626e+06
P40485	YIL105C	S000001367	SLM1	1.88893e+06	1.94028e+06	1.26665e+06	478483	1.72863e+06	2.78238e+06	4.22829e+06	1.40056e+06
P40487	YIL103W	S000001365	DPH1	1.18416e+06	1.83573e+06	927710	854161	2.5509e+06	1.58332e+06	NA	NA
P40492	YIL097W	S000001359	FYV10	2.28444e+06	1.57814e+06	958872	2.1757e+06	1.12896e+06	1.14319e+06	NA	4.21872e+06
P40493	YIL096C	S000001358	BMT5	1.80222e+06	2.11974e+06	1.25459e+06	1.09102e+06	2.45686e+06	2.43938e+06	1.14704e+06	NA
P40494	YIL095W	S000001357	PRK1	1.38144e+07	1.47451e+07	1.14196e+07	9.45089e+06	5.05611e+06	6.04654e+06	6.58874e+06	5.63705e+06
P40496	YIL093C	S000001355	RSM25	1.04802e+07	8.2881e+06	8.35978e+06	1.98386e+07	1.00919e+07	9.74879e+06	1.17842e+07	9.42471e+06
P40502	YIL087C	S000001349	AIM19	1.21243e+06	1.63789e+06	1.06257e+06	1.49846e+06	6.22752e+06	4.43145e+06	4.89529e+06	5.05351e+06
P40505	YIL084C	S000001346	SDS3	368343	2.9725e+06	1.53974e+06	1.11742e+06	2.54115e+06	2.49002e+06	1.90817e+06	1.90931e+06
P40507	YIL079C	S000001341	AIR1	1.1874e+06	938469	794208	1.16232e+06	2.12062e+06	3.45512e+06	2.05355e+06	1.04003e+06
P40508	YIL077C	S000001339		858408	612151	2.41477e+06	1.10493e+06	6.0827e+06	6.99353e+06	6.20283e+06	4.81752e+06
P40513	YIL070C	S000001332	MAM33	955431	1.95587e+06	3.2106e+06	748858	7.84099e+06	5.46541e+06	7.03793e+06	2.24003e+06
P40535	YIL036W	S000001298	CST6	2.4827e+06	8.73257e+06	9.37185e+06	1.61951e+07	7.35363e+06	9.32057e+06	5.25095e+06	3.6383e+06
P40546	YIL019W	S000001281	FAF1	967908	1.14009e+06	1.11946e+06	798270	3.68403e+06	6.18637e+06	4.25638e+06	2.52556e+06
P40548	YIL016W	S000001278	SNL1	1.54315e+07	2.39378e+07	3.0516e+07	2.5891e+07	2.90756e+07	2.48954e+07	3.73569e+07	3.61192e+07
P40553	YIL010W	S000001272	DOT5	4.6467e+06	5.63439e+06	6.75579e+06	1.10763e+07	3.75735e+06	3.86001e+06	NA	NA
P40557	YIL005W	S000001267	EPS1	4.67488e+06	9.12922e+06	9.91625e+06	5.24963e+06	1.37116e+07	1.13796e+07	1.97659e+07	2.07747e+07
P40559	YIL002C	S000001264	INP51	1.22232e+06	2.4726e+06	575953	878292	NA	NA	1.47236e+06	2.57396e+06
P40561	YIR001C	S000001440	SGN1	841383	1.38999e+06	2.24989e+06	4.70022e+06	1.35796e+06	2.01232e+06	2.15283e+06	3.50733e+06
P40562	YIR002C	S000001441	MPH1	1.87895e+06	8.59823e+06	1.03611e+07	1.30641e+06	9.46329e+06	9.78946e+06	9.53398e+06	3.79193e+06
P40693	YNL002C	S000004947	RLP7	5.62199e+07	4.67547e+07	3.71004e+07	3.15918e+07	3.3749e+07	3.8724e+07	5.0313e+07	3.83057e+07
P40825	YOR335C	S000005862	ALA1	1.0977e+06	1.21975e+06	630216	4.12191e+06	NA	NA	NA	NA
P40850	YNL085W	S000005029	MKT1	1.18395e+07	9.61201e+06	608744	1.32962e+07	7.4952e+06	1.0938e+07	7.17559e+06	6.78469e+06
P40858	YJL096W	S000003632	MRPL49	8.63546e+06	1.43686e+07	1.4168e+07	953803	2.62727e+07	1.51311e+07	1.97536e+07	1.39641e+07
P40956	YGL181W	S000003149	GTS1	1.55627e+07	2.03174e+07	1.7447e+07	1.43465e+07	5.92987e+06	6.13359e+06	4.33046e+06	8.02083e+06
P40961	YGR132C	S000003364	PHB1	2.86302e+07	3.85507e+07	3.71494e+07	1.18463e+07	4.69874e+07	4.89502e+07	3.55287e+07	3.59094e+07
P40962	YOR077W	S000005603	RTS2	6.98804e+06	8.1645e+06	6.58247e+06	4.52388e+06	3.02261e+06	3.20208e+06	2.99308e+06	2.14997e+06
P40970	YDR062W	S000002469	LCB2	2.96811e+06	1.00969e+07	1.69013e+07	1.90773e+07	2.91538e+07	2.38553e+07	1.79171e+07	1.36971e+07
P40971	YDR034C	S000002441	LYS14	507443	675992	775381	1.20928e+06	1.48886e+06	1.13989e+06	NA	NA
P40986	YDR182W	S000002590	CDC1	7.55579e+06	1.06921e+07	8.59409e+06	4.85805e+06	1.38376e+07	1.28457e+07	1.29468e+07	1.34863e+07
P40989	YGR032W	S000003264	GSC2	5.96407e+06	4.13212e+06	3.52983e+06	9.99276e+06	1.06874e+07	5.57386e+06	1.60271e+07	8.37107e+06
P40990	YDL107W	S000002265	MSS2	793894	992710	872291	2.37583e+06	6.70705e+06	6.75511e+06	9.18191e+06	5.42173e+06
P40991	YNL061W	S000005005	NOP2	3.74771e+07	2.8855e+07	3.09288e+07	8.91031e+06	3.43949e+07	2.79342e+07	3.95956e+07	3.48105e+07
P41056	YOR234C	S000005760	RPL33B	738464	991440	1.11535e+06	1.23079e+06	1.44012e+07	2.20532e+07	2.32475e+07	1.56145e+07
P41057	YLR388W	S000004380	RPS29A	2.08131e+08	1.25536e+08	1.52245e+08	1.57317e+08	6.63799e+07	5.22631e+07	7.93744e+07	8.66793e+07
P41058	YDL061C	S000002219	RPS29B	1.19154e+08	7.93804e+07	7.04176e+07	1.00466e+08	1.73107e+07	2.35687e+07	3.09349e+07	3.54327e+07
P41277	YIL053W	S000001315	GPP1	1.60515e+07	9.84589e+06	8.22547e+06	5.06936e+07	1.94088e+07	1.98724e+07	1.1276e+07	1.72328e+07
P41318	YNL006W	S000004951	LST8	2.14808e+06	3.91316e+06	6.93374e+06	1.19815e+06	1.60078e+07	1.74504e+07	1.21886e+07	1.30812e+07
P41338	YPL028W	S000005949	ERG10	606033	925362	1.42839e+06	1.61855e+06	967046	NA	964376	938234
P41696	YOR113W	S000005639	AZF1	1.35594e+06	1.16296e+06	1.60519e+06	1.91773e+06	3.62492e+06	4.14462e+06	NA	NA
P41805	YLR075W	S000004065	RPL10	6.21131e+08	5.49025e+08	5.28669e+08	6.37626e+08	5.08901e+08	5.78701e+08	5.81506e+08	6.07423e+08
P41810	YDR238C	S000002646	SEC26	8.35581e+06	5.32863e+06	5.8735e+06	1.04816e+07	9.95135e+06	9.57865e+06	8.9493e+06	8.88938e+06
P41811	YGL137W	S000003105	SEC27	2.98193e+06	3.29375e+06	2.71352e+06	4.93456e+06	3.55912e+06	3.94629e+06	6.78659e+06	5.55696e+06
P41812	YNL221C	S000005165	POP1	2.06765e+06	3.04228e+06	2.18683e+06	2.57147e+06	2.18633e+06	1.63639e+06	1.82093e+06	1.53196e+06
P41815	YDR046C	S000002453	BAP3	1.56826e+06	1.04968e+06	2.04145e+06	2.17043e+06	1.72883e+06	1.86909e+06	1.85951e+06	2.21416e+06
P41819	YPL266W	S000006187	DIM1	2.50685e+07	2.18243e+07	2.33179e+07	2.30372e+07	1.32506e+07	1.10464e+07	7.97921e+06	9.08901e+06
P41832	YNL271C	S000005215	BNI1	2.08918e+06	1.02592e+06	556703	1.05921e+06	2.89852e+06	3.09624e+06	2.9581e+06	2.27763e+06
P41895	YGR186W	S000003418	TFG1	1.49659e+06	2.94084e+06	3.32135e+06	9.47823e+06	5.70868e+06	5.66974e+06	2.86262e+06	3.77552e+06
P41896	YGR005C	S000003237	TFG2	1.05813e+06	5.76017e+06	2.70484e+06	7.92357e+06	2.56482e+06	4.67655e+06	3.53239e+06	2.67067e+06
P41910	YDR005C	S000002412	MAF1	1.13777e+07	9.89248e+06	1.06825e+07	1.91616e+07	2.2565e+06	2.0434e+06	3.1615e+06	2.34514e+06
P41911	YOL059W	S000005420	GPD2	9.9976e+06	9.38611e+06	1.20322e+07	1.22019e+07	1.13333e+07	1.18134e+07	9.57349e+06	1.08626e+07
P41939	YLR174W	S000004164	IDP2	3.23551e+06	1.74216e+06	339712	4.78349e+07	2.09879e+06	1.81786e+06	786131	932593
P41940	YDL055C	S000002213	PSA1	9.19476e+07	5.93691e+07	1.06062e+08	5.17233e+08	2.29672e+08	2.16145e+08	1.04848e+08	2.00965e+08
P42073	YDR195W	S000002603	REF2	1.15588e+07	7.5855e+06	7.68521e+06	8.05406e+06	NA	NA	NA	NA
P42223	YDR351W	S000002759	SBE2	846975	1.0636e+06	1.29387e+06	2.20478e+06	3.11147e+06	3.46655e+06	3.40358e+06	3.51294e+06
P42834	YNL328C	S000005272	MDJ2	666320	1.18104e+06	875227	739387	4.27984e+06	4.10191e+06	5.00846e+06	NA
P42839	YNL321W	S000005265	VNX1	3.55987e+06	2.37505e+06	4.69262e+06	3.15144e+06	2.87953e+06	4.43223e+06	3.74464e+06	3.13755e+06
P42841	YNL317W	S000005261	PFS2	677338	776289	1.0912e+06	2.35509e+06	3.01205e+06	4.29762e+06	3.44978e+06	2.21271e+06
P42842	YNL313C	S000005257	EMW1	1.17604e+06	1.10164e+06	1.42907e+06	1.93274e+06	723644	NA	730234	2.42626e+06
P42844	YNL310C	S000005254	ZIM17	1.35455e+07	1.16732e+07	1.03347e+07	1.86629e+07	NA	NA	NA	NA
P42846	YNL308C	S000005252	KRI1	4.43219e+07	5.57316e+07	4.89818e+07	2.34604e+06	5.29435e+07	5.57425e+07	7.2329e+07	3.61473e+07
P42847	YNL306W	S000005250	MRPS18	1.06363e+07	7.58892e+06	9.15338e+06	7.6134e+06	7.15561e+06	1.01759e+07	7.45831e+06	6.54569e+06
P42900	YLR139C	S000004129	SLS1	1.70592e+06	904627	809496	838743	2.08356e+06	2.56827e+06	3.1688e+06	1.38394e+06
P42935	YGR200C	S000003432	ELP2	874016	1.63737e+06	2.66413e+06	1.0692e+06	3.68382e+06	3.86959e+06	6.50942e+06	1.83047e+06
P42943	YJL111W	S000003647	CCT7	1.83105e+06	1.09516e+06	1.15811e+06	1.00614e+06	733007	763450	1.82196e+06	2.8139e+06
P42945	YJL109C	S000003645	UTP10	1.08878e+07	1.39598e+07	1.69107e+07	931717	4.80842e+07	3.41929e+07	7.04843e+07	4.22121e+07
P42949	YJL104W	S000003640	PAM16	736377	2.64763e+06	3.66188e+06	6.96956e+06	4.96623e+06	3.59883e+06	2.7905e+06	2.29134e+06
P43132	YLR015W	S000004005	BRE2	861924	1.26141e+06	959739	2.01695e+06	2.3221e+06	1.85854e+06	1.31629e+06	NA
P43535	YFR009W	S000001905	GCN20	6.59902e+06	1.09431e+07	1.47844e+07	1.96221e+07	1.91112e+07	2.09986e+07	1.10569e+07	1.13611e+07
P43542	YFL062W	S000001832	COS4	1.04221e+06	1.6527e+06	1.07013e+06	1.27977e+06	2.10153e+06	915255	NA	NA
P43554	YFL049W	S000001845	SWP82	693974	891461	1.83555e+06	891713	575103	759499	765575	NA
P43563	YFL034C-B	S000001859	MOB2	886843	9.96379e+06	1.02691e+06	6.87668e+06	5.00005e+06	6.06745e+06	5.36783e+06	5.26208e+06
P43564	YFL034W	S000001860		1.58128e+06	944057	1.43246e+06	1.08357e+06	3.88754e+06	4.85609e+06	5.72607e+06	6.8763e+06
P43569	YFL028C	S000001866	CAF16	1.58254e+06	1.07783e+06	709679	1.27253e+06	1.05442e+06	1.06e+06	676498	NA
P43570	YFL027C	S000001867	GYP8	1.45019e+06	1.21086e+06	924807	933673	3.16215e+06	1.74339e+06	2.97816e+06	2.00477e+06
P43572	YFL024C	S000001870	EPL1	1.74132e+06	999854	1.36179e+06	1.30104e+06	2.08559e+06	2.02917e+06	3.91347e+06	1.51586e+06
P43574	YFL021W	S000001873	GAT1	1.12748e+07	2.40833e+07	2.44735e+07	1.74481e+07	2.17201e+07	2.38273e+07	1.47102e+07	1.17558e+07
P43585	YFL004W	S000001890	VTC2	5.14312e+06	6.16262e+06	9.45913e+06	1.19942e+07	6.81561e+06	7.78286e+06	6.7906e+06	4.52171e+06
P43586	YFR001W	S000001897	LOC1	1.41417e+08	1.72683e+08	1.45478e+08	7.83511e+07	1.14054e+08	1.11985e+08	9.35003e+07	4.97281e+07
P43587	YFR003C	S000001899	YPI1	4.18961e+06	2.54818e+06	2.90306e+06	6.61805e+06	NA	NA	NA	NA
P43588	YFR004W	S000001900	RPN11	3.66934e+06	6.39936e+06	6.06351e+06	1.26702e+07	9.19296e+06	1.18347e+07	1.481e+07	2.86438e+07
P43594	YFR011C	S000001907	MIC19	2.02162e+06	2.77284e+06	4.56217e+06	4.1902e+06	7.91776e+06	1.15742e+07	5.99212e+06	2.85399e+06
P43596	YFR013W	S000001909	IOC3	1.11221e+06	1.4506e+06	1.83525e+06	856998	5.30349e+06	5.6648e+06	5.38943e+06	NA
P43603	YFR024C-A	S000002968	LSB3	8.23106e+07	6.0743e+07	5.83976e+07	3.67626e+07	1.32415e+07	1.52279e+07	1.81836e+07	3.28578e+07
P43609	YFR037C	S000001933	RSC8	1.3315e+06	6.93015e+06	9.44405e+06	1.25282e+07	1.80774e+07	2.12717e+07	1.14715e+07	2.80736e+06
P43610	YFR038W	S000001934	IRC5	966464	2.44198e+06	3.15113e+06	902610	4.49289e+06	3.57995e+06	4.8921e+06	3.57152e+06
P43613	YFR041C	S000001937	ERJ5	1.76861e+07	3.38693e+07	3.0844e+07	8.59553e+06	3.89617e+07	3.17526e+07	5.34067e+07	2.20783e+07
P43617	YFR045W	S000001941		1.29446e+06	2.80365e+06	5.71676e+06	862487	6.78636e+06	3.53627e+06	5.97587e+06	6.96584e+06
P43620	YFR048W	S000001944	RMD8	786242	7.45135e+06	9.19654e+06	1.34667e+06	6.18771e+06	7.17713e+06	7.54e+06	3.86484e+06
P43621	YFR051C	S000001947	RET2	1.2001e+06	4.03828e+06	6.26955e+06	7.14208e+06	1.17364e+07	1.29183e+07	7.6506e+06	8.77117e+06
P43633	YGL021W	S000002989	ALK1	3.29149e+06	4.44206e+06	3.88846e+06	1.61063e+06	2.64037e+06	2.81201e+06	5.11731e+06	5.41425e+06
P43636	YGL065C	S000003033	ALG2	953352	984478	2.05705e+06	4.31021e+06	3.68474e+06	2.1385e+06	2.48021e+06	3.25025e+06
P43638	YJL042W	S000003578	MHP1	1.28237e+07	3.65779e+06	3.0548e+06	6.10773e+06	2.68881e+06	2.6378e+06	4.5747e+06	1.36192e+07
P43639	YGL019W	S000002987	CKB1	1.58984e+06	1.29158e+07	1.25487e+07	1.17408e+06	3.04221e+07	2.4234e+07	3.77653e+07	2.72759e+07
P45818	YGL171W	S000003139	ROK1	1.50955e+07	1.25726e+07	8.46854e+06	1.20091e+06	1.72132e+07	1.47099e+07	2.51385e+07	1.47192e+07
P45976	YJR093C	S000003853	FIP1	3.83258e+06	4.66406e+06	8.9693e+06	3.66754e+06	2.87993e+06	4.67278e+06	3.30564e+06	1.8982e+06
P45978	YPR129W	S000006333	SCD6	1.0037e+06	982821	742217	863897	NA	NA	738238	1.23718e+06
P46367	YOR374W	S000005901	ALD4	625597	1.30642e+06	7.58851e+06	1.10714e+07	5.31385e+06	5.28228e+06	4.76236e+06	5.98085e+06
P46654	YLR048W	S000004038	RPS0B	3.06853e+07	2.9629e+07	3.44001e+07	8.45642e+07	3.10426e+07	3.27674e+07	2.81427e+07	4.07383e+07
P46655	YGL245W	S000003214	GUS1	2.07167e+07	3.26732e+07	3.79082e+07	6.68868e+07	9.12055e+07	7.80126e+07	4.56493e+07	2.0808e+07
P46669	YOR340C	S000005867	RPA43	2.48507e+07	2.63603e+07	2.88251e+07	3.2403e+07	1.81414e+07	1.4246e+07	4.82327e+07	2.55859e+07
P46671	YMR052W	S000004656	FAR3	1.06844e+06	2.0543e+06	643949	877198	2.36689e+06	2.38069e+06	3.28475e+06	2.58373e+06
P46672	YGL105W	S000003073	ARC1	2.3822e+07	5.03466e+07	5.51497e+07	1.6394e+08	1.4389e+08	1.27295e+08	7.38341e+07	2.60014e+07
P46674	YDR159W	S000002566	SAC3	1.91937e+06	595994	695022	1.0911e+06	3.31011e+06	2.54561e+06	2.66653e+06	1.84502e+06
P46675	YLR045C	S000004035	STU2	928659	4.2696e+06	4.66057e+06	5.5983e+06	5.79917e+06	8.07377e+06	2.56498e+06	3.38445e+06
P46676	YDR310C	S000002718	SUM1	1.06612e+06	1.45373e+06	672862	1.51062e+06	908907	1.36843e+06	NA	NA
P46677	YGR274C	S000003506	TAF1	1.69761e+06	4.41164e+06	5.4652e+06	1.99414e+06	1.06783e+07	1.03076e+07	9.07214e+06	3.28453e+06
P46678	YNL039W	S000004984	BDP1	2.40941e+06	2.14088e+06	2.9532e+06	3.50824e+06	1.94057e+06	2.17578e+06	1.55981e+06	2.7951e+06
P46682	YGR261C	S000003493	APL6	3.21583e+07	8.59624e+06	9.41398e+06	951578	7.33312e+06	6.14347e+06	9.05146e+06	2.04621e+07
P46943	YLR289W	S000004280	GUF1	1.10458e+06	1.3318e+06	1.84847e+06	1.09013e+06	1.64779e+06	1.65856e+06	818312	1.15471e+06
P46947	YGL174W	S000003142	BUD13	2.91754e+07	2.85394e+07	2.06977e+07	6.4756e+06	3.16448e+06	NA	8.29558e+06	1.60539e+07
P46948	YGR195W	S000003427	SKI6	1.35695e+06	945924	1.35852e+06	775976	2.23091e+06	1.38402e+06	2.47763e+06	3.20175e+06
P46956	YJL117W	S000003653	PHO86	1.02311e+06	1.31746e+06	1.3856e+07	1.03979e+06	2.28047e+07	1.53732e+07	1.2241e+07	1.00021e+07
P46957	YJR006W	S000003766	POL31	683188	1.10262e+06	371439	1.78558e+06	2.21222e+06	2.04137e+06	NA	NA
P46959	YJL125C	S000003661	GCD14	1.37566e+06	4.41316e+06	4.18715e+06	6.18111e+06	4.46162e+06	4.0656e+06	4.93664e+06	4.30514e+06
P46971	YJR143C	S000003904	PMT4	797808	935295	430378	760708	NA	4.28271e+06	3.45029e+06	5.40957e+06
P46982	YJL186W	S000003722	MNN5	3.6973e+06	7.325e+06	6.63412e+06	5.29401e+06	9.04631e+06	6.72315e+06	9.7559e+06	6.54153e+06
P46985	YJL183W	S000003719	MNN11	1.26047e+07	1.26069e+07	1.3758e+07	4.04187e+06	1.61276e+07	1.14628e+07	2.55531e+07	1.76919e+07
P46990	YJL177W	S000003713	RPL17B	5.56856e+08	3.68042e+08	3.09363e+08	3.98143e+08	4.01123e+08	4.10946e+08	6.04202e+08	5.59114e+08
P46995	YJL168C	S000003704	SET2	3.32834e+07	1.15496e+07	1.35657e+07	1.03435e+07	9.392e+06	1.24642e+07	8.9638e+06	8.17985e+06
P47006	YJL148W	S000003684	RPA34	4.15645e+08	2.49988e+08	1.94941e+08	1.07687e+08	5.63892e+07	7.60313e+07	1.59191e+08	1.54982e+08
P47015	YJL131C	S000003667	AIM23	5.07874e+07	4.11738e+07	2.97874e+07	1.41074e+07	1.13221e+07	1.27479e+07	1.63944e+07	1.27571e+07
P47019	YJL122W	S000003658	ALB1	656366	1.15867e+07	9.55338e+06	1.02465e+07	6.79489e+06	7.97267e+06	6.77784e+06	5.65335e+06
P47025	YJL112W	S000003648	MDV1	3.05954e+06	1.04125e+07	1.23583e+07	3.62335e+06	1.43799e+07	1.36737e+07	1.56629e+07	1.21235e+07
P47027	YJL090C	S000003626	DPB11	1.02145e+06	4.10635e+06	5.29112e+06	2.47969e+06	4.17168e+06	5.68252e+06	3.05512e+06	4.51028e+06
P47029	YJL084C	S000003620	ALY2	9.92661e+06	1.35386e+07	1.0888e+07	6.58983e+06	6.66003e+06	8.85748e+06	1.37761e+07	9.05712e+06
P47030	YJL083W	S000003619	TAX4	7.63578e+06	1.73358e+06	1.42207e+06	2.65125e+06	NA	1.544e+06	NA	3.0635e+06
P47031	YJL082W	S000003618	IML2	2.16131e+06	1.04488e+06	558546	1.09886e+06	1.00008e+06	753408	NA	NA
P47035	YJL076W	S000003612	NET1	9.12506e+08	3.78671e+08	3.83502e+08	2.6086e+07	8.3652e+07	1.00141e+08	2.91159e+08	3.42028e+08
P47037	YJL074C	S000003610	SMC3	867687	1.81639e+07	1.75205e+07	295658	2.06416e+07	2.81337e+07	4.92461e+07	2.35491e+07
P47041	YJL058C	S000003594	BIT61	1.9058e+06	877126	1.28456e+06	1.3045e+06	1.05026e+06	1.03124e+06	973162	2.43707e+06
P47042	YJL057C	S000003593	IKS1	880632	732274	3.00428e+06	2.70539e+06	NA	NA	NA	NA
P47049	YJL048C	S000003584	UBX6	486615	8.30426e+06	8.77411e+06	1.71768e+06	1.13414e+07	1.0356e+07	6.86581e+06	6.044e+06
P47050	YJL047C	S000003583	RTT101	7.97526e+06	6.40972e+06	5.44503e+06	1.68466e+06	6.74351e+06	5.05762e+06	5.64304e+06	5.4318e+06
P47068	YJL020C	S000003557	BBC1	3.2955e+06	8.9327e+06	9.6269e+06	2.47497e+07	1.08093e+07	1.13098e+07	1.01185e+07	8.40306e+06
P47069	YJL019W	S000003556	MPS3	1.33707e+06	1.2123e+06	1.19441e+06	875982	1.65094e+06	2.15041e+06	3.89084e+06	3.36191e+06
P47074	YJL013C	S000003550	MAD3	685431	1.02682e+06	1.17949e+06	2.72287e+06	1.24118e+06	1.38102e+06	741973	NA
P47075	YJL012C	S000003549	VTC4	709921	918564	1.51643e+06	1.71181e+06	1.14673e+06	1.02649e+06	NA	NA
P47077	YJL010C	S000003547	NOP9	2.79647e+07	2.30764e+07	2.16384e+07	6.86071e+06	2.51871e+07	1.91906e+07	3.22703e+07	3.19676e+07
P47079	YJL008C	S000003545	CCT8	9.51136e+06	9.25634e+06	9.76451e+06	3.69752e+07	1.21315e+07	1.4615e+07	1.57864e+07	3.06537e+07
P47081	YJL003W	S000003540	COX16	979197	536681	771377	725708	3.80406e+06	4.07392e+06	3.23136e+06	1.66823e+06
P47083	YJR002W	S000003762	MPP10	4.00123e+07	3.23452e+07	2.70993e+07	5.251e+06	3.60969e+07	4.13716e+07	5.64633e+07	4.19597e+07
P47089	YJR014W	S000003775	TMA22	2.52094e+08	1.38295e+08	1.08248e+08	7.68345e+07	1.56909e+07	2.28579e+07	2.88124e+07	6.37005e+07
P47096	YJR025C	S000003786	BNA1	1.45822e+06	5.92931e+06	8.20633e+06	770976	7.24812e+06	6.61605e+06	6.45561e+06	NA
P47108	YJR041C	S000003802	URB2	8.40567e+06	5.76654e+06	6.61517e+06	883563	8.39577e+06	4.75877e+06	1.22873e+07	1.10703e+07
P47116	YJR059W	S000003820	PTK2	2.32476e+07	2.64164e+07	2.36723e+07	3.16731e+07	6.79012e+06	9.56189e+06	1.44448e+07	1.65047e+07
P47117	YJR065C	S000003826	ARP3	1.6237e+06	953716	1.00173e+06	953390	NA	2.55432e+07	3.26983e+07	4.78003e+07
P47120	YJR070C	S000003831	LIA1	752809	281603	1.60798e+06	1.47872e+06	NA	NA	2.89997e+06	6.58651e+06
P47122	YJR072C	S000003833	NPA3	2.72558e+06	487465	914636	958584	8.705e+06	9.64992e+06	1.26577e+07	3.09268e+07
P47124	YJR075W	S000003836	HOC1	1.40303e+06	8.84676e+06	1.04507e+07	1.56692e+06	1.05422e+07	9.49043e+06	1.61197e+07	1.63416e+07
P47127	YJR080C	S000003841	AIM24	1.16791e+07	7.28393e+07	8.18296e+07	4.32579e+07	1.36375e+08	9.98605e+07	9.22842e+07	5.57878e+07
P47128	YJR082C	S000003842	EAF6	1.52451e+06	659612	1.20023e+06	1.60288e+06	1.65846e+06	1.51485e+06	NA	NA
P47129	YJR083C	S000003843	ACF4	1.0435e+06	941798	2.4989e+06	3.82389e+06	2.3283e+06	3.58702e+06	1.55158e+06	1.36545e+06
P47130	YJR084W	S000003844		1.64796e+06	1.25835e+06	1.84391e+06	2.39579e+06	2.37014e+06	2.08533e+06	3.2259e+06	3.29699e+06
P47134	YJR089W	S000003849	BIR1	4.30592e+06	6.23317e+06	7.07314e+06	4.18481e+06	5.3894e+06	5.62732e+06	3.19823e+06	NA
P47140	YJR100C	S000003861	AIM25	597657	2.49989e+06	942992	1.32495e+06	2.51678e+06	1.49626e+06	1.80992e+06	1.67467e+06
P47150	YJR113C	S000003874	RSM7	7.0031e+06	8.82014e+06	7.5116e+06	2.19674e+07	1.06244e+07	1.20913e+07	9.75322e+06	1.07992e+07
P47154	YJR117W	S000003878	STE24	1.00301e+06	711552	5.03598e+06	6.76461e+06	7.32601e+06	5.28819e+06	4.4962e+06	5.3888e+06
P47169	YJR137C	S000003898	MET5	1.17342e+06	680629	1.86002e+06	1.09009e+06	1.40447e+06	1.54352e+06	NA	1.29233e+06
P47170	YJR138W	S000003899	IML1	1.81413e+06	4.15342e+06	2.15206e+06	1.08529e+06	4.7155e+06	4.89522e+06	1.34602e+07	1.61287e+07
P47171	YJR140C	S000003901	HIR3	1.97206e+06	4.8293e+06	3.16234e+06	540256	5.22976e+06	4.90868e+06	3.95565e+06	2.60523e+06
P47912	YMR246W	S000004860	FAA4	3.23263e+06	8.07551e+06	9.69099e+06	3.01683e+07	1.48876e+07	1.76083e+07	9.87133e+06	1.8042e+07
P48164	YNL096C	S000005040	RPS7B	1.55681e+08	1.42726e+08	1.53169e+08	1.93957e+08	1.19497e+08	1.34422e+08	1.48882e+08	1.43037e+08
P48231	YNL087W	S000005031	TCB2	3.42091e+06	1.01264e+07	1.13253e+07	3.4285e+06	1.15993e+07	8.05624e+06	9.6239e+06	8.72277e+06
P48234	YGR145W	S000003377	ENP2	1.10428e+07	1.25935e+07	9.37063e+06	6.02975e+06	9.80674e+06	9.77784e+06	1.3382e+07	1.10578e+07
P48237	YGR150C	S000003382	CCM1	813882	1.81991e+06	3.14698e+06	1.29418e+06	3.17048e+06	2.93723e+06	2.57681e+06	NA
P48353	YMR161W	S000004771	HLJ1	566469	6.605e+06	9.26478e+06	3.05024e+06	1.25803e+07	1.32834e+07	1.43388e+07	9.00176e+06
P48361	YGR097W	S000003329	ASK10	8.99803e+07	3.45937e+07	2.96375e+07	1.29161e+07	1.93001e+07	1.83074e+07	2.76313e+07	1.94006e+07
P48412	YGR072W	S000003304	UPF3	1.34209e+07	1.24585e+07	1.04525e+07	1.41081e+06	7.97991e+06	7.04282e+06	1.19633e+07	1.08698e+07
P48415	YPL085W	S000006006	SEC16	3.45191e+07	4.17775e+07	6.62017e+07	9.67485e+07	5.11694e+07	6.79258e+07	2.35222e+07	1.56665e+07
P48524	YMR275C	S000004888	BUL1	620041	762605	888021	1.07206e+06	1.44367e+06	1.27227e+06	2.2087e+06	NA
P48526	YPL040C	S000005961	ISM1	1.31219e+06	659567	832178	2.32425e+06	6.25626e+06	6.65091e+06	NA	5.23985e+06
P48562	YNL298W	S000005242	CLA4	9.08311e+06	1.48449e+07	1.6971e+07	1.5043e+07	3.49768e+07	4.24901e+07	2.17711e+07	2.52286e+07
P48563	YNL297C	S000005241	MON2	1.12568e+06	1.49352e+06	4.11759e+06	1.43625e+06	9.19478e+06	6.38044e+06	1.03881e+07	8.15108e+06
P48564	YNL295W	S000005239	MRX6	450144	526955	1.03671e+06	930456	6.02309e+06	5.8668e+06	6.44862e+06	NA
P48566	YNL293W	S000005237	MSB3	5.9425e+06	4.50966e+06	4.5962e+06	2.51837e+06	NA	NA	NA	NA
P48569	YDL183C	S000002342		1.14064e+06	3.20372e+06	3.60146e+06	2.17634e+06	2.99418e+06	3.93912e+06	4.41081e+06	4.86696e+06
P48570	YDL182W	S000002341	LYS20	4.05738e+07	4.0785e+07	3.97263e+07	5.13412e+07	3.72272e+07	3.87347e+07	2.78978e+07	2.92379e+07
P48589	YOR369C	S000005896	RPS12	2.27034e+07	3.17329e+07	4.29412e+07	9.83111e+06	5.44678e+07	5.81587e+07	8.99096e+07	1.53216e+08
P48813	YDR508C	S000002916	GNP1	8.12473e+06	1.45787e+07	1.60728e+07	1.97132e+07	1.67389e+07	1.92332e+07	1.4308e+07	1.12708e+07
P48837	YGR119C	S000003351	NUP57	1.60871e+06	649798	1.6441e+06	1.14122e+06	2.6028e+06	2.51675e+06	NA	NA
P49089	YPR145W	S000006349	ASN1	3.08327e+07	1.43885e+07	1.32122e+07	2.67571e+07	5.91494e+06	6.74785e+06	1.49006e+07	1.89685e+07
P49166	YLR185W	S000004175	RPL37A	1.59952e+08	1.17322e+08	9.09174e+07	1.7308e+08	1.03716e+08	1.1213e+08	1.37329e+08	1.44668e+08
P49167	YLR325C	S000004317	RPL38	1.33526e+09	5.70256e+08	4.01014e+08	3.8524e+08	3.13899e+08	3.27403e+08	4.51781e+08	4.62256e+08
P49334	YNL131W	S000005075	TOM22	720117	1.11687e+06	2.15872e+06	660572	2.60655e+06	NA	3.40543e+06	6.62151e+06
P49367	YDR234W	S000002642	LYS4	673695	2.09924e+06	1.77665e+06	5.83753e+06	7.8678e+06	6.37647e+06	2.49389e+06	NA
P49626	YDR012W	S000002419	RPL4B	1.19029e+06	6.4989e+06	6.04372e+06	6.44925e+06	5.95617e+07	7.39812e+07	4.65217e+07	7.67619e+07
P49723	YGR180C	S000003412	RNR4	1.19216e+06	2.05968e+06	708677	1.14079e+06	NA	NA	1.16124e+06	1.33378e+06
P49955	YMR288W	S000004901	HSH155	2.42643e+06	7.68219e+06	1.09191e+07	1.04017e+06	1.4651e+07	1.07065e+07	1.21649e+07	5.43803e+06
P49956	YMR078C	S000004683	CTF18	1.50489e+06	5.03504e+06	6.49095e+06	556512	6.70695e+06	6.63416e+06	7.81521e+06	3.7429e+06
P50076	YGR227W	S000003459	DIE2	922662	612765	870123	1.08341e+06	1.4719e+06	3.06312e+06	NA	NA
P50085	YGR231C	S000003463	PHB2	2.62055e+07	4.49226e+07	5.2422e+07	1.4947e+07	5.32045e+07	5.70973e+07	3.81254e+07	3.7992e+07
P50087	YGR235C	S000003467	MIC26	1.83978e+06	523375	792211	799172	3.18408e+06	2.89297e+06	1.68965e+06	2.53335e+06
P50089	YGR237C	S000003469		4.0939e+07	2.72797e+07	2.06732e+07	668906	1.42783e+07	1.19461e+07	2.01528e+07	2.29601e+07
P50094	YML056C	S000004520	IMD4	1.92201e+06	1.05734e+06	1.88152e+06	2.35019e+06	NA	NA	2.67424e+06	5.2572e+06
P50095	YLR432W	S000004424	IMD3	2.84384e+07	8.55973e+06	1.4872e+07	5.44674e+06	9.59379e+06	9.60411e+06	1.56424e+07	3.38071e+07
P50102	YMR223W	S000004836	UBP8	1.50056e+06	958623	711450	959508	1.54452e+06	2.41788e+06	1.71249e+06	704446
P50105	YMR005W	S000004607	TAF4	9.40319e+06	1.56911e+07	1.34262e+07	5.39501e+06	1.71644e+07	2.16803e+07	1.93729e+07	7.75139e+06
P50106	YDR156W	S000002563	RPA14	767161	1.35785e+07	1.02235e+07	1.05747e+07	4.05449e+06	8.49066e+06	1.00268e+07	8.90392e+06
P50107	YML004C	S000004463	GLO1	744519	2.2451e+06	1.23835e+06	1.45963e+06	1.32496e+06	1.13331e+06	1.15785e+06	NA
P50108	YDR245W	S000002653	MNN10	7.98935e+06	1.01178e+07	8.60125e+06	2.87595e+06	8.25075e+06	6.78048e+06	1.15672e+07	1.31425e+07
P50110	YMR060C	S000004664	SAM37	1.53477e+06	758850	1.37875e+06	1.34588e+06	3.33205e+06	3.10059e+06	1.7343e+06	2.69071e+06
P50111	YMR273C	S000004886	ZDS1	2.38491e+06	2.69355e+06	2.90918e+06	1.03895e+07	3.76649e+06	3.48195e+06	3.72499e+06	4.07663e+06
P50273	YDR350C	S000002758	ATP22	789942	1.35734e+06	1.89316e+06	1.29024e+06	1.72345e+06	NA	NA	1.76576e+06
P50873	YDL079C	S000002237	MRK1	1.01678e+06	610874	2.16645e+06	618943	4.99132e+06	4.0257e+06	9.09086e+06	7.61834e+06
P50874	YNL261W	S000005205	ORC5	590616	829696	1.40908e+06	575002	1.03289e+06	1.09235e+06	810288	NA
P50875	YOL148C	S000005508	SPT20	2.96188e+06	2.9358e+06	3.74727e+06	1.38618e+06	3.03257e+06	3.55283e+06	3.27364e+06	3.13008e+06
P50896	YDR505C	S000002913	PSP1	5.71467e+06	2.83207e+06	2.35262e+06	3.60758e+06	NA	NA	NA	NA
P50942	YNL106C	S000005050	INP52	1.44788e+06	975165	3.42531e+07	9.13916e+06	1.61702e+07	2.25674e+07	2.73268e+07	1.46953e+07
P50944	YNL101W	S000005045	AVT4	6.48543e+06	6.04939e+06	6.83252e+06	5.59114e+06	NA	NA	NA	NA
P50945	YNL100W	S000005044	MIC27	3.1185e+06	7.80104e+06	6.80518e+06	1.16876e+07	7.96417e+06	8.69237e+06	2.84935e+06	2.0057e+06
P51401	YNL067W	S000005011	RPL9B	1.88588e+07	9.42386e+06	6.61536e+06	1.71679e+07	9.99228e+06	5.30126e+06	8.10596e+06	4.25144e+06
P51402	YDR500C	S000002908	RPL37B	7.57454e+07	5.6014e+07	3.17328e+07	6.66487e+07	2.75878e+07	2.93761e+07	4.23673e+07	4.79602e+07
P51601	YGR267C	S000003499	FOL2	2.92166e+08	1.64374e+08	1.89315e+08	1.03846e+08	1.90574e+08	1.20836e+08	1.65508e+08	1.96176e+08
P51862	YLR371W	S000004363	ROM2	801452	1.09962e+06	920730	1.15503e+06	2.07482e+06	NA	2.57856e+06	1.6298e+06
P51998	YML025C	S000004487	YML6	4.01142e+07	2.67007e+07	2.8547e+07	1.8709e+07	4.5128e+07	5.09858e+07	5.06494e+07	4.01618e+07
P52286	YDR328C	S000002736	SKP1	6.20969e+06	7.88765e+06	1.17749e+07	1.50087e+07	8.59156e+06	8.05682e+06	9.19827e+06	6.97196e+06
P52870	YER087C-B	S000002128	SBH1	1.91167e+06	513480	373622	1.40837e+06	3.75928e+06	3.74302e+06	NA	NA
P52892	YDR111C	S000002518	ALT2	1.15247e+06	650245	1.10112e+06	4.49214e+06	NA	1.28922e+06	NA	1.37563e+06
P52910	YLR153C	S000004143	ACS2	1.15533e+07	1.48677e+07	2.0186e+07	8.91001e+07	3.27751e+07	2.92047e+07	1.31104e+07	1.50152e+07
P53010	YGL094C	S000003062	PAN2	2.39564e+06	3.34766e+06	1.0757e+07	2.99048e+07	4.92622e+06	6.43031e+06	2.54111e+06	1.58233e+06
P53011	YGL100W	S000003068	SEH1	1.04312e+06	791976	1.76531e+06	9.25613e+06	3.7214e+06	3.56552e+06	7.57663e+06	9.5104e+06
P53012	YGL126W	S000003094	SCS3	1.23734e+06	1.30955e+06	895215	934799	2.25325e+06	2.15244e+06	2.03359e+06	1.38997e+06
P53037	YGR170W	S000003402	PSD2	3.46864e+06	1.0099e+06	2.07598e+06	611448	3.01794e+06	1.92429e+06	2.16209e+06	1.70999e+06
P53038	YGR099W	S000003331	TEL2	1.02873e+06	693229	976174	1.15547e+06	1.48988e+06	1.48299e+06	1.72134e+06	1.9762e+06
P53040	YGL112C	S000003080	TAF6	1.42702e+06	679206	6.2244e+06	1.76073e+06	7.25076e+06	4.69602e+06	7.15357e+06	3.92197e+06
P53044	YGR048W	S000003280	UFD1	1.18685e+06	538511	1.33678e+06	5.93305e+07	NA	NA	4.76606e+06	NA
P53063	YGL246C	S000003215	RAI1	1.46441e+06	1.27335e+06	822949	1.31634e+06	529841	NA	1.05723e+06	NA
P53064	YGL244W	S000003213	RTF1	819650	9.72135e+06	9.9351e+06	8.0718e+06	6.07681e+06	5.85499e+06	7.75853e+06	6.17332e+06
P53070	YGL236C	S000003205	MTO1	1.17171e+06	1.68254e+06	2.74603e+06	6.03807e+06	NA	NA	NA	NA
P53075	YGL228W	S000003197	SHE10	1.1265e+06	6.7267e+06	1.06505e+07	1.4272e+07	1.11779e+07	1.011e+07	4.15648e+06	2.41785e+06
P53076	YGL227W	S000003196	VID30	8.8879e+06	6.20721e+06	4.22532e+06	825949	3.93892e+06	5.24277e+06	4.66483e+06	9.95548e+06
P53080	YGL222C	S000003190	EDC1	1.96338e+07	1.17911e+07	1.35593e+06	1.24616e+07	NA	NA	NA	NA
P53083	YGL219C	S000003187	MDM34	4.20891e+06	4.31561e+06	3.44925e+06	3.84251e+06	6.50486e+06	4.23584e+06	6.44213e+06	8.51119e+06
P53086	YGL216W	S000003184	KIP3	1.49844e+06	1.08732e+06	445040	1.97729e+06	NA	915159	NA	NA
P53088	YGL211W	S000003179	NCS6	1.68189e+06	1.14844e+06	1.2659e+06	1.32932e+06	2.0209e+06	3.01983e+06	2.3443e+06	2.52276e+06
P53091	YGL201C	S000003169	MCM6	2.55099e+06	723316	775091	7.81424e+06	2.90167e+06	3.02361e+06	2.23915e+06	3.9979e+06
P53094	YGL197W	S000003165	MDS3	1.84101e+07	1.02005e+07	8.58655e+06	5.79355e+06	3.59964e+06	4.6077e+06	7.30162e+06	1.1814e+07
P53096	YGL194C	S000003162	HOS2	985644	1.01155e+06	680425	1.22927e+06	3.79279e+06	3.74748e+06	3.41624e+06	3.90151e+06
P53114	YGL151W	S000003119	NUT1	804362	513322	1.0307e+06	2.01643e+06	1.66364e+06	1.29716e+06	1.58841e+06	1.46413e+06
P53115	YGL150C	S000003118	INO80	842136	9.49393e+06	9.44028e+06	1.33972e+07	9.76744e+06	1.25959e+07	6.25149e+06	4.66214e+06
P53120	YGL140C	S000003108		1.51068e+06	2.6288e+06	3.52267e+06	589229	4.28644e+06	4.03819e+06	4.95815e+06	5.03367e+06
P53123	YGL136C	S000003104	MRM2	3.74933e+06	2.75373e+06	2.79354e+06	1.04737e+06	NA	NA	NA	NA
P53129	YGL124C	S000003092	MON1	1.14464e+06	1.2897e+06	1.55123e+06	1.06552e+06	1.04051e+06	1.41007e+06	1.96486e+06	1.45873e+06
P53131	YGL120C	S000003088	PRP43	2.23935e+07	1.14479e+07	1.0182e+07	9.35204e+06	1.18827e+07	9.75557e+06	2.61262e+07	1.91056e+07
P53133	YGL117W	S000003085		1.16946e+06	1.88981e+06	735702	2.03103e+06	1.982e+06	1.46731e+06	1.40899e+06	NA
P53136	YGL111W	S000003079	NSA1	951435	1.03409e+06	1.0509e+06	1.2205e+06	3.02393e+06	3.06302e+06	3.03341e+06	3.26957e+06
P53137	YGL110C	S000003078	CUE3	766274	481278	1.05123e+06	1.86539e+06	NA	4.82065e+06	7.65616e+06	4.93469e+06
P53139	YGL108C	S000003076		6.64108e+07	3.30155e+07	1.9939e+07	1.86904e+07	4.52448e+06	5.27647e+06	7.27045e+06	1.1921e+07
P53141	YGL106W	S000003074	MLC1	816805	1.18885e+06	537483	1.47702e+06	5.23362e+06	4.48259e+06	4.92687e+06	1.69866e+06
P53145	YGL099W	S000003067	LSG1	8.48231e+06	8.06876e+06	6.63694e+06	7.03696e+06	6.26672e+06	7.09395e+06	6.12052e+06	7.46409e+06
P53154	YGL084C	S000003052	GUP1	957469	1.52001e+06	1.03283e+06	3.01458e+07	NA	4.00711e+06	NA	NA
P53155	YGL082W	S000003050		1.06462e+07	5.35116e+06	5.37057e+06	4.21185e+06	1.80043e+06	2.28472e+06	2.74019e+06	5.61669e+06
P53163	YGL068W	S000003036	MNP1	8.88693e+07	1.06464e+08	1.30219e+08	2.75114e+08	1.38965e+08	1.35284e+08	1.06258e+08	1.00225e+08
P53165	YGL066W	S000003034	SGF73	4.23232e+06	6.47484e+06	7.77325e+06	1.01327e+06	5.99141e+06	6.05428e+06	5.80889e+06	3.88749e+06
P53166	YGL064C	S000003032	MRH4	1.09732e+06	4.11424e+06	4.20769e+06	1.22979e+06	8.99838e+06	7.53466e+06	8.38745e+06	4.06822e+06
P53170	YGL059W	S000003027	PKP2	837969	2.2884e+06	1.52031e+06	1.58654e+06	1.94809e+06	1.25068e+06	2.11857e+06	2.73849e+06
P53172	YGL056C	S000003024	SDS23	1.14689e+06	3.49835e+06	3.2253e+06	9.18374e+06	5.87746e+06	3.8633e+06	4.09722e+06	3.98668e+06
P53184	YGL037C	S000003005	PNC1	967804	763674	1.3147e+06	1.80252e+06	1.23915e+06	1.77109e+06	NA	NA
P53188	YGL029W	S000002997	CGR1	4.78717e+06	6.23221e+06	1.31227e+07	7.93111e+06	4.36545e+06	7.52701e+06	4.53746e+06	2.95599e+06
P53191	YGL023C	S000002991	PIB2	1.29418e+06	2.11749e+06	1.22198e+06	1.85003e+07	3.17423e+06	2.16435e+06	NA	1.23198e+06
P53192	YGL020C	S000002988	GET1	1.42725e+06	843925	798799	7.37132e+06	1.68121e+06	1.47089e+06	NA	NA
P53196	YGL004C	S000002972	RPN14	1.97737e+06	701034	755596	2.08505e+06	961511	801905	897851	1.34821e+06
P53199	YGL001C	S000002969	ERG26	2.36085e+06	7.78183e+06	8.55403e+06	2.43951e+07	1.23366e+07	1.14967e+07	7.6971e+06	8.91046e+06
P53201	YGR002C	S000003234	SWC4	5.06736e+06	5.62051e+06	5.39414e+06	3.15262e+06	5.85878e+06	8.58023e+06	7.04061e+06	5.06421e+06
P53202	YGR003W	S000003235	CUL3	540291	918385	748063	1.10052e+06	NA	524761	291252	NA
P53203	YGR004W	S000003236	PEX31	610474	4.64143e+06	1.56062e+06	1.85062e+06	3.01825e+06	3.00153e+06	2.38463e+06	3.41883e+06
P53206	YGR012W	S000003244		701589	1.92136e+06	2.458e+06	4.98746e+06	7.4297e+06	6.22385e+06	1.72864e+06	1.28984e+06
P53215	YGR024C	S000003256	THG1	1.14752e+06	1.02813e+06	1.33103e+06	846555	3.3095e+06	2.24444e+06	6.82033e+06	6.80806e+06
P53217	YGR026W	S000003258		769931	1.85229e+06	9.25206e+06	1.33217e+06	1.13038e+07	7.41148e+06	1.35837e+07	1.18078e+07
P53218	YGR030C	S000003262	POP6	617672	1.6213e+06	2.42821e+06	2.006e+06	1.40803e+06	1.42838e+06	2.13627e+06	1.81541e+06
P53220	YGR033C	S000003265	TIM21	1.04135e+07	2.08622e+07	1.95186e+07	1.32718e+07	1.76468e+07	1.78629e+07	2.03266e+07	1.49415e+07
P53221	YGR034W	S000003266	RPL26B	6.34637e+08	6.83014e+08	4.98499e+08	5.37689e+08	2.65185e+08	3.14214e+08	3.24226e+08	3.59717e+08
P53224	YGR038W	S000003270	ORM1	1.05605e+06	6.9023e+06	5.1865e+06	4.78839e+06	3.84509e+06	6.98229e+06	3.2187e+06	7.98032e+06
P53227	YGR042W	S000003274		974033	5.13401e+06	6.35193e+06	1.35003e+06	7.97158e+06	7.55723e+06	3.33681e+06	3.2516e+06
P53235	YGR054W	S000003286		5.14995e+06	4.74953e+06	9.904e+06	8.56507e+06	4.22449e+06	4.00352e+06	4.38056e+06	4.47819e+06
P53236	YGR056W	S000003288	RSC1	2.07808e+06	3.3547e+06	3.10438e+06	1.00515e+06	3.9828e+06	3.58421e+06	4.43406e+06	NA
P53239	YGR062C	S000003294	COX18	2.43222e+06	781586	825143	1.27932e+06	1.89355e+06	NA	2.17763e+06	NA
P53241	YGR065C	S000003297	VHT1	5.43838e+06	7.94051e+06	7.1231e+06	5.5595e+06	5.51066e+06	4.8006e+06	6.29141e+06	9.33092e+06
P53243	YGR067C	S000003299		9.19129e+06	771795	2.11888e+06	4.65956e+06	2.07218e+06	3.517e+06	NA	2.49305e+06
P53244	YGR068C	S000003300	ART5	3.55022e+06	2.94797e+06	3.00664e+06	875040	3.47524e+06	2.73445e+06	5.13048e+06	3.6113e+06
P53246	YGR071C	S000003303	ENV11	1.95206e+06	827801	2.59536e+06	879721	1.23214e+06	878457	1.40055e+06	NA
P53251	YGR081C	S000003313	SLX9	1.77153e+07	2.22398e+07	1.82953e+07	1.08519e+07	1.25448e+07	1.35216e+07	8.36852e+06	5.95457e+06
P53252	YGR086C	S000003318	PIL1	1.49622e+07	3.95557e+07	4.96067e+07	7.35927e+07	6.75671e+07	8.1861e+07	2.64533e+07	1.63925e+07
P53253	YGR089W	S000003321	NNF2	2.45884e+06	7.38014e+06	7.76033e+06	1.52992e+06	1.11688e+07	8.16944e+06	1.1561e+07	6.13374e+06
P53254	YGR090W	S000003322	UTP22	1.59009e+07	9.08882e+06	6.16342e+06	890724	1.43788e+07	1.28108e+07	2.97487e+07	1.78155e+07
P53256	YGR095C	S000003327	RRP46	1.42326e+06	477776	980630	617826	NA	NA	1.23933e+06	1.25317e+06
P53257	YGR096W	S000003328	TPC1	1.00875e+06	707603	1.43774e+06	1.031e+06	843385	455802	NA	NA
P53261	YGR103W	S000003335	NOP7	4.31101e+07	3.50434e+07	2.41408e+07	1.69201e+07	3.05623e+07	2.55684e+07	4.31708e+07	3.93142e+07
P53266	YGR112W	S000003344	SHY1	1.12899e+07	2.05722e+07	2.14631e+07	8.9442e+06	3.07238e+07	2.75246e+07	3.08012e+07	2.3468e+07
P53272	YGR122W	S000003354		2.67638e+06	4.6247e+06	5.99094e+06	6.13193e+06	6.01222e+06	4.78947e+06	3.50235e+06	3.83887e+06
P53274	YGR126W	S000003358		9.36211e+06	8.18837e+06	5.85465e+06	5.85419e+06	NA	NA	NA	NA
P53276	YGR128C	S000003360	UTP8	9.43148e+06	9.74511e+06	7.60208e+06	1.45301e+06	1.72274e+07	1.72664e+07	2.73402e+07	1.46828e+07
P53277	YGR129W	S000003361	SYF2	1.12769e+07	1.21971e+07	1.35016e+07	1.96025e+07	6.60093e+06	1.66486e+07	9.29015e+06	9.33497e+06
P53278	YGR130C	S000003362		4.66328e+07	4.25248e+07	4.5224e+07	2.14834e+07	2.74304e+07	3.28352e+07	3.37395e+07	2.90447e+07
P53290	YGR163W	S000003395	GTR2	1.49591e+06	1.3193e+06	1.77132e+06	1.68908e+06	3.95639e+06	3.48417e+06	7.56356e+06	2.18332e+07
P53292	YGR165W	S000003397	MRPS35	5.7952e+06	6.86703e+06	6.12299e+06	8.31995e+06	9.44877e+06	1.08983e+07	1.10229e+07	8.68621e+06
[truncated: 674 more rows]

## Sheet: GFP-Mrp17 - GFP
Uniprot	SGDID	SysName	StdName	logFC	pvalue	comparison
[truncated: 4,152 more rows]
