# Supplementary material for: Dysfunctional mitochondria trap proteins in the intermembrane space
Source: EMBO J. 2025 Jun 16;44(15):4352–77. doi: 10.1038/s44318-025-00486-1 (PMC12317151; doi:10.1038/s44318-025-00486-1)
Supplement: Supplementary file 8 — Source data Fig. 1 [file 44318_2025_486_MOESM8_ESM.zip]

Archive with 4 entries (4 files):
- SD figure 1/SD figure 1B.pdf
- SD figure 1/SD figure 1C.pdf
- SD figure 1/SD figure 1D.pdf
- SD figure 1/SD figure 1E.pdf
