# Supplementary material for: Dysfunctional mitochondria trap proteins in the intermembrane space
Source: EMBO J. 2025 Jun 16;44(15):4352–77. doi: 10.1038/s44318-025-00486-1 (PMC12317151; doi:10.1038/s44318-025-00486-1)
Supplement: Supplementary file 9 — Source data Fig. 2 [file 44318_2025_486_MOESM9_ESM.zip]

Archive with 2 entries (2 files):
- SD figure 2/SD figure 2C.pdf
- SD figure 2/SD figure 2D.pdf
