# Supplementary material for: Dysfunctional mitochondria trap proteins in the intermembrane space
Source: EMBO J. 2025 Jun 16;44(15):4352–77. doi: 10.1038/s44318-025-00486-1 (PMC12317151; doi:10.1038/s44318-025-00486-1)
Supplement: Supplementary file 10 — Source data Fig. 3 [file 44318_2025_486_MOESM10_ESM.zip]

Archive with 7 entries (7 files):
- SD figure 3/SD figure 3A.pdf
- SD figure 3/SD figure 3B.pdf
- SD figure 3/SD figure 3C.pdf
- SD figure 3/SD figure 3D.pdf
- SD figure 3/SD figure 3E.pdf
- SD figure 3/SD figure 3F.pdf
- SD figure 3/SD figure 3H.pdf
