# Supplementary material for: Dysfunctional mitochondria trap proteins in the intermembrane space
Source: EMBO J. 2025 Jun 16;44(15):4352–77. doi: 10.1038/s44318-025-00486-1 (PMC12317151; doi:10.1038/s44318-025-00486-1)
Supplement: Supplementary file 11 — Source data Fig. 4 [file 44318_2025_486_MOESM11_ESM.zip]

Archive with 5 entries (5 files):
- SD figure 4/SD figure 4A.pdf
- SD figure 4/SD figure 4C.pdf
- SD figure 4/SD figure 4D.pdf
- SD figure 4/SD figure 4E.pdf
- SD figure 4/SD figure 4F.pdf
