# Supplementary material for: Dysfunctional mitochondria trap proteins in the intermembrane space
Source: EMBO J. 2025 Jun 16;44(15):4352–77. doi: 10.1038/s44318-025-00486-1 (PMC12317151; doi:10.1038/s44318-025-00486-1)
Supplement: Supplementary file 13 — Source data Fig. 6 [file 44318_2025_486_MOESM13_ESM.zip]

Archive with 1 entries (1 files):
- SD figure 6/SD figure 6D.pdf
