# Supplementary material for: Dysfunctional mitochondria trap proteins in the intermembrane space
Source: EMBO J. 2025 Jun 16;44(15):4352–77. doi: 10.1038/s44318-025-00486-1 (PMC12317151; doi:10.1038/s44318-025-00486-1)
Supplement: Supplementary file 14 — Figure EV and Appendix Source Data [file 44318_2025_486_MOESM14_ESM.zip]

Archive with 19 entries (19 files):
- SD figure EV2/SD figure EV2B.pdf
- SD figure EV3/SD figure EV3A.pdf
- SD figure EV3/SD figure EV3C.pdf
- SD figure EV4/SD figure EV4A.pdf
- SD figure EV4/SD figure EV4B.pdf
- SD figure EV4/SD figure EV4C.pdf
- SD figure EV4/SD figure EV4D.pdf
- SD figure EV4/SD figure EV4E.pdf
- SD figure EV4/SD figure EV4G.pdf
- SD figure EV4/SD figure EV4H.pdf
- SD figure S1/SD figure S1B.pdf
- SD figure S1/SD figure S1C.pdf
- SD figure S2/SD figure S2B.pdf
- SD figure S3/SD figure S3B.pdf
- SD figure S5/SD figure S5A.pdf
- SD figure S5/SD figure S5B.pdf
- SD figure S5/SD figure S5C.pdf
- SD figure S5/SD figure S5D.pdf
- SD figure S5/SD figure S5E.pdf
